# Supplementary material for: Research trends and hotspots in the tumor microenvironment of ovarian cancer: a bibliometrics and visualization study from 2005 to 2024
Source: Front Immunol. 2025 Aug 28;16:1605695. doi: 10.3389/fimmu.2025.1605695 (PMC12426531; doi:10.3389/fimmu.2025.1605695)
Supplement: Supplementary file 1 [file DataSheet1.zip]

Archive with 4 entries (4 files):
- download_1-500.txt
- download_1001-1500.txt
- download_1501-1720.txt
- download_501-1000.txt
