# Supplementary material for: Research trends and hotspots in the tumor microenvironment of ovarian cancer: a bibliometrics and visualization study from 2005 to 2024
Source: Front Immunol. 2025 Aug 28;16:1605695. doi: 10.3389/fimmu.2025.1605695 (PMC12426531; doi:10.3389/fimmu.2025.1605695)
Supplement: Supplementary file 1 [file DataSheet1.zip › download_1-500.txt]

FN Clarivate Analytics Web of Science
VR 1.0
PT J
AU Zhang, XY
   Hong, SS
   Cai, QQ
   Zhang, MX
   Yao, LQ
   Xu, CJ
AF Zhang, Xiao-Yan
   Hong, Shan-Shan
   Cai, Qing-Qing
   Zhang, Ming-Xing
   Yao, Liang-Qing
   Xu, Cong-Jian
TI Mucinous and serous ovarian carcinoma cells interact differently with
   stromal fibroblasts
SO INTERNATIONAL JOURNAL OF CLINICAL AND EXPERIMENTAL PATHOLOGY
LA English
DT Article
DE Ovarian neoplasms; fibroblast; stroma; serous ovarian carcinoma;
   mucinous ovarian carcinoma
ID CANCER-ASSOCIATED FIBROBLASTS; TISSUE INHIBITOR; MATRIX
   METALLOPROTEINASES; GROWTH-FACTOR; HEPATOCELLULAR-CARCINOMA; TUMOR
   MICROENVIRONMENT; ACTIVATED FIBROBLASTS; CXC CHEMOKINES; EXPRESSION;
   ANGIOGENESIS
AB The interactions between cancer cells and fibroblasts in the stroma are essential for cancer development and progression. Epithelial ovarian cancer is a heterogeneous disease. Each histological type has different clinical characteristics and molecular mechanisms. A better understanding of the different molecular mechanisms may provide novel approaches for the treatment of ovarian cancer. We analyzed the cytokine profiles found in the interaction between ovarian cancer cells and fibroblasts and compared the results of serous and mucinous ovarian carcinoma. The levels of the epithelial neutrophil-activating protein 78 (ENA-78) was significantly up-regulated in the conditioned media of fibroblasts co-cultured with serous ovarian carcinoma cells. TIMP metallopeptidase inhibitor 1 (TIMP1), TIMP2 and fibroblast growth factor 2 (basic) (FGF2) were significantly up-regulated, and ten other cytokines were down-regulated when fibroblasts were co-cultured with mucinous ovarian carcinoma cells. The differential expression of these proteins was mainly related to cell locomotion, migration, communication and stimuli response. These data suggested that the cross-talk between serous ovarian cancer and its stroma might be distinct from that of mucinous ovarian cancer and that the interactions between ovarian cancer cells and fibroblasts caused changes in the expression of autocrine or paracrine signals in these cells, which might in turn contribute to cancer development and progression.
C1 [Zhang, Xiao-Yan; Hong, Shan-Shan; Cai, Qing-Qing; Zhang, Ming-Xing; Yao, Liang-Qing; Xu, Cong-Jian] Fudan Univ, Obstet & Gynecol Hosp, Shanghai, Peoples R China.
   [Zhang, Xiao-Yan; Hong, Shan-Shan; Cai, Qing-Qing; Zhang, Ming-Xing; Yao, Liang-Qing; Xu, Cong-Jian] Fudan Univ, Dept Obstet & Gynecol, Shanghai Med Sch, Shanghai, Peoples R China.
   [Zhang, Xiao-Yan; Hong, Shan-Shan; Cai, Qing-Qing; Zhang, Ming-Xing; Yao, Liang-Qing; Xu, Cong-Jian] Shanghai Key Lab Female Reprod Endocrine Related, Shanghai 200011, Peoples R China.
   [Xu, Cong-Jian] Fudan Univ, Inst Biomed Sci, Shanghai, Peoples R China.
C3 Fudan University; Fudan University; Shanghai Academy of Science &
   Technology; Fudan University
RP Zhang, XY; Xu, CJ (通讯作者)，Shanghai Key Lab Female Reprod Endocrine Related, Shanghai 200011, Peoples R China.
EM xyzhang80@gmail.com; xucongjian@gmail.com
RI xu, cj/HJZ-3488-2023; zhang, xiaoyan/HTM-3114-2023; zhang,
   xu/GYE-3558-2022
FU National Natural Sciences Foundation of China [81472424]; Rising-Star
   Program of Shanghai Science and Technology Commission [10QA-1401000];
   Youth Talent Foundation of Shanghai Health System [XYQ2011054]; Shanghai
   Talent Developing Foundation [2012047]
FX This work was supported by funding from National Natural Sciences
   Foundation of China (81472424), Rising-Star Program of Shanghai Science
   and Technology Commission (10QA-1401000), Youth Talent Foundation of
   Shanghai Health System (XYQ2011054), and Shanghai Talent Developing
   Foundation (2012047).
CR Barcellos-Hoff MH, 2000, CANCER RES, V60, P1254
   Barton DPJ, 1997, CLIN CANCER RES, V3, P1579
   Bast RC, 2009, NAT REV CANCER, V9, P415, DOI 10.1038/nrc2644
   Begley LA, 2008, NEOPLASIA, V10, P244, DOI 10.1593/neo.07976
   Bhowmick NA, 2004, NATURE, V432, P332, DOI 10.1038/nature03096
   Bièche I, 2007, ENDOCR-RELAT CANCER, V14, P1039, DOI 10.1677/erc.1.01301
   Bourboulia D, 2011, AM J PATHOL, V179, P2589, DOI 10.1016/j.ajpath.2011.07.035
   Brun JL, 2008, INT J ONCOL, V33, P1239, DOI 10.3892/ijo_00000114
   Dutsch-Wicherek M, 2010, AM J REPROD IMMUNOL, V63, P181, DOI 10.1111/j.1600-0897.2009.00803.x
   Folgueira M. A., 2013, BIOSCI REP, V33
   Fullár A, 2012, EXP CELL RES, V318, P1517, DOI 10.1016/j.yexcr.2012.03.023
   Furuya M, 2000, GYNECOL ONCOL, V78, P106, DOI 10.1006/gyno.2000.5856
   Furuya M, 2007, HUM PATHOL, V38, P1676, DOI 10.1016/j.humpath.2007.03.023
   Gong YX, 2013, PLOS ONE, V8, DOI 10.1371/journal.pone.0077366
   Halon A, 2012, J HISTOCHEM CYTOCHEM, V60, P491, DOI 10.1369/0022155412446978
   Han H, 2014, ONCOGENE, V33, P1198, DOI 10.1038/onc.2013.61
   Hellevik T, 2012, RADIAT ONCOL, V7, DOI 10.1186/1748-717X-7-59
   Hu M, 2008, CURR OPIN GENET DEV, V18, P27, DOI 10.1016/j.gde.2007.12.006
   Huang LW, 2000, GYNECOL ONCOL, V77, P369, DOI 10.1006/gyno.2000.5806
   Kim TJ, 2006, HUM PATHOL, V37, P906, DOI 10.1016/j.humpath.2006.02.017
   Koyama S, 2005, J CANCER RES CLIN, V131, P809, DOI 10.1007/s00432-005-0030-3
   Le Page C, 2006, INT J CANCER, V118, P1750, DOI 10.1002/ijc.21521
   Li AH, 2011, AM J PATHOL, V178, P1340, DOI 10.1016/j.ajpath.2010.11.058
   Li XY, 2014, J CANCER RES CLIN, V140, P271, DOI 10.1007/s00432-013-1547-5
   Lin ZY, 2013, KAOHSIUNG J MED SCI, V29, P312, DOI 10.1016/j.kjms.2012.08.012
   Maatta M, 2007, ANTICANCER RES, V27, P2753
   Madsen CV, 2012, ANTICANCER RES, V32, P3817
   Manenti L, 2003, EUR J CANCER, V39, P1948, DOI 10.1016/S0959-8049(03)00427-1
   Mueller MM, 2004, NAT REV CANCER, V4, P839, DOI 10.1038/nrc1477
   Nedeau AE, 2008, EXP CELL RES, V314, P2176, DOI 10.1016/j.yexcr.2008.04.007
   Nissen LJ, 2007, J CLIN INVEST, V117, P2766, DOI 10.1172/JCI32479
   Okabe H, 2012, INT J CANCER, V131, P2234, DOI 10.1002/ijc.27496
   Okamoto T, 2003, MOL HUM REPROD, V9, P569, DOI 10.1093/molehr/gag074
   Olumi AF, 1999, CANCER RES, V59, P5002
   Orimo A, 2005, CELL, V121, P335, DOI 10.1016/j.cell.2005.02.034
   Orimo A, 2006, CELL CYCLE, V5, P1597, DOI 10.4161/cc.5.15.3112
   Pulukuri SM, 2007, ONCOGENE, V26, P5229, DOI 10.1038/sj.onc.1210329
   Rauvala M, 2005, GYNECOL ONCOL, V99, P656, DOI 10.1016/j.ygyno.2005.07.009
   Sakata K, 2000, INT J ONCOL, V17, P673
   Szubert S, 2014, J CANCER RES CLIN, V140, P361, DOI 10.1007/s00432-013-1569-z
   Tlsty TD, 2001, CURR OPIN GENET DEV, V11, P54, DOI 10.1016/S0959-437X(00)00156-8
   Zhou SL, 2012, HEPATOLOGY, V56, P2242, DOI 10.1002/hep.25907
NR 42
TC 0
Z9 0
U1 0
U2 7
PU E-CENTURY PUBLISHING CORP
PI MADISON
PA 40 WHITE OAKS LN, MADISON, WI 53711 USA
SN 1936-2625
J9 INT J CLIN EXP PATHO
JI Int. J. Clin. Exp. Pathol.
PY 2016
VL 9
IS 6
BP 6276
EP 6286
PG 11
WC Oncology; Pathology
WE Science Citation Index Expanded (SCI-EXPANDED)
SC Oncology; Pathology
GA DQ8VD
UT WOS:000379488600054
DA 2024-11-10
ER

PT J
AU Antarianto, RD
   Khaerunnisa, S
   Pangjaya, LF
   Lubis, DSH
   Lestari, R
AF Antarianto, Radiana Dhewayani
   Khaerunnisa, Sanya
   Pangjaya, Lady Feren
   Lubis, Dinda Shezaria Hardy
   Lestari, Retno
TI Reconstructing an ovary cancer microenvironment for in vitro 3D drug
   testing: A new avenue for ovary cancer research
SO JOURNAL OF THE PAKISTAN MEDICAL ASSOCIATION
LA English
DT Article
DE Cancer microenvironment; Scaffold; Ovary cancer; CSC; ECM
AB Objective: To elaborate on in vitro 3D ovary cancer models that can mimic the in vivo condition of an ovary cancer microenvironment for anticancer drug discovery.
   Methods: Literature research was conducted in NCBI, ScienceDirect, and Pubchem databases. A total of 19 articles relevant to the search terms were included in this review.
   Results: The ovary cancer niche has been described as the home of cancer stem cells, multipotent stromal cells, fibroblasts, blood and lymphatic vessels, growth factors, extracellular matrix protein (ECM). Cell cancer behaviour toward anticancer drugs can also be altered by deposition of ECM. A human ovary decellularized protocol generates ovary scaffold. Incorporation of cancer stem cells (CSC) in the ovary cancer niche thus yield 3D reconstructed microenvironment for further anticancer drug testing.
   Conclusion: The 3D reconstructed microenvironment provides a platform for further anticancer drug testing.
C1 [Antarianto, Radiana Dhewayani] Univ Indonesia, Dept Histol, Jakarta, Indonesia.
   [Khaerunnisa, Sanya; Pangjaya, Lady Feren; Lubis, Dinda Shezaria Hardy] Univ Indonesia, Fac Math & Nat Sci, Jakarta, Indonesia.
   [Lestari, Retno] Univ Indonesia, Biol Dept, Fac Math & Nat Sci, Jakarta, Indonesia.
C3 University of Indonesia; University of Indonesia; University of
   Indonesia
RP Antarianto, RD (通讯作者)，Univ Indonesia, Dept Histol, Jakarta, Indonesia.
EM radiana.dhewayani@ui.ac.id
RI Antarianto, Radiana Dhewayani/HHM-2811-2022; Lestari,
   Retno/AAF-1177-2021
OI Khaerunnisa, Sanya/0009-0009-8978-4174
FU Ministry of Research Technology and the Higher Education Republic of
   Indonesia through PDUPT Universitas Indonesia, Research Grant 2019
   [NKB-1560/UN2.R3.1/HKP.05.00/2019]
FX Funding for this research was obtained from the Ministry of Research
   Technology and the Higher Education Republic of Indonesia through PDUPT
   Universitas Indonesia, Research Grant 2019, contract number
   NKB-1560/UN2.R3.1/HKP.05.00/2019, with principal investigator Radiana
   Dhewayani Antarianto.
CR Alshaikh AB, 2019, J OVARIAN RES, V12, DOI 10.1186/s13048-019-0531-3
   Arrowsmith J, 2011, NAT REV DRUG DISCOV, V10, P1, DOI 10.1038/nrd3375
   Aziz MF, 2009, J GYNECOL ONCOL, V20, P8, DOI 10.3802/jgo.2009.20.1.8
   Bielecka ZF, 2017, BIOL REV, V92, P1505, DOI 10.1111/brv.12293
   Candini O, 2020, SCI REP-UK, V10, DOI 10.1038/s41598-020-57846-6
   Cho A, 2015, FRONT ONCOL, V5, DOI 10.3389/fonc.2015.00245
   Eivazkhani F, 2019, MAT SCI ENG C-MATER, V102, P670, DOI 10.1016/j.msec.2019.04.092
   Fujisawa M, 2018, PLOS ONE, V13, DOI 10.1371/journal.pone.0205494
   Hassanpour A, 2018, STEM CELL RES THER, V9, DOI 10.1186/s13287-018-0971-5
   Januchowski R, 2014, BIOMED RES INT, V2014, DOI 10.1155/2014/365867
   Joseph J.S., 2018, CELL CULT, V2, P1
   Kalluri R, 2016, NAT REV CANCER, V16, P582, DOI 10.1038/nrc.2016.73
   Langhans SA, 2018, FRONT PHARMACOL, V9, DOI 10.3389/fphar.2018.00006
   Liu WY, 2017, TISSUE ENG PART C-ME, V23, P61, DOI [10.1089/ten.tec.2016.0410, 10.1089/ten.TEC.2016.0410]
   Rijal G, 2017, SCI ADV, V3, DOI 10.1126/sciadv.1700764
   Roma-Rodrigues C, 2019, INT J MOL SCI, V20, DOI 10.3390/ijms20040840
   Tumbarello DA, 2016, PLOS ONE, V11, DOI 10.1371/journal.pone.0162698
   Vallen MJE, 2014, PLOS ONE, V9, DOI 10.1371/journal.pone.0111806
   Weiden J, 2018, NAT REV IMMUNOL, V18, P212, DOI 10.1038/nri.2017.89
NR 19
TC 0
Z9 0
U1 1
U2 5
PU PAKISTAN MEDICAL ASSOC
PI KARACHI
PA PMA HOUSE, AGA KHAN III RD, KARACHI, 00000, PAKISTAN
SN 0030-9982
J9 J PAK MED ASSOC
JI J. Pak. Med. Assoc.
PD FEB
PY 2021
VL 71
IS 2
SU 2
BP S129
EP S133
PG 5
WC Medicine, General & Internal; Medicine, Research & Experimental
WE Science Citation Index Expanded (SCI-EXPANDED)
SC General & Internal Medicine; Research & Experimental Medicine
GA RU1XC
UT WOS:000644942700026
PM 33785957
DA 2024-11-10
ER

PT J
AU Li, MY
   Wang, JY
   Wang, CH
   Xia, LL
   Xu, JF
   Xie, X
   Lu, WG
AF Li, Mingyue
   Wang, Jiaying
   Wang, Conghui
   Xia, Lili
   Xu, Junfen
   Xie, Xing
   Lu, Weiguo
TI Microenvironment remodeled by tumor and stromal cells elevates
   fibroblast-derived COL1A1 and facilitates ovarian cancer metastasis
SO EXPERIMENTAL CELL RESEARCH
LA English
DT Article
DE Ovarian cancer metastasis; Tumor microenvironment; Ascites; Fibroblast;
   COL1A1; Integrin beta 1
ID VASCULAR-PERMEABILITY FACTOR; EXTRACELLULAR-MATRIX; PROMOTES METASTASIS;
   GROWTH; COLLAGEN; FIBRINOGEN; PROGRESSION; ASCITES; BIOSYNTHESIS; VEGF
AB Wide peritoneal metastasis is the cause of the highest lethality of ovarian cancer in gynecologic malignancies. Ascites play a key role in ovarian cancer metastasis, but involved mechanism is uncertain. Here, we performed a quantitative proteomics of ascites, and found that collagen type I alpha 1 (COL1A1) was notably elevated in ascites from epithelial ovarian cancer patients compared to normal peritoneal fluids, and verified that elevated COL1A1 was mainly originated from fibroblasts. COL1A1 promoted migration and invasion of ovarian cancer cells, but such effects were partially eliminated by COL1A1 antibodies. Intraperitoneally injected COL1A1 accelerated intraperitoneal metastasis of ovarian cancer xenograft in NOD/SCID mice. Further, COL1A1 activated downstream AKT phosphorylation by binding to membrane surface receptor integrin beta 1 (ITGB1). Knockdown or blockage of ITGB1 reversed COL1A1 enhanced migration and invasion in ovarian cancer cells. Conversely, ovarian cancer ascites and fibrinogen promoted fibroblasts to secrete COL1A1. Elevated fibrinogen in ascites might be associated with increased vascular permeability induced by ovarian cancer. Our findings suggest that microenvironment remodeled by tumor cells and stromal cells promotes fibroblasts to secrete COL1A1 and facilitates the metastasis of ovarian cancer, which may provide a new approach for ovarian cancer therapeutics.
C1 [Li, Mingyue; Wang, Jiaying; Wang, Conghui] Zhejiang Univ, Womens Hosp, Sch Med, Womens Reprod Hlth Lab Zhejiang Prov, Hangzhou 310006, Peoples R China.
   [Xia, Lili; Xu, Junfen; Xie, Xing; Lu, Weiguo] Zhejiang Univ, Womens Hosp, Sch Med, Dept Gynecol Oncol, Hangzhou 310006, Peoples R China.
C3 Zhejiang University; Zhejiang University
RP Lu, WG (通讯作者)，Zhejiang Univ, Womens Hosp, Sch Med, Dept Gynecol Oncol, Hangzhou 310006, Peoples R China.
EM lbwg@zju.edu.cn
OI Lu, Weiguo/0000-0003-2062-7145
FU National Natural Science Foundation of China [81772771, 81974402]; Key
   research and development program of Zhejiang province [2019C03010]
FX We are grateful to Dr. Xinyu Wang and Dr. Xiaodong Cheng for their
   technical and theoretical support in this research. This work was
   supported by the National Natural Science Foundation of China [grant
   numbers 81772771, 81974402]; and the Key research and development
   program of Zhejiang province [grant number 2019C03010].
CR Ahmed N, 2013, FRONT ONCOL, V3, DOI 10.3389/fonc.2013.00256
   [Anonymous], 2014, ELIFE
   Ayantunde AA, 2007, ANN ONCOL, V18, P945, DOI 10.1093/annonc/mdl499
   Bates DO, 2002, VASC PHARMACOL, V39, P225, DOI 10.1016/S1537-1891(03)00011-9
   Bonnans C, 2014, NAT REV MOL CELL BIO, V15, P786, DOI 10.1038/nrm3904
   Carmignani C. Pablo, 2003, Cancer and Metastasis Reviews, V22, P465, DOI 10.1023/A:1023791229361
   Casar B, 2014, ONCOGENE, V33, P255, DOI 10.1038/onc.2012.547
   Erdogan B, 2017, BIOCHEM SOC T, V45, P229, DOI 10.1042/BST20160387
   Gilkes DM, 2014, NAT REV CANCER, V14, P430, DOI 10.1038/nrc3726
   Hagemann T, 2007, MOL CANCER THER, V6, P1993, DOI 10.1158/1535-7163.MCT-07-0118
   Harper J, 2014, SEMIN CANCER BIOL, V25, P69, DOI 10.1016/j.semcancer.2013.12.005
   He LQ, 2019, THERANOSTICS, V9, P8206, DOI 10.7150/thno.37455
   Jahan R, 2018, BBA-MOL BASIS DIS, V1864, P2538, DOI 10.1016/j.bbadis.2018.05.008
   Januchowski R, 2016, J CANCER, V7, P1295, DOI 10.7150/jca.15371
   Jolly LA, 2016, CANCER RES, V76, P1804, DOI 10.1158/0008-5472.CAN-15-2351
   Kalluri R, 2016, NAT REV CANCER, V16, P582, DOI 10.1038/nrc.2016.73
   Kipps E, 2013, NAT REV CANCER, V13, P273, DOI 10.1038/nrc3432
   Kitamura T, 2008, NAT CELL BIOL, V10, P329, DOI 10.1038/ncb1695
   Kryczek I, 2005, CANCER RES, V65, P465
   Lau TS, 2017, ONCOGENE, V36, P3576, DOI 10.1038/onc.2016.509
   Lee SY, 1996, THROMB HAEMOSTASIS, V75, P466
   Li CC, 2018, CELL DEATH DIS, V9, DOI 10.1038/s41419-018-1030-y
   Liu J, 2018, DISCOV MED, V25, P211
   Luo ZY, 2016, CANCER LETT, V377, P174, DOI 10.1016/j.canlet.2016.04.038
   Mah EJ, 2018, SCI REP-UK, V8, DOI 10.1038/s41598-018-35381-9
   MOLMENTI EP, 1993, J BIOL CHEM, V268, P14116
   Multhaupt HAB, 2016, ADV DRUG DELIVER REV, V97, P28, DOI 10.1016/j.addr.2015.10.013
   NAGY JA, 1995, CANCER RES, V55, P360
   Redman CM, 2001, ANN NY ACAD SCI, V936, P480
   Sahni A, 2008, J THROMB HAEMOST, V6, P176
   SENGER DR, 1993, CANCER METAST REV, V12, P303, DOI 10.1007/BF00665960
   Shi Y, 2019, PROTEIN CELL, V10, P143, DOI 10.1007/s13238-018-0550-7
   Shintani Y, 2006, CANCER RES, V66, P11745, DOI 10.1158/0008-5472.CAN-06-2322
   Siegel RL, 2021, CA-CANCER J CLIN, V71, P359, DOI [10.3322/caac.21669, 10.3322/caac.21387, 10.3322/caac.21772]
   Tlsty TD, 2006, ANNU REV PATHOL-MECH, V1, P119, DOI 10.1146/annurev.pathol.1.110304.100224
   Uccella S, 2016, J OBSTET GYNAECOL, V36, P353, DOI 10.3109/01443615.2015.1065231
   Xouri G, 2010, SEMIN CELL DEV BIOL, V21, P40, DOI 10.1016/j.semcdb.2009.11.017
   Yang MC, 2014, AM J CANCER RES, V4, P751
   Yu PN, 2014, INT J CANCER, V134, P542, DOI 10.1002/ijc.28399
   Zeng B, 2018, ONCOTARGETS THER, V11, P1333, DOI 10.2147/OTT.S154215
   Zhao L, 2017, ONCOGENE, V36, P3384, DOI 10.1038/onc.2016.487
NR 41
TC 49
Z9 52
U1 2
U2 28
PU ELSEVIER INC
PI SAN DIEGO
PA 525 B STREET, STE 1900, SAN DIEGO, CA 92101-4495 USA
SN 0014-4827
EI 1090-2422
J9 EXP CELL RES
JI Exp. Cell Res.
PD SEP 1
PY 2020
VL 394
IS 1
AR 112153
DI 10.1016/j.yexcr.2020.112153
PG 13
WC Oncology; Cell Biology
WE Science Citation Index Expanded (SCI-EXPANDED)
SC Oncology; Cell Biology
GA NB5EL
UT WOS:000560535300017
PM 32589888
OA hybrid
DA 2024-11-10
ER

PT J
AU Liu, C
   Zhang, Y
   Li, XH
   Wang, DD
AF Liu, Chang
   Zhang, Ying
   Li, Xiaohan
   Wang, Dandan
TI Ovarian cancer-specific dysregulated genes with prognostic significance:
   scRNA-Seq with bulk RNA-Seq data and experimental validation
SO ANNALS OF THE NEW YORK ACADEMY OF SCIENCES
LA English
DT Article
DE ovarian cancer; single-cell RNA sequencing; bulk RNA sequencing; M2
   tumor-associated macrophage; tumor cell heterogeneity; tumor
   microenvironment; epithelial-mesenchymal transition
ID EXPRESSION; MACROPHAGES; METASTASIS; SIGNATURES
AB A major cause of gynecological cancer -related deaths worldwide, ovarian cancer is characterized by heterogeneity in both tumor cells and the tumor microenvironment (TME). Our study aimed to characterize tumor cell heterogeneity and the infiltration of M2 tumor-associated macrophages (TAMs) in the ovarian cancer TME by single-cell RNA-Seq (scRNA-Seq) analysis combined with bulk RNA sequencing (bulk RNA-Seq). Several highly variable genes were identified in ovarian cancer tissues, and tumor cell heterogeneity and infiltrating immune tumor cell heterogeneity were characterized in ovarian cancer cells. M2 TAMs in the TME were the predominant phenotype of TAM. Further, M2 TAM infiltration in the TME was negatively correlated with poor prognosis of ovarian cancer patients. Four M2 TAM-associated genes (SLAMF7, GNAS, TBX2-AS1, and LYPD6) correlated with the prognostic survival of ovarian cancer patients. Knockdown of SLAMF7 or GNAS mRNA repressed malignancy and cisplatin resistance of ovarian cancer cells. ScRNA-Seq combined with bulk RNA-Seq identified the same four genes associated with M2 TAMs. The prognostic risk score model based on these four genes may hold favorable predictive value for the prognosis of ovarian cancer patients.
C1 [Liu, Chang; Zhang, Ying; Li, Xiaohan] Shengjing Hosp China Med Univ, Dept Pathol, 36 Sanhao St, Shenyang 110004, Liaoning, Peoples R China.
   [Wang, Dandan] Shengjing Hosp China Med Univ, Dept Obstet & Gynecol, 36 Sanhao St, Shenyang 110004, Liaoning, Peoples R China.
RP Li, XH (通讯作者)，Shengjing Hosp China Med Univ, Dept Pathol, 36 Sanhao St, Shenyang 110004, Liaoning, Peoples R China.; Wang, DD (通讯作者)，Shengjing Hosp China Med Univ, Dept Obstet & Gynecol, 36 Sanhao St, Shenyang 110004, Liaoning, Peoples R China.
EM li_xiaohan1975@hotmail.com; dandan067603@163.com
CR Aran D, 2019, NAT IMMUNOL, V20, P163, DOI 10.1038/s41590-018-0276-y
   Bao XW, 2021, CANCER IMMUNOL IMMUN, V70, P189, DOI 10.1007/s00262-020-02669-7
   Butler A, 2018, NAT BIOTECHNOL, V36, P411, DOI 10.1038/nbt.4096
   Davis-Marcisak EF, 2019, CANCER RES, V79, P5102, DOI 10.1158/0008-5472.CAN-18-3882
   Ding HD, 2020, CELL MOL BIOL LETT, V25, DOI 10.1186/s11658-020-00204-1
   Ghoneum Alia, 2018, Oncotarget, V9, P22832, DOI 10.18632/oncotarget.25126
   Gov E, 2017, SYST BIOL REPROD MED, V63, P219, DOI 10.1080/19396368.2017.1330368
   Hänzelmann S, 2013, BMC BIOINFORMATICS, V14, DOI 10.1186/1471-2105-14-7
   Hatina J, 2019, ADV EXP MED BIOL, V1139, P201, DOI 10.1007/978-3-030-14366-4_12
   Horowitz M, 2020, ANN TRANSL MED, V8, DOI 10.21037/atm-2019-cm-08
   Hrdlickova R, 2017, WIRES RNA, V8, DOI 10.1002/wrna.1364
   Jiang YT, 2020, BBA-REV CANCER, V1873, DOI 10.1016/j.bbcan.2020.188361
   Jin X, 2019, CLIN TRANSL ONCOL, V21, P1207, DOI 10.1007/s12094-019-02042-w
   Kikuchi J, 2020, LEUKEMIA, V34, P180, DOI 10.1038/s41375-019-0525-6
   Kim S, 2016, CANCER SCI, V107, P1173, DOI 10.1111/cas.12987
   Konecny GE, 2016, GYNECOL ONCOL, V141, P379, DOI 10.1016/j.ygyno.2016.01.026
   Lan CY, 2013, TECHNOL CANCER RES T, V12, P259, DOI 10.7785/tcrt.2012.500312
   Langfelder P, 2008, BMC BIOINFORMATICS, V9, DOI 10.1186/1471-2105-9-559
   Lau D, 2019, TRENDS CANCER, V5, P149, DOI 10.1016/j.trecan.2019.02.006
   Lawson DA, 2015, NATURE, V526, P131, DOI 10.1038/nature15260
   Lee HO, 2017, BMB REP, V50, P283, DOI 10.5483/BMBRep.2017.50.6.086
   Li D., 2019, COMPUTATIONAL BIOL I
   Liberzon A, 2011, BIOINFORMATICS, V27, P1739, DOI 10.1093/bioinformatics/btr260
   Liu JB, 2019, ANTICANCER RES, V39, P1689, DOI 10.21873/anticanres.13274
   Ma KY, 2019, JCI INSIGHT, V4, DOI 10.1172/jci.insight.121387
   Moufarrij S, 2019, CLIN EPIGENETICS, V11, DOI 10.1186/s13148-018-0602-0
   Newman AM, 2019, NAT BIOTECHNOL, V37, P773, DOI 10.1038/s41587-019-0114-2
   PARK Y, 2016, SCI REP-UK, V6
   Peng JY, 2019, CELL RES, V29, P725, DOI 10.1038/s41422-019-0195-y
   Raghavan S, 2019, J IMMUNOTHER CANCER, V7, DOI 10.1186/s40425-019-0666-1
   Shih AJ, 2018, PLOS ONE, V13, DOI 10.1371/journal.pone.0206785
   Tominaga E, 2010, GYNECOL ONCOL, V118, P160, DOI 10.1016/j.ygyno.2010.03.010
   Torre LA, 2018, CA-CANCER J CLIN, V68, P284, DOI 10.3322/caac.21456
   Wang JL, 2019, GYNECOL ONCOL, V152, P194, DOI 10.1016/j.ygyno.2018.10.002
   Wilkerson MD, 2010, BIOINFORMATICS, V26, P1572, DOI 10.1093/bioinformatics/btq170
   Winterhoff B, 2019, CURR OPIN OBSTET GYN, V31, P49, DOI 10.1097/GCO.0000000000000516
   Xia ZY, 2018, AGING-US, V10, P1324, DOI 10.18632/aging.101470
   Yap TA, 2012, SCI TRANSL MED, V4, DOI 10.1126/scitranslmed.3003854
   Yin MZ, 2016, J CLIN INVEST, V126, P4157, DOI 10.1172/JCI87252
   Zeng XY, 2019, CANCER BIOL THER, V20, P956, DOI 10.1080/15384047.2018.1564567
   Zhang J, 2020, MOL THER-NUCL ACIDS, V20, P621, DOI 10.1016/j.omtn.2020.03.013
   Zhang MY, 2014, J OVARIAN RES, V7, DOI 10.1186/1757-2215-7-19
   Zhang Y, 2020, BIOMED RES INT-UK, V2020, DOI 10.1155/2020/1618527
   Zhao YG, 2018, FEBS LETT, V592, P3152, DOI 10.1002/1873-3468.13212
   Zhu SY, 2021, J INFECT DIS, V223, P854, DOI 10.1093/infdis/jiaa445
NR 45
TC 13
Z9 13
U1 1
U2 26
PU WILEY
PI HOBOKEN
PA 111 RIVER ST, HOBOKEN 07030-5774, NJ USA
SN 0077-8923
EI 1749-6632
J9 ANN NY ACAD SCI
JI Ann. N.Y. Acad. Sci.
PD JUN
PY 2022
VL 1512
IS 1
BP 154
EP 173
DI 10.1111/nyas.14748
EA MAR 2022
PG 20
WC Multidisciplinary Sciences
WE Science Citation Index Expanded (SCI-EXPANDED)
SC Science & Technology - Other Topics
GA 2E9KW
UT WOS:000764943900001
PM 35247207
DA 2024-11-10
ER

PT J
AU Waters, JA
   Robinson, M
   Lujano-Olazaba, O
   Lucht, C
   Gilbert, SF
   House, CD
AF Waters, Jennifer A.
   Robinson, Mikella
   Lujano-Olazaba, Omar
   Lucht, Cassidy
   Gilbert, Samuel F.
   House, Carrie D.
TI Omental Preadipocytes Stimulate Matrix Remodeling and IGF Signaling to
   Support Ovarian Cancer Metastasis
SO CANCER RESEARCH
LA English
DT Article
ID ADIPOSE-TISSUE; STEM-CELLS; ADIPOCYTES; ALPHA-V-BETA-3; TUMORIGENESIS;
   INFLAMMATION; EXPRESSION; BINDING; MODELS; GROWTH
AB Omental preadipocyte-mediated IGF1 signaling promotes ovarian cancer tumorigenesis and metastasis via extracellular matrix remodeling, revealing a role for preadipocytes in regulating ovarian cancer progression and highlighting potential therapeutic targets for metastatic disease.
   Ovarian cancer can metastasize to the omentum, which is associated with a complex tumor microenvironment. Omental stromal cells facilitate ovarian cancer colonization by secreting cytokines and growth factors. An improved understanding of the tumor-supportive functions of specific cell populations in the omentum could identify strategies to prevent and treat ovarian cancer metastasis. Here, we showed that omental preadipocytes enhance the tumor initiation capacity of ovarian cancer cells. Secreted factors from preadipocytes supported cancer cell viability during nutrient and isolation stress and enabled prolonged proliferation. Coculturing with preadipocytes led to the upregulation of genes involved in extracellular matrix (ECM) organization, cellular response to stress, and regulation of insulin-like growth factor (IGF) signaling in ovarian cancer cells. IGF1 induced ECM genes and increased alternative NF-kappa B signaling by activating RelB. Inhibiting the IGF1 receptor initially increased tumor omental adhesion but decreased the growth of established preadipocyte-induced subcutaneous tumors as well as established intraperitoneal tumors. Together, this study shows that omental preadipocytes support ovarian cancer progression, which has implications for targeting metastasis.Significance: Omental preadipocyte-mediated IGF1 signaling promotes ovarian cancer tumorigenesis and metastasis via extracellular matrix remodeling, revealing a role for preadipocytes in regulating ovarian cancer progression and highlighting potential therapeutic targets for metastatic disease.
C1 [Waters, Jennifer A.; Robinson, Mikella; Lujano-Olazaba, Omar; Lucht, Cassidy; Gilbert, Samuel F.; House, Carrie D.] San Diego State Univ, Dept Biol, San Diego, CA 92182 USA.
   [House, Carrie D.] Univ Calif San Diego, Moores Canc Ctr, La Jolla, CA USA.
C3 California State University System; San Diego State University;
   University of California System; University of California San Diego
RP House, CD (通讯作者)，San Diego State Univ, Shiley Biosci Ctr 2104, 5500 Campanile Dr, San Diego, CA 92182 USA.
EM cdhouse@sdsu.edu
RI Robinson, Mikella/AAF-1739-2021
OI Lujano, Omar/0000-0002-5478-4571; Robinson, Mikella/0000-0001-6198-7185;
   Lucht, Cassidy/0000-0002-7995-5429; Waters, Jennifer/0000-0001-8687-9420
FU National Institute on Minority Health and Health Disparities of the NIH
   [U54MD012397]; National Cancer Institute of the NIH [R01CA260281];
   Rees-Stealy Research Foundation fellowship; Achievement Rewards for
   College Scientists fellowship; National Cancer Institute [R25CA203650];
   National Institutes of Health SIG grant [S10 OD026929]; Altman Clinical
   and Translational Research Institute grant of the Center [UL1TR001442]
FX This work was funded by the National Institute on Minority Health and
   Health Disparities of the NIH under award number U54MD012397 and by the
   National Cancer Institute of the NIH under award number R01CA260281;
   additional support was provided by the Rees-Stealy Research Foundation
   fellowship and the Achievement Rewards for College Scientists fellowship
   to J.A. Waters. During the development of this study, C.D. House was a
   Transdisciplinary Research in Energetics and Cancer (TREC) fellow, a
   program supported by the National Cancer Institute under award number
   R25CA203650. This publication includes data generated at the UC San
   Diego IGM Genomics Center utilizing an Illumina NovaSeq 6000 that was
   purchased with funding from a National Institutes of Health SIG grant
   (#S10 OD026929). We further acknowledge the Altman Clinical and
   Translational Research Institute grant (#UL1TR001442) of the Center for
   Computational Biology and Bioinformatics at UC San Diego School of
   Medicine for bioinformatic analysis support. We thank Larkin Slater of
   the SDSU vivarium, Logan Alexander, Sofia Howe, and Madison Oogjen for
   their assistance with mouse studies, Ruby Tandon and the SDSU FACS core
   facility for their excellent assistance with flow cytometry experiments,
   and Natalie Gude for her assistance with histology studies.
CR Berry R, 2013, NAT CELL BIOL, V15, P302, DOI 10.1038/ncb2696
   Bochet L, 2013, CANCER RES, V73, P5657, DOI 10.1158/0008-5472.CAN-13-0530
   Camblin AJ, 2019, SCI REP-UK, V9, DOI 10.1038/s41598-019-53322-y
   Casado-Díaz A, 2017, J CELL PHYSIOL, V232, P771, DOI 10.1002/jcp.25472
   Cawthorn WP, 2012, J LIPID RES, V53, P227, DOI 10.1194/jlr.R021089
   Chehade H, 2022, CANCERS, V14, DOI 10.3390/cancers14092267
   Cheon DJ, 2014, CLIN CANCER RES, V20, P711, DOI 10.1158/1078-0432.CCR-13-1256
   Clark R, 2013, AM J PATHOL, V183, P576, DOI 10.1016/j.ajpath.2013.04.023
   Coté JA, 2017, INT J GENOMICS, V2017, DOI 10.1155/2017/5149362
   Danen EHJ, 2002, J CELL BIOL, V159, P1071, DOI 10.1083/jcb.200205014
   Dobbin Zachary C, 2013, Curr Protoc Pharmacol, V63, DOI 10.1002/0471141755.ph1428s63
   Domcke S, 2013, NAT COMMUN, V4, DOI 10.1038/ncomms3126
   Gao JJ, 2013, SCI SIGNAL, V6, DOI 10.1126/scisignal.2004088
   García-Echeverría C, 2004, CANCER CELL, V5, P231, DOI 10.1016/S1535-6108(04)00051-0
   Gustafson B, 2010, J ATHEROSCLER THROMB, V17, P332, DOI 10.5551/jat.3939
   Hagberg CE, 2018, CELL REP, V24, P2746, DOI 10.1016/j.celrep.2018.08.006
   Hernandez L, 2016, GYNECOL ONCOL, V142, P332, DOI 10.1016/j.ygyno.2016.05.028
   Holmberg R, 2023, MOL CANCER RES, V21, P170, DOI 10.1158/1541-7786.MCR-22-0486
   House CD, 2017, CANCER RES, V77, P6927, DOI 10.1158/0008-5472.CAN-17-0366
   Hu YF, 2009, J IMMUNOL METHODS, V347, P70, DOI 10.1016/j.jim.2009.06.008
   Ibrahim MM, 2010, OBES REV, V11, P11, DOI 10.1111/j.1467-789X.2009.00623.x
   Iyoshi S, 2021, INT J CANCER, V149, P1961, DOI 10.1002/ijc.33770
   Karakashev S, 2021, ZOOL RES, V42, P153, DOI 10.24272/j.issn.2095-8137.2020.382
   Kenny HA, 2008, J CLIN INVEST, V118, P1367, DOI 10.1172/JCI33775
   Kenny HA, 2014, J CLIN INVEST, V124, P4614, DOI 10.1172/JCI74778
   Kenny HA, 2009, CELL CYCLE, V8, P683, DOI 10.4161/cc.8.5.7703
   Kim B, 2016, CELL BIOCHEM FUNCT, V34, P563, DOI 10.1002/cbf.3228
   Klopp AH, 2012, CLIN CANCER RES, V18, P771, DOI 10.1158/1078-0432.CCR-11-1916
   Kryczek I, 2012, INT J CANCER, V130, P29, DOI 10.1002/ijc.25967
   Ladanyi A, 2018, ONCOGENE, V37, P2285, DOI 10.1038/s41388-017-0093-z
   Langyel E, 2010, AM J PATHOL, V177, P1053, DOI 10.2353/ajpath.2010.100105
   Ley K, 2007, NAT REV IMMUNOL, V7, P678, DOI 10.1038/nri2156
   McLean K, 2011, J CLIN INVEST, V121, P3206, DOI 10.1172/JCI45273
   Merrick D, 2019, SCIENCE, V364, P353, DOI 10.1126/science.aav2501
   Mukherjee A, 2020, CANCER RES, V80, P1748, DOI 10.1158/0008-5472.CAN-19-1999
   Natarajan S, 2019, CANCER RES, V79, P2271, DOI 10.1158/0008-5472.CAN-18-2616
   Nieman KM, 2013, BBA-MOL CELL BIOL L, V1831, P1533, DOI 10.1016/j.bbalip.2013.02.010
   Nieman KM, 2011, NAT MED, V17, P1498, DOI 10.1038/nm.2492
   Olalekan S, 2021, CELL REP, V35, DOI 10.1016/j.celrep.2021.109165
   Pearce OMT, 2018, CANCER DISCOV, V8, P304, DOI 10.1158/2159-8290.CD-17-0284
   Pietilä EA, 2021, NAT COMMUN, V12, DOI 10.1038/s41467-021-24009-8
   Robinson M, 2021, CANCERS, V13, DOI 10.3390/cancers13020262
   Saegusa J, 2009, J BIOL CHEM, V284, P24106, DOI 10.1074/jbc.M109.013201
   Sarwar M, 2022, TISSUE CELL, V74, DOI 10.1016/j.tice.2021.101704
   Scatena M, 1998, J CELL BIOL, V141, P1083, DOI 10.1083/jcb.141.4.1083
   Sha M, 2014, PHARMACOLOGY, V93, P39, DOI 10.1159/000357683
   Shen YF, 2012, INT J GYNECOL CANCER, V22, P1316, DOI 10.1097/IGC.0b013e318263ef34
   Sherman-Baust CA, 2003, CANCER CELL, V3, P377, DOI 10.1016/S1535-6108(03)00058-8
   Silva IA, 2011, CANCER RES, V71, P3991, DOI 10.1158/0008-5472.CAN-10-3175
   Sun SC, 2011, CELL RES, V21, P71, DOI 10.1038/cr.2010.177
   Tang BW, 2015, STEM CELL REP, V4, P155, DOI 10.1016/j.stemcr.2014.11.002
   Tchkonia T, 2010, AGING CELL, V9, P667, DOI 10.1111/j.1474-9726.2010.00608.x
   Torre LA, 2018, CA-CANCER J CLIN, V68, P284, DOI 10.3322/caac.21456
   Vishvanath L, 2019, J CLIN INVEST, V129, P4022, DOI 10.1172/JCI129191
   Wajchenberg BL, 2000, ENDOCR REV, V21, P697, DOI 10.1210/er.21.6.697
   Waters JA, 2022, FRONT ONCOL, V12, DOI 10.3389/fonc.2022.1052457
   Wu CS, 2023, J CELL SCI, V136, DOI 10.1242/jcs.261483
   Wu CS, 2023, NAT CELL BIOL, V25, DOI 10.1038/s41556-022-01055-y
   Yang J, 2019, SCI REP-UK, V9, DOI 10.1038/s41598-019-49649-1
   Yang XY, 2022, ADIPOCYTE, V11, P227, DOI 10.1080/21623945.2022.2063471
   Zhu Y, 2015, OBESITY, V23, P989, DOI 10.1002/oby.21053
NR 61
TC 0
Z9 0
U1 4
U2 4
PU AMER ASSOC CANCER RESEARCH
PI PHILADELPHIA
PA 615 CHESTNUT ST, 17TH FLOOR, PHILADELPHIA, PA 19106-4404 USA
SN 0008-5472
EI 1538-7445
J9 CANCER RES
JI Cancer Res.
PD JUL 2
PY 2024
VL 84
IS 13
BP 2073
EP 2089
DI 10.1158/0008-5472.CAN-23-2613
PG 17
WC Oncology
WE Science Citation Index Expanded (SCI-EXPANDED)
SC Oncology
GA XH5R9
UT WOS:001260810200003
PM 38635891
OA Green Published, hybrid
DA 2024-11-10
ER

PT J
AU Qian, J
   LeSavage, BL
   Hubka, KM
   Ma, CK
   Natarajan, S
   Eggold, JT
   Xiao, YR
   Fuh, KC
   Krishnan, V
   Enejder, A
   Heilshorn, SC
   Dorigo, O
   Rankin, EB
AF Qian, Jin
   LeSavage, Bauer L.
   Hubka, Kelsea M.
   Ma, Chenkai
   Natarajan, Suchitra
   Eggold, Joshua T.
   Xiao, Yiren
   Fuh, Katherine C.
   Krishnan, Venkatesh
   Enejder, Annika
   Heilshorn, Sarah C.
   Dorigo, Oliver
   Rankin, Erinn B.
TI Cancer-associated mesothelial cells promote ovarian cancer
   chemoresistance through paracrine
SO JOURNAL OF CLINICAL INVESTIGATION
LA English
DT Article
ID TO-MESENCHYMAL TRANSITION; STEM-CELLS; THERAPEUTIC TARGET; RNA APTAMER;
   OSTEOPONTIN; GROWTH; METASTASIS; ACTIVATION; EXPRESSION; PROGRESSION
AB Ovarian cancer is the leading cause of gynecological malignancy-related deaths, due to its widespread intraperitoneal metastases and acquired chemoresistance. Mesothelial cells are an important cellular component of the ovarian cancer microenvironment that promote metastasis. However, their role in chemoresistance is unclear. Here, we investigated whether cancer-associated mesothelial cells promote ovarian cancer chemoresistance and stemness in vitro and in vivo. We found that osteopontin is a key secreted factor that drives mesothelial-mediated ovarian cancer chemoresistance and stemness. Osteopontin is a secreted glycoprotein that is clinically associated with poor prognosis and chemoresistance in ovarian cancer. Mechanistically, ovarian cancer cells induced osteopontin expression and secretion by mesothelial cells through TGF-beta signaling. Osteopontin facilitated ovarian cancer cell chemoresistance via the activation of the CD44 receptor, PI3K/AKT signaling, and ABC drug efflux transporter activity. Importantly, therapeutic inhibition of osteopontin markedly improved the efficacy of cisplatin in both human and mouse ovarian tumor xenografts. Collectively, our results highlight mesothelial cells as a key driver of ovarian cancer chemoresistance and suggest that therapeutic targeting of osteopontin may be an effective strategy for enhancing platinum sensitivity in ovarian cancer.
C1 [Qian, Jin; Natarajan, Suchitra; Eggold, Joshua T.; Xiao, Yiren; Rankin, Erinn B.] Stanford Univ, Dept Radiat Oncol, Stanford, CA 94305 USA.
   [LeSavage, Bauer L.] Stanford Univ, Dept Bioengn, Stanford, CA 94305 USA.
   [Hubka, Kelsea M.; Enejder, Annika; Heilshorn, Sarah C.] Stanford Univ, Dept Mat Sci & Engn, Stanford, CA 94305 USA.
   [Ma, Chenkai] CSIRO Hlth & Biosecur, Mol Diagnost Solut, N Ryde, NSW, Australia.
   [Fuh, Katherine C.] Washington Univ, Dept Obstet & Gynecol, Div Gynecol Oncol, St Louis, MO 63110 USA.
   [Krishnan, Venkatesh; Dorigo, Oliver; Rankin, Erinn B.] Stanford Univ, Dept Obstet & Gynecol, Stanford, CA 94305 USA.
C3 Stanford University; Stanford University; Stanford University;
   Commonwealth Scientific & Industrial Research Organisation (CSIRO);
   Washington University (WUSTL); Stanford University
RP Rankin, EB (通讯作者)，Stanford Sch Med, 269 Campus Dr,Room 1245A, Stanford, CA 94305 USA.
EM erankin@stanford.edu
RI Ma, Chenkai/AAK-4261-2020; Qian, Jin/AAJ-8562-2020
OI Hubka, Kelsea/0000-0002-9641-8908; Qian, Jin/0000-0002-9684-1685;
   Eggold, Joshua/0000-0003-4648-5114; Heilshorn,
   Sarah/0000-0002-9801-6304; LeSavage, Bauer/0000-0002-4897-9436
FU Office of the Assistant Secretary of Defense for Health Affairs through
   the Department of Defense Ovarian Cancer Research Program
   [W81XWH1510097]; Mary Kay Ash Charitable Foundation; Stanford BioX
   Interdisciplinary Initiatives Seed Grants Program; Mary Lake Polan
   Endowment for Gynecologic Cancer Research; U.S. Department of Defense
   (DOD) [W81XWH1510097] Funding Source: U.S. Department of Defense (DOD)
FX We thank Weiping Zou from the University of Michigan for sharing the
   primary HGSOC cell line OC8 developed in his lab. We thank Patrik
   Johansson for preparing the 3D image of the ovarian cancer organoid. We
   thank Rie von Eyben for advice with statistical analysis. We also thank
   the Stanford Human Pathology/Histology Ser-vice Center and PAN Facility
   Services for organoid processing and RNA quality testing. We are
   thankful to members of the Rankin and Giaccia labs for thoughtful
   discussions. This work was supported by the Office of the Assistant
   Secretary of Defense for Health Affairs through the Department of
   Defense Ovarian Cancer Research Program under award no. W81XWH1510097,
   the Mary Kay Ash Charitable Foundation, and the Stanford BioX
   Interdisciplinary Ini-tiatives Seed Grants Program (to EBR) . OD is
   supported by the Mary Lake Polan Endowment for Gynecologic Cancer
   Research.
CR Abendstein B, 2000, CYTOKINE, V12, P1115, DOI 10.1006/cyto.1999.0632
   Ahmed M, 2016, CANCER CELL, V30, P432, DOI 10.1016/j.ccell.2016.08.002
   Bagnoli M, 2013, BIOMED RES INT, V2013, DOI 10.1155/2013/143202
   Bao LH, 2007, J BIOMED SCI, V14, P373, DOI 10.1007/s11373-006-9143-1
   Barberis MCP, 1997, ACTA CYTOL, V41, P1757
   Boumans MJH, 2012, ANN RHEUM DIS, V71, P180, DOI 10.1136/annrheumdis-2011-200298
   Bowtell DD, 2015, NAT REV CANCER, V15, P668, DOI 10.1038/nrc4019
   Brodsky AS, 2014, PLOS ONE, V9, DOI 10.1371/journal.pone.0094476
   Cardenas C, 2017, APOPTOSIS, V22, P558, DOI 10.1007/s10495-016-1339-x
   Cerne K, 2019, RADIOL ONCOL, V53, P105, DOI 10.2478/raon-2019-0003
   Chau YY, 2014, NAT CELL BIOL, V16, P367, DOI 10.1038/ncb2922
   Chefetz I, 2019, CELL REP, V26, P3061, DOI 10.1016/j.celrep.2019.02.032
   Chhieng DC, 2000, CANCER CYTOPATHOL, V90, P194, DOI 10.1002/1097-0142(20000625)90:3<194::AID-CNCR8>3.0.CO;2-K
   Choi SI, 2017, ONCOTARGET, V8, P101284, DOI 10.18632/oncotarget.21021
   Chung WM, 2019, CANCERS, V11, DOI 10.3390/cancers11040463
   Condello S, 2015, ONCOGENE, V34, P2297, DOI 10.1038/onc.2014.178
   CONNELL ND, 1983, CELL, V34, P245, DOI 10.1016/0092-8674(83)90155-1
   Coombes JD, 2015, GUT, V64, P1120, DOI 10.1136/gutjnl-2013-306484
   Cui TX, 2013, IMMUNITY, V39, P611, DOI 10.1016/j.immuni.2013.08.025
   Dai JX, 2010, CANCER IMMUNOL IMMUN, V59, P355, DOI 10.1007/s00262-009-0754-z
   Davidowitz RA, 2014, J CLIN INVEST, V124, P2611, DOI 10.1172/JCI69815
   Domcke S, 2013, NAT COMMUN, V4, DOI 10.1038/ncomms3126
   Faggad A, 2009, HISTOPATHOLOGY, V54, P657, DOI 10.1111/j.1365-2559.2009.03297.x
   Gu T, 2009, LUNG CANCER, V66, P176, DOI 10.1016/j.lungcan.2009.02.004
   Gupta OT, 2015, TRENDS ENDOCRIN MET, V26, P515, DOI 10.1016/j.tem.2015.07.003
   Haley J, 2016, ONCOTARGET, V7, P32810, DOI 10.18632/oncotarget.9053
   Hallas-Potts A, 2019, SCI REP-UK, V9, DOI 10.1038/s41598-019-41941-4
   Henley SJ, 2020, CANCER-AM CANCER SOC, V126, P2250, DOI 10.1002/cncr.32801
   Herishanu Y, 2011, LEUKEMIA LYMPHOMA, V52, P1758, DOI 10.3109/10428194.2011.569962
   Hsieh IS, 2013, MOL PHARMACOL, V83, P968, DOI 10.1124/mol.112.082339
   Hu J, 2017, CELL DEATH DIS, V8, DOI 10.1038/cddis.2017.72
   Hu ZD, 2015, PLOS ONE, V10, DOI 10.1371/journal.pone.0126444
   Iwanicki MP, 2011, CANCER DISCOV, V1, P144, DOI 10.1158/2159-8274.CD-11-0010
   Kazanecki CC, 2007, J CELL BIOCHEM, V102, P912, DOI 10.1002/jcb.21558
   Kenny HA, 2014, J CLIN INVEST, V124, P4614, DOI 10.1172/JCI74778
   Kim JH, 2002, JAMA-J AM MED ASSOC, V287, P1671, DOI 10.1001/jama.287.13.1671
   Klymenko Y, 2018, CANCERS, V10, DOI 10.3390/cancers10090295
   Koppe MJ, 2006, ANN SURG, V243, P212, DOI 10.1097/01.sla.0000197702.46394.16
   Kryczek I, 2012, INT J CANCER, V130, P29, DOI 10.1002/ijc.25967
   Landen CN, 2010, MOL CANCER THER, V9, P3186, DOI 10.1158/1535-7163.MCT-10-0563
   Lenga Y, 2008, CIRC RES, V102, P319, DOI 10.1161/CIRCRESAHA.107.160408
   Li JH, 2017, CARDIOVASC RES, V113, P633, DOI 10.1093/cvr/cvx016
   Li XX, 2019, ONCOL LETT, V17, P1595, DOI 10.3892/ol.2018.9787
   Lin YH, 2001, J BIOL CHEM, V276, P46024, DOI 10.1074/jbc.M105132200
   Lupia M, 2017, MOL CANCER, V16, DOI 10.1186/s12943-017-0638-3
   Matulonis UA, 2016, NAT REV DIS PRIMERS, V2, DOI 10.1038/nrdp.2016.61
   Mazzoldi EL, 2019, CELL DEATH DIS, V10, DOI 10.1038/s41419-019-1656-4
   McLean K, 2011, J CLIN INVEST, V121, P3206, DOI 10.1172/JCI45273
   Metcalf KJ, 2021, J CLIN INVEST, V131, DOI 10.1172/JCI143765
   Mi ZY, 2009, MOL THER, V17, P153, DOI 10.1038/mt.2008.235
   Mikula-Pietrasik J, 2014, CANCER LETT, V355, P310, DOI 10.1016/j.canlet.2014.09.041
   Mitra AK, 2015, GYNECOL ONCOL, V138, P372, DOI 10.1016/j.ygyno.2015.05.040
   Montori G, 2014, INT J SURG ONCOL, V2014, DOI 10.1155/2014/912418
   Moorman HR, 2020, CANCERS, V12, DOI 10.3390/cancers12113379
   Morgan RJ, 2011, J NATL COMPR CANC NE, V9, P82, DOI 10.6004/jnccn.2011.0008
   Nakae M, 2006, J OBSTET GYNAECOL RE, V32, P309, DOI 10.1111/j.1447-0756.2006.00403.x
   Natarajan S, 2019, CANCER RES, V79, P2271, DOI 10.1158/0008-5472.CAN-18-2616
   Neumann C, 2014, PLOS ONE, V9, DOI 10.1371/journal.pone.0092762
   Park JW, 2018, MOL CARCINOGEN, V57, P947, DOI 10.1002/mc.22803
   Peterson VM, 2013, P NATL ACAD SCI USA, V110, pE4978, DOI 10.1073/pnas.1315370110
   Pietras A, 2014, CELL STEM CELL, V14, P357, DOI 10.1016/j.stem.2014.01.005
   Pio GM, 2017, PLOS ONE, V12, DOI 10.1371/journal.pone.0177640
   Qian J, 2019, ADV EXP MED BIOL, V1136, P43, DOI 10.1007/978-3-030-12734-3_3
   Raghavan S, 2019, J IMMUNOTHER CANCER, V7, DOI 10.1186/s40425-019-0666-1
   Robertson BW, 2010, MOL CANCER, V9, DOI 10.1186/1476-4598-9-260
   Roby KF, 2000, CARCINOGENESIS, V21, P585, DOI 10.1093/carcin/21.4.585
   Rynne-Vidal A, 2017, J PATHOL, V242, P140, DOI 10.1002/path.4889
   Sandoval P, 2013, J PATHOL, V231, P517, DOI 10.1002/path.4281
   Schorge JO, 2004, CLIN CANCER RES, V10, P3474, DOI 10.1158/1078-0432.CCR-03-0365
   SHEID B, 1992, CANCER LETT, V62, P153, DOI 10.1016/0304-3835(92)90186-Y
   Shi XM, 2001, J BIOL CHEM, V276, P850, DOI 10.1074/jbc.M005955200
   Syn WK, 2011, HEPATOLOGY, V53, P106, DOI 10.1002/hep.23998
   Todaro M, 2014, CELL STEM CELL, V14, P342, DOI 10.1016/j.stem.2014.01.009
   Tothill RW, 2008, CLIN CANCER RES, V14, P5198, DOI 10.1158/1078-0432.CCR-08-0196
   Varas-Godoy M, 2017, STEM CELLS INT, V2017, DOI 10.1155/2017/5263974
   Walton J, 2016, CANCER RES, V76, P6118, DOI 10.1158/0008-5472.CAN-16-1272
   Wang WM, 2016, CELL, V165, P1092, DOI 10.1016/j.cell.2016.04.009
   Wang YN, 2018, JCI INSIGHT, V3, DOI 10.1172/jci.insight.122360
   Ween MP, 2015, CRIT REV ONCOL HEMAT, V96, P220, DOI 10.1016/j.critrevonc.2015.05.012
   Wei J, 2019, J CLIN INVEST, V129, P137, DOI 10.1172/JCI121266
   Wei R, 2017, J CANCER, V8, P2173, DOI 10.7150/jca.20480
   WU YJ, 1982, CELL, V31, P693, DOI 10.1016/0092-8674(82)90324-5
   Yamamura S, 2012, INT J CANCER, V130, P20, DOI 10.1002/ijc.25961
   Yokoyama Y, 2016, CANCER RES, V76, P6320, DOI 10.1158/0008-5472.CAN-16-0854
   Yu XX, 2018, ONCOL LETT, V16, P5299, DOI 10.3892/ol.2018.9281
   Zhang S, 2008, CANCER RES, V68, P4311, DOI 10.1158/0008-5472.CAN-08-0364
   Zhao HL, 2018, CELL DEATH DIS, V9, DOI 10.1038/s41419-018-0391-6
   Zhou W, 2013, CANCER CELL, V23, P48, DOI 10.1016/j.ccr.2012.12.001
NR 88
TC 70
Z9 75
U1 1
U2 25
PU AMER SOC CLINICAL INVESTIGATION INC
PI ANN ARBOR
PA 2015 MANCHESTER RD, ANN ARBOR, MI 48104 USA
SN 0021-9738
EI 1558-8238
J9 J CLIN INVEST
JI J. Clin. Invest.
PD AUG 16
PY 2021
VL 131
IS 16
AR e146186
DI 10.1172/JCI146186
PG 17
WC Medicine, Research & Experimental
WE Science Citation Index Expanded (SCI-EXPANDED)
SC Research & Experimental Medicine
GA UB1XC
UT WOS:000685643100003
PM 34396988
OA Bronze, Green Published
DA 2024-11-10
ER

PT J
AU Alberto-Aguilar, DR
   Hernández-Ramírez, VI
   Osorio-Trujillo, JC
   Gallardo-Rincón, D
   Toledo-Leyva, A
   Talamás-Rohana, P
AF Alberto-Aguilar, Dulce Rosario
   Hernandez-Ramirez, Veronica Ivonne
   Osorio-Trujillo, Juan Carlos
   Gallardo-Rincon, Dolores
   Toledo-Leyva, Alfredo
   Talamas-Rohana, Patricia
TI PHD finger protein 20-like protein 1 (PHF20L1) in ovarian cancer: from
   its overexpression in tissue to its upregulation by the ascites
   microenvironment
SO CANCER CELL INTERNATIONAL
LA English
DT Article
DE Ascites; Immunohistochemistry; Oncogene; Ovarian cancer
ID TUDOR DOMAIN; EXPRESSION; PATTERNS
AB Background Ovarian cancer is the most aggressive gynecological malignancy. Transcriptional regulators impact the tumor phenotype and, consequently, clinical progression and response to therapy. PHD finger protein 20-like protein 1 (PHF20L1) is a transcriptional regulator with several isoforms, and studies on its role in ovarian cancer are limited. We previously reported that PHF20L1 is expressed as a fucosylated protein in SKOV-3 cells stimulated with ascites from patients with ovarian cancer. Methods We decided to analyze the expression of PHF20L1 in ovarian cancer tissues, determine whether a correlation exists between PHF20L1 expression and patient clinical data, and analyze whether ascites can modulate the different isoforms of this protein. Ovarian cancer biopsies from 29 different patients were analyzed by immunohistochemistry, and the expression of the isoforms in ovarian cancer cells with or without exposure to the tumor microenvironment, i.e., the ascitic fluid, was determined by western blotting assays. Results Immunohistochemical results suggest that PHF20L1 exhibits increased expression in sections of tumor tissues from patients with ovarian cancer and that higher PHF20L1 expression correlates with shorter progression-free survival and shorter overall survival. Furthermore, western blotting assays determined that protein isoforms are differentially regulated in SKOV-3 cells in response to stimulation with ascites from patients with epithelial ovarian cancer. Conclusion The results suggest that PHF20L1 could play a relevant role in ovarian cancer given that higher PHF20L1 protein expression is associated with lower overall patient survival.
C1 [Alberto-Aguilar, Dulce Rosario; Hernandez-Ramirez, Veronica Ivonne; Osorio-Trujillo, Juan Carlos; Talamas-Rohana, Patricia] Inst Politecn Nacl, Ctr Invest & Estudios Avanzados, Av Inst Politecn Nacl 2508, Mexico City 07360, DF, Mexico.
   [Gallardo-Rincon, Dolores; Toledo-Leyva, Alfredo] Inst Nacl Cancerol, Av San Fernando 22,Col Secc XVI, Mexico City 07360, DF, Mexico.
C3 CINVESTAV - Centro de Investigacion y de Estudios Avanzados del
   Instituto Politecnico Nacional; Instituto Politecnico Nacional - Mexico;
   Instituto Nacional de Cancerologia (INCAN)
RP Talamás-Rohana, P (通讯作者)，Inst Politecn Nacl, Ctr Invest & Estudios Avanzados, Av Inst Politecn Nacl 2508, Mexico City 07360, DF, Mexico.
EM ptr@cinvestav.mx
RI Talamás-Rohana, Patricia/HPG-6258-2023
OI HERNANDEZ-RAMIREZ, VERONICA IVONNE/0000-0002-1743-939X; GALLARDO-RINCON,
   DOLORES/0000-0002-0628-8290; Talamas-Rohana,
   Patricia/0000-0002-5085-814X; Alberto-Aguilar, Dulce
   Rosario/0000-0002-7277-9258
FU Health Grant from CONACYT, Mexico [233739]; Basic Science Grant from
   CONACYT, Mexico [A1-S-15223]; CONACYT, Mexico [338858]
FX This project was supported by a Health Grant (233739) and a Basic
   Science Grant (A1-S-15223) from CONACYT, Mexico to PTR; DRAA was a
   recipient of a Ph.D. fellowship (No. 338858) also from CONACYT, Mexico.
   The funding source was only involved in the financial support.
CR Alberto-Aguilar DR, 2019, CANCER MICROENVIRON, V12, P181, DOI 10.1007/s12307-019-00227-z
   Badgwell D, 2007, DIS MARKERS, V23, P397, DOI 10.1155/2007/309382
   Baxter E, 2014, CELL BIOSCI, V4, DOI 10.1186/2045-3701-4-45
   Beroukhim R, 2010, NATURE, V463, P899, DOI 10.1038/nature08822
   Bonasio R, 2010, SEMIN CELL DEV BIOL, V21, P221, DOI 10.1016/j.semcdb.2009.09.010
   Bradner JE, 2017, CELL, V168, P629, DOI 10.1016/j.cell.2016.12.013
   Coburn SB, 2017, INT J CANCER, V140, P2451, DOI 10.1002/ijc.30676
   Colombo N, 2019, ANN ONCOL, V30, P672, DOI 10.1093/annonc/mdz062
   Estève PO, 2014, J BIOL CHEM, V289, P8277, DOI 10.1074/jbc.M113.525279
   Fang F, 2018, CANCER RES, V78, P631, DOI 10.1158/0008-5472.CAN-17-1492
   Fedchenko N, 2014, DIAGN PATHOL, V9, DOI 10.1186/s13000-014-0221-9
   Gohagan JK, 2000, CONTROL CLIN TRIALS, V21, p251S, DOI 10.1016/S0197-2456(00)00097-0
   Hou YQ, 2020, SCI ADV, V6, DOI 10.1126/sciadv.aaz0356
   Jacobs IJ, 2004, MOL CELL PROTEOMICS, V3, P355, DOI 10.1074/mcp.R400006-MCP200
   Jiang YY, 2016, MOL ONCOL, V10, P292, DOI 10.1016/j.molonc.2015.10.013
   Laurenti E, 2009, CURR OPIN CELL BIOL, V21, P844, DOI 10.1016/j.ceb.2009.09.006
   Majem B, 2019, ONCOGENE, V38, P6035, DOI 10.1038/s41388-019-0860-0
   Marquez RT, 2005, CLIN CANCER RES, V11, P6116, DOI 10.1158/1078-0432.CCR-04-2509
   Santin AD, 2001, BRIT J OBSTET GYNAEC, V108, P804, DOI 10.1111/j.1471-0528.2001.00206.x
   Shi XB, 2007, J BIOL CHEM, V282, P2450, DOI 10.1074/jbc.C600286200
   Singh AM, 2009, CELL STEM CELL, V5, P141, DOI 10.1016/j.stem.2009.07.003
   Sprangers R, 2003, J MOL BIOL, V327, P507, DOI 10.1016/S0022-2836(03)00148-7
   Takahashi K, 2007, CELL, V131, P861, DOI 10.1016/j.cell.2007.11.019
   Toledo-Leyva A, 2018, PROTEOME SCI, V16, DOI 10.1186/s12953-018-0133-9
   Wang QQ, 2018, LAB INVEST, V98, P1627, DOI 10.1038/s41374-018-0106-8
   Wang ST, 2012, ONCOL REP, V27, P1065, DOI 10.3892/or.2011.1575
   Wang YF, 2013, CURR CANCER DRUG TAR, V13, P963, DOI 10.2174/15680096113136660102
   Wrzeszczynski KO, 2011, PLOS ONE, V6, DOI 10.1371/journal.pone.0028503
NR 28
TC 4
Z9 4
U1 0
U2 4
PU BMC
PI LONDON
PA CAMPUS, 4 CRINAN ST, LONDON N1 9XW, ENGLAND
EI 1475-2867
J9 CANCER CELL INT
JI Cancer Cell Int.
PD JAN 6
PY 2022
VL 22
IS 1
AR 6
DI 10.1186/s12935-021-02425-6
PG 13
WC Oncology
WE Science Citation Index Expanded (SCI-EXPANDED)
SC Oncology
GA YC9GW
UT WOS:000739993500001
PM 34991589
OA Green Published, gold
DA 2024-11-10
ER

PT J
AU Loar, P
   Wahl, H
   Kshirsagar, M
   Gossner, G
   Griffith, K
   Liu, JR
AF Loar, Paul
   Wahl, Heather
   Kshirsagar, Malti
   Gossner, Gabrielle
   Griffith, Kent
   Liu, J. Rebecca
TI Inhibition of glycolysis enhances cisplatin-induced apoptosis in ovarian
   cancer cells
SO AMERICAN JOURNAL OF OBSTETRICS AND GYNECOLOGY
LA English
DT Article
DE apoptosis; glycolysis; ovarian carcinoma
ID IN-VIVO; MTOR; 2-DEOXY-D-GLUCOSE; KINASE; AKT; AUTOPHAGY; THERAPY;
   TARGET; DEATH; GLUT1
AB OBJECTIVE: Up-regulation of glycolysis has been demonstrated in multiple tumor types and is believed to originate as an adaptive response to the selective pressure of the tumor microenvironment. We hypothesized that ovarian cancer cells are dependent on the glycolytic pathway for adenosine triphosphate generation and that this phenotype could be exploited for therapeutic intervention.
   STUDY DESIGN: Expression of glucose transporter 1 (Glut1), phosphorylated protein kinase B (pPKB/pAkt), and phosphorylated mammalian target of rapamycin (pmTOR) was assessed in ovarian carcinoma tumors and cell lines. Cells were incubated with 2-deoxyglucose and rapamycin; growth inhibition, viability, and mechanism of cell death were determined.
   RESULTS: Ovarian carcinoma cells overexpress Glut1, pAkt, and pmTOR compared with benign ovarian epithelial cells. 2-deoxyglucose and rapamycin markedly enhance apoptotic and nonapoptotic cell death in ovarian cancer cells.
   CONCLUSION: The glycolytic phenotype of ovarian cancer cells can be targeted for therapeutic intervention. Combined treatment modalities that target multiple cellular pathways hold promise for the treatment of chemoresistant ovarian cancer cells.
C1 [Loar, Paul; Wahl, Heather; Gossner, Gabrielle; Liu, J. Rebecca] Univ Michigan, Sch Med, Div Gynecol Oncol, Dept Obstet & Gynecol, Ann Arbor, MI USA.
   [Kshirsagar, Malti] Univ Michigan, Sch Med, Dept Pathol, Ann Arbor, MI USA.
   [Griffith, Kent] Univ Michigan, Sch Med, Dept Biostat, Ann Arbor, MI USA.
C3 University of Michigan System; University of Michigan; University of
   Michigan System; University of Michigan; University of Michigan System;
   University of Michigan
RP Liu, JR (通讯作者)，L4604 WH,E Med Ctr Dr, Ann Arbor, MI 48109 USA.
EM rliu@umich.edu
RI Wahl, Heather/IXD-3485-2023
FU Ovarian Cancer Research Program; Department of Defense [OC050305]
FX Supported by the Ovarian Cancer Research Program and the Department of
   Defense (OC050305; J. R. L.).
CR Altomare DA, 2004, ONCOGENE, V23, P5853, DOI 10.1038/sj.onc.1207721
   Barthel A, 1999, J BIOL CHEM, V274, P20281, DOI 10.1074/jbc.274.29.20281
   Bjornsti MA, 2004, NAT REV CANCER, V4, P335, DOI 10.1038/nrc1362
   BROWN EJ, 1995, NATURE, V377, P441, DOI 10.1038/377441a0
   Chiang GG, 2007, TRENDS MOL MED, V13, P433, DOI 10.1016/j.molmed.2007.08.001
   Elstrom RL, 2004, CANCER RES, V64, P3892, DOI 10.1158/0008-5472.CAN-03-2904
   Feng ZH, 2005, P NATL ACAD SCI USA, V102, P8204, DOI 10.1073/pnas.0502857102
   Gossner G, 2007, GYNECOL ONCOL, V105, P23, DOI 10.1016/j.ygyno.2006.11.009
   Guertin DA, 2005, TRENDS MOL MED, V11, P353, DOI 10.1016/j.molmed.2005.06.007
   Ha HC, 1999, P NATL ACAD SCI USA, V96, P13978, DOI 10.1073/pnas.96.24.13978
   Hajra KM, 2004, APOPTOSIS, V9, P691, DOI 10.1023/B:APPT.0000045786.98031.1d
   Inoki K, 2002, NAT CELL BIOL, V4, P648, DOI 10.1038/ncb839
   Jerusalem G, 2003, EUR J CANCER, V39, P1525, DOI 10.1016/S0959-8049(03)00374-5
   Jin S, 2007, J CELL SCI, V120, P379, DOI 10.1242/jcs.03349
   Kalir T, 2002, CANCER, V94, P1078, DOI 10.1002/cncr.10280
   Kim KW, 2006, J BIOL CHEM, V281, P36883, DOI 10.1074/jbc.M607094200
   Mabuchi S, 2007, CANCER RES, V67, P2408, DOI 10.1158/0008-5472.CAN-06-4490
   Maschek G, 2004, CANCER RES, V64, P31, DOI 10.1158/0008-5472.CAN-03-3294
   Mohanti BK, 1996, INT J RADIAT ONCOL, V35, P103, DOI 10.1016/S0360-3016(96)85017-6
   Pelicano H, 2006, ONCOGENE, V25, P4633, DOI 10.1038/sj.onc.1209597
   Sabatini DM, 2006, NAT REV CANCER, V6, P729, DOI 10.1038/nrc1974
   Sawyers CL, 2003, CANCER CELL, V4, P343, DOI 10.1016/S1535-6108(03)00275-7
   Semenza G L, 2001, Novartis Found Symp, V240, P251
   Takeuchi H, 2005, CANCER RES, V65, P3336, DOI 10.1158/0008-5472.CAN-04-3640
   Wahl H, 2007, GYNECOL ONCOL, V105, P104, DOI 10.1016/j.ygyno.2006.10.050
   WARBURG O, 1956, SCIENCE, V123, P309, DOI 10.1126/science.123.3191.309
   Yamada M, 1999, CANCER CHEMOTH PHARM, V44, P59, DOI 10.1007/s002800050945
   Zhang XD, 2006, ANTICANCER RES, V26, P3561
   SEARCH DEOXYGLUCOSE
NR 29
TC 40
Z9 44
U1 0
U2 14
PU MOSBY-ELSEVIER
PI NEW YORK
PA 360 PARK AVENUE SOUTH, NEW YORK, NY 10010-1710 USA
SN 0002-9378
EI 1097-6868
J9 AM J OBSTET GYNECOL
JI Am. J. Obstet. Gynecol.
PD APR
PY 2010
VL 202
IS 4
AR 371.e1
DI 10.1016/j.ajog.2009.10.883
PG 8
WC Obstetrics & Gynecology
WE Science Citation Index Expanded (SCI-EXPANDED)
SC Obstetrics & Gynecology
GA 575TE
UT WOS:000276090400015
PM 20138251
DA 2024-11-10
ER

PT J
AU Liang, R
   Yung, MMH
   He, FF
   Jiao, PL
   Chan, KKL
   Ngan, HYS
   Chan, DW
AF Liang, Rui
   Yung, Mingo M. H.
   He, Fangfang
   Jiao, Peili
   Chan, Karen K. L.
   Ngan, Hextan Y. S.
   Chan, David W.
TI The Stress-Inducible BCL2A1 Is Required for Ovarian Cancer Metastatic
   Progression in the Peritoneal Microenvironment
SO CANCERS
LA English
DT Article
DE ovarian cancer; peritoneal metastases; hypoxia; intrinsic cell apoptosis
ID NF-KAPPA-B; UNFAVORABLE PROGNOSIS; BCL-2; HYPOXIA; CELLS; BFL-1/A1; BAK;
   OVEREXPRESSION; PROTEINS; AGGRESSIVENESS
AB Simple Summary Cancer metastasis is still the main cause of cancer-related mortality. Peritoneal metastases are the first presentation of advanced ovarian cancer, and metastatic cancer cells tend to disseminate trans-peritoneally in the peritoneal cavity. Hypoxia is a critical factor in governing transcoelomic metastases of ovarian cancer. Therefore, targeting hypoxia appears to be a promising approach to arrest cancer metastasis. In the present work, we identified that BCL2A1, a BCL2 family member, is significantly induced by hypoxia and other physiological stresses by NF-kappa B signaling and followed by a gradual degradation. The upregulated BLC2A1 has been shown to enhance ovarian cancer survival, tumor growth, and tumor dissemination by suppressing intrinsic cell apoptosis. These data indicate BCL2A1 is an early response factor in the stressed tumor microenvironment, and targeting BCL2A1 may be a potential therapeutic approach in eradicating peritoneal metastases of ovarian cancer. Emerging evidence indicates that hypoxia plays a critical role in governing the transcoelomic metastasis of ovarian cancer. Hence, targeting hypoxia may be a promising approach to prevent the metastasis of ovarian cancer. Here, we report that BCL2A1, a BCL2 family member, acts as a hypoxia-inducible gene for promoting tumor progression in ovarian cancer peritoneal metastases. We demonstrated that BCL2A1 was induced not only by hypoxia but also other physiological stresses through NF-kappa B signaling and then was gradually reduced by the ubiquitin-proteasome pathway in ascites-derived ovarian cancer cells. The upregulated BCL2A1 was frequently found in advanced metastatic ovarian cancer cells, suggesting its clinical relevance in ovarian cancer metastatic progression. Functionally, BCL2A1 enhanced the foci formation ability of ovarian cancer cells in a stress-conditioned medium, colony formation in an ex vivo omental tumor model, and tumor dissemination in vivo. Under stress conditions, BCL2A1 accumulated and colocalized with mitochondria to suppress intrinsic cell apoptosis by interacting with the BH3-only subfamily BCL2 members HRK/BAD/BID in ovarian cancer cells. These findings indicate that BCL2A1 is an early response factor that maintains the survival of ovarian cancer cells in the harsh tumor microenvironment.
C1 [Liang, Rui; Yung, Mingo M. H.; Ngan, Hextan Y. S.; Chan, David W.] Univ Hong Kong, Shenzhen Inst Res & Innovat HKU SIRI, Shenzhen 518057, Peoples R China.
   [Liang, Rui; Yung, Mingo M. H.; He, Fangfang; Jiao, Peili; Chan, Karen K. L.; Ngan, Hextan Y. S.; Chan, David W.] Univ Hong Kong, LKS Fac Med, Dept Obstet & Gynaecol, Hong Kong, Peoples R China.
C3 The University of Hong Kong Shenzhen Institute of Research & Innovation;
   University of Hong Kong; University of Hong Kong
RP Chan, DW (通讯作者)，Univ Hong Kong, Shenzhen Inst Res & Innovat HKU SIRI, Shenzhen 518057, Peoples R China.; Chan, DW (通讯作者)，Univ Hong Kong, LKS Fac Med, Dept Obstet & Gynaecol, Hong Kong, Peoples R China.
EM liangrui1229@126.com; h1094157@connect.hku.hk; hff1314@hku.hk;
   pljiao@connect.hku.hk; kklchan@hku.hk; hysngan@hku.hk; dwchan@hku.hk
RI YUNG, Mingo Ming Ho/AHB-5775-2022; Chan, David/O-9896-2018
OI Chan, David/0000-0002-6951-3467; YUNG, Mingo Ming Ho/0000-0003-0903-1164
FU Science, Technology, and Innovation Commission of Shenzhen
   Municipality-Basic Research Programme (Mainland China)
   [JCYJ20170815105918719]; RGC General Research Fund (GRF) of Hong Kong
   [17121220]
FX This study was supported by Science, Technology, and Innovation
   Commission of Shenzhen Municipality-Basic Research Programme (Mainland
   China) (JCYJ20170815105918719), and RGC General Research Fund (GRF) of
   Hong Kong (17121220).
CR Balkwill F, 2001, LANCET, V357, P539, DOI 10.1016/S0140-6736(00)04046-0
   Birner P, 2000, CANCER RES, V60, P4693
   Bosco MC, 2020, J EXP CLIN CANC RES, V39, DOI 10.1186/s13046-019-1517-0
   Cai PCH, 2014, ONCOTARGET, V5, P7549, DOI 10.18632/oncotarget.2273
   Chan DW, 2017, ONCOGENE, V36, P1404, DOI 10.1038/onc.2016.307
   Chan DW, 2008, CARCINOGENESIS, V29, P1742, DOI 10.1093/carcin/bgn167
   Domcke S, 2013, NAT COMMUN, V4, DOI 10.1038/ncomms3126
   Elangovan B, 1997, J BIOL CHEM, V272, P24494, DOI 10.1074/jbc.272.39.24494
   Farghaly Samir A., 2014, Advances in Diagnosis and Management of Ovarian Cancer
   Flanagan M, 2018, EJSO-EUR J SURG ONC, V44, P1811, DOI 10.1016/j.ejso.2018.07.049
   García-Sáez AJ, 2012, CELL DEATH DIFFER, V19, P1733, DOI 10.1038/cdd.2012.105
   Hernandez L, 2010, CANCER RES, V70, P4005, DOI 10.1158/0008-5472.CAN-09-3912
   Hind CK, 2015, INT J BIOCHEM CELL B, V59, P94, DOI 10.1016/j.biocel.2014.11.015
   Karin M, 2006, NATURE, V441, P431, DOI 10.1038/nature04870
   Kenny HA, 2009, CANCER TREAT RES, V149, P335, DOI 10.1007/978-0-387-98094-2_16
   Khan SM, 2010, CLIN EXP METASTAS, V27, P185, DOI 10.1007/s10585-010-9317-0
   Kim KS, 2006, CANCER RES, V66, P7983, DOI 10.1158/0008-5472.CAN-05-4381
   Konig SM, 2019, PLOS COMPUT BIOL, V15, DOI 10.1371/journal.pcbi.1007485
   KOUMENIS C.E., 2014, Tumor Microenvironment and Cellular Stress Signaling, Metabolism, Imaging, and Therapeutic Targets
   Kumar A, 2004, J MOL MED, V82, P434, DOI 10.1007/s00109-004-0555-y
   Le Compton S, 2021, EXP CELL RES, V399, DOI 10.1016/j.yexcr.2020.112397
   Lee CF, 2009, WORLD J GASTROENTERO, V15, P356, DOI 10.3748/wjg.15.356
   Lheureux S, 2019, CA-CANCER J CLIN, V69, P280, DOI 10.3322/caac.21559
   Li ZQ, 2019, CLIN CANCER RES, V25, P5947, DOI 10.1158/1078-0432.CCR-18-4145
   Mak CSL, 2017, MOL CANCER, V16, DOI 10.1186/s12943-017-0582-2
   Mitra AK, 2015, ONCOGENE, V34, P5923, DOI 10.1038/onc.2015.43
   Natarajan S, 2019, CANCER RES, V79, P2271, DOI 10.1158/0008-5472.CAN-18-2616
   Ottina E, 2012, EXP CELL RES, V318, P1291, DOI 10.1016/j.yexcr.2012.01.021
   Ozols R.F., 2003, Ovarian cancer, V1
   Perkins ND, 2006, CELL DEATH DIFFER, V13, P759, DOI 10.1038/sj.cdd.4401838
   Perkins ND, 2012, NAT REV CANCER, V12, P121, DOI 10.1038/nrc3204
   Piva R, 2006, ANTIOXID REDOX SIGN, V8, P478, DOI 10.1089/ars.2006.8.478
   Riker AI, 2008, BMC MED GENOMICS, V1, DOI 10.1186/1755-8794-1-13
   Sarosiek KA, 2013, MOL CELL, V51, P751, DOI 10.1016/j.molcel.2013.08.048
   Schindl M, 2002, CLIN CANCER RES, V8, P1831
   Schwab M., 2008, Encyclopedia of cancer
   SEN R, 1986, CELL, V47, P921, DOI 10.1016/0092-8674(86)90807-X
   Shamas-Din A, 2013, CSH PERSPECT BIOL, V5, DOI 10.1101/cshperspect.a008714
   Shaw TJ, 2004, MOL THER, V10, P1032, DOI 10.1016/j.ymthe.2004.08.013
   Siddik Z.H., 2014, MECH DEREGULATION TH, P357, DOI [10.1016/b978-0-12-396521-9.00012-7, DOI 10.1016/B978-0-12-396521-9.00012-7]
   Siddiqui WA, 2015, ARCH TOXICOL, V89, P289, DOI 10.1007/s00204-014-1448-7
   Simmons MJ, 2008, ONCOGENE, V27, P1421, DOI 10.1038/sj.onc.1210771
   Simoes RV, 2015, NEOPLASIA, V17, P671, DOI 10.1016/j.neo.2015.08.005
   Sun LN, 2013, J CELL SCI, V126, P3939, DOI 10.1242/jcs.127381
   Tafani M, 2013, FRONT PHARMACOL, V4, DOI 10.3389/fphar.2013.00013
   Thibault B, 2014, CANCER METAST REV, V33, P17, DOI 10.1007/s10555-013-9456-2
   Vier J, 2016, CELL DEATH DIS, V7, DOI 10.1038/cddis.2016.23
   Vogler M, 2012, CELL DEATH DIFFER, V19, P67, DOI 10.1038/cdd.2011.158
   Volkmann N, 2014, CELL DEATH DIFFER, V21, P206, DOI 10.1038/cdd.2013.153
   Weinberg R.A., 2013, BIOL CANC, V2nd ed.
   Werner AB, 2002, J BIOL CHEM, V277, P22781, DOI 10.1074/jbc.M201469200
   Willis SN, 2005, GENE DEV, V19, P1294, DOI 10.1101/gad.1304105
   Wilson WR, 2011, NAT REV CANCER, V11, P393, DOI 10.1038/nrc3064
   Witz IP, 2008, ADV CANCER RES, V100, P203, DOI 10.1016/S0065-230X(08)00007-9
   Xia L, 2006, LEUKEMIA, V20, P1009, DOI 10.1038/sj.leu.2404198
   Yang H, 2013, CELL BIOL INT, V37, P1139, DOI 10.1002/cbin.10131
   Zong WX, 1999, GENE DEV, V13, P382, DOI 10.1101/gad.13.4.382
NR 57
TC 7
Z9 7
U1 0
U2 8
PU MDPI
PI BASEL
PA ST ALBAN-ANLAGE 66, CH-4052 BASEL, SWITZERLAND
EI 2072-6694
J9 CANCERS
JI Cancers
PD SEP
PY 2021
VL 13
IS 18
AR 4577
DI 10.3390/cancers13184577
PG 24
WC Oncology
WE Science Citation Index Expanded (SCI-EXPANDED)
SC Oncology
GA UV3EP
UT WOS:000699366600001
PM 34572804
OA Green Published, gold
DA 2024-11-10
ER

PT J
AU Wei, ZB
   Ye, SY
   Feng, HP
   Zeng, C
   Dong, XH
   Zeng, XK
   Zeng, LM
   Lin, X
   Liu, QZ
   Yao, J
AF Wei, Zibo
   Ye, Shuangyan
   Feng, Haipeng
   Zeng, Chong
   Dong, Xinhuai
   Zeng, Xiaokang
   Zeng, Liming
   Lin, Xu
   Liu, Qiuzhen
   Yao, Jie
TI Silybin suppresses ovarian cancer cell proliferation by inhibiting
   isocitrate dehydrogenase 1 activity
SO CANCER SCIENCE
LA English
DT Article
DE cancer plasticity; energy metabolism reprogramming; ovarian cancer;
   redox homeostasis; tumor microenvironment
ID TARGET STABILITY DARTS; MITOCHONDRIAL ROS; DOWN-REGULATION;
   TUMOR-GROWTH; IN-VITRO; SILIBININ; METABOLISM; SILYMARIN; STRESS;
   GLUTAMINE
AB Metabolic reprogramming is a sign of malignant tumors, and targeting the metabolism of tumor cells has become a promising therapeutic approach. Here, we report that Silybin (a nontoxic flavonoid commonly used for liver protection) exhibits prominent anti-tumor effects on human ovarian cancer cells. Treatment of an ovarian cancer cell line with Silybin interfered with glutamine metabolism and the tricarboxylic acid cycle. We applied the drug affinity responsive target stability approach to show that Silybin binds to isocitrate dehydrogenase 1 (IDH1). This combination leads to reduced phosphorylation of IDH1 and inhibits enzyme activity. IDH1 dysfunction significantly increases the ratio of NADP/NADPH in the cell, causing an increase in reactive oxygen species generation. Immunohistochemistry demonstrated that IDH1 was increased in ovarian cancer samples compared with normal para-tumoral tissues. Xenograft murine experiments indicated that Silybin administered orally suppressed the growth of the tumor formed by ovarian cancer cells. In combination, our data strongly suggest that Silybin targets IDH1 in ovarian cancer cells and may be a novel treatment candidate.
C1 [Wei, Zibo; Zeng, Chong; Dong, Xinhuai; Zeng, Xiaokang; Zeng, Liming; Lin, Xu; Liu, Qiuzhen; Yao, Jie] Southern Med Univ, Shunde Hosp, Med Res Ctr, Peoples Hosp Shunde 1, 1 Jiazi Rd, Foshan 528308, Guangdong, Peoples R China.
   [Ye, Shuangyan] Sun Yat Sen Univ, Affiliated Hosp 8, Med Res Ctr, Shenzhen, Peoples R China.
   [Feng, Haipeng] Southern Med Univ, Shunde Hosp, Dept Pathol, Peoples Hosp Shunde 1, Foshan, Peoples R China.
   [Yao, Jie] Southern Med Univ, Shunde Hosp, Dept Lab Med, Peoples Hosp Shunde 1, 1 Jiazi Rd, Foshan 528308, Guangdong, Peoples R China.
C3 Southern Medical University - China; Sun Yat Sen University; Southern
   Medical University - China; Southern Medical University - China
RP Liu, QZ; Yao, J (通讯作者)，Southern Med Univ, Shunde Hosp, Med Res Ctr, Peoples Hosp Shunde 1, 1 Jiazi Rd, Foshan 528308, Guangdong, Peoples R China.; Liu, QZ; Yao, J (通讯作者)，Southern Med Univ, Shunde Hosp, Dept Lab Med, Peoples Hosp Shunde 1, 1 Jiazi Rd, Foshan 528308, Guangdong, Peoples R China.
EM liuqiuzhen@126.com; jie.yao413@yahoo.com
RI Zeng, Chong/HJA-4106-2022; Zeng, Xiao/ABG-5938-2021
OI Zeng, Xiaokang/0000-0002-6531-2502; Yao, Jie/0000-0002-8935-0722; Feng,
   Haipeng/0000-0003-3412-7264
FU National Natural Scientific Foundation of China [81770148]; Guangdong
   Medical Research Foundation [A2022159]; Scientific Research Start Plan
   of Shunde Hospital, Southern Medical University [YNZX0002, YNZX0003,
   SRSP2019002, SRSP2019003]; Shunde Hospital of Southern Medical
   University [2019014]
FX This study was supported by the National Natural Scientific Foundation
   of China (81770148); Guangdong Medical Research Foundation (A2022159);
   The Scientific Research Start Plan of Shunde Hospital, Southern Medical
   University (YNZX0002,YNZX0003, SRSP2019002, SRSP2019003); Shunde
   Hospital of Southern Medical University (2019014) for support.
CR Berek JS, 2018, INT J GYNECOL OBSTET, V143, P59, DOI 10.1002/ijgo.12614
   Bergaggio E, 2019, CANCERS, V11, DOI 10.3390/cancers11040563
   Bleeker FE, 2010, ACTA NEUROPATHOL, V119, P487, DOI 10.1007/s00401-010-0645-6
   Calvert AE, 2017, CELL REP, V19, P1858, DOI 10.1016/j.celrep.2017.05.014
   Chen D, 2019, CANCER DISCOV, V9, P756, DOI 10.1158/2159-8290.CD-18-1040
   Cho HJ, 2013, J AGR FOOD CHEM, V61, P4089, DOI 10.1021/jf400192v
   Crocenzi FA, 2006, CURR MED CHEM, V13, P1055, DOI 10.2174/092986706776360950
   Dahl ES, 2019, MOL CANCER RES, V17, P1710, DOI 10.1158/1541-7786.MCR-18-1233
   Dang L, 2009, NATURE, V462, P739, DOI 10.1038/nature08617
   DeBerardinis RJ, 2010, ONCOGENE, V29, P313, DOI 10.1038/onc.2009.358
   DeBerardinis RJ, 2007, P NATL ACAD SCI USA, V104, P19345, DOI 10.1073/pnas.0709747104
   Delmas D, 2020, MOLECULES, V25, DOI 10.3390/molecules25092009
   Derry MM, 2014, CURR CANCER DRUG TAR, V14, P323, DOI 10.2174/1568009614666140411101942
   Detaille D, 2008, LIFE SCI, V82, P1070, DOI 10.1016/j.lfs.2008.03.007
   Dickinson BC, 2011, NAT CHEM BIOL, V7, P504, DOI [10.1038/NCHEMBIO.607, 10.1038/nchembio.607]
   Giorgio M, 2007, NAT REV MOL CELL BIO, V8, p722A
   Heiden MGV, 2009, SCIENCE, V324, P1029, DOI 10.1126/science.1160809
   Hu Y, 2019, J CLIN INVEST, V129, P3072, DOI 10.1172/JCI124979
   Itsumi M, 2015, CELL DEATH DIFFER, V22, P1837, DOI 10.1038/cdd.2015.38
   Kim ES, 2017, DRUGS, V77, P1705, DOI 10.1007/s40265-017-0813-2
   Kim KW, 2009, NEUROCHEM RES, V34, P1479, DOI 10.1007/s11064-009-9935-6
   Kim SY, 2007, MOL CELL BIOCHEM, V302, P27, DOI 10.1007/s11010-007-9421-x
   Levine AJ, 2010, SCIENCE, V330, P1340, DOI 10.1126/science.1193494
   Loguercio C, 2011, WORLD J GASTROENTERO, V17, P2288, DOI 10.3748/wjg.v17.i18.2288
   Moloney JN, 2018, SEMIN CELL DEV BIOL, V80, P50, DOI 10.1016/j.semcdb.2017.05.023
   Moloney JN, 2017, LEUKEMIA RES, V52, P34, DOI 10.1016/j.leukres.2016.11.006
   Nejati-Koshki K, 2012, CYTOTECHNOLOGY, V64, P719, DOI 10.1007/s10616-012-9452-3
   Nogueira V, 2008, CANCER CELL, V14, P458, DOI 10.1016/j.ccr.2008.11.003
   Pai MY, 2015, METHODS MOL BIOL, V1263, P287, DOI 10.1007/978-1-4939-2269-7_22
   Pignatelli P, 2019, INTERN EMERG MED, V14, P1, DOI 10.1007/s11739-018-1968-x
   Plísková M, 2005, TOXICOLOGY, V215, P80, DOI 10.1016/j.tox.2005.06.020
   Sabharwal SS, 2014, NAT REV CANCER, V14, P709, DOI 10.1038/nrc3803
   Seidlová-Wuttke D, 2003, J STEROID BIOCHEM, V86, P179, DOI 10.1016/S0960-0760(03)00270-X
   Sharma P, 2020, TOXICOL IN VITRO, V67, DOI 10.1016/j.tiv.2020.104912
   Si LL, 2020, MOL CELL BIOCHEM, V463, P189, DOI 10.1007/s11010-019-03640-6
   Singh RP, 2008, CLIN CANCER RES, V14, P300, DOI 10.1158/1078-0432.CCR-07-1565
   Su X, 2019, THERANOSTICS, V9, P4461, DOI 10.7150/thno.35219
   Tan CH, 2014, PHARMACOGN MAG, V10, P536, DOI 10.4103/0973-1296.141799
   Torre LA, 2018, CA-CANCER J CLIN, V68, P284, DOI 10.3322/caac.21456
   Wahl DR, 2017, CANCER RES, V77, P960, DOI 10.1158/0008-5472.CAN-16-2008
   Xintaropoulou C, 2018, BMC CANCER, V18, DOI 10.1186/s12885-018-4521-4
   Ye D, 2018, TRENDS CANCER, V4, P151, DOI 10.1016/j.trecan.2017.12.005
   Ye SY, 2020, CELL DEATH DIS, V11, DOI 10.1038/s41419-020-2499-8
   Zangar RC, 2004, TOXICOL APPL PHARM, V199, P316, DOI 10.1016/j.taap.2004.01.018
   Zhao SM, 2009, SCIENCE, V324, P261, DOI 10.1126/science.1170944
NR 45
TC 6
Z9 6
U1 2
U2 18
PU WILEY
PI HOBOKEN
PA 111 RIVER ST, HOBOKEN 07030-5774, NJ USA
SN 1347-9032
EI 1349-7006
J9 CANCER SCI
JI Cancer Sci.
PD SEP
PY 2022
VL 113
IS 9
BP 3032
EP 3043
DI 10.1111/cas.15470
EA JUL 2022
PG 12
WC Oncology
WE Science Citation Index Expanded (SCI-EXPANDED)
SC Oncology
GA 4L4VC
UT WOS:000830235100001
PM 35730256
OA Green Published
DA 2024-11-10
ER

PT J
AU Tan, S
   Yu, H
   Zhang, ZC
   Liu, YM
   Lou, G
AF Tan, Shu
   Yu, Hao
   Zhang, Zhaocong
   Liu, Yiming
   Lou, Ge
TI Hypoxic tumour-derived exosomal miR-1225-5p regulates M2 macrophage
   polarisation via toll-like receptor 2 to promote ovarian cancer progress
SO AUTOIMMUNITY
LA English
DT Article
DE Ovarian cancer; exosome; hsa-miR-1225-5p; TLR2; macrophages;
   wnt/beta-catenin pathway
AB Tumor-secreted exosomes are critical for the functional regulation of tumor-associated macrophages (TAMs). This study aimed to explore how exosomes secreted by ovarian carcinoma cells regulate the phenotype and function of macrophages. Hypoxic treatment of A2780 cells was postulated to mimic the tumor microenvironment, and exosomes were co-cultured with TAMs. miR-1225-5p was enriched in hypoxic exosomes and contributed to M2 macrophage polarizationby modulating Toll-like receptor 2 expression (TLR2). Furthermore, hypoxia-treated macrophages promote ovarian cancer cell viability, migration, and invasion via the wnt/beta-catenin pathway. This study clarified that exosomal miR-1225-5p promotes macrophage M2-like polarization by targeting TLR2 to promote ovarian cancer, which may via the wnt/beta-catenin pathway.
C1 [Tan, Shu; Zhang, Zhaocong; Liu, Yiming; Lou, Ge] Harbin Med Univ Canc Hosp, Dept Gynecol Oncol, Harbin, Peoples R China.
   [Yu, Hao] Nangang Dist Heilongjiang Prov Hosp, Harbin, Peoples R China.
   [Lou, Ge] Harbin Med Univ, Dept Gynecol oncol, Canc Hosp, 150 Haping Rd, Harbin 150081, Peoples R China.
C3 Harbin Medical University; Harbin Medical University
RP Lou, G (通讯作者)，Harbin Med Univ, Dept Gynecol oncol, Canc Hosp, 150 Haping Rd, Harbin 150081, Peoples R China.
EM louge@ems.hrbmu.edu.cn
FU Outstanding Youth Project of Heilongjiang Natural Science Foundation
   [YQ2019H025]
FX This study was supported by Outstanding Youth Project of Heilongjiang
   Natural Science Foundation [YQ2019H025].
CR Arend RC, 2013, GYNECOL ONCOL, V131, P772, DOI 10.1016/j.ygyno.2013.09.034
   Chen WY, 2021, INT IMMUNOPHARMACOL, V99, DOI 10.1016/j.intimp.2021.107938
   Chen X, 2017, ONCOL REP, V38, P522, DOI 10.3892/or.2017.5697
   Chen XY, 2021, FRONT IMMUNOL, V12, DOI 10.3389/fimmu.2021.645839
   El-Andaloussi S, 2012, NAT PROTOC, V7, P2112, DOI 10.1038/nprot.2012.131
   El-Arabey AA, 2023, MED ONCOL, V40, DOI 10.1007/s12032-023-01987-x
   El-Arabey AA, 2021, HUM CELL, V34, P1934, DOI 10.1007/s13577-021-00598-w
   El-Arabey AA, 2020, HUM CELL, V33, P904, DOI 10.1007/s13577-020-00368-0
   El-Arabey AA, 2020, CELL SIGNAL, V68, DOI 10.1016/j.cellsig.2020.109539
   Feng WL, 2019, MOL CANCER, V18, DOI 10.1186/s12943-019-1049-4
   Feng Y, 2018, J AM SOC NEPHROL, V29, P182, DOI 10.1681/ASN.2017040391
   Genin M, 2015, BMC CANCER, V15, DOI 10.1186/s12885-015-1546-9
   Girkin J, 2021, EUR RESPIR J, V58, DOI 10.1183/13993003.01584-2020
   Han QJ, 2019, CELLS-BASEL, V8, DOI 10.3390/cells8060558
   He LQ, 2019, THERANOSTICS, V9, P8206, DOI 10.7150/thno.37455
   Helwa I, 2017, PLOS ONE, V12, DOI 10.1371/journal.pone.0170628
   Kanlikilicer P, 2018, EBIOMEDICINE, V38, P100, DOI 10.1016/j.ebiom.2018.11.004
   Klemm P, 2021, J MATER CHEM B, V9, DOI 10.1039/d1tb01495a
   Kuroki L, 2020, BMJ-BRIT MED J, V371, DOI 10.1136/bmj.m3773
   Lin H, 2013, HEPATOLOGY, V57, P171, DOI 10.1002/hep.25991
   Liu C, 2022, J NANOBIOTECHNOL, V20, DOI 10.1186/s12951-022-01273-4
   Lowe EL, 2010, PLOS ONE, V5, DOI 10.1371/journal.pone.0013027
   Maia J, 2018, FRONT CELL DEV BIOL, V6, DOI 10.3389/fcell.2018.00018
   McCoy MG, 2021, SCI SIGNAL, V14, DOI 10.1126/scisignal.abc5371
   Millstein J, 2020, ANN ONCOL, V31, P1240, DOI 10.1016/j.annonc.2020.05.019
   Mori MA, 2019, CELL METAB, V30, P656, DOI 10.1016/j.cmet.2019.07.011
   Neviani P, 2019, CANCER RES, V79, P1151, DOI 10.1158/0008-5472.CAN-18-0779
   Nowak M, 2020, CELLS-BASEL, V9, DOI 10.3390/cells9051299
   Ospelt C, 2010, INT J BIOCHEM CELL B, V42, P495, DOI 10.1016/j.biocel.2009.10.010
   Pan C, 2018, MOL ONCOL, V12, P1935, DOI 10.1002/1878-0261.12371
   Pereira M, 2021, FRONT ENDOCRINOL, V12, DOI 10.3389/fendo.2021.772349
   Poltavets V, 2018, FRONT ONCOL, V8, DOI 10.3389/fonc.2018.00431
   Rehman FU, 2022, J CONTROL RELEASE, V345, P696, DOI 10.1016/j.jconrel.2022.03.036
   Rupaimoole R, 2014, NAT COMMUN, V5, DOI 10.1038/ncomms6202
   Scheeren FA, 2014, NAT CELL BIOL, V16, P1238, DOI 10.1038/ncb3058
   Shi WN, 2014, TUMOR BIOL, V35, P9627, DOI 10.1007/s13277-014-2268-3
   Song J, 2021, CANCERS, V13, DOI 10.3390/cancers13164122
   Song M, 2020, NAT COMMUN, V11, DOI 10.1038/s41467-020-20140-0
   Sun P, 2019, BIOL CHEM, V400, P237, DOI 10.1515/hsz-2018-0265
   Tokuhisa M, 2015, PLOS ONE, V10, DOI 10.1371/journal.pone.0130472
   Wang L, 2019, MOL CANCER, V18, DOI 10.1186/s12943-019-0997-z
   Wynn TA, 2013, NATURE, V496, P445, DOI 10.1038/nature12034
   Xu JF, 2022, CLIN CANCER RES, V28, P3590, DOI 10.1158/1078-0432.CCR-22-0296
   Yang FM, 2017, MOL CANCER, V16, DOI 10.1186/s12943-017-0718-4
   Yeung CLA, 2016, NAT COMMUN, V7, DOI 10.1038/ncomms11150
   Yin Z, 2018, J CELL BIOCHEM, V119, P9419, DOI 10.1002/jcb.27259
   Yoshida K, 2020, CANCER SCI, V111, P3435, DOI 10.1111/cas.14599
   Zhao SL, 2020, J HEMATOL ONCOL, V13, DOI 10.1186/s13045-020-00991-2
   Zhao SJ, 2020, THERANOSTICS, V10, P17, DOI 10.7150/thno.36930
   Zhong RL, 2019, CELL CYCLE, V18, P990, DOI 10.1080/15384101.2019.1608127
NR 50
TC 3
Z9 3
U1 0
U2 7
PU TAYLOR & FRANCIS LTD
PI ABINGDON
PA 2-4 PARK SQUARE, MILTON PARK, ABINGDON OR14 4RN, OXON, ENGLAND
SN 0891-6934
EI 1607-842X
J9 AUTOIMMUNITY
JI Autoimmunity
PD DEC 31
PY 2023
VL 56
IS 1
AR 2281226
DI 10.1080/08916934.2023.2281226
PG 10
WC Immunology
WE Science Citation Index Expanded (SCI-EXPANDED)
SC Immunology
GA CC5T0
UT WOS:001123070900001
PM 38010845
OA gold
DA 2024-11-10
ER

PT J
AU Ha, JHE
   Jayaraman, M
   Radhakrishnan, R
   Gomathinayagam, R
   Yan, MD
   Song, YS
   Isidoro, C
   Dhanasekaran, DN
AF Ha, Ji Hee
   Jayaraman, Muralidharan
   Radhakrishnan, Rangasudhagar
   Gomathinayagam, Rohini
   Yan, Mingda
   Song, Yong Sang
   Isidoro, Ciro
   Dhanasekaran, Danny N.
TI Differential effects of thymoquinone on lysophosphatidic acid-induced
   oncogenic pathways in ovarian cancer cells
SO JOURNAL OF TRADITIONAL AND COMPLEMENTARY MEDICINE
LA English
DT Article
DE Ovarian cancer; LPA; Thymoquinone; Phytochemical; Anticancer
ID APOPTOSIS; MIGRATION; GROWTH; SRC; PROLIFERATION; COMBINATIONS;
   MOLECULE; ADHESION; PROTEIN
AB Thymoquinone, a therapeutic phytochemical derived from Nigella sativa, has been shown to have a potent anticancer activity. However, it has been identified that the tumor microenvironment (TME) can attenuate the anticancer effects of thymoquinone (TQ) in ovarian cancer. Lysophosphatidic acid (LPA), a lipid growth factor present in high concentration in the TME of ovarian cancer, has been shown to regulate multiple oncogenic pathways in ovarian cancer. Taking account of the crucial role of LPA in the genesis and progression of ovarian cancer, the present study is focused on assessing the efficacy of TQ in inhibiting LPA-stimulated oncogenic pathways in ovarian cancer cells. Our results indicate that TQ is unable to attenuate LPA-stimulated proliferation or metabolic reprogramming in ovarian cancer cells. However, TQ potently inhibits the basal as well as LPA-stimulated migratory responses of the ovarian cancer cells. Furthermore, TQ abrogates the invasive migration of ovarian cancer cells induced by G alpha i2, through which LPA stimulates cell migration. TQ also attenuates the activation of JNK, Src, and FAK, the downstream signaling nodes of LPA-LPAR-G alpha i2 signaling pathway. In addition to establishing the differential effects of TQ in ovarian cancer cells, our results unravel the antitherapeutic role of LPA in the ovarian cancer TME could override the inhibitory effects of TQ on cell proliferation and metabolic reprogramming of ovarian cancer cells. More importantly, the concomitant finding that TQ could still sustain its inhibitory effect on LPA-stimulated invasive cell migration, points to its potential use as a response-specific therapeutic agent in ovarian cancer. (C) 2020 Center for Food and Biomolecules, National Taiwan University. Production and hosting by Elsevier Taiwan LLC.
C1 [Ha, Ji Hee; Jayaraman, Muralidharan; Radhakrishnan, Rangasudhagar; Gomathinayagam, Rohini; Yan, Mingda; Dhanasekaran, Danny N.] Univ Oklahoma, Stephenson Canc Ctr, Hlth Sci Ctr, Oklahoma City, OK 73104 USA.
   [Ha, Ji Hee; Jayaraman, Muralidharan; Gomathinayagam, Rohini; Dhanasekaran, Danny N.] Univ Oklahoma, Dept Cell Biol, Hlth Sci Ctr, Oklahoma City, OK 73104 USA.
   [Song, Yong Sang] Seoul Natl Univ, Coll Med, Canc Res Inst, Seoul 151921, South Korea.
   [Isidoro, Ciro] Univ Piemonte Orientale, Novara, Italy.
C3 University of Oklahoma System; University of Oklahoma Health Sciences
   Center; University of Oklahoma System; University of Oklahoma Health
   Sciences Center; Seoul National University (SNU); University of Eastern
   Piedmont Amedeo Avogadro
RP Dhanasekaran, DN (通讯作者)，Univ Oklahoma, Stephenson Canc Ctr, Hlth Sci Ctr, Oklahoma City, OK 73104 USA.
EM danny-dhanasekaran@ouhsc.edu
RI Song, Yong/E-7824-2012; Isidoro, Ciro/J-6063-2016; Ha, Jong/E-3893-2012;
   Jayaraman, Muralidharan/H-8563-2019; Dhanasekaran, Danny/JRX-5239-2023
OI HA, Ji Hee/0000-0002-6281-1904; Jayaraman,
   Muralidharan/0000-0003-3274-877X; SONG, YONGSANG/0000-0001-7115-4021
FU National Institutes of Health [GM103639]; Stephenson Cancer Center,
   OUHSC, Oklahoma City, OK; National Cancer Institute Cancer Center
   Support Grant [P30CA225520]; Institutional Development Award (IDeA) from
   the National Institute of General Medical Sciences of the National
   Institutes of Health [P20 GM103639]
FX This research was supported by National Institutes of Health grant
   GM103639 and Stephenson Cancer Center, OUHSC, Oklahoma City, OK (to D.N.
   Dhanasekaran). Research reported in this publication was supported in
   part by the National Cancer Institute Cancer Center Support Grant
   P30CA225520 and Institutional Development Award (IDeA) from the National
   Institute of General Medical Sciences of the National Institutes of
   Health grant P20 GM103639 awarded to the University of Oklahoma Health
   Sciences Center and used the Biospecimen and Tissue Pathology Shared
   Resource and Cancer Functional Genomics of the Molecular Biology and
   Cytometry Research Shared Resource. The content is solely the
   responsibility of the authors and does not necessarily represent the
   official views of the National Institutes of Health.
CR Banerjee S, 2010, NUTR CANCER, V62, P938, DOI 10.1080/01635581.2010.509832
   Bian DF, 2004, CANCER RES, V64, P4209, DOI 10.1158/0008-5472.CAN-04-0060
   BUICK RN, 1985, CANCER RES, V45, P3668
   Fernandez-de-Cossio-Diaz J, 2017, SCI REP-UK, V7, DOI 10.1038/s41598-017-14071-y
   Goldsmith Zachariah G, 2011, Genes Cancer, V2, P563, DOI 10.1177/1947601911419362
   Gomathinayagam Rohini, 2014, Genes Cancer, V5, P84
   Goyal SN, 2017, FRONT PHARMACOL, V8, DOI 10.3389/fphar.2017.00656
   Ha JH, 2018, CANCER RES, V78, P1923, DOI 10.1158/0008-5472.CAN-17-1624
   Ha JH, 2016, ONCOTARGET, V7, P72845, DOI 10.18632/oncotarget.12069
   Ha JH, 2016, ONCOTARGET, V7, P37664, DOI 10.18632/oncotarget.9224
   Hossen MJ, 2017, SCI REP-UK, V7, DOI 10.1038/srep42995
   Huq F, 2014, ANTICANCER RES, V34, P541
   Imran M, 2018, BIOMED PHARMACOTHER, V106, P390, DOI 10.1016/j.biopha.2018.06.159
   Khan MA, 2019, DRUG DISCOV TODAY, V24, P2315, DOI 10.1016/j.drudis.2019.09.007
   Khan MA, 2017, ONCOTARGET, V8, P51907, DOI 10.18632/oncotarget.17206
   Kolli-Bouhafs K, 2012, INVEST NEW DRUG, V30, P2121, DOI 10.1007/s10637-011-9777-3
   Kumar RN, 2006, MOL CELL BIOL, V26, P50, DOI 10.1128/MCB.26.1.50-62.2006
   Kundu J, 2014, MUTAT RES-FUND MOL M, V768, P22, DOI 10.1016/j.mrfmmm.2014.05.003
   LANIER TL, 1989, CARCINOGENESIS, V10, P1341, DOI 10.1093/carcin/10.7.1341
   Li F, 2010, BRIT J PHARMACOL, V161, P541, DOI 10.1111/j.1476-5381.2010.00874.x
   Liu XL, 2017, INT J GYNECOL CANCER, V27, P1596, DOI [10.1097/IGC.0000000000001064, 10.1097/igc.0000000000001064]
   Lunt SY, 2011, ANNU REV CELL DEV BI, V27, P441, DOI 10.1146/annurev-cellbio-092910-154237
   Mahmoud YK, 2019, BIOMED PHARMACOTHER, V115, DOI 10.1016/j.biopha.2019.108783
   Mostofa AGM, 2017, FRONT PHARMACOL, V8, DOI 10.3389/fphar.2017.00295
   Nessa MU, 2011, ANTICANCER RES, V31, P3789
   Park JE, 2019, CHEM-BIOL INTERACT, V312, DOI 10.1016/j.cbi.2019.108799
   Radhakrishnan R, 2019, CANCER LETT, V442, P464, DOI 10.1016/j.canlet.2018.11.023
   Radhika V, 2004, J BIOL CHEM, V279, P49406, DOI 10.1074/jbc.M408836200
   SELBY PJ, 1980, BRIT J CANCER, V41, P52, DOI 10.1038/bjc.1980.7
   Shoieb AM, 2003, INT J ONCOL, V22, P107
   TRANG NTD, 1993, PLANTA MED, V59, P99, DOI 10.1055/s-2006-959619
   Umar S, 2015, TOXICOL APPL PHARM, V287, P299, DOI 10.1016/j.taap.2015.06.017
   Ward JD, 2015, CANCER LETT, V356, P382, DOI 10.1016/j.canlet.2014.09.030
   Ward Jeremy D, 2012, Genes Cancer, V3, P578, DOI 10.1177/1947601913475360
   Westhoff MA, 2004, MOL CELL BIOL, V24, P8113, DOI 10.1128/MCB.24.18.8113-8133.2004
   Wilson AJ, 2015, MOL CANCER, V14, DOI 10.1186/s12943-015-0463-5
   Wilson AJ, 2015, J OVARIAN RES, V8, DOI 10.1186/s13048-015-0177-8
   Woo CC, 2012, BIOCHEM PHARMACOL, V83, P443, DOI 10.1016/j.bcp.2011.09.029
   Xu Y, 2018, CANCERS, V10, DOI 10.3390/cancers10070227
   Yada E, 2018, FUTUR SCI OA, V4, DOI 10.4155/fsoa-2017-0136
NR 40
TC 13
Z9 14
U1 0
U2 2
PU ELSEVIER
PI AMSTERDAM
PA RADARWEG 29, 1043 NX AMSTERDAM, NETHERLANDS
SN 2225-4110
J9 J TRADIT COMPL MED
JI J. Tradit. Complement. Med.
PD MAY
PY 2020
VL 10
IS 3
SI SI
BP 207
EP 216
DI 10.1016/j.jtcme.2020.04.001
PG 10
WC Integrative & Complementary Medicine
WE Science Citation Index Expanded (SCI-EXPANDED)
SC Integrative & Complementary Medicine
GA RW4FW
UT WOS:000646481100005
PM 32670815
OA gold, Green Published
DA 2024-11-10
ER

PT J
AU Ray, P
   Lewin, SA
   Mihalko, LA
   Schmidt, BT
   Luker, KE
   Luker, GD
AF Ray, Paramita
   Lewin, Sarah A.
   Mihalko, Laura Anne
   Schmidt, Bradley T.
   Luker, Kathryn E.
   Luker, Gary D.
TI Noninvasive Imaging Reveals Inhibition of Ovarian Cancer by Targeting
   CXCL12-CXCR4
SO NEOPLASIA
LA English
DT Article
ID FIREFLY LUCIFERASE COMPLEMENTATION; CHEMOKINE RECEPTOR; GAUSSIA
   LUCIFERASE; BREAST-CANCER; TUMOR-GROWTH; IN-VIVO; METASTASIS; CXCR4;
   CELLS; EXPRESSION
AB Patients with metastatic ovarian cancer continue to have a dismal prognosis, emphasizing the need for new strategies to identify and develop new molecular targets for therapy. Chemokine CXCL12 and its receptor CXCR4 are upregulated in metastatic ovarian cancer cells and the intraperitoneal tumor microenvironment. CXCL12-CXCR4 signaling promotes multiple steps in proliferation and dissemination of ovarian cancer cells, suggesting that targeted inhibition of this pathway will limit tumor progression. To investigate CXCL12-CXCR4 signaling in ovarian cancer and establish effects of inhibiting this pathway on tumor progression and survival, we designed a Gaussia luciferase complementation imaging reporter system to detect CXCL12 binding to CXCR4 in ovarian cancer cells. In cell-based assays, we established that the complementation imaging reporter could detect CXCL12 binding to CXCR4 and quantify specific inhibition of ligand-receptor interaction. We monitored CXCL12-CXCR4 binding and inhibition in a mouse xenograft model of metastatic human ovarian cancer by imaging Gaussia luciferase complementation and assessed tumor progression with firefly luciferase. Bioluminescence imaging studies in living mice showed that treatment with AMD3100, a clinically approved inhibitor of CXCL12-CXCR4, blocked ligand-receptor binding and reduced growth of ovarian cancer cells. Treatment with AMD3100 also modestly improved overall survival of mice with metastatic ovarian cancer. The Gaussia luciferase complementation imaging reporter system will facilitate further preclinical development and optimization of CXCL12-CXCR4 targeted compounds for treatment of ovarian cancer. Our research supports clinical translation of existing CXCR4 inhibitors for molecular therapy for ovarian cancer.
C1 [Ray, Paramita; Lewin, Sarah A.; Mihalko, Laura Anne; Schmidt, Bradley T.; Luker, Kathryn E.; Luker, Gary D.] Univ Michigan, Sch Med, Ctr Mol Imaging, Dept Radiol, Ann Arbor, MI 48109 USA.
   [Luker, Gary D.] Univ Michigan, Sch Med, Dept Microbiol & Immunol, Ann Arbor, MI 48109 USA.
C3 University of Michigan System; University of Michigan; University of
   Michigan System; University of Michigan
RP Luker, GD (通讯作者)，Univ Michigan, Sch Med, Ctr Mol Imaging, Dept Radiol, 109 Zina Pitcher Pl,A526 BSRB, Ann Arbor, MI 48109 USA.
EM gluker@umich.edu
OI Schmidt, Bradley/0000-0002-4011-4630; luker, gary/0000-0001-6832-2581
FU National Institutes of Health [R01CA136553, R01CA136829, P50CA093990];
   Department of Defense [W81XWH-09-1-0128]
FX Research was supported by grants from the National Institutes of Health
   (R01CA136553, R01CA136829, and P50CA093990) and Department of Defense
   (W81XWH-09-1-0128).
CR Armstrong DK, 2006, NEW ENGL J MED, V354, P34, DOI 10.1056/NEJMoa052985
   Barbieri F, 2010, J ONCOL, V2010, DOI 10.1155/2010/426956
   Barbolina MV, 2010, MOL CANCER RES, V8, P653, DOI 10.1158/1541-7786.MCR-09-0463
   Bast RC, 2009, NAT REV CANCER, V9, P415, DOI 10.1038/nrc2644
   De Clercq E, 2003, NAT REV DRUG DISCOV, V2, P581, DOI 10.1038/nrd1134
   Foussat A, 2001, EUR J IMMUNOL, V31, P350, DOI 10.1002/1521-4141(200102)31:2<350::AID-IMMU350>3.0.CO;2-0
   Hendrix CW, 2000, ANTIMICROB AGENTS CH, V44, P1667, DOI 10.1128/AAC.44.6.1667-1673.2000
   Jiang YP, 2006, GYNECOL ONCOL, V103, P226, DOI 10.1016/j.ygyno.2006.02.036
   Kajiyama H, 2008, INT J CANCER, V122, P91, DOI 10.1002/ijc.23083
   Kim SJ, 2011, NEOPLASIA, V13, P167, DOI 10.1593/neo.10806
   Kollmar O, 2007, NEOPLASIA, V9, P862, DOI 10.1593/neo.07559
   Kryczek I, 2005, CANCER RES, V65, P465
   Kulbe H, 2005, CANCER RES, V65, P10355, DOI 10.1158/0008-5472.CAN-05-0957
   Luker K, 2011, NAT MED
   Luker KE, 2010, ONCOGENE, V29, P4599, DOI 10.1038/onc.2010.212
   Luker KE, 2008, ANAL CHEM, V80, P5565, DOI 10.1021/ac8005457
   Luker KE, 2009, NEOPLASIA, V11, P1022, DOI 10.1593/neo.09724
   Luker KE, 2009, BIOTECHNIQUES, V47, P625, DOI 10.2144/000113126
   Luker KE, 2009, FASEB J, V23, P823, DOI 10.1096/fj.08-116749
   Miyanishi N, 2010, BIOCHEM BIOPH RES CO, V403, P154, DOI 10.1016/j.bbrc.2010.11.007
   Orimo A, 2005, CELL, V121, P335, DOI 10.1016/j.cell.2005.02.034
   Rattan R, 2011, NEOPLASIA, V13, P483, DOI 10.1593/neo.11148
   Remy I, 2006, NAT METHODS, V3, P977, DOI 10.1038/nmeth979
   Righi E, 2011, CANCER RES, V71, P5522, DOI 10.1158/0008-5472.CAN-10-3143
   Scotton C, 2001, CANCER RES, V61, P3
   Scotton CJ, 2002, CANCER RES, V62, P5930
   Shcherbo D, 2010, NAT METHODS, V7, P827, DOI [10.1038/NMETH.1501, 10.1038/nmeth.1501]
   Smith MCP, 2004, CANCER RES, V64, P8604, DOI 10.1158/0008-5472.CAN-04-1844
   Tannous BA, 2005, MOL THER, V11, P435, DOI 10.1016/j.ymthe.2004.10.016
   Wang H, 2011, NEOPLASIA, V13, P461, DOI 10.1593/neo.101744
   Yasumoto K, 2006, CANCER RES, V66, P2181, DOI 10.1158/0008-5472.CAN-05-3393
   Yu YC, 2007, EUR J CANCER PREV, V16, P430, DOI 10.1097/01.cej.0000236259.88146.a4
   Zabel BA, 2009, J IMMUNOL, V183, P3204, DOI 10.4049/jimmunol.0900269
   Zhang WB, 2002, J BIOL CHEM, V277, P24515, DOI 10.1074/jbc.M200889200
   Zillhardt M, 2010, NEOPLASIA, V12, P1, DOI 10.1593/neo.09948
NR 35
TC 32
Z9 39
U1 0
U2 13
PU ELSEVIER SCIENCE INC
PI NEW YORK
PA 360 PARK AVE SOUTH, NEW YORK, NY 10010-1710 USA
SN 1476-5586
J9 NEOPLASIA
JI Neoplasia
PD DEC
PY 2011
VL 13
IS 12
BP 1152
EP U82
DI 10.1593/neo.111076
PG 11
WC Oncology
WE Science Citation Index Expanded (SCI-EXPANDED)
SC Oncology
GA 893MR
UT WOS:000300360500006
PM 22241961
OA gold, Green Published, Green Submitted
DA 2024-11-10
ER

PT J
AU Yang, K
   Zhao, WW
   Lou, G
   Rong, ZW
   Xu, H
   Wang, WJ
   Song, W
   Cai, YQ
   Hou, Y
   Li, K
AF Yang, Kai
   Zhao, Weiwei
   Lou, Ge
   Rong, Zhiwei
   Xu, Huan
   Wang, Wenjie
   Song, Wei
   Cai, Yuqing
   Hou, Yan
   Li, Kang
TI An Immunophenotyping of Ovarian Cancer With Clinical and Immunological
   Significance
SO FRONTIERS IN IMMUNOLOGY
LA English
DT Article
DE immunophenotyping; immune checkpoint blockade; ovarian cancer; gene
   expression; tumor microenvironment; PD-1; CTLA-4
ID REGULATORY T; BLOCKADE; EXPRESSION; CARCINOMA; TUMORS; PD-1;
   PEMBROLIZUMAB; PROGRESSION; PATHWAYS; CELLS
AB Immune checkpoint blockade (ICB), mainly anti-CTLA-4 and anti-PD-1/PD-L1 therapy, has showed promising clinical benefits in the treatment of some cancer types; however, its application in ovarian cancer is still in the primary stage. Immunophenotyping can help us understand the clinical characteristics and immune status of cancer, and thus benefit immunotherapy and personalized therapy. In this study, we clustered 907 ovarian cancer patients into three immune molecular subtypes (IMMSs) based on 48 genes. Expression data were downloaded from the Gene Expression Omnibus database. Unsupervised consensus clustering was used to identify IMMS. Clinical and immunological characteristics and gene expression patterns of different IMMS were compared, and associations between IMMS and tumor microenvironment immune types were explored. Three IMMSs with different clinical and immunological characteristics were identified, in which type I and II ovarian cancer patients were similar to each other. There were more serous and low-grade tumors in type I and II ovarian cancer. IMMS was associated with disease-free survival before and after adjusting for clinical characteristics and ICB-related genes. Among the differentially expressed genes identified in our study, about 90% (25/28) were highly expressed in type I and II ovarian cancer. Genes related to ICB (CTLA-4, PD-L1, and PD-L2) and cytotoxic lymphocytes (CD8A, GZMA, and PRF1) were all highly expressed in type I and II ovarian cancer. Patients with type I and II ovarian cancer may be more sensitive to anti-CTLA-4 therapy, anti-PD-1/PD-L1 therapy, and a combination of immunotherapies. In contrast, patients with type III ovarian cancer may be insensitive to these treatments and require new therapies.
C1 [Yang, Kai; Zhao, Weiwei; Rong, Zhiwei; Xu, Huan; Wang, Wenjie; Song, Wei; Cai, Yuqing; Hou, Yan; Li, Kang] Harbin Med Univ, Sch Publ Hlth, Dept Epidemiol & Biostat, Harbin, Heilongjiang, Peoples R China.
   [Lou, Ge] Harbin Med Univ, Tumor Hosp, Dept Gynecol Oncol, Harbin, Heilongjiang, Peoples R China.
C3 Harbin Medical University; Harbin Medical University
RP Li, K (通讯作者)，Harbin Med Univ, Sch Publ Hlth, Dept Epidemiol & Biostat, Harbin, Heilongjiang, Peoples R China.
EM likang@ems.hrbmu.edu.cn
RI Yang, Kai/KFS-3272-2024; zhao, wei/IQS-1144-2023
OI Yang, Kai/0000-0002-1982-4398
FU National Natural Science Foundation of China [81773551, 81473072]
FX This work was funded by National Natural Science Foundation of China
   under Grant number 81773551 and 81473072.
CR Chen YP, 2017, THERANOSTICS, V7, P3585, DOI 10.7150/thno.21471
   Curran MA, 2010, P NATL ACAD SCI USA, V107, P4275, DOI 10.1073/pnas.0915174107
   Deng LF, 2014, J CLIN INVEST, V124, P687, DOI 10.1172/JCI67313
   Duraiswamy J, 2013, CANCER RES, V73, P6900, DOI 10.1158/0008-5472.CAN-13-1550
   FDA, 2014, MOL CELL PHARM, V6, P45
   FDA, 2014, MOL CELL PHARM, V6, P27
   Ferriss JS, 2012, PLOS ONE, V7, DOI 10.1371/journal.pone.0030550
   Ganzfried BF, 2013, DATABASE-OXFORD, DOI 10.1093/database/bat013
   Hamanishi J, 2007, P NATL ACAD SCI USA, V104, P3360, DOI 10.1073/pnas.0611533104
   Irizarry RA, 2003, BIOSTATISTICS, V4, P249, DOI 10.1093/biostatistics/4.2.249
   Jayson GC, 2014, LANCET, V384, P1376, DOI 10.1016/S0140-6736(13)62146-7
   Jelovac D, 2011, CA-CANCER J CLIN, V61, P183, DOI 10.3322/caac.20113
   Johnson WE, 2007, BIOSTATISTICS, V8, P118, DOI 10.1093/biostatistics/kxj037
   Keir ME, 2008, ANNU REV IMMUNOL, V26, P677, DOI 10.1146/annurev.immunol.26.021607.090331
   Kim LH, 2015, INFECT GENET EVOL, V33, P72, DOI 10.1016/j.meegid.2015.04.013
   Konstantinopoulos PA, 2010, J CLIN ONCOL, V28, P3555, DOI 10.1200/JCO.2009.27.5719
   Larkins E, 2017, ONCOLOGIST, V22, P873, DOI 10.1634/theoncologist.2016-0496
   Magistrelli G, 1999, EUR J IMMUNOL, V29, P3596, DOI 10.1002/(SICI)1521-4141(199911)29:11<3596::AID-IMMU3596>3.0.CO;2-Y
   Mateescu B, 2011, NAT MED, V17, P1627, DOI 10.1038/nm.2512
   Mok SC, 2009, CANCER CELL, V16, P521, DOI 10.1016/j.ccr.2009.10.018
   Monti S, 2003, MACH LEARN, V52, P91, DOI 10.1023/A:1023949509487
   Mullard A, 2017, NAT REV DRUG DISCOV, V16, P519, DOI 10.1038/nrd.2017.148
   Ock CY, 2016, CLIN CANCER RES, V22, P2261, DOI 10.1158/1078-0432.CCR-15-2834
   Peggs KS, 2006, CURR OPIN IMMUNOL, V18, P206, DOI 10.1016/j.coi.2006.01.011
   Philips GK, 2015, INT IMMUNOL, V27, P39, DOI 10.1093/intimm/dxu095
   Romano E, 2015, P NATL ACAD SCI USA, V112, P6140, DOI 10.1073/pnas.1417320112
   Rooney MS, 2015, CELL, V160, P48, DOI 10.1016/j.cell.2014.12.033
   Salomon B, 2001, ANNU REV IMMUNOL, V19, P225, DOI 10.1146/annurev.immunol.19.1.225
   Schildberg FA, 2016, IMMUNITY, V44, P955, DOI 10.1016/j.immuni.2016.05.002
   Sconocchia G, 2014, NEOPLASIA, V16, P31, DOI 10.1593/neo.131568
   Sharpe AH, 2002, NAT REV IMMUNOL, V2, P116, DOI 10.1038/nri727
   Sondak VK, 2011, NAT REV DRUG DISCOV, V10, P411, DOI 10.1038/nrd3463
   Spranger S, 2013, SCI TRANSL MED, V5, DOI 10.1126/scitranslmed.3006504
   Sul J, 2016, ONCOLOGIST, V21, P643, DOI 10.1634/theoncologist.2015-0498
   Taube JM, 2012, SCI TRANSL MED, V4, DOI 10.1126/scitranslmed.3003689
   Teng MWL, 2015, CANCER RES, V75, P2139, DOI 10.1158/0008-5472.CAN-15-0255
   Topalian SL, 2015, CANCER CELL, V27, P450, DOI 10.1016/j.ccell.2015.03.001
   Tothill RW, 2008, CLIN CANCER RES, V14, P5198, DOI 10.1158/1078-0432.CCR-08-0196
   Van Allen EM, 2015, SCIENCE, V350, P207, DOI 10.1126/science.aad0095
   Voelker R, 2017, JAMA-J AM MED ASSOC, V317, P1716, DOI 10.1001/jama.2017.4278
   Weinstock C, 2017, CLIN CANCER RES, V23, P4534, DOI 10.1158/1078-0432.CCR-17-0540
   Wu YH, 2014, ONCOGENE, V33, P3432, DOI 10.1038/onc.2013.307
   Wülfing C, 2014, NAT IMMUNOL, V15, P408, DOI 10.1038/ni.2870
NR 43
TC 5
Z9 6
U1 1
U2 16
PU FRONTIERS MEDIA SA
PI LAUSANNE
PA AVENUE DU TRIBUNAL FEDERAL 34, LAUSANNE, CH-1015, SWITZERLAND
SN 1664-3224
J9 FRONT IMMUNOL
JI Front. Immunol.
PD APR 11
PY 2018
VL 9
AR 757
DI 10.3389/fimmu.2018.00757
PG 10
WC Immunology
WE Science Citation Index Expanded (SCI-EXPANDED)
SC Immunology
GA GC5GD
UT WOS:000429813500001
PM 32793247
OA Green Published, gold
DA 2024-11-10
ER

PT J
AU Zou, C
   Shen, JC
   Xu, FF
   Ye, YJ
   Wu, YY
   Xu, SH
AF Zou, Chang
   Shen, Jiacheng
   Xu, Fangfang
   Ye, Yingjun
   Wu, Yuanyuan
   Xu, Shaohua
TI Immunoreactive Microenvironment Modulator GBP5 Suppresses Ovarian Cancer
   Progression by Inducing Canonical Pyroptosis
SO JOURNAL OF CANCER
LA English
DT Article
DE GBP5; pyroptosis; JAK/STAT pathway; ovarian cancer; macrophage
ID EXPRESSION; ACTIVATION; MECHANISM; BLOCKADE; THERAPY; CELLS
AB Ovarian cancer has the highest mortality among gynecological malignancies, and exploring effective strategies to reverse the immunosuppressive tumor microenvironment in patients remains a pressing scientific challenge. In this study, we identified a pyroptosis-related protective factor, GBP5, which significantly inhibits the growth of ovarian cancer cells and patient -derived ovarian cancer organoids, impeding the invasion and migration of ovarian cancer cells. Results of immunohistochemistry and external single -cell data verification were consistent. Further research confirmed that GBP5 in ovarian cancer cell can induce canonical pyroptosis through JAK2/STAT1 pathway, thereby restraining the progression of ovarian cancer. Interestingly, in this study, we also discovered that ovarian cancer cells with high GBP5 expression exhibit increased expressions of CXCL9/10/11 in a co -culture assay. Subsequent immune cell infiltration analyses revealed the remodeling of immunosuppressive microenvironment in ovarian cancer patients, characterized by increased infiltration and polarization of M1 macrophages. External immunotherapy database analysis showed profound potential for the application of GBP5 in immunotherapy strategies for ovarian cancer. Overall, our study demonstrates that the protective factor GBP5 significantly inhibits ovarian cancer progression, triggering canonical pyroptosis through the JAK2-STAT1 pathway. Driven by its pro -inflammatory nature, it can also enhance M1 macrophages polarization and reverse immunosuppressive microenvironment, thus providing new insights for ovarian cancer treatment.
C1 [Zou, Chang; Shen, Jiacheng; Xu, Fangfang; Ye, Yingjun; Wu, Yuanyuan; Xu, Shaohua] Tongji Univ, Shanghai Matern & Infant Hosp 1, Shanghai Inst Maternal Fetal Med & Gynecol Oncol, Sch Med,Shanghai Key Lab Maternal Fetal Med, Shanghai 200092, Peoples R China.
C3 Tongji University
RP Wu, YY; Xu, SH (通讯作者)，Tongji Univ, Shanghai Matern & Infant Hosp 1, Shanghai Inst Maternal Fetal Med & Gynecol Oncol, Sch Med,Shanghai Key Lab Maternal Fetal Med, Shanghai 200092, Peoples R China.
EM wuyuanyuan@51mch.com; xushaohua@tongji.edu.cn
RI jiacheng, shen/GYU-5238-2022; Xu, Shaohua/I-2252-2015; Zou,
   Chang/GRX-6507-2022
FU Shanghai Science and Technology Planning Project [21Y11907000]; Natural
   Science Foundation of Shanghai [21ZR1450900]; National Natural Science
   Foundation of China [81772762]
FX Shanghai Science and Technology Planning Project (grant no.
   21Y11907000), Natural Science Foundation of Shanghai (grant no.
   21ZR1450900), the National Natural Science Foundation of China (grant
   no. 81772762).
CR Andreatta M, 2021, COMPUT STRUCT BIOTEC, V19, P3796, DOI 10.1016/j.csbj.2021.06.043
   [Anonymous], 2017, Nanomedicine, V16, P369
   Bell DA, 2005, MODERN PATHOL, V18, pS19, DOI 10.1038/modpathol.3800306
   Ben-Sasson SZ, 2013, J EXP MED, V210, P491, DOI 10.1084/jem.20122006
   Bule P, 2021, INT J MOL SCI, V22, DOI 10.3390/ijms22189804
   Cerqueira DM, 2018, PLOS PATHOG, V14, DOI 10.1371/journal.ppat.1007519
   Chen DG, 2018, NAT COMMUN, V9, DOI 10.1038/s41467-018-03225-9
   Chen ZH, 2023, GENOM PROTEOM BIOINF, V21, P337, DOI 10.1016/j.gpb.2022.08.004
   Chen ZY, 2023, ADV HEALTHC MATER, V12, DOI 10.1002/adhm.202300882
   Cibrián D, 2017, EUR J IMMUNOL, V47, P946, DOI 10.1002/eji.201646837
   Dekkers JF, 2021, NAT PROTOC, V16, P1936, DOI 10.1038/s41596-020-00474-1
   Dinarello CA, 2018, IMMUNOL REV, V281, P8, DOI 10.1111/imr.12621
   Du TT, 2021, CLIN TRANSL MED, V11, DOI 10.1002/ctm2.492
   Fan ZS, 2006, BLOOD, V107, P1342, DOI 10.1182/blood-2005-08-3485
   Fellenberg F, 2004, J INVEST DERMATOL, V122, P1510, DOI 10.1111/j.0022-202X.2004.22613.x
   Fidler TP, 2021, NATURE, V592, P296, DOI 10.1038/s41586-021-03341-5
   Friedman J, 2010, J STAT SOFTW, V33, P1, DOI 10.18637/jss.v033.i01
   Fu YY, 2021, FRONT CELL DEV BIOL, V9, DOI 10.3389/fcell.2021.689727
   Fujiwara Y, 2016, CLIN TRANSL IMMUNOL, V5, DOI 10.1038/cti.2016.59
   Gregg ME, 2018, STAT MED, V37, P4071, DOI 10.1002/sim.7899
   Guo HT, 2015, NAT MED, V21, P677, DOI 10.1038/nm.3893
   Guo X, 2023, DRUG RESIST UPDATE, V67, DOI 10.1016/j.drup.2023.100937
   Hadrup S, 2013, CANCER MICROENVIRON, V6, P123, DOI 10.1007/s12307-012-0127-6
   Hao Yuhan, 2021, Cell, V184, P3573, DOI 10.1016/j.cell.2021.04.048
   He Y, 2016, TRENDS BIOCHEM SCI, V41, P1012, DOI 10.1016/j.tibs.2016.09.002
   Holleczek B, 2013, COMPUT METH PROG BIO, V110, P192, DOI 10.1016/j.cmpb.2012.10.004
   Hugo W, 2016, CELL, V165, P35, DOI 10.1016/j.cell.2016.02.065
   Johnson WE, 2007, BIOSTATISTICS, V8, P118, DOI 10.1093/biostatistics/kxj037
   Klemm F, 2015, TRENDS CELL BIOL, V25, P198, DOI 10.1016/j.tcb.2014.11.006
   Konecny GE, 2014, JNCI-J NATL CANCER I, V106, DOI 10.1093/jnci/dju249
   Kunze FA, 2019, J IMMUNOL, V202, P1406, DOI 10.4049/jimmunol.1801107
   Lamkanfi M, 2017, NATURE, V548, P534, DOI 10.1038/548534a
   Li SL, 2024, BBA-REV CANCER, V1879, DOI 10.1016/j.bbcan.2023.189033
   Li YC, 2022, FRONT MICROBIOL, V13, DOI 10.3389/fmicb.2022.926915
   Liu P, 2023, BRIT J PHARMACOL, V180, P1132, DOI 10.1111/bph.16002
   Loveless R, 2021, J EXP CLIN CANC RES, V40, DOI 10.1186/s13046-021-02065-8
   Mónaco A, 2022, CANCER IMMUNOL IMMUN, V71, P2141, DOI 10.1007/s00262-022-03148-x
   Mosser DM, 2008, NAT REV IMMUNOL, V8, P958, DOI 10.1038/nri2448
   Najafi M, 2019, J CELL BIOCHEM, V120, P2756, DOI 10.1002/jcb.27646
   Osorio D, 2021, BIOINFORMATICS, V37, P963, DOI 10.1093/bioinformatics/btaa751
   Pujade-Lauraine E, 2017, ANN ONCOL, V28, P57, DOI 10.1093/annonc/mdx442
   Qiao M, 2022, FRONT IMMUNOL, V13, DOI 10.3389/fimmu.2022.923492
   Ru BB, 2019, BIOINFORMATICS, V35, P4200, DOI 10.1093/bioinformatics/btz210
   Rupper AC, 2008, INFECT IMMUN, V76, P2304, DOI 10.1128/IAI.01437-07
   Shen WT, 2022, IMETA, V1, DOI 10.1002/imt2.36
   Shin DS, 2015, CURR OPIN IMMUNOL, V33, P23, DOI 10.1016/j.coi.2015.01.006
   Subramanian A, 2005, P NATL ACAD SCI USA, V102, P15545, DOI 10.1073/pnas.0506580102
   Susek KH, 2018, FRONT IMMUNOL, V9, DOI 10.3389/fimmu.2018.02159
   Tan YQ, 2021, THERANOSTICS, V11, P5214, DOI 10.7150/thno.58322
   Thorsson V, 2019, IMMUNITY, V51, P411, DOI [10.1016/j.immuni.2019.08.004, 10.1016/j.immuni.2018.03.023]
   Tian ZM, 2023, FRONT IMMUNOL, V14, DOI 10.3389/fimmu.2023.1087978
   Van Allen EM, 2015, SCIENCE, V350, P207, DOI 10.1126/science.aad0095
   Vasaikar SV, 2018, NUCLEIC ACIDS RES, V46, pD956, DOI 10.1093/nar/gkx1090
   Villablanca EJ, 2010, NAT MED, V16, P98, DOI 10.1038/nm.2074
   Wang J, 2022, CLIN TRANSL MED, V12, DOI 10.1002/ctm2.894
   Watson NB, 2024, SCI IMMUNOL, V9, DOI 10.1126/sciimmunol.adf8776
   Xia WW, 2022, BMC GASTROENTEROL, V22, DOI 10.1186/s12876-022-02146-8
   Xiong JC, 2022, THERANOSTICS, V12, P5069, DOI 10.7150/thno.72291
   Yoshihara K, 2013, NAT COMMUN, V4, DOI 10.1038/ncomms3612
   Yu GC, 2012, OMICS, V16, P284, DOI 10.1089/omi.2011.0118
   Yu XT, 2021, CELL DEATH DIS, V12, DOI 10.1038/s41419-021-03492-3
   Zeng DQ, 2021, FRONT IMMUNOL, V12, DOI 10.3389/fimmu.2021.687975
   Zhang J, 2022, CELL DEATH DIS, V13, DOI 10.1038/s41419-022-04802-z
   Zhang Y, 2020, PHARMACOL REP, V72, P1370, DOI 10.1007/s43440-020-00064-8
   Zhou L, 2023, J EUR ACAD DERMATOL, V37, P796, DOI 10.1111/jdv.18725
   Zhu XD, 2023, MOL CANCER, V22, DOI 10.1186/s12943-023-01797-9
NR 66
TC 1
Z9 1
U1 4
U2 4
PU IVYSPRING INT PUBL
PI LAKE HAVEN
PA PO BOX 4546, LAKE HAVEN, NSW 2263, AUSTRALIA
SN 1837-9664
J9 J CANCER
JI J. Cancer
PY 2024
VL 15
IS 11
BP 3510
EP 3530
DI 10.7150/jca.94616
PG 21
WC Oncology
WE Science Citation Index Expanded (SCI-EXPANDED)
SC Oncology
GA UF3F0
UT WOS:001246598800022
PM 38817865
OA gold
DA 2024-11-10
ER

PT J
AU Pina, PS
   Oza, AM
AF Pina, Pamela Soberanis
   Oza, Amit M.
TI Methodical Manipulation of the TME in Ovarian Cancer
SO CLINICAL CANCER RESEARCH
LA English
DT Article
ID NEOADJUVANT CHEMOTHERAPY; PHASE-II; BEVACIZUMAB; EFFICACY; SAFETY
AB The complex interplay between ovarian cancer cells and the tumor microenvironment (TME) modulates progression, with dynamic cellular interactions influenced by external modulators, including neoadjuvant chemotherapy (NACT). A recent article described the alterations within the TME following NACT, either with or without bevacizumab, in ovarian cancer.
C1 [Pina, Pamela Soberanis; Oza, Amit M.] Univ Hlth Network, Div Med Oncol & Hematol, Princess Margaret Canc Ctr, Toronto, ON, Canada.
   [Oza, Amit M.] Univ Toronto, Dept Med, Toronto, ON, Canada.
C3 University of Toronto; University Health Network Toronto; Princess
   Margaret Cancer Centre; University of Toronto
RP Oza, AM (通讯作者)，610 Univ Ave, Toronto, ON M5G 2M9, Canada.
EM amit.oza@uhn.ca
OI Soberanis, Pamela/0000-0002-6228-1800
CR Blanc-Durand F, 2021, GYNECOL ONCOL, V160, P279, DOI 10.1016/j.ygyno.2020.09.045
   Cao GM, 2023, FRONT IMMUNOL, V14, DOI 10.3389/fimmu.2023.1022942
   Colombo I, 2023, CANCERS, V15, DOI 10.3390/cancers15123220
   Elamin YY, 2015, CANCER MICROENVIRON, V8, P15, DOI 10.1007/s12307-014-0160-8
   Gaillard SDL., 2021, Gynecol Oncol, P162
   Garcia YG, 2019, INT J GYNECOL CANCER, V29, P1050, DOI 10.1136/ijgc-2019-000256
   Harter P, 2023, J CLIN ONCOL, V41
   Horikawa N, 2017, CLIN CANCER RES, V23, P587, DOI 10.1158/1078-0432.CCR-16-0387
   Jiménez-Sánchez A, 2020, NAT GENET, V52, P582, DOI 10.1038/s41588-020-0630-5
   Kandalaft Lana E, 2020, Am Soc Clin Oncol Educ Book, V40, P1, DOI 10.1200/EDBK_280539
   Leary A, 2021, CANCER IMMUNOL IMMUN, V70, P519, DOI 10.1007/s00262-020-02670-0
   Lee JY, 2021, GYNECOL ONCOL, V162, pS39, DOI 10.1016/S0090-8258(21)00719-8
   Matsuo K, 2023, JAMA NETW OPEN, V6, DOI 10.1001/jamanetworkopen.2023.18602
   Mesnage SJL, 2017, ANN ONCOL, V28, P651, DOI 10.1093/annonc/mdw625
   Napoletano C, 2019, J CLIN MED, V8, DOI 10.3390/jcm8030380
   Nikolaidi A, 2022, FRONT ONCOL, V12, DOI 10.3389/fonc.2022.820128
   Peng ZK, 2023, DRUG DISCOV TODAY, V28, DOI 10.1016/j.drudis.2023.103666
   Ray-Coquard IL, 2021, J CLIN ONCOL, V39, DOI 10.1200/JCO.2021.39.15_suppl.5500
   Rouzier R, 2017, EUR J CANCER, V70, P133, DOI 10.1016/j.ejca.2016.09.036
   Tavira B, 2024, CLIN CANCER RES, V30, P176, DOI 10.1158/1078-0432.CCR-23-0771
   Wang WM, 2016, CELL, V165, P1092, DOI 10.1016/j.cell.2016.04.009
   Westin SNMV., 2023, Society of Gynecologic Oncology 2023 Annual Meeting on Women's Cancer Presented March, V26
NR 22
TC 0
Z9 0
U1 4
U2 4
PU AMER ASSOC CANCER RESEARCH
PI PHILADELPHIA
PA 615 CHESTNUT ST, 17TH FLOOR, PHILADELPHIA, PA 19106-4404 USA
SN 1078-0432
EI 1557-3265
J9 CLIN CANCER RES
JI Clin. Cancer Res.
PD JAN 1
PY 2024
VL 30
IS 1
BP 12
EP 16
DI 10.1158/1078-0432.CCR-23-2365
PG 5
WC Oncology
WE Science Citation Index Expanded (SCI-EXPANDED)
SC Oncology
GA G0H5F
UT WOS:001313528800003
PM 37939000
DA 2024-11-10
ER

PT J
AU Wang, X
   Gao, SY
   Song, LY
   Liu, M
   Sun, ZQ
   Liu, JB
AF Wang, Xue
   Gao, ShouYang
   Song, LiYou
   Liu, Ming
   Sun, ZiQian
   Liu, JunBao
TI Astragaloside IV antagonizes M2 phenotype macrophage polarization-evoked
   ovarian cancer cell malignant progression by suppressing the HMGB1-TLR4
   axis
SO MOLECULAR IMMUNOLOGY
LA English
DT Article
DE Ovarian cancer; Tumor microenvironment; Macrophages; Astragaloside IV;
   HMGB1 signaling
ID TUMOR-ASSOCIATED MACROPHAGES; STATISTICS; TARGETS; RAGE
AB Macrophages are the most abundant cells in tumor stroma and their polarization within tumor microenvironment exert the key roles in tumorigenesis. Astragaloside IV is a natural extract from traditional Chinese herbal Radix Astragali, and fulfills pleiotropic function in several cancers. Nevertheless, its function in ovarian cancer microenvironment remains elusive. In the present research, astragaloside IV exhibited little cytotoxicity within a certain dose range in THP-1 cells. Moreover, astragaloside IV suppressed the ratio of CD14(+)CD206(+) cells in IL-4/IL-13-treated THP-1 macrophages and transcripts of M2 macrophage markers (including CD206, CCL24, PPAR gamma, Arg-1, IL-10), indicating the inhibitory effects of astragaloside IV on IL-4/IL-13-induced macrophage M2 polarization. Intriguingly, astragaloside IV antagonized M2 macrophages coculture-evoked cell proliferation, invasion and migration in ovarian cancer cells. During this process, administration with astragaloside IV restrained the high expression of high-mobility group box1 (HMGB1) and TLR4 in macrophages co-cultured with ovarian cancer cells, concomitant with decreases in release of M2 marker TGF-beta, MMP-9 and IL-10. Moreover, targeting the HMGB1 signaling reversed M2 macrophages-induced ovarian cancer cell proliferation, invasion and migration. Noticeably, exogenous HMGB1 overturned the inhibitory efficacy of astragaloside IV against macrophage M2 polarization-evoked malignant potential in ovarian cancer cells. Together, these findings suggest that astragaloside IV may protect against M2 macrophages-evoked malignancy in ovarian cancer cells by suppressing the HMGB1-TLR4 signaling. Therefore, astragaloside may alleviate the progression of ovarian cancer by regulating macrophage M2 polarization within tumor microenvironment, implying a promising therapeutic strategy against ovarian cancer.
C1 [Wang, Xue; Gao, ShouYang; Sun, ZiQian; Liu, JunBao] Jilin Univ, China Japan Union Hosp, Dept Obstet & Gynecol, Changchun 130033, Jilin, Peoples R China.
   [Song, LiYou] Jilin Canc Hosp, Dept Thyroid Surg, Changchun 130000, Jilin, Peoples R China.
   [Liu, Ming] Jilin Cent Hosp, Dept Obstet & Gynecol, Jilin 130011, Jilin, Peoples R China.
C3 Jilin University
RP Sun, ZQ; Liu, JB (通讯作者)，Jilin Univ, China Japan Union Hosp, Dept Obstet & Gynecol, Changchun 130033, Jilin, Peoples R China.
EM sunziqian@jlu.edu.cn; junbao@jlu.edu.cn
CR Carroll MJ, 2016, ONCOTARGET, V7, P86608, DOI 10.18632/oncotarget.13474
   Cecchinato V, 2018, FRONT IMMUNOL, V9, DOI 10.3389/fimmu.2018.02118
   Chen T, 2018, CANCER IMMUNOL IMMUN, V67, P1635, DOI 10.1007/s00262-018-2233-x
   Cheng HY, 2019, FRONT ONCOL, V9, DOI 10.3389/fonc.2019.00421
   Dai PC, 2017, TUMOR BIOL, V39, DOI 10.1177/1010428317697555
   Dion L, 2020, J CLIN MED, V9, DOI 10.3390/jcm9051339
   Feng RM, 2019, CANCER COMMUN, V39, DOI 10.1186/s40880-019-0368-6
   Guo ZS, 2013, AM J CANCER RES, V3, P1
   Hao M, 2018, NEURAL REGEN RES, V13, P1081, DOI 10.4103/1673-5374.233452
   Howlader NNA., SEER cancer statistics review, 1975-2014
   Huang CY, 2018, CELL DEATH DIS, V9, DOI 10.1038/s41419-018-1019-6
   Jemal A, 2011, CA-CANCER J CLIN, V61, P134, DOI [10.3322/caac.20115, 10.3322/caac.21492, 10.3322/caac.20107]
   Jiang CX, 2018, MOL MED REP, V18, P3093, DOI 10.3892/mmr.2018.9271
   Jiang K, 2017, INT IMMUNOPHARMACOL, V42, P195, DOI 10.1016/j.intimp.2016.10.001
   Komohara Y, 2016, ADV DRUG DELIVER REV, V99, P180, DOI 10.1016/j.addr.2015.11.009
   Li R, 2019, CELL DEATH DIFFER, V26, P2447, DOI 10.1038/s41418-019-0312-y
   Li Y, 2014, NEOPLASMA, V61, P579, DOI 10.4149/neo_2014_070
   Lv W, 2016, CANCER LETT, V375, P245, DOI 10.1016/j.canlet.2016.02.005
   Mantovani A, 2017, NAT REV CLIN ONCOL, V14, P399, DOI 10.1038/nrclinonc.2016.217
   Miller KD, 2016, CA-CANCER J CLIN, V66, P271, DOI 10.3322/caac.21349
   Najafi M, 2019, J CELL BIOCHEM, V120, P2756, DOI 10.1002/jcb.27646
   Ngambenjawong C, 2017, ADV DRUG DELIVER REV, V114, P206, DOI 10.1016/j.addr.2017.04.010
   Qi FH, 2015, BIOSCI TRENDS, V9, P16, DOI 10.5582/bst.2015.01019
   Quail DF, 2013, NAT MED, V19, P1423, DOI 10.1038/nm.3394
   Rahimi F, 2017, CANCER BIOMARK, V18, P61, DOI 10.3233/CBM-160674
   Rojas A, 2016, TUMOR BIOL, V37, P3321, DOI 10.1007/s13277-015-3940-y
   Salmaninejad A, 2019, CELL ONCOL, V42, P591, DOI 10.1007/s13402-019-00453-z
   Siegel R, 2012, CA-CANCER J CLIN, V62, P10, DOI 10.3322/caac.20138
   Tao FF, 2019, EVID-BASED COMPL ALT, V2019, DOI 10.1155/2019/3868354
   Tariq M, 2017, J CELL BIOCHEM, V118, P2484, DOI 10.1002/jcb.25895
   Torre LA, 2018, CA-CANCER J CLIN, V68, P284, DOI 10.3322/caac.21456
   Wang EY, 2020, PHARMACOL RES, V157, DOI 10.1016/j.phrs.2020.104831
   Wang MZ, 2020, FRONT PHARMACOL, V11, DOI 10.3389/fphar.2020.00957
   Wang SX, 2018, BIOMED PHARMACOTHER, V102, P1037, DOI 10.1016/j.biopha.2018.03.127
   Wang XB, 2015, INT J MOL SCI, V16, P22527, DOI 10.3390/ijms160922527
   Wang ZF, 2017, WORLD J GASTROENTERO, V23, P8512, DOI 10.3748/wjg.v23.i48.8512
   Xu F, 2018, J EXP CLIN CANC RES, V37, DOI 10.1186/s13046-018-0878-0
   Zhang WQ, 2014, TUMOR BIOL, V35, P2175, DOI 10.1007/s13277-013-1288-8
   Zhu ZS, 2017, WOUND REPAIR REGEN, V25, P377, DOI 10.1111/wrr.12532
NR 39
TC 37
Z9 39
U1 0
U2 47
PU PERGAMON-ELSEVIER SCIENCE LTD
PI OXFORD
PA THE BOULEVARD, LANGFORD LANE, KIDLINGTON, OXFORD OX5 1GB, ENGLAND
SN 0161-5890
EI 1872-9142
J9 MOL IMMUNOL
JI Mol. Immunol.
PD FEB
PY 2021
VL 130
BP 113
EP 121
DI 10.1016/j.molimm.2020.11.014
EA JAN 2021
PG 9
WC Biochemistry & Molecular Biology; Immunology
WE Science Citation Index Expanded (SCI-EXPANDED)
SC Biochemistry & Molecular Biology; Immunology
GA PS6BL
UT WOS:000608007700015
PM 33308900
DA 2024-11-10
ER

PT J
AU Li, WQ
   Zhang, XX
   Wang, J
   Li, MC
   Cao, CH
   Tan, JH
   Ma, D
   Gao, QL
AF Li, Wenqian
   Zhang, Xiaoxue
   Wang, Ji
   Li, Mengchen
   Cao, Canhui
   Tan, Jiahong
   Ma, Ding
   Gao, Qinglei
TI TGFβ1 in fibroblasts-derived exosomes promotes epithelial-mesenchymal
   transition of ovarian cancer cells
SO ONCOTARGET
LA English
DT Article
DE ovarian cancer; CAF; exosomes; TGF beta 1; epithelial-mesenchymal
   transition
ID TUMOR MICROENVIRONMENT; TRANSFORMING GROWTH-FACTOR-BETA-1; STROMAL
   FIBROBLASTS; METASTASIS; MICROVESICLES; FIBRONECTIN; EXPRESSION;
   SECRETION; MIGRATION; INVASION
AB Cancer-associated fibroblasts (CAF), a major component of the tumor microenvironment, play an important role in interacting with neoplastic cells to promote ovarian cancer progression. Exosomes are nano-sized vesicles that mediate the cross-talk between different cell types. An increasing number of studies have focused on the fact that tumor cell-derived exosomes influence stromal cells. However, the mechanism by which CAF-derived exosomes modulate cancer cells in ovarian cancer remains obscure. To investigate the role of CAF exosomes in ovarian cancer, we examined the exosomal content of paired primary, metastatic and normal fibroblasts from seven stage IIIC ovarian cancer patients by ELISA. We found that in ovarian CAF-derived exosomes, TGF beta 1 was upregulated compared to normal omentum fibroblasts (NOF). Exosomes derived from CAF were taken up by ovarian SKOV-3 and CAOV-3 cell lines during co-culture and induced malignant behaviors in cancer cells, including an enhanced migration and invasion ability and the promotion of epithelial-mesenchymal transition (EMT) by activating the SMAD signaling pathway. Our results indicate that the role of TGF beta 1 in CAF exosomes triggers ovarian cancer cells into a more aggressive phenotype, suggesting that targeting CAF exosomes could be a potential treatment in ovarian cancer.
C1 [Li, Wenqian; Zhang, Xiaoxue; Wang, Ji; Li, Mengchen; Cao, Canhui; Tan, Jiahong; Ma, Ding; Gao, Qinglei] Huazhong Univ Sci & Technol, Tongji Hosp, Tongji Med Coll, Canc Biol Res Ctr,Key Lab,Minist Educ, Wuhan 430030, Hubei, Peoples R China.
C3 Huazhong University of Science & Technology
RP Ma, D; Gao, QL (通讯作者)，Huazhong Univ Sci & Technol, Tongji Hosp, Tongji Med Coll, Canc Biol Res Ctr,Key Lab,Minist Educ, Wuhan 430030, Hubei, Peoples R China.
EM dma@tjh.tjmu.edu.cn; qlgao@tjh.tjmu.edu.cn
RI Jiahong, Tan/KVB-5022-2024; Gao, Qinglei/B-1141-2019; Wang,
   Ji/U-6295-2019; cao, canhui/AAZ-9876-2021
OI gao, qinglei/0000-0002-9448-3423; Wang, Ji/0000-0003-3443-5857
FU "973" Program of China [2015CB553903]; National Science-technology
   Supporting Plan Projects [2015BAI13B05]; Chinese national key plan of
   precision medicine research [2016YFC0902901]; National Science
   Foundation of China [81230038, 81372801, 81472783, 81572570, 81630060,
   81772787]
FX This study was supported by the "973" Program of China (No.
   2015CB553903), the National Science-technology Supporting Plan Projects
   (2015BAI13B05), Chinese national key plan of precision medicine research
   (2016YFC0902901), and by the National Science Foundation of China
   (81230038, 81372801, 81472783, 81572570, 81630060 and 81772787).
CR [Anonymous], ONCOGENE
   Bang C, 2014, J CLIN INVEST, V124, P2136, DOI 10.1172/JCI70577
   Boelens MC, 2014, CELL, V159, P499, DOI 10.1016/j.cell.2014.09.051
   Boivin M, 2009, GYNECOL ONCOL, V115, P407, DOI 10.1016/j.ygyno.2009.08.007
   Bragado P, 2013, NAT CELL BIOL, V15, P1351, DOI 10.1038/ncb2861
   Cai J, 2012, CARCINOGENESIS, V33, P20, DOI 10.1093/carcin/bgr230
   Cannistra SA, 2004, NEW ENGL J MED, V351, P2519, DOI 10.1056/NEJMra041842
   Chen Y, 2017, ONCOGENE, V36, P4692, DOI 10.1038/onc.2017.100
   Clancy JW, 2015, NAT COMMUN, V6, DOI 10.1038/ncomms7919
   Colombo M, 2014, ANNU REV CELL DEV BI, V30, P255, DOI 10.1146/annurev-cellbio-101512-122326
   Do TV, 2008, MOL CANCER RES, V6, P695, DOI 10.1158/1541-7786.MCR-07-0294
   Donnarumma E, 2017, ONCOTARGET, V8, P19592, DOI 10.18632/oncotarget.14752
   Gao JF, 2014, CANCER CELL INT, V14, DOI 10.1186/s12935-014-0072-1
   Giannakouros P, 2015, INT J ONCOL, V46, P91, DOI 10.3892/ijo.2014.2707
   Gutkin A, 2016, ONCOTARGET, V7, P59173, DOI 10.18632/oncotarget.10384
   Hansen JM, 2016, EUR J CANCER, V56, P131, DOI 10.1016/j.ejca.2015.12.016
   Hoshino A, 2015, NATURE, V527, P329, DOI 10.1038/nature15756
   Josson S, 2015, ONCOGENE, V34, P2690, DOI 10.1038/onc.2014.212
   Ke X, 2016, INT IMMUNOPHARMACOL, V40, P184, DOI 10.1016/j.intimp.2016.08.029
   Kenny HA, 2008, J CLIN INVEST, V118, P1367, DOI 10.1172/JCI33775
   Kenny HA, 2014, J CLIN INVEST, V124, P4614, DOI 10.1172/JCI74778
   Luga V, 2012, CELL, V151, P1542, DOI 10.1016/j.cell.2012.11.024
   Luo ZY, 2016, CANCER LETT, V377, P174, DOI 10.1016/j.canlet.2016.04.038
   McMillin DW, 2013, NAT REV DRUG DISCOV, V12, P217, DOI 10.1038/nrd3870
   Meulmeester E, 2011, J PATHOL, V223, P205, DOI 10.1002/path.2785
   Mitra AK, 2012, CANCER DISCOV, V2, P1100, DOI 10.1158/2159-8290.CD-12-0206
   Nakagawa H, 2004, ONCOGENE, V23, P7366, DOI 10.1038/sj.onc.1208013
   Nguyen DX, 2009, NAT REV CANCER, V9, P274, DOI 10.1038/nrc2622
   Perkel JM, 2016, SCIENCE, V352, P1349, DOI 10.1126/science.opms.p1600106
   Psaila B, 2009, NAT REV CANCER, V9, P285, DOI 10.1038/nrc2621
   Qin WY, 2016, CLIN CANCER RES, V22, P4517, DOI 10.1158/1078-0432.CCR-16-0135
   Rahman MA, 2016, ONCOTARGET, V7, P54852, DOI 10.18632/oncotarget.10243
   Rasool M, 2016, PLOS ONE, V11, DOI 10.1371/journal.pone.0167149
   Syn N, 2016, TRENDS PHARMACOL SCI, V37, P606, DOI 10.1016/j.tips.2016.04.006
   Szczepanski MJ, 2011, HAEMATOL-HEMATOL J, V96, P1302, DOI 10.3324/haematol.2010.039743
   Webber J, 2010, CANCER RES, V70, P9621, DOI 10.1158/0008-5472.CAN-10-1722
   Yang Z, 2016, ONCOTARGET, V7, P37649, DOI 10.18632/oncotarget.8726
   Yeung CLA, 2016, NAT COMMUN, V7, DOI 10.1038/ncomms11150
   Yeung TL, 2016, BIOMOLECULES, V6, DOI 10.3390/biom6010003
   Yeung TL, 2013, CANCER RES, V73, P5016, DOI 10.1158/0008-5472.CAN-13-0023
   Yokoi A, 2017, NAT COMMUN, V8, DOI 10.1038/ncomms14470
   Yu Y, 2014, BRIT J CANCER, V110, P724, DOI 10.1038/bjc.2013.768
   Zhang L, 2015, NATURE, V527, P100, DOI 10.1038/nature15376
   Zhuang JL, 2015, SCI REP-UK, V5, DOI 10.1038/srep11924
NR 44
TC 109
Z9 115
U1 2
U2 33
PU IMPACT JOURNALS LLC
PI ORCHARD PARK
PA 6666 E QUAKER ST, STE 1, ORCHARD PARK, NY 14127 USA
EI 1949-2553
J9 ONCOTARGET
JI Oncotarget
PD NOV 10
PY 2017
VL 8
IS 56
BP 96035
EP 96047
DI 10.18632/oncotarget.21635
PG 13
WC Oncology; Cell Biology
WE Science Citation Index Expanded (SCI-EXPANDED)
SC Oncology; Cell Biology
GA FM3VP
UT WOS:000414937900078
PM 29221185
OA Green Submitted, Green Published, gold
DA 2024-11-10
ER

PT J
AU Cho, U
   Kim, B
   Kim, S
   Han, Y
   Song, YS
AF Cho, Untack
   Kim, Boyun
   Kim, Soochi
   Han, Youngjin
   Song, Yong Sang
TI Pro-inflammatory M1 macrophage enhances metastatic potential of ovarian
   cancer cells through NF-B activation
SO MOLECULAR CARCINOGENESIS
LA English
DT Article
DE macrophage; metastasis; NF-B; obesity; ovarian cancer
ID NECROSIS-FACTOR-ALPHA; ADIPOSE-TISSUE; OBESITY; POLARIZATION;
   OVERWEIGHT; PHENOTYPE; MIGRATION; INVASION; PATHWAY; DISEASE
AB Obesity is a serious health problem and critically related to poor prognosis in cancer, presumably through induction of chronic inflammation. The major culprit for cancer progression in obesity is presumed to be macrophages. Accumulation of macrophages in adipose tissue due to obesity induced chronic inflammation has been observed. However, obesity-induced macrophage accumulation related to ovarian cancer progression remains unclear. So, the role of macrophage in cancer progression is needed to be further defined for therapeutic intervention. Here we determined the effect of macrophage type 1 (M1 macrophage) on ovarian cancer cells in relation to the metastasis. Ovarian cancer cell lines (PA-1, SKOV3) and monocyte-derived macrophages were used in this study. Treatment with M1 macrophage conditioned media on ovarian cancer cells increased the metastatic potential, such as migration and invasion capabilities. Interestingly, upon treatment with M1 macrophage conditioned media, nuclear translocation of NF-B, p60, and p50, from the cytosol was enhanced together with increased transcriptional activity of the NF-B. Pre-treatment with TPCK (NF-B inhibitor) and NF-B siRNA on ovarian cancer cells suppressed M1 macrophage-induced metastatic potential. Furthermore, Treatment of TNF- on ovarian cancer cells showed NF-B activation. Co-treatment with TNF- inhibitor, etanercept, and M1 macrophage conditioned media on ovarian cancer cell lines reversed M1 macrophage conditioned media induced NF-B activation. Taken together, TNF- released from M1 macrophage increased metastatic potential in ovarian cancer cells through the activation of NF-B signaling pathway. These results provide a new insight into the critical role of M1 macrophage in the tumor microenvironment in ovarian cancer.
C1 [Cho, Untack; Kim, Boyun; Kim, Soochi; Han, Youngjin; Song, Yong Sang] Seoul Natl Univ, Canc Res Inst, Coll Med, Seoul, South Korea.
   [Cho, Untack; Song, Yong Sang] Seoul Natl Univ, Interdisciplinary Program Canc Biol, Coll Med, Seoul, South Korea.
   [Han, Youngjin; Song, Yong Sang] Seoul Natl Univ, Dept Agr Biotechnol, Biomodulat, Seoul, South Korea.
   [Song, Yong Sang] Seoul Natl Univ, Dept Obstet & Gynecol, Coll Med, 101 Daehak Ro, Seoul 03080, South Korea.
C3 Seoul National University (SNU); Seoul National University (SNU); Seoul
   National University (SNU); Seoul National University (SNU)
RP Song, YS (通讯作者)，Seoul Natl Univ, Dept Obstet & Gynecol, Coll Med, 101 Daehak Ro, Seoul 03080, South Korea.
EM yssong@snu.ac.kr
RI Han, Youngjin/Q-8986-2019; Song, Yong/E-7824-2012; Kim,
   SOOCHI/AAD-6959-2020
OI Han, Youngjin/0000-0002-3778-2056; SONG, YONGSANG/0000-0001-7115-4021
FU Priority Research Centers Program [2009-0093820]; BK21 plus program
   [5262-20150100]; Korea Health Industry Development Institute (KHIDI);
   Ministry of Health & Welfare, Republic of Korea [HI16C2037]
FX Priority Research Centers Program, Grant number: 2009-0093820; BK21 plus
   program, Grant number: 5262-20150100; Korea Health Industry Development
   Institute (KHIDI); Ministry of Health & Welfare, Republic of Korea,
   Grant number: HI16C2037
CR Alvero AB, 2012, AM J REPROD IMMUNOL, V67, P256, DOI 10.1111/j.1600-0897.2011.01068.x
   Biswas SK, 2010, NAT IMMUNOL, V11, P889, DOI 10.1038/ni.1937
   Calle EE, 2003, NEW ENGL J MED, V348, P1625, DOI 10.1056/NEJMoa021423
   Chang Q, 2013, NEOPLASIA, V15, P848, DOI 10.1593/neo.13706
   Coussens LM, 2002, NATURE, V420, P860, DOI 10.1038/nature01322
   Dufresne M, 2011, MOL IMMUNOL, V48, P1556, DOI 10.1016/j.molimm.2011.04.022
   Edin S, 2012, PLOS ONE, V7, DOI 10.1371/journal.pone.0047045
   He YX, 2013, PLOS ONE, V8, DOI 10.1371/journal.pone.0076495
   Jedinak A, 2010, IMMUNOBIOLOGY, V215, P242, DOI 10.1016/j.imbio.2009.03.004
   Jung SH, 2008, J NUTR BIOCHEM, V19, P371, DOI 10.1016/j.jnutbio.2007.05.007
   Khandekar MJ, 2011, NAT REV CANCER, V11, P886, DOI 10.1038/nrc3174
   Kim B, 2017, CANCER RES TREAT, V49, P338, DOI 10.4143/crt.2016.175
   Kim S, 2016, ONCOTARGET
   Lan CY, 2013, TECHNOL CANCER RES T, V12, P259, DOI 10.7785/tcrt.2012.500312
   Lippitz BE, 2013, LANCET ONCOL, V14, pE218, DOI 10.1016/S1470-2045(12)70582-X
   Liu YY, 2015, CANCER RES, V75, P5046, DOI 10.1158/0008-5472.CAN-15-0706
   Lumeng CN, 2007, J CLIN INVEST, V117, P175, DOI 10.1172/JCI29881
   Mantovani A, 2004, TRENDS IMMUNOL, V25, P677, DOI 10.1016/j.it.2004.09.015
   Montesano R, 2005, J CELL SCI, V118, P3487, DOI 10.1242/jcs.02467
   Moon HS, 2016, MOL CARCINOGEN, V55, P346, DOI 10.1002/mc.22284
   MORADI MM, 1993, CANCER, V72, P2433, DOI 10.1002/1097-0142(19931015)72:8<2433::AID-CNCR2820720822>3.0.CO;2-L
   Murray PJ, 2014, IMMUNITY, V41, P14, DOI 10.1016/j.immuni.2014.06.008
   Must A, 1999, JAMA-J AM MED ASSOC, V282, P1523, DOI 10.1001/jama.282.16.1523
   Oh DY, 2012, DIABETES, V61, P346, DOI 10.2337/db11-0860
   Olsen CM, 2013, ENDOCR-RELAT CANCER, V20, P251, DOI 10.1530/ERC-12-0395
   Ouchi N, 2011, NAT REV IMMUNOL, V11, P85, DOI 10.1038/nri2921
   Sica A, 2006, EUR J CANCER, V42, P717, DOI 10.1016/j.ejca.2006.01.003
   Tak PP, 2001, J CLIN INVEST, V107, P7, DOI 10.1172/JCI11830
   Wang H, 2014, CANCER LETT, V345, P91, DOI 10.1016/j.canlet.2013.11.013
   Weisberg SP, 2003, J CLIN INVEST, V112, P1796, DOI 10.1172/JCI200319246
   Wellen KE, 2003, J CLIN INVEST, V112, P1785, DOI 10.1172/JCI20514
   Wu Y, 2010, BRIT J CANCER, V102, P639, DOI 10.1038/sj.bjc.6605530
   Zhang MY, 2014, J OVARIAN RES, V7, DOI 10.1186/1757-2215-7-19
NR 33
TC 63
Z9 66
U1 0
U2 21
PU WILEY
PI HOBOKEN
PA 111 RIVER ST, HOBOKEN 07030-5774, NJ USA
SN 0899-1987
EI 1098-2744
J9 MOL CARCINOGEN
JI Mol. Carcinog.
PD FEB
PY 2018
VL 57
IS 2
BP 235
EP 242
DI 10.1002/mc.22750
PG 8
WC Biochemistry & Molecular Biology; Oncology
WE Science Citation Index Expanded (SCI-EXPANDED)
SC Biochemistry & Molecular Biology; Oncology
GA FR9PI
UT WOS:000419405200009
PM 29024042
DA 2024-11-10
ER

PT J
AU Kim, S
   Han, Y
   Kim, SI
   Lee, J
   Jo, H
   Wang, W
   Cho, U
   Park, WY
   Rando, TA
   Dhanasekaran, DN
   Song, YS
AF Kim, Soochi
   Han, Youngjin
   Kim, Se Ik
   Lee, Juwon
   Jo, HyunA
   Wang, Wenyu
   Cho, Untack
   Park, Woong-Yang
   Rando, Thomas A.
   Dhanasekaran, Danny N.
   Song, Yong Sang
TI Computational modeling of malignant ascites reveals CCL5-SDC4
   interaction in the immune microenvironment of ovarian cancer
SO MOLECULAR CARCINOGENESIS
LA English
DT Article
DE ascites; intercellular communication; ovarian cancer; single&#8208; cell
   RNA&#8208; seq; tumor microenvironment
ID MACROPHAGES; CELLS; EXPRESSION; PROTEOGLYCANS; CARCINOMA; POLARIZATION;
   ACTIVATION; RESISTANCE; SYNDECAN-4; PHENOTYPE
AB Fluid accumulation in the abdominal cavity is commonly found in advanced-stage ovarian cancer patients, which creates a specialized tumor microenvironment for cancer progression. Using single-cell RNA sequencing (scRNA-seq) of ascites cells from five patients with ovarian cancer, we identified seven cell types, including heterogeneous macrophages and ovarian cancer cells. We resolved a distinct polarization state of macrophages by MacSpectrum analysis and observed subtype-specific enrichment of pathways associated with their functions. The communication between immune and cancer cells was predicted through a putative ligand-receptor pair analysis using NicheNet. We found that CCL5, a chemotactic ligand, is enriched in immune cells (T cells and NK cells) and mediates ovarian cancer cell survival in the ascites, possibly through SDC4. Moreover, SDC4 expression correlated with poor overall survival in ovarian cancer patients. Our study highlights the potential role of T cells and NK cells in long-term survival patients with ovarian cancer, indicating SDC4 as a potential prognostic marker in ovarian cancer patients.
C1 [Kim, Soochi; Rando, Thomas A.] Stanford Univ, Sch Med, Dept Neurol & Neurol Sci, Stanford, CA 94305 USA.
   [Han, Youngjin; Lee, Juwon; Jo, HyunA; Wang, Wenyu; Cho, Untack; Song, Yong Sang] Seoul Natl Univ, Canc Res Inst, Coll Med, Seoul, South Korea.
   [Han, Youngjin; Lee, Juwon; Jo, HyunA; Song, Yong Sang] Seoul Natl Univ, Dept Agr Biotechnol, WCU Biomodulat, Seoul, South Korea.
   [Kim, Se Ik; Song, Yong Sang] Seoul Natl Univ, Coll Med, Dept Obstet & Gynecol, Seoul, South Korea.
   [Wang, Wenyu; Cho, Untack; Song, Yong Sang] Seoul Natl Univ, Interdisciplinary Program Canc Biol, Seoul, South Korea.
   [Park, Woong-Yang] Samsung Med Ctr, Samsung Genome Inst, Seoul, South Korea.
   [Park, Woong-Yang] Sungkyunkwan Univ, Sch Med, Dept Mol Cell Biol, Suwon, South Korea.
   [Rando, Thomas A.] Stanford Univ, Sch Med, Paul F Glenn Labs Biol Aging, Stanford, CA 94305 USA.
   [Rando, Thomas A.] Vet Affairs Palo Alto Hlth Care Syst, Neurol Serv, Palo Alto, CA USA.
   [Dhanasekaran, Danny N.] Univ Oklahoma, Hlth Sci Ctr, Stephenson Canc Ctr, Oklahoma City, OK USA.
   [Dhanasekaran, Danny N.] Univ Oklahoma, Hlth Sci Ctr, Dept Cell Biol, Oklahoma City, OK USA.
C3 Stanford University; Seoul National University (SNU); Seoul National
   University (SNU); Seoul National University (SNU); Seoul National
   University (SNU); Sungkyunkwan University (SKKU); Samsung Medical
   Center; Sungkyunkwan University (SKKU); Stanford University; US
   Department of Veterans Affairs; Veterans Health Administration (VHA); VA
   Palo Alto Health Care System; University of Oklahoma System; University
   of Oklahoma Health Sciences Center; University of Oklahoma System;
   University of Oklahoma Health Sciences Center
RP Song, YS (通讯作者)，Seoul Natl Univ Hosp, Dept Obstet & Gynecol, 101 Daehak Ro, Seoul 03080, South Korea.
EM yssong@snu.ac.kr
RI Han, Youngjin/Q-8986-2019; Song, Yong/E-7824-2012; Lee,
   Juwon/AAX-9611-2021; Kim, SOOCHI/AAD-6959-2020; Kim, Sung/C-9604-2011;
   Dhanasekaran, Danny/JRX-5239-2023
OI Kim, Soochi/0000-0003-2054-6097
FU Korea Health Industry Development Institute [HI16C2037]; National R&D
   Program for Cancer Control, Ministry of Health & Welfare, Republic of
   Korea [HA17C0037]; National Institute on Aging [P01AG036695,
   R01AG055755] Funding Source: NIH RePORTER
FX Korea Health Industry Development Institute, Grant/Award Number:
   HI16C2037; National R&D Program for Cancer Control, Ministry of Health &
   Welfare, Republic of Korea, Grant/Award Number: HA17C0037
CR Aldinucci D, 2014, MEDIAT INFLAMM, V2014, DOI 10.1155/2014/292376
   Bonnardel J, 2019, IMMUNITY, V51, P638, DOI 10.1016/j.immuni.2019.08.017
   Browaeys R, 2020, NAT METHODS, V17, P159, DOI 10.1038/s41592-019-0667-5
   Butler A, 2018, NAT BIOTECHNOL, V36, P411, DOI 10.1038/nbt.4096
   Cai Q, 2015, ONCOGENE, V34, P3315, DOI 10.1038/onc.2014.264
   Chandrashekar DS, 2017, NEOPLASIA, V19, P649, DOI 10.1016/j.neo.2017.05.002
   Charnaux N, 2005, GLYCOBIOLOGY, V15, P119, DOI 10.1093/glycob/cwh148
   Cho U, 2018, MOL CARCINOGEN, V57, P235, DOI 10.1002/mc.22750
   Davies EJ, 2004, CLIN CANCER RES, V10, P5178, DOI 10.1158/1078-0432.CCR-03-0103
   Dijkgraaf EM, 2013, CANCER RES, V73, P2480, DOI 10.1158/0008-5472.CAN-12-3542
   Dufresne M, 2011, MOL IMMUNOL, V48, P1556, DOI 10.1016/j.molimm.2011.04.022
   Finak G, 2015, GENOME BIOL, V16, DOI 10.1186/s13059-015-0844-5
   Ford CE, 2020, BRIT J CANCER, V123, P9, DOI 10.1038/s41416-020-0875-x
   Garg R, 2014, ONCOGENE, V33, P5225, DOI 10.1038/onc.2013.524
   Gulyás M, 2003, J PATHOL, V199, P479, DOI 10.1002/path.1312
   Guo XY, 2018, NAT MED, V24, P978, DOI 10.1038/s41591-018-0045-3
   Gupta V, 2018, CANCERS, V10, DOI 10.3390/cancers10100366
   Gyorffy B, 2013, PLOS ONE, V8, DOI 10.1371/journal.pone.0082241
   Han Y, 2019, ONCOGENE, V38, P7089, DOI 10.1038/s41388-019-0949-5
   Izar B, 2020, NAT MED, V26, P1271, DOI 10.1038/s41591-020-0926-0
   Kim S, 2021, MULTIMED TOOLS APPL, V80, P34189, DOI 10.1007/s11042-020-09413-4
   Kim S, 2018, BMC CANCER, V18, DOI 10.1186/s12885-018-5152-5
   Kim S, 2018, NPJ PRECIS ONCOL, V2, DOI 10.1038/s41698-018-0063-0
   Kim S, 2016, ONCOTARGET, V7, P83148, DOI 10.18632/oncotarget.13074
   Kim S, 2016, CANCER SCI, V107, P1173, DOI 10.1111/cas.12987
   Korotkevich G, 2019, bioRxiv, DOI [10.1101/060012, 10.1101/060012, DOI 10.1101/060012]
   Li C, 2019, JCI INSIGHT, V4, DOI 10.1172/jci.insight.126453
   Liberzon A, 2011, BIOINFORMATICS, V27, P1739, DOI 10.1093/bioinformatics/btr260
   Macciò A, 2020, SCI REP-UK, V10, DOI 10.1038/s41598-020-63276-1
   Maillard L, 2014, BIOL OPEN, V3, P995, DOI 10.1242/bio.20148227
   Parte SC, 2018, J OVARIAN RES, V11, DOI 10.1186/s13048-018-0439-3
   Peterson VM, 2013, P NATL ACAD SCI USA, V110, pE4978, DOI 10.1073/pnas.1315370110
   Powell AE, 2011, CANCER RES, V71, P1497, DOI 10.1158/0008-5472.CAN-10-3223
   Raghavan S, 2019, J IMMUNOTHER CANCER, V7, DOI 10.1186/s40425-019-0666-1
   Ramakrishnan M, 2013, CANCER RES, V73, P5360, DOI 10.1158/0008-5472.CAN-13-0896
   Reinartz S, 2014, INT J CANCER, V134, P32, DOI 10.1002/ijc.28335
   Roskams T, 1998, J PATHOL, V185, P290, DOI 10.1002/(SICI)1096-9896(199807)185:3<290::AID-PATH91>3.0.CO;2-I
   Roy L, 2018, CANCERS, V10, DOI 10.3390/cancers10080241
   Schelker M, 2017, NAT COMMUN, V8, DOI 10.1038/s41467-017-02289-3
   Scholler N, 2007, BIOMARK MED, V1, P513, DOI 10.2217/17520363.1.4.513
   Stuart T, 2019, CELL, V177, P1888, DOI 10.1016/j.cell.2019.05.031
   Subramanian A, 2005, P NATL ACAD SCI USA, V102, P15545, DOI 10.1073/pnas.0506580102
   Takaishi K, 2010, CANCER SCI, V101, P2128, DOI 10.1111/j.1349-7006.2010.01652.x
   Tan DSP, 2006, LANCET ONCOL, V7, P925, DOI 10.1016/S1470-2045(06)70939-1
   Tang MKS, 2010, NEOPLASIA, V12, P128, DOI 10.1593/neo.91438
   Tang ZF, 2017, NUCLEIC ACIDS RES, V45, pW98, DOI 10.1093/nar/gkx247
   Torre LA, 2018, CA-CANCER J CLIN, V68, P284, DOI 10.3322/caac.21456
   Travers M, 2019, CANCER RES, V79, P3445, DOI 10.1158/0008-5472.CAN-18-4018
   Vergadi E, 2017, J IMMUNOL, V198, P1006, DOI 10.4049/jimmunol.1601515
   Wanderley CW, 2018, CANCER RES, V78, P5891, DOI 10.1158/0008-5472.CAN-17-3480
   Wang H, 2014, CANCER LETT, V345, P91, DOI 10.1016/j.canlet.2013.11.013
   Woods A, 2001, CURR OPIN CELL BIOL, V13, P578, DOI 10.1016/S0955-0674(00)00254-4
   Yang Y, 2018, CELL DEATH DIS, V9, DOI 10.1038/s41419-018-0818-0
NR 53
TC 13
Z9 14
U1 2
U2 15
PU WILEY
PI HOBOKEN
PA 111 RIVER ST, HOBOKEN 07030-5774, NJ USA
SN 0899-1987
EI 1098-2744
J9 MOL CARCINOGEN
JI Mol. Carcinog.
PD MAY
PY 2021
VL 60
IS 5
BP 297
EP 312
DI 10.1002/mc.23289
EA MAR 2021
PG 16
WC Biochemistry & Molecular Biology; Oncology
WE Science Citation Index Expanded (SCI-EXPANDED)
SC Biochemistry & Molecular Biology; Oncology
GA RJ1YG
UT WOS:000628910600001
PM 33721368
OA Green Accepted
DA 2024-11-10
ER

PT J
AU Jang, YS
   Kim, TW
   Ryu, JS
   Kong, HJ
   Jang, SH
   Nam, GH
   Kim, JH
   Jeon, S
AF Jang, Yong Soo
   Kim, Tae Wan
   Ryu, Jae Sung
   Kong, Hye Jeong
   Jang, Si Hyeong
   Nam, Gye Hyun
   Kim, Jae Hoon
   Jeon, Seob
TI Upregulation of programmed death ligand-1 in tumor-associated
   macrophages affects chemotherapeutic response in ovarian cancer cells
SO PLOS ONE
LA English
DT Article
ID MONOCYTE DIFFERENTIATION; PD-L1; EXPRESSION; RESISTANCE
AB To better understand the mechanism of chemoresistance in ovarian cancer cells, we aimed to investigate the influence of macrophages on the tumor cell response to carboplatin and identify the genes associated with chemoresistance. We mimicked the tumor microenvironment (TME) using a co-culture technique and compared the proliferation of ovarian cells with and without macrophages. We also examined M1 and M2 marker expression and the expression of key TME genes. Post the co-culture, we treated ovarian cancer cells with carboplatin and elucidated the function of programmed death-ligand 1 (PD-L1) in carboplatin chemoresistance. We investigated CD68 and PD-L1 expression in normal and cancerous ovarian tissues using immunohistochemistry (IHC). Finally, we analyzed the association between CD68 or PD-L1 expression and survival outcomes. Inducible nitric oxide synthase (iNOS) was downregulated, while the gene expression of M2 macrophage markers was increased in ovarian cancer cells. PD-L1, vascular endothelial growth factor (VEGF), Interleukin (IL)-6, IL-10, IL-12, signal transducer and activator of transcription 3 (STAT3), B-cell lymphoma 2 (BCL2), multidrug resistance 1 (MDR1), and colony stimulating factor 1 (CSF-1) were upregulated. Notably, PD-L1 was upregulated in both the ovarian cancer cells and macrophages. Ovarian cancer cells co-cultured with macrophages exhibited statistically significant carboplatin resistance compared to single-cultured ovarian cancer cells. PD-L1 silencing induced chemosensitivity in both types of co-cultured ovarian cancer cells. However, IHC results revealed no correlation between PD-L1 expression and patient survival or cancer stage. CD68 expression was significantly increased in cancer cells compared to normal or benign ovarian tumor cells, but it was not associated with the survival outcomes of ovarian cancer patients. Our study demonstrated that ovarian cancer cells interact with macrophages to induce the M2 phenotype. We also established that PD-L1 upregulation in both ovarian cancer cells and macrophages is a key factor for carboplatin chemoresistance.
C1 [Jang, Yong Soo; Jeon, Seob] Soonchunhyang Univ, Coll Med, Dept Obstet & Gynecol, Cheonan Hosp, Cheonan, South Korea.
   [Kim, Tae Wan; Ryu, Jae Sung; Kong, Hye Jeong] Soonchunhyang Univ, Soonchunhyang Innovat Convergence Res Ctr, Cheonan Hosp, Cheonan, South Korea.
   [Kim, Tae Wan; Ryu, Jae Sung; Kong, Hye Jeong] Soonchunhyang Univ, Dept Med Life Sci, Asan, South Korea.
   [Jang, Si Hyeong] Soonchunhyang Univ, Coll Med, Dept Pathol, Cheonan Hosp, Cheonan, South Korea.
   [Nam, Gye Hyun] Soonchunhyang Univ, Coll Med, Dept Obstet & Gynecol, Bucheon Hosp, Bucheon, South Korea.
   [Kim, Jae Hoon] Yonsei Univ, Gangnam Severance Hosp, Dept Obstet & Gynecol, Coll Med, Seoul, South Korea.
C3 Soonchunhyang University; Soonchunhyang University; Soonchunhyang
   University; Soonchunhyang University; Soonchunhyang University; Yonsei
   University; Yonsei University Health System
RP Jeon, S (通讯作者)，Soonchunhyang Univ, Coll Med, Dept Obstet & Gynecol, Cheonan Hosp, Cheonan, South Korea.
EM sjeon4595@gmail.com
RI kim, minji/GRX-9996-2022
OI JANG, YONG SOO/0000-0002-3470-7675; Kim, Jae-Hoon/0000-0001-6599-7065
FU Basic Science Research Program through the National Research Foundation
   of Korea(NRF) - Ministry of Education [2020R1I1A3067434]
FX This research was supported by Basic Science Research Program through
   the National Research Foundation of Korea(NRF) funded by the Ministry of
   Education(No. 2020R1I1A3067434). The funders had no role in study
   design, data collection and analysis, decision to publish, or
   preparation of the manuscript.
CR Akinleye A, 2019, J HEMATOL ONCOL, V12, DOI 10.1186/s13045-019-0779-5
   Bi XW, 2016, J HEMATOL ONCOL, V9, DOI 10.1186/s13045-016-0341-7
   Carbotti G, 2015, ONCOTARGET, V6, P43267, DOI 10.18632/oncotarget.6530
   Chen DG, 2018, NAT COMMUN, V9, DOI 10.1038/s41467-018-03225-9
   Dijkgraaf EM, 2013, CANCER RES, V73, P2480, DOI 10.1158/0008-5472.CAN-12-3542
   Duluc D, 2007, BLOOD, V110, P4319, DOI 10.1182/blood-2007-02-072587
   Fujita Y, 2015, MOL THER, V23, P717, DOI 10.1038/mt.2015.10
   Ghandadi M, 2016, CURR PHARM DESIGN, V22, P518, DOI 10.2174/1381612822666151124234417
   Gordon S, 2010, IMMUNITY, V32, P593, DOI 10.1016/j.immuni.2010.05.007
   Hagemann T, 2006, J IMMUNOL, V176, P5023, DOI 10.4049/jimmunol.176.8.5023
   Huang Y, 2021, J CANCER, V12, P1284, DOI 10.7150/jca.51346
   Iliopoulos D, 2011, P NATL ACAD SCI USA, V108, P1397, DOI 10.1073/pnas.1018898108
   Jiang CH, 2017, IMMUNOBIOLOGY, V222, P651, DOI 10.1016/j.imbio.2016.12.002
   Jin X, 2019, MOL CELL, V73, P22, DOI 10.1016/j.molcel.2018.10.034
   Li XL, 2018, J HEMATOL ONCOL, V11, DOI 10.1186/s13045-018-0578-4
   Liu R, 2020, EBIOMEDICINE, V51, DOI 10.1016/j.ebiom.2019.102602
   Ma Q, 2019, EUR J PHARMACOL, V863, DOI 10.1016/j.ejphar.2019.172696
   Meng Y, 2019, CARBOHYD POLYM, V226, DOI 10.1016/j.carbpol.2019.115295
   Nowak M, 2020, CELLS-BASEL, V9, DOI 10.3390/cells9051299
   Obeid E, 2013, INT J ONCOL, V43, P5, DOI 10.3892/ijo.2013.1938
   Rihawi K, 2021, INT J MOL SCI, V22, DOI 10.3390/ijms22083805
   Rodell CB, 2018, NAT BIOMED ENG, V2, P578, DOI 10.1038/s41551-018-0236-8
   Rokavec M, 2014, J CLIN INVEST, V124, P1853, DOI 10.1172/JCI73531
   Ruffell B, 2015, CANCER CELL, V27, P462, DOI 10.1016/j.ccell.2015.02.015
   Schweer D, 2022, CANCERS, V14, DOI 10.3390/cancers14092220
   Sung H, 2021, CA-CANCER J CLIN, V71, P209, DOI 10.3322/caac.21660
   Wang L, 2019, J OVARIAN RES, V12, DOI 10.1186/s13048-019-0512-6
   Xu LJ, 2018, MOL ONCOL, V12, P269, DOI 10.1002/1878-0261.12135
   Xu SH, 2016, NAT COMMUN, V7, DOI 10.1038/ncomms11406
   Yuan X, 2017, GYNECOL ONCOL, V147, P181, DOI 10.1016/j.ygyno.2017.07.007
   Zhang PP, 2016, CANCER SCI, V107, P1563, DOI 10.1111/cas.13072
   Zhang XH, 2017, INT J CLIN ONCOL, V22, P1026, DOI 10.1007/s10147-017-1161-7
NR 32
TC 2
Z9 2
U1 1
U2 7
PU PUBLIC LIBRARY SCIENCE
PI SAN FRANCISCO
PA 1160 BATTERY STREET, STE 100, SAN FRANCISCO, CA 94111 USA
SN 1932-6203
J9 PLOS ONE
JI PLoS One
PD FEB 9
PY 2023
VL 18
IS 2
AR e0277285
DI 10.1371/journal.pone.0277285
PG 16
WC Multidisciplinary Sciences
WE Science Citation Index Expanded (SCI-EXPANDED)
SC Science & Technology - Other Topics
GA 8U1PW
UT WOS:000929724500018
PM 36757936
OA Green Published, gold
DA 2024-11-10
ER

PT J
AU Mitra, AK
   Yang-Hartwich, Y
AF Mitra, Anirban K.
   Yang-Hartwich, Yang
TI Tumor microenvironment and immunology of ovarian cancer: 12th Biennial
   Rivkin Center Ovarian Cancer Research Symposium
SO INTERNATIONAL JOURNAL OF GYNECOLOGICAL CANCER
LA English
DT Article; Proceedings Paper
CT 12th Rivkin-Centre Biennial Ovarian Cancer Research Symposium
CY SEP 13-15, 2018
CL Seattle, WA
SP Rivkin Ctr, Amer Assoc Canc Res
DE ovarian cancer; tumor microenvironment; immunology
AB The 12th Biennial Ovarian Cancer Research Symposium organized by the Rivkin Center for Ovarian Cancer and the American Association for Cancer Research held on September 13-15, 2018 covered cutting edge and relevant research topics in ovarian cancer biology and therapy. Sessions included detection and prevention, genomics and molecular mechanisms, tumor microenvironment and immunology, novel therapeutics, and an education session. In this article we provide an overview of the key findings presented in the tumor microenvironment and immunology session.
C1 [Mitra, Anirban K.] Indiana Univ Sch Med, Med Sci Program, Bloomington, IN 46202 USA.
   [Yang-Hartwich, Yang] Yale Sch Med, Obstet Gynecol & Reprod Sci, New Haven, CT USA.
C3 Indiana University System; Indiana University Bloomington; Yale
   University
RP Mitra, AK (通讯作者)，Indiana Univ Sch Med, Med Sci Program, Bloomington, IN 46202 USA.
EM anmitra@indiana.edu
FU Congressionally Directed Medical Research Programs [W81XWH-15-0253,
   W81XWH-15-1-0221]
FX This study was supported by Congressionally Directed Medical Research
   Programs (W81XWH-15-0253, W81XWH-15-1-0221).
CR [Anonymous], ANN ONCOL S8
   Bowtell DD, 2015, NAT REV CANCER, V15, P668, DOI 10.1038/nrc4019
   Dasari S, 2018, CANCERS, V10, DOI 10.3390/cancers10110406
   Hanahan D, 2012, CANCER CELL, V21, P309, DOI 10.1016/j.ccr.2012.02.022
   Hansen JM, 2016, EUR J CANCER, V56, P131, DOI 10.1016/j.ejca.2015.12.016
   Hynes RO, 2012, CSH PERSPECT BIOL, V4, DOI 10.1101/cshperspect.a004903
   Mitra AK, 2016, TUMOR METASTASIS, P43, DOI 10.5772/64700
   Nieman KM, 2013, BBA-MOL CELL BIOL L, V1831, P1533, DOI 10.1016/j.bbalip.2013.02.010
   Pearce OMT, 2018, CANCER DISCOV, V8, P304, DOI 10.1158/2159-8290.CD-17-0284
   Siegel RL, 2019, CA-CANCER J CLIN, V69, P7, DOI 10.3322/caac.21551
   Torre LA, 2018, CA-CANCER J CLIN, V68, P284, DOI 10.3322/caac.21456
NR 11
TC 0
Z9 0
U1 0
U2 13
PU BMJ PUBLISHING GROUP
PI LONDON
PA BRITISH MED ASSOC HOUSE, TAVISTOCK SQUARE, LONDON WC1H 9JR, ENGLAND
SN 1048-891X
EI 1525-1438
J9 INT J GYNECOL CANCER
JI Int. J. Gynecol. Cancer
PD AUG
PY 2019
VL 29
SU 2
SI SI
BP S12
EP S15
DI 10.1136/ijgc-2019-000666
PG 4
WC Oncology; Obstetrics & Gynecology
WE Science Citation Index Expanded (SCI-EXPANDED); Conference Proceedings Citation Index - Science (CPCI-S)
SC Oncology; Obstetrics & Gynecology
GA IY2BN
UT WOS:000486195500004
PM 31462543
OA Green Published, hybrid
DA 2024-11-10
ER

PT J
AU Wang, JS
   Zhang, TT
   Yang, LN
   Yang, G
AF Wang, Jingshu
   Zhang, Tingting
   Yang, Lina
   Yang, Gong
TI Comprehensive genomic analysis of microenvironment phenotypes in ovarian
   cancer
SO PEERJ
LA English
DT Article
DE Ovarian cancer; Immune infiltration; Tumor microenvironment; Random
   forest; Immunotherapy
ID DNA METHYLATION; GENE-EXPRESSION; RELATIVE SURVIVAL; HYPERMETHYLATION;
   CELLS
AB Background. Ovarian cancer is one of the leading causes of cancer-related death in women. The incidence of ovarian cancer is insidious, and the recurrence rate is high. The survival rate of ovarian cancer has not significantly improved over the past decade. Recently, immune checkpoint inhibitors such as those targeting CTLA-4, PD-1, or PD-L1 have been used to treat ovarian cancer. Therefore, a full analysis of the immune biomarkers associated with this malignancy is necessary.
   Methods. In this study, we used data from The Cancer Genome Atlas (TCGA) database to analyze the infiltration patterns of specific immune cell types in tumor samples. Data from the Gene Expression Omnibus (GEO) database was used for external validation. According to the invasion patterns of immune cells, we divided the ovarian cancer microenvironment into two clusters: A and B. These tumor microenvironment (TME) subtypes were associated with genomic and clinicopathological characteristics. Subsequently, a random forest classification model was established. Differential genomic features, functional enrichment, and DNA methylation were analyzed between the two clusters. The characteristics of immune cell infiltration and the expression of immune-related cytokines or markers were analyzed. Somatic mutation analysis was also performed between clusters A and B. Finally, multivariate Cox analysis was used to analyze independent prognostic factors.
   Results. The ovarian cancer TME cluster A was characterized by less infiltration of immune cells and sparse distribution and low expression of immunomodulators. In contrast, cytotoxic T cells and immunosuppressive cells were significantly increased in the ovarian cancer TME cluster B. Additionally, immune-related cytokines or markers, including IFN-gamma and TNF-beta, were also expressed in large quantities. In total, 35 differentially methylated and expressed genes (DMEGs) were identified. Functional enrichment analyses revealed that the DMEGs in cluster B participated in important biological processes and immune-related pathways. The mutation load in cluster B was insignificantly higher than that of cluster A (p = 0.076). Multivariate Cox analysis showed that TME was an independent prognostic factor for ovarian cancer (hazard ratio: 1.33, 95% confidence interval: 1.01-1.75, p = 0.041).
   Conclusion. This study described and classified basic information about the immune invasion pattern of ovarian cancer and integrated biomarkers related to different immunophenotypes to reveal interactions between ovarian cancer and the immune system.
C1 [Wang, Jingshu; Yang, Gong] Fudan Univ, Peoples Hosp Shanghai 5, Cent Lab, Shanghai, Peoples R China.
   [Zhang, Tingting] Shanghai Univ Chinese Tradit Med, Acupuncture & Tuina Coll, Shanghai, Peoples R China.
   [Yang, Lina] Fudan Univ, Peoples Hosp Shanghai 5, Dept Gynecol Oncol, Shanghai, Peoples R China.
   [Yang, Gong] Fudan Univ, Shanghai Canc Ctr, Canc Inst, Shanghai, Peoples R China.
   [Yang, Gong] Fudan Univ, Shanghai Med Sch, Dept Oncol, Shanghai, Peoples R China.
C3 Fudan University; Shanghai University of Traditional Chinese Medicine;
   Fudan University; Fudan University; Fudan University
RP Yang, G (通讯作者)，Fudan Univ, Peoples Hosp Shanghai 5, Cent Lab, Shanghai, Peoples R China.; Yang, G (通讯作者)，Fudan Univ, Shanghai Canc Ctr, Canc Inst, Shanghai, Peoples R China.; Yang, G (通讯作者)，Fudan Univ, Shanghai Med Sch, Dept Oncol, Shanghai, Peoples R China.
EM yanggong@fudan.edu.cn
OI Yang, Lina/0000-0002-1742-9941
FU National Natural Science Foundation of China [81572553, 81372797,
   81772789, 81171911]
FX This study was supported by grants from the National Natural Science
   Foundation of China (No. 81572553, #No. 81372797, No. 81772789, and No.
   81171911) for G. Yang. The funders had no role in study design, data
   collection and analysis, decision to publish, or preparation of the
   manuscript.
CR Barnholtz-Sloan JS, 2003, AM J OBSTET GYNECOL, V189, P1120, DOI 10.1067/S0002-9378(03)00579-9
   Bi GS, 2020, CANCER IMMUNOL IMMUN, V69, P1293, DOI 10.1007/s00262-020-02546-3
   Bindea G, 2013, IMMUNITY, V39, P782, DOI 10.1016/j.immuni.2013.10.003
   Bock C, 2012, NAT REV GENET, V13, P705, DOI 10.1038/nrg3273
   Colaprico A, 2016, NUCLEIC ACIDS RES, V44, DOI 10.1093/nar/gkv1507
   Cortese R, 2008, INT J BIOCHEM CELL B, V40, P1494, DOI 10.1016/j.biocel.2007.11.018
   Fehrenbacher L, 2016, LANCET, V387, P1837, DOI 10.1016/S0140-6736(16)00587-0
   Hänzelmann S, 2013, BMC BIOINFORMATICS, V14, DOI 10.1186/1471-2105-14-7
   Horsburgh S, 2015, EXERC IMMUNOL REV, V21, P26
   Huang CC, 2019, ONCOGENE, V38, P3201, DOI 10.1038/s41388-018-0658-5
   Hwang WT, 2012, GYNECOL ONCOL, V124, P192, DOI 10.1016/j.ygyno.2011.09.039
   Johnson WE, 2007, BIOSTATISTICS, V8, P118, DOI 10.1093/biostatistics/kxj037
   Kulis M, 2010, ADV GENET, V70, P27, DOI [10.1016/S0065-2660(10)70002-X, 10.1016/B978-0-12-380866-0.60002-2]
   Lee S, 2004, LAB INVEST, V84, P884, DOI 10.1038/labinvest.3700108
   Licchesi JDF, 2008, CLIN CANCER RES, V14, P2570, DOI 10.1158/1078-0432.CCR-07-2033
   Liu YN, 2008, MOL CELL BIOL, V28, P7096, DOI 10.1128/MCB.00449-08
   Lorenzo-Sanz L, 2019, CANCER MICROENVIRON, V12, P119, DOI 10.1007/s12307-019-00232-2
   Lowe KA, 2013, GYNECOL ONCOL, V130, P107, DOI 10.1016/j.ygyno.2013.03.026
   Mariani A, 2019, GYNECOL ONCOL, V154, P495, DOI 10.1016/j.ygyno.2019.06.010
   Monti S, 2003, MACH LEARN, V52, P91, DOI 10.1023/A:1023949509487
   Park HK, 2017, CANCER EPIDEM BIOMAR, V26, P1511, DOI 10.1158/1055-9965.EPI-17-0290
   Ritchie ME, 2015, NUCLEIC ACIDS RES, V43, DOI 10.1093/nar/gkv007
   Rooney MS, 2015, CELL, V160, P48, DOI 10.1016/j.cell.2014.12.033
   Sato E, 2005, P NATL ACAD SCI USA, V102, P18538, DOI 10.1073/pnas.0509182102
   Seeber L M S, 2012, Methods Mol Biol, V863, P253, DOI 10.1007/978-1-61779-612-8_15
   Smith ZD, 2013, NAT REV GENET, V14, P204, DOI 10.1038/nrg3354
   Tamborero D, 2018, CLIN CANCER RES, V24, P3717, DOI 10.1158/1078-0432.CCR-17-3509
   Wang M, 2008, BMC GENOMICS, V9, DOI 10.1186/1471-2164-9-225
   Xiao L, 2020, BIOCHEM PHARMACOL, V180, DOI 10.1016/j.bcp.2020.114116
   Yu GC, 2012, OMICS, V16, P284, DOI 10.1089/omi.2011.0118
NR 30
TC 5
Z9 5
U1 0
U2 7
PU PEERJ INC
PI LONDON
PA 341-345 OLD ST, THIRD FLR, LONDON, EC1V 9LL, ENGLAND
SN 2167-8359
J9 PEERJ
JI PeerJ
PD NOV 23
PY 2020
VL 8
AR e10255
DI 10.7717/peerj.10255
PG 16
WC Multidisciplinary Sciences
WE Science Citation Index Expanded (SCI-EXPANDED)
SC Science & Technology - Other Topics
GA OU4OR
UT WOS:000591509200002
PM 33282553
OA gold, Green Published
DA 2024-11-10
ER

PT J
AU Linnerth-Petrik, NM
   Santry, LA
   Moorehead, R
   Jücker, M
   Wootton, SK
   Petrik, J
AF Linnerth-Petrik, Nicolle M.
   Santry, Lisa A.
   Moorehead, Roger
   Juecker, Manfred
   Wootton, Sarah K.
   Petrik, Jim
TI Akt isoform specific effects in ovarian cancer progression
SO ONCOTARGET
LA English
DT Article
DE ovarian cancer; Akt isoforms; Akt inhibitors; tumor development
ID KINASE-B-GAMMA; IN-VITRO; CELL-PROLIFERATION; SURVIVAL; MIGRATION;
   INVASION; PROTEIN; ROLES; SENSITIVITY; ACTIVATION
AB Ovarian cancer remains a significant therapeutic problem and novel, effective therapies are needed. Akt is a serine-threonine kinase that is overexpressed in numerous cancers, including ovarian. Mammalian cells express three Akt isoforms which are encoded by distinct genes. Although there are several Akt inhibitors in clinical trials, most indiscriminately target all isoforms. Current in vitro data and animal knockout experiments suggest that the Akt isoforms may have divergent roles. In this paper, we determined the isoform-specific functions of Akt in ovarian cancer cell proliferation in vitro and in ovarian cancer progression in vivo. For in vitro experiments, murine and human ovarian cancer cells were treated with Akt inhibitors and cell viability was assessed. We used two different in vivo approaches to identify the roles of Akt isoforms in ovarian cancer progression and their influence on the primary tumor and tumor microenvironment. In one experiment, wild-type C57Bl6 mice were orthotopically injected with ID8 cells with stable knockdown of Akt isoforms. In a separate experiment, mice null for Akt 1-3 were orthotopically injected with WT ID8 cells (Figure 1). Our data show that inhibition of Akt1 significantly reduced ovarian cancer cell proliferation and inhibited tumor progression in vivo. Conversely, disruption of Akt2 increased tumor growth. Inhibition of Akt3 had an intermediate phenotype, but also increased growth of ovarian cancer cells. These data suggest that there is minimal redundancy between the Akt isoforms in ovarian cancer progression. These findings have important implications in the design of Akt inhibitors for the effective treatment of ovarian cancer.
C1 [Linnerth-Petrik, Nicolle M.; Santry, Lisa A.; Wootton, Sarah K.] Univ Guelph, Ontario Vet Coll, Dept Pathobiol, Guelph, ON, Canada.
   [Moorehead, Roger; Petrik, Jim] Univ Guelph, Dept Biomed Sci, Ontario Vet Coll, Guelph, ON, Canada.
   [Juecker, Manfred] Univ Med Ctr Hamburg Eppendorf, Inst Biochem & Signal Transduct, Ctr Med Expt, Hamburg, Germany.
C3 University of Guelph; University of Guelph; University of Hamburg;
   University Medical Center Hamburg-Eppendorf
RP Petrik, J (通讯作者)，Univ Guelph, Dept Biomed Sci, Ontario Vet Coll, Guelph, ON, Canada.
EM jpetrik@uoguelph.ca
OI Moorehead, Roger/0000-0001-9539-6295
CR Ackah E, 2005, J CLIN INVEST, V115, P2119, DOI 10.1172/JCI24726
   Aletti GD, 2007, MAYO CLIN PROC, V82, P751
   Arcidiacono B, 2012, EXP DIABETES RES, DOI 10.1155/2012/789174
   Bai HM, 2015, ONCOTARGET, V6, P25520, DOI 10.18632/oncotarget.4550
   Bakhru A, 2011, GYNECOL ONCOL, V121, P106, DOI 10.1016/j.ygyno.2010.12.329
   Chin YR, 2011, CELL ADHES MIGR, V5, P211, DOI 10.4161/cam.5.3.15790
   Coleman RL, 2013, NAT REV CLIN ONCOL, V10, P211, DOI 10.1038/nrclinonc.2013.5
   Cristiano BE, 2006, CANCER RES, V66, P11718, DOI 10.1158/0008-5472.CAN-06-1968
   Dummler B, 2006, MOL CELL BIOL, V26, P8042, DOI 10.1128/MCB.00722-06
   Easton RM, 2005, MOL CELL BIOL, V25, P1869, DOI 10.1128/MCB.25.5.1869-1878.2005
   Fernández-Hernando C, 2007, CELL METAB, V6, P446, DOI 10.1016/j.cmet.2007.10.007
   Fernández-Hernando C, 2009, ARTERIOSCL THROM VAS, V29, P2033, DOI 10.1161/ATVBAHA.109.196394
   Fokas E, 2012, CANCER METAST REV, V31, P823, DOI 10.1007/s10555-012-9394-4
   Franks SE, 2016, ONCOTARGET, V7, P3287, DOI 10.18632/oncotarget.6489
   Fu SQ, 2012, GYNECOL ONCOL, V126, P47, DOI 10.1016/j.ygyno.2012.04.006
   Garofalo RS, 2003, J CLIN INVEST, V112, P197, DOI 10.1172/JCI200316885
   Gdowski A, 2016, FRONT BIOSCI-LANDMRK, V21, P757, DOI 10.2741/4419
   Grabinski N, 2011, CELL SIGNAL, V23, P1952, DOI 10.1016/j.cellsig.2011.07.003
   Greenaway J, 2008, GYNECOL ONCOL, V108, P385, DOI 10.1016/j.ygyno.2007.10.035
   Grottke A, 2016, PLOS ONE, V11, DOI 10.1371/journal.pone.0146370
   GUNQOR HSE, 2011, EUR J CANCER, V47, P12
   Hanrahan AJ, 2012, CANCER DISCOV, V2, P56, DOI 10.1158/2159-8290.CD-11-0170
   Héron-Milhavet L, 2006, MOL CELL BIOL, V26, P8267, DOI 10.1128/MCB.00201-06
   Hirai H, 2010, MOL CANCER THER, V9, P1956, DOI 10.1158/1535-7163.MCT-09-1012
   Kim H, 2015, MICROVASC RES, V101, P72, DOI 10.1016/j.mvr.2015.06.006
   Lin YH, 2015, N-S ARCH PHARMACOL, V388, P19, DOI 10.1007/s00210-014-1032-y
   Linnerth NM, 2008, INT J GYNECOL CANCER, V18, P1248, DOI 10.1111/j.1525-1438.2007.01177.x
   Linnerth-Petrik NM, 2014, PLOS ONE, V9, DOI 10.1371/journal.pone.0094595
   Luo Y, 2005, MOL CANCER THER, V4, P977, DOI 10.1158/1535-7163.MCT-05-0005
   Mabuchi S, 2015, GYNECOL ONCOL, V137, P173, DOI 10.1016/j.ygyno.2015.02.003
   Maroulakou IG, 2007, CANCER RES, V67, P167, DOI 10.1158/0008-5472.CAN-06-3782
   Meng Q, 2006, CELL SIGNAL, V18, P2262, DOI 10.1016/j.cellsig.2006.05.019
   Noske A, 2007, CANCER LETT, V246, P190, DOI 10.1016/j.canlet.2006.02.018
   Russell S, 2015, FASEB J, V29, P576, DOI 10.1096/fj.14-261636
   Sahlberg SH, 2014, TUMOR BIOL, V35, P3525, DOI 10.1007/s13277-013-1465-9
   Siegel RL, 2021, CA-CANCER J CLIN, V71, P359, DOI [10.3322/caac.21669, 10.3322/caac.21387, 10.3322/caac.21772]
   Sun M, 2001, AM J PATHOL, V159, P431, DOI 10.1016/S0002-9440(10)61714-2
   TAN L, 2015, CANCER
   Tang HJ, 2006, GYNECOL ONCOL, V100, P308, DOI 10.1016/j.ygyno.2005.08.044
   Tei H, 2015, HUM CELL, V28, P114, DOI 10.1007/s13577-015-0112-8
   Tschopp O, 2005, DEVELOPMENT, V132, P2943, DOI 10.1242/dev.01864
   Virtakoivu R, 2012, MOL BIOL CELL, V23, P3357, DOI 10.1091/mbc.E12-03-0213
   Walker KS, 1998, BIOCHEM J, V331, P299, DOI 10.1042/bj3310299
   Wang FZ, 2014, BIOCHIMIE, V103, P118, DOI 10.1016/j.biochi.2014.04.008
   Watson KL, 2013, BMC CANCER, V13, DOI 10.1186/1471-2407-13-375
   Wiernan HL, 2007, MOL BIOL CELL, V18, P1437, DOI 10.1091/mbc.E06-07-0593
   Wyszomierski SL, 2005, CANCER CELL, V8, P437, DOI 10.1016/j.ccr.2005.11.006
   Yang ZZ, 2005, MOL CELL BIOL, V25, P10407, DOI 10.1128/MCB.25.23.10407-10418.2005
   Yang ZZ, 2003, J BIOL CHEM, V278, P32124, DOI 10.1074/jbc.M302847200
   Yoeli-Lerner M, 2005, MOL CELL, V20, P539, DOI 10.1016/j.molcel.2005.10.033
   Zhang J, 2010, JNCI-J NATL CANCER I, V102, P522, DOI 10.1093/jnci/djq044
NR 51
TC 35
Z9 42
U1 0
U2 8
PU IMPACT JOURNALS LLC
PI ORCHARD PARK
PA 6666 E QUAKER ST, STE 1, ORCHARD PARK, NY 14127 USA
EI 1949-2553
J9 ONCOTARGET
JI Oncotarget
PD NOV 15
PY 2016
VL 7
IS 46
BP 74820
EP 74833
DI 10.18632/oncotarget.11204
PG 14
WC Oncology; Cell Biology
WE Science Citation Index Expanded (SCI-EXPANDED)
SC Oncology; Cell Biology
GA EE5GF
UT WOS:000389632800031
PM 27533079
OA gold, Green Published, Green Submitted
DA 2024-11-10
ER

PT J
AU Okla, K
AF Okla, Karolina
TI Myeloid-Derived Suppressor Cells (MDSCs) in Ovarian Cancer-Looking Back
   and Forward
SO CELLS
LA English
DT Article
DE myeloid-derived suppressor cells; MDSCs; ovarian cancer; immunotherapy;
   CAR-M; TME; therapy resistance
ID TUMOR MICROENVIRONMENT; T-CELLS; CROSS-TALK; EXPRESSION;
   IMMUNOSUPPRESSION; MACROPHAGES; ACCUMULATION; ANGIOGENESIS; METASTASIS;
   ACTIVATION
AB Myeloid-derived suppressor cells (MDSCs) play a significant role in the immune system and have been extensively studied in cancer. MDSCs are a heterogeneous population of myeloid cells that accumulate in the tumor microenvironment. Consequently, the high abundance of these cells often leads to immunosuppression, tumor growth, treatment failure, and poor prognosis. Ovarian cancer ranks fifth in cancer deaths among women, accounting for more deaths than any other cancer of the female genital tract. Currently, there is a lack of effective clinical strategies for the treatment of ovarian cancer. Although several studies underline the negative role of human MDSCs in ovarian cancer, this topic is still understudied. The works on MDSCs are summarized here, along with an explanation of why focusing on these cells would be a promising approach for treating ovarian cancer patients.
C1 [Okla, Karolina] Med Univ Lublin, Dept Oncol Gynecol & Gynecol 1, PL-20081 Lublin, Poland.
   [Okla, Karolina] Univ Michigan, Dept Surg, Ann Arbor, MI 48109 USA.
C3 Medical University of Lublin; University of Michigan System; University
   of Michigan
RP Okla, K (通讯作者)，Med Univ Lublin, Dept Oncol Gynecol & Gynecol 1, PL-20081 Lublin, Poland.; Okla, K (通讯作者)，Univ Michigan, Dept Surg, Ann Arbor, MI 48109 USA.
EM karolinaokla@umlub.pl
OI Okla, Karolina/0000-0001-7834-7520
CR Albini A, 2018, FRONT IMMUNOL, V9, DOI 10.3389/fimmu.2018.00527
   Alexander ET, 2016, ONCOTARGET, V7, P85291, DOI 10.18632/oncotarget.13300
   [Anonymous], ARGINASE I PRODUCING
   [Anonymous], MECH REGULATING REAC
   Antonios JP, 2017, NEURO-ONCOLOGY, V19, P796, DOI 10.1093/neuonc/now287
   Bader JE, 2020, MOL CELL, V78, P1019, DOI 10.1016/j.molcel.2020.05.034
   Baert T, 2019, FRONT IMMUNOL, V10, DOI 10.3389/fimmu.2019.01273
   Baumann T, 2020, NAT IMMUNOL, V21, P555, DOI 10.1038/s41590-020-0666-9
   Bayik D, 2020, CANCER DISCOV, V10, P1210, DOI 10.1158/2159-8290.CD-19-1355
   Canella A, 2023, CANCER GENE THER, V30, P964, DOI 10.1038/s41417-023-00600-7
   Chardin L, 2021, FRONT ONCOL, V11, DOI 10.3389/fonc.2021.795547
   Coosemans A, 2019, INT J GYNECOL CANCER, V29, P1381, DOI 10.1136/ijgc-2019-000521
   Cui TX, 2013, IMMUNITY, V39, P611, DOI 10.1016/j.immuni.2013.08.025
   Deng Z, 2017, ONCOGENE, V36, P639, DOI 10.1038/onc.2016.229
   Fucikova J, 2021, J IMMUNOTHER CANCER, V9, DOI 10.1136/jitc-2021-002873
   Gabrilovich DI, 2007, CANCER RES, V67, P425, DOI 10.1158/0008-5472.CAN-06-3037
   Gabrilovich DI, 2017, CANCER IMMUNOL RES, V5, P3, DOI 10.1158/2326-6066.CIR-16-0297
   Gentilcore G., 2014, J TRANSL MED, V12, pO9, DOI [10.1186/1479-5876-12-S1-O9, DOI 10.1186/1479-5876-12-S1-O9]
   Ghalehbandi S, 2023, EUR J PHARMACOL, V949, DOI 10.1016/j.ejphar.2023.175586
   Hanson EM, 2009, J IMMUNOL, V183, P937, DOI 10.4049/jimmunol.0804253
   Hoechst B, 2009, HEPATOLOGY, V50, P799, DOI 10.1002/hep.23054
   Horikawa N, 2020, BRIT J CANCER, V122, P778, DOI 10.1038/s41416-019-0725-x
   Horikawa N, 2017, CLIN CANCER RES, V23, P587, DOI 10.1158/1078-0432.CCR-16-0387
   Izar B, 2020, NAT MED, V26, P1271, DOI 10.1038/s41591-020-0926-0
   JCI, POL MYEL DER SUPPR C
   Jian SL, 2017, CELL DEATH DIS, V8, DOI 10.1038/cddis.2017.192
   Kan O, 2011, INT J MOL MED, V27, P173, DOI 10.3892/ijmm.2010.583
   Klichinsky M, 2020, NAT BIOTECHNOL, V38, P947, DOI 10.1038/s41587-020-0462-y
   Komura N, 2020, CANCER IMMUNOL IMMUN, V69, P2477, DOI 10.1007/s00262-020-02628-2
   Kumar V, 2016, J IMMUNOL, V196
   Lamichhane P, 2017, CANCER RES, V77, P6667, DOI 10.1158/0008-5472.CAN-17-0740
   Lee JM, 2019, ONCOL LETT, V18, P3914, DOI 10.3892/ol.2019.10731
   Li K, 2021, SIGNAL TRANSDUCT TAR, V6, DOI 10.1038/s41392-021-00670-9
   Li LF, 2018, CANCER RES, V78, P1779, DOI 10.1158/0008-5472.CAN-17-2460
   Li XF, 2020, FEBS J, V287, P5218, DOI 10.1111/febs.15311
   Li YC, 2022, INT J BIOL SCI, V18, P3697, DOI 10.7150/ijbs.70013
   Lim HX, 2020, INT J MOL SCI, V21, DOI 10.3390/ijms21103599
   Limagne E, 2019, ONCOIMMUNOLOGY, V8, DOI 10.1080/2162402X.2018.1564505
   Mabuchi S, 2021, CELLS-BASEL, V10, DOI 10.3390/cells10020329
   Marvel D, 2015, J CLIN INVEST, V125, P3356, DOI 10.1172/JCI80005
   mdpi, CANC FREE FULL TEXT
   Molon B, 2011, J EXP MED, V208, P1949, DOI 10.1084/jem.20101956
   Nagaraj S, 2010, J IMMUNOL, V184, P3106, DOI 10.4049/jimmunol.0902661
   Noman MZ, 2014, J EXP MED, V211, P781, DOI 10.1084/jem.20131916
   Obermajer N, 2011, CANCER RES, V71, P7463, DOI 10.1158/0008-5472.CAN-11-2449
   Okla K, 2019, FRONT IMMUNOL, V10, DOI 10.3389/fimmu.2019.00691
   Olson DJ, 2023, CLIN CANCER RES, V29, P1167, DOI 10.1158/1078-0432.CCR-22-3652
   Ostrand-Rosenberg S, 2012, SEMIN CANCER BIOL, V22, P275, DOI 10.1016/j.semcancer.2012.01.011
   Peng DJ, 2016, CANCER RES, V76, P3156, DOI 10.1158/0008-5472.CAN-15-2528
   Rodríguez-Ubreva J, 2017, CELL REP, V21, P154, DOI 10.1016/j.celrep.2017.09.018
   Rurik JG, 2022, SCIENCE, V375, P91, DOI 10.1126/science.abm0594
   Sakuishi K, 2011, TRENDS IMMUNOL, V32, P345, DOI 10.1016/j.it.2011.05.003
   Santegoets SJAM, 2018, ONCOIMMUNOLOGY, V7, DOI 10.1080/2162402X.2018.1465166
   Schlecker E, 2012, J IMMUNOL, V189, P5602, DOI 10.4049/jimmunol.1201018
   Schouppe E, 2013, EUR J IMMUNOL, V43, P2930, DOI 10.1002/eji.201343349
   Seyfried Thomas N., 2013, Critical Reviews in Oncogenesis, V18, P43
   Shen M, 2018, ONCOIMMUNOLOGY, V7, DOI 10.1080/2162402X.2017.1413520
   Siegel RL, 2018, CA-CANCER J CLIN, V68, P7, DOI [10.3322/caac.21442, 10.3322/caac.21551]
   Siret C, 2020, FRONT IMMUNOL, V10, DOI 10.3389/fimmu.2019.03070
   Soong RS, 2016, ONCOTARGET, V7, P68489, DOI 10.18632/oncotarget.12095
   Srivastava MK, 2010, CANCER RES, V70, P68, DOI 10.1158/0008-5472.CAN-09-2587
   Su SY, 2022, CELLS-BASEL, V11, DOI 10.3390/cells11101652
   Taki M, 2018, NAT COMMUN, V9, DOI 10.1038/s41467-018-03966-7
   Talmadge JE, 2013, NAT REV CANCER, V13, P739, DOI 10.1038/nrc3581
   Tellez RSL, 2023, ECANCERMEDICALSCIENC, V17, DOI 10.3332/ecancer.2023.1556
   Truxova I, 2023, J IMMUNOTHER CANCER, V11, DOI 10.1136/jitc-2022-005968
   Udumula MP, 2021, MOL METAB, V53, DOI 10.1016/j.molmet.2021.101272
   Ugel S, 2015, J CLIN INVEST, V125, P3365, DOI 10.1172/JCI80006
   Veglia F, 2021, NAT REV IMMUNOL, V21, P485, DOI 10.1038/s41577-020-00490-y
   Velletri T, 2022, CELL DEATH DIFFER, V29, P614, DOI 10.1038/s41418-021-00878-w
   Villanueva MT, 2020, NAT REV IMMUNOL, V20, P273, DOI 10.1038/s41577-020-0302-9
   Vonderheide RH, 2020, FRONT IMMUNOL, V11, DOI 10.3389/fimmu.2020.605619
   Wang LR, 2018, ONCOIMMUNOLOGY, V7, DOI 10.1080/2162402X.2018.1469594
   Wang SH, 2022, EBIOMEDICINE, V76, DOI 10.1016/j.ebiom.2022.103873
   Wang Y, 2018, J IMMUNOL, V201, P278, DOI 10.4049/jimmunol.1701069
   Wang YG, 2019, ADV SCI, V6, DOI 10.1002/advs.201901278
   Wu L, 2019, CANCER IMMUNOL RES, V7, P1700, DOI 10.1158/2326-6066.CIR-18-0725
   Wu LL, 2017, ONCOTARGET, V8, P76843, DOI 10.18632/oncotarget.20164
   Xu JF, 2022, CLIN CANCER RES, V28, P3590, DOI 10.1158/1078-0432.CCR-22-0296
   Yan DH, 2013, EUR J IMMUNOL, V43, P2943, DOI 10.1002/eji.201343472
   Yin MZ, 2016, J CLIN INVEST, V126, P4157, DOI 10.1172/JCI87252
   Yu JP, 2013, J IMMUNOL, V190, P3783, DOI 10.4049/jimmunol.1201449
   Zeng Y, 2019, FASEB J, V33, P6596, DOI 10.1096/fj.201802067RR
   Zhang KY, 2022, SCI ADV, V8, DOI 10.1126/sciadv.abm1831
NR 84
TC 3
Z9 3
U1 1
U2 3
PU MDPI
PI BASEL
PA ST ALBAN-ANLAGE 66, CH-4052 BASEL, SWITZERLAND
EI 2073-4409
J9 CELLS-BASEL
JI Cells
PD JUL
PY 2023
VL 12
IS 14
AR 1912
DI 10.3390/cells12141912
PG 12
WC Cell Biology
WE Science Citation Index Expanded (SCI-EXPANDED)
SC Cell Biology
GA N1ZA9
UT WOS:001035064900001
PM 37508575
OA Green Published, gold
DA 2024-11-10
ER

PT J
AU Shao, WW
   Lin, ZH
   Xiahou, Z
   Zhao, F
   Xu, J
   Liu, XQ
   Cai, PP
AF Shao, Wenwen
   Lin, Zhiheng
   Xiahou, Zhikai
   Zhao, Fu
   Xu, Jue
   Liu, Xinqi
   Cai, Pingping
TI Single-cell RNA sequencing reveals that MYBL2 in malignant epithelial
   cells is involved in the development and progression of ovarian cancer
SO FRONTIERS IN IMMUNOLOGY
LA English
DT Article
DE ovarian cancer; neoadjuvant chemotherapy; omentum; epithelial cells;
   immune microenvironment; single-cell RNA sequencing
ID TUMOR; THERAPY; SAFETY
AB Background Ovarian carcinoma (OC) is a prevalent gynecological malignancy associated with high recurrence rates and mortality, often diagnosed at advanced stages. Despite advances in immunotherapy, immune exhaustion remains a significant challenge in achieving optimal tumor control. However, the exploration of intratumoral heterogeneity of malignant epithelial cells and the ovarian cancer tumor microenvironment is still limited, hindering our comprehensive understanding of the disease.Materials and methods Utilizing single-cell RNA sequencing (scRNA-seq), we comprehensively investigated the cellular composition across six ovarian cancer patients with omental metastasis. Our focus centered on analysis of the malignant epithelial cells. Employing CytoTRACE and slingshot pseudotime analyses, we identified critical subpopulations and explored associated transcription factors (TFs) influencing ovarian cancer progression. Furthermore, by integrating clinical factors from a large cohort of bulk RNA sequencing data, we have established a novel prognostic model to investigate the impact of the tumor immune microenvironment on ovarian cancer patients. Furthermore, we have investigated the condition of immunological exhaustion.Results Our study identified a distinct and highly proliferative subgroup of malignant epithelial cells, known as C2 TOP2A+ TCs. This subgroup primarily consisted of patients who hadn't received neoadjuvant chemotherapy. Ovarian cancer patients with elevated TOP2A expression exhibited heightened sensitivity to neoadjuvant chemotherapy (NACT). Moreover, the transcription factor MYBL2 in this subgroup played a critical role in ovarian cancer development. Additionally, we developed an independent prognostic indicator, the TOP2A TCs Risk Score (TTRS), which revealed a correlation between the High TTRS Group and unfavorable outcomes. Furthermore, immune infiltration and drug sensitivity analyses demonstrated increased responsiveness to Paclitaxel, Cisplatin, and Gemcitabine in the Low TTRS Group.Conclusion This research deepens our understanding of malignant epithelial cells in ovarian cancer and enhances our knowledge of the ovarian cancer immune microenvironment and immune exhaustion. We have revealed the heightened susceptibility of the C2 TOP2A+ TCs subgroup to neoadjuvant chemotherapy and emphasized the role of MYBL2 within the C2 subgroup in promoting the occurrence and progression of ovarian cancer. These insights provide valuable guidance for the management of ovarian cancer treatment.
C1 [Shao, Wenwen; Lin, Zhiheng; Zhao, Fu; Xu, Jue; Liu, Xinqi] Shandong Univ Tradit Chinese Med, Jinan, Shandong, Peoples R China.
   [Xiahou, Zhikai] Beijing Sport Univ, China Inst Sport & Hlth Sci, Beijing, Peoples R China.
   [Cai, Pingping] Shandong First Med Univ, Dept Tradit Chinese Med, Shandong Prov Hosp, Jinan, Shandong, Peoples R China.
C3 Shandong University of Traditional Chinese Medicine; Beijing Sport
   University; Shandong First Medical University & Shandong Academy of
   Medical Sciences
RP Cai, PP (通讯作者)，Shandong First Med Univ, Dept Tradit Chinese Med, Shandong Prov Hosp, Jinan, Shandong, Peoples R China.
EM pingpingcai@126.com
RI Shao, Wenwen/JGM-4545-2023; Lin, Zhiheng/GLN-4784-2022
OI zhao, fu/0009-0007-7226-3730
FU National Traditional Chinese Medicine clinical outstanding talents
   training project [[2022] 1]; Qilu Biancang Traditional Chinese Medicine
   talent training project [[2024] 78]
FX The author(s) declare financial support was received for the research,
   authorship, and/or publication of this article. This article was
   supported by the fifth batch of national Traditional Chinese Medicine
   clinical outstanding talents training project (National Administration
   of Traditional Chinese Medicine talent education letter No. [2022] 1)
   and 2023 Qilu Biancang Traditional Chinese Medicine talent training
   project (Lu health Letter No. [2024] 78).
CR Baslan T, 2017, NAT REV CANCER, V17, P557, DOI 10.1038/nrc.2017.58
   Baysoy A, 2023, NAT REV MOL CELL BIO, V24, P695, DOI 10.1038/s41580-023-00615-w
   Chi H, 2023, FRONT MOL BIOSCI, V10, DOI 10.3389/fmolb.2023.1254232
   Chi H, 2023, FRONT ONCOL, V13, DOI 10.3389/fonc.2023.1244578
   Chow A, 2022, NAT REV CLIN ONCOL, V19, P775, DOI 10.1038/s41571-022-00689-z
   Ding YT, 2023, FRONT IMMUNOL, V14, DOI 10.3389/fimmu.2023.1304466
   Dong CC, 2021, J OVARIAN RES, V14, DOI 10.1186/s13048-021-00837-6
   du Bois A, 2019, J CLIN ONCOL, V37, P2398, DOI 10.1200/JCO.19.00022
   Eisenhauer EA, 2017, ANN ONCOL, V28, P61, DOI 10.1093/annonc/mdx443
   Ge QT, 2024, CLIN TRANSL MED, V14, DOI 10.1002/ctm2.1552
   Geeleher P, 2014, PLOS ONE, V9, DOI 10.1371/journal.pone.0107468
   Gulati GS, 2020, SCIENCE, V367, P405, DOI 10.1126/science.aax0249
   Hamanishi J, 2015, J CLIN ONCOL, V33, P4015, DOI 10.1200/JCO.2015.62.3397
   Huang JB, 2023, FRONT ONCOL, V13, DOI 10.3389/fonc.2023.1276715
   Huang WY, 2024, ENVIRON TOXICOL, DOI 10.1002/tox.24247
   Huang XY, 2023, GENES-BASEL, V14, DOI 10.3390/genes14010124
   Jiang CL, 2024, ENVIRON TOXICOL, DOI 10.1002/tox.24205
   Jin SQ, 2021, NAT COMMUN, V12, DOI 10.1038/s41467-021-21246-9
   Jin WY, 2024, THERANOSTICS, V14, P3439, DOI 10.7150/thno.93962
   Kipps E, 2013, NAT REV CANCER, V13, P273, DOI 10.1038/nrc3432
   Langyel E, 2010, AM J PATHOL, V177, P1053, DOI 10.2353/ajpath.2010.100105
   Lheureux S, 2019, CA-CANCER J CLIN, V69, P280, DOI 10.3322/caac.21559
   Li XY, 2022, FRONT BIOENG BIOTECH, V10, DOI 10.3389/fbioe.2022.849756
   Lin ZH, 2024, FRONT IMMUNOL, V15, DOI 10.3389/fimmu.2024.1351287
   Lin ZH, 2022, MEDICINE, V101, DOI 10.1097/MD.0000000000030021
   Litchfield K, 2021, CELL, V184, P596, DOI 10.1016/j.cell.2021.01.002
   Liu JH, 2020, DRUG DISCOV TODAY, V25, P1232, DOI 10.1016/j.drudis.2020.04.015
   Liu PL, 2024, FRONT IMMUNOL, V15, DOI 10.3389/fimmu.2024.1368685
   Liu Q, 2023, CANCER GENE THER, V30, P192, DOI 10.1038/s41417-022-00538-2
   Liu W, 2022, ONCOGENE, V41, P4606, DOI 10.1038/s41388-022-02456-x
   Matulonis UA, 2023, J CLIN ONCOL, V41, P2436, DOI 10.1200/JCO.22.01900
   Mayakonda A, 2018, GENOME RES, V28, P1747, DOI 10.1101/gr.239244.118
   McGinnis CS, 2019, CELL SYST, V8, P329, DOI 10.1016/j.cels.2019.03.003
   Morand S, 2021, INT J MOL SCI, V22, DOI 10.3390/ijms22126532
   Musa J, 2017, CELL DEATH DIS, V8, DOI 10.1038/cddis.2017.244
   Nie WY, 2024, CARDIOL RES PRACT, V2024, DOI 10.1155/2024/3131633
   Pan BY, 2023, CANCER CELL INT, V23, DOI 10.1186/s12935-023-03079-2
   Patel A, 2021, CANCERS, V13, DOI 10.3390/cancers13040626
   Pradeep S, 2014, CANCER CELL, V26, P77, DOI 10.1016/j.ccr.2014.05.002
   Qi F, 2023, RESEARCH-CHINA, V6, DOI 10.34133/research.0036
   Salmaninejad A, 2019, J CELL PHYSIOL, V234, P16824, DOI 10.1002/jcp.28358
   Santoiemma PP, 2016, GYNECOL ONCOL, V143, P120, DOI 10.1016/j.ygyno.2016.07.105
   Shen YS, 2022, BRAIN SCI, V12, DOI 10.3390/brainsci12060700
   Song BY, 2022, FRONT GENET, V13, DOI 10.3389/fgene.2022.917007
   Street K, 2018, BMC GENOMICS, V19, DOI 10.1186/s12864-018-4772-0
   Stuart T, 2019, CELL, V177, P1888, DOI 10.1016/j.cell.2019.05.031
   Uusküla-Reimand L, 2022, SCI ADV, V8, DOI 10.1126/sciadv.add4920
   Wang JX, 2022, RESEARCH-CHINA, V2022, DOI 10.34133/2022/9839368
   Wang Y, 2020, AGING-US, V12, P24033, DOI 10.18632/aging.104095
   Wu JT, 2023, SCI REP-UK, V13, DOI 10.1038/s41598-023-38117-6
   Xing J, 2024, FRONT IMMUNOL, V14, DOI 10.3389/fimmu.2023.1288137
   Yu GC, 2012, OMICS, V16, P284, DOI 10.1089/omi.2011.0118
   Zetrini AE, 2023, RESEARCH-CHINA, V6, DOI 10.34133/research.0247
   Zhang X, 2022, J CELL MOL MED, V26, P3659, DOI 10.1111/jcmm.17360
   Zhao JD, 2023, AM J TRANSL RES, V15, P2122
   Zhao ZJ, 2022, J COMPUT ASSIST TOMO, V46, P800, DOI 10.1097/RCT.0000000000001343
   Zhao ZJ, 2022, FRONT AGING NEUROSCI, V14, DOI 10.3389/fnagi.2022.870957
   Zhao Zhi-Jie, 2021, Comput Math Methods Med, V2021, P5511598, DOI 10.1155/2021/5511598
   Zhao ZJ, 2023, FRONT IMMUNOL, V14, DOI 10.3389/fimmu.2023.1196892
   Zhao ZJ, 2021, OXID MED CELL LONGEV, V2021, DOI 10.1155/2021/7093844
   Zheng RZ, 2022, NEUROL SCI, V43, P4363, DOI 10.1007/s10072-022-05954-8
   Zheng RZ, 2022, J CLIN MED, V11, DOI 10.3390/jcm11040974
   Zhou WQ, 2024, FRONT IMMUNOL, V15, DOI 10.3389/fimmu.2024.1374931
NR 63
TC 3
Z9 3
U1 4
U2 4
PU FRONTIERS MEDIA SA
PI LAUSANNE
PA AVENUE DU TRIBUNAL FEDERAL 34, LAUSANNE, CH-1015, SWITZERLAND
SN 1664-3224
J9 FRONT IMMUNOL
JI Front. Immunol.
PD JUL 29
PY 2024
VL 15
AR 1438198
DI 10.3389/fimmu.2024.1438198
PG 23
WC Immunology
WE Science Citation Index Expanded (SCI-EXPANDED)
SC Immunology
GA C4D1U
UT WOS:001288873000001
PM 39136009
OA gold
DA 2024-11-10
ER

PT J
AU Cubillos-Ruiz, JR
   Rutkowski, M
   Conejo-Garcia, JR
AF Cubillos-Ruiz, Juan R.
   Rutkowski, Melanie
   Conejo-Garcia, Jose R.
TI Blocking ovarian cancer progression by targeting tumor
   microenvironmental leukocytes
SO CELL CYCLE
LA English
DT Article
DE ovarian cancer; microenvironment; leukocytes; dendritic cells; T cells;
   Tregs
ID REGULATORY T-CELLS; TOLL-LIKE RECEPTORS; VASCULAR LEUKOCYTES;
   TIE2-EXPRESSING MONOCYTES; ANTITUMOR IMMUNITY; EXPRESSION; ANGIOGENESIS;
   DEPLETION; INFLAMMATION; GROWTH
AB Current therapies for metastatic ovarian carcinoma are based on surgical debulking followed by chemotherapy. After more than three decades implementing treatments that selectively target the tumor cell, the 5-year survival rate for metastatic ovarian cancer patients is still lower than 30%. Novel strategies are therefore urgently needed to complement classical treatments for this malignancy. Recently, leukocytes in the ovarian cancer microenvironment such as regulatory T cells and immature pro-angiogenic/tolerogenic myeloid cells have been demonstrated to play a fundamental role in tumor progression. This review focuses on our recent understanding of the potential of eliminating and/or modulating the phenotype of these leukocytes in vivo and in situ as a novel intervention to complement standard ovarian cancer treatments. The significant effects of targeting these crucial microenvironmental players on cancer vascularization, local tumor growth, distal metastatic spreading and spontaneous anti-tumor immune responses are discussed.
C1 [Cubillos-Ruiz, Juan R.; Rutkowski, Melanie; Conejo-Garcia, Jose R.] Dartmouth Med Sch, Dept Microbiol & Immunol, Lebanon, NH USA.
   [Conejo-Garcia, Jose R.] Dartmouth Med Sch, Dept Med, Lebanon, NH USA.
C3 Dartmouth College; Dartmouth College
RP Conejo-Garcia, JR (通讯作者)，Dartmouth Med Sch, Dept Microbiol & Immunol, Lebanon, NH USA.
EM Jose.R.Conejo-Garcia@Dartmouth.edu
RI Conejo-Garcia, Jose/V-1897-2019
OI Rutkowski, Melanie/0000-0001-8604-815X; Conejo-Garcia,
   Jose/0000-0001-6431-4074
FU Ovarian Cancer Research Fund; National Cancer Institute [R01CA124515,
   R01CA124515-S3, R21CA132026]; NCRR [P20RR018787]; 2009 John H.
   Copenhaver Jr and William H. Thomas, MD 1952 Fellowship
FX This publication was supported by a Liz-Tilberis Award (Ovarian Cancer
   Research Fund), and by National Cancer Institute Grants # R01CA124515, #
   R01CA124515-S3 and # R21CA132026. MR was supported by NCRR Grant #
   P20RR018787; J. R. C. R. was supported by the 2009 John H. Copenhaver Jr
   and William H. Thomas, MD 1952 Fellowship.
CR Agarwal R, 2006, EJSO-EUR J SURG ONC, V32, P875, DOI 10.1016/j.ejso.2006.03.041
   Ahn GO, 2009, CELL CYCLE, V8, P970, DOI 10.4161/cc.8.7.8075
   Ahonen CL, 2004, J EXP MED, V199, P775, DOI 10.1084/jem.20031591
   Asahara T, 1997, SCIENCE, V275, P964, DOI 10.1126/science.275.5302.964
   Bak SP, 2007, CANCER RES, V67, P4783, DOI 10.1158/0008-5472.CAN-06-4410
   Bak SP, 2008, MOL IMMUNOL, V46, P258, DOI 10.1016/j.molimm.2008.08.266
   Barbera-Guillem E, 2002, CANCER RES, V62, P7042
   Barnett B, 2005, AM J REPROD IMMUNOL, V54, P369, DOI 10.1111/j.1600-0897.2005.00330.x
   Bhowmick NA, 2004, NATURE, V432, P332, DOI 10.1038/nature03096
   Bonfil R Daniel, 2004, Cancer Treat Res, V118, P173
   Brody JR, 2009, CELL CYCLE, V8, P1930, DOI 10.4161/cc.8.12.8745
   Buckanovich RJ, 2006, CANCER BIOL THER, V5, P635, DOI 10.4161/cbt.5.6.2676
   Callahan MJ, 2008, CLIN CANCER RES, V14, P7667, DOI 10.1158/1078-0432.CCR-08-0479
   Cannon MJ, 2009, EXPERT OPIN BIOL TH, V9, P677, DOI 10.1517/14712590902932897
   Conejo-Garcia JR, 2004, NAT MED, V10, P950, DOI 10.1038/nm1097
   Conejo-Garcia JR, 2005, BLOOD, V105, P679, DOI 10.1182/blood-2004-05-1906
   Coukos G, 2005, BRIT J CANCER, V92, P1182, DOI 10.1038/sj.bjc.6602476
   Coukos G, 2007, ADV EXP MED BIOL, V590, P185
   Coussens LM, 2002, NATURE, V420, P860, DOI 10.1038/nature01322
   Coussens LM, 2000, CELL, V103, P481, DOI 10.1016/S0092-8674(00)00139-2
   Cubillos-Ruiz JR, 2009, J CLIN INVEST, V119, P2231, DOI 10.1172/JCI37716
   Curiel TJ, 2004, NAT MED, V10, P942, DOI 10.1038/nm1093
   Curiel TJ, 2003, NAT MED, V9, P562, DOI 10.1038/nm863
   Curtin JF, 2008, PLOS ONE, V3, DOI 10.1371/journal.pone.0001983
   Dannull J, 2005, J CLIN INVEST, V115, P3623, DOI 10.1172/JCI25947
   Dawson MR, 2009, NATURE, V461, pE4, DOI 10.1038/nature08254
   De Palma M, 2007, TRENDS IMMUNOL, V28, P519, DOI 10.1016/j.it.2007.09.004
   Fidler IJ, 2004, NEW ENGL J MED, V351, P215, DOI 10.1056/NEJMp048080
   Fischer C, 2007, CELL, V131, P463, DOI 10.1016/j.cell.2007.08.038
   Folkman J, 2002, CANCER CELL, V1, P113, DOI 10.1016/S1535-6108(02)00038-7
   Foss F M, 2000, Clin Lymphoma, V1, P110, DOI 10.3816/CLM.2000.n.009
   FOSS FM, 2000, CLIN LYMPHOMA, V1, P27
   Gabrilovich DI, 2007, CANCER RES, V67, P425, DOI 10.1158/0008-5472.CAN-06-3037
   Gerber HP, 2002, NATURE, V417, P954, DOI 10.1038/nature00821
   Greten FR, 2004, CELL, V118, P285, DOI 10.1016/j.cell.2004.07.013
   Grunewald M, 2006, CELL, V124, P175, DOI 10.1016/j.cell.2005.10.036
   Hamanishi J, 2007, P NATL ACAD SCI USA, V104, P3360, DOI 10.1073/pnas.0611533104
   Han LY, 2008, CLIN CANCER RES, V14, P3372, DOI 10.1158/1078-0432.CCR-07-4433
   Heissig B., 2005, J Exp Med
   HINRICHS CS, 2009, P NATL ACAD SCI US
   Huarte E, 2008, CANCER RES, V68, P7684, DOI 10.1158/0008-5472.CAN-08-1167
   Jemal A, 2008, CA-CANCER J CLIN, V58, P71, DOI 10.3322/CA.2007.0010
   Kaplan RN, 2005, NATURE, V438, P820, DOI 10.1038/nature04186
   Kaplan RN, 2009, NATURE, V461, pE5, DOI 10.1038/nature08261
   Kobie JJ, 2003, CANCER RES, V63, P1860
   Koebel CM, 2007, NATURE, V450, P903, DOI 10.1038/nature06309
   Kreitman RJ, 2003, CURR OPIN MOL THER, V5, P44
   Kryczek I, 2006, J EXP MED, V203, P871, DOI 10.1084/jem.20050930
   Kryczek I, 2007, CANCER RES, V67, P8900, DOI 10.1158/0008-5472.CAN-07-1866
   Mantovani A, 2008, NATURE, V454, P436, DOI 10.1038/nature07205
   Manzur M, 2008, CELL CYCLE, V7, P2452, DOI 10.4161/cc.7.16.6451
   Munn DH, 1998, SCIENCE, V281, P1191, DOI 10.1126/science.281.5380.1191
   NESBETH Y, 2009, CANC RES
   Onizuka S, 1999, CANCER RES, V59, P3128
   Parkin DM, 2005, CA-CANCER J CLIN, V55, P74, DOI 10.3322/canjclin.55.2.74
   Pei DQ, 2005, CANCER CELL, V7, P207, DOI 10.1016/j.ccr.2005.02.011
   Phung TL, 2006, CANCER CELL, V10, P159, DOI 10.1016/j.ccr.2006.07.003
   Pilz RB, 2003, CIRC RES, V93, P1034, DOI 10.1161/01.RES.0000103311.52853.48
   Prendergast GC, 2009, CELL CYCLE, V8, P1818, DOI 10.4161/cc.8.12.8887
   Pucci F, 2009, BLOOD, V114, P901, DOI 10.1182/blood-2009-01-200931
   Pulaski HL, 2009, J TRANSL MED, V7, DOI 10.1186/1479-5876-7-49
   Quezada SA, 2008, J EXP MED, V205, P2125, DOI 10.1084/jem.20080099
   Rafii S, 2003, CANCER CELL, V4, P331, DOI 10.1016/S1535-6108(03)00278-2
   Rafii S, 2002, NAT REV CANCER, V2, P826, DOI 10.1038/nrc925
   Rakoff-Nahoum S, 2004, CELL, V118, P229, DOI 10.1016/j.cell.2004.07.002
   Ruoslahti E, 2002, NAT REV CANCER, V2, P83, DOI 10.1038/nrc724
   Ruter J, 2009, FRONT BIOSCI-LANDMRK, V14, P1761, DOI 10.2741/3338
   Sato E, 2005, P NATL ACAD SCI USA, V102, P18538, DOI 10.1073/pnas.0509182102
   Scarlett UK, 2009, CANCER RES, V69, P7329, DOI 10.1158/0008-5472.CAN-09-0835
   Serafini P, 2006, J EXP MED, V203, P2691, DOI 10.1084/jem.20061104
   Shevach EM, 2000, ANNU REV IMMUNOL, V18, P423, DOI 10.1146/annurev.immunol.18.1.423
   Shimizu J, 1999, J IMMUNOL, V163, P5211
   Shojaei F, 2007, NATURE, V450, P825, DOI 10.1038/nature06348
   Ugel S, 2009, CURR OPIN PHARMACOL, V9, P470, DOI 10.1016/j.coph.2009.06.014
   Vakkila J, 2004, NAT REV IMMUNOL, V4, P641, DOI 10.1038/nri1415
   Vonderheide RH, 2007, J CLIN ONCOL, V25, P876, DOI 10.1200/JCO.2006.08.3311
   Vonderheide RH, 2007, CLIN CANCER RES, V13, P1083, DOI 10.1158/1078-0432.CCR-06-1893
   Wang RF, 2008, ONCOGENE, V27, P181, DOI 10.1038/sj.onc.1210906
   Wieder T, 2008, CELL CYCLE, V7, P2974, DOI 10.4161/cc.7.19.6798
   Zhang L, 2003, NEW ENGL J MED, V348, P203, DOI 10.1056/NEJMoa020177
   ZHOU Q, 2009, BLOOD
NR 81
TC 32
Z9 40
U1 0
U2 2
PU TAYLOR & FRANCIS INC
PI PHILADELPHIA
PA 530 WALNUT STREET, STE 850, PHILADELPHIA, PA 19106 USA
SN 1538-4101
EI 1551-4005
J9 CELL CYCLE
JI Cell Cycle
PD JAN 15
PY 2010
VL 9
IS 2
BP 260
EP 268
DI 10.4161/cc.9.2.10430
PG 9
WC Cell Biology
WE Science Citation Index Expanded (SCI-EXPANDED)
SC Cell Biology
GA 550PG
UT WOS:000274139800022
PM 20023378
OA Green Accepted, Bronze
DA 2024-11-10
ER

PT J
AU Kim, S
   Lee, M
   Dhanasekaran, DN
   Song, YS
AF Kim, Soochi
   Lee, Maria
   Dhanasekaran, Danny N.
   Song, Yong Sang
TI Activation of LXR?/ by cholesterol in malignant ascites promotes
   chemoresistance in ovarian cancer
SO BMC CANCER
LA English
DT Article
DE Ascites; Cholesterol; Chemoresistance; LXR; Ovarian cancer
ID RESISTANCE PROTEIN BCRP/ABCG2; BREAST-CANCER; ABCG2; CELLS; ABCB1;
   TRANSPORTERS; SENSITIVITY; MODULATION; EXPRESSION; PACLITAXEL
AB BackgroundThe purpose of this study was to investigate the role of malignant ascites tumor microenvironment in ovarian cancer progression and chemoresistance.MethodsA total of 45 patients with ovarian cancer and three benign ascites were collected at the time of clinical intervention. Ascites cholesterol levels were quantitated using cholesterol quantitation kit and recurrence free survival (RFS) of ovarian cancer patients were collected. The sensitivity of ovarian cancer cells to cisplatin (CDDP) and paclitaxel (PAC) were assessed by viability assay, flow cytometry and protein expression. Receiver operating characteristics (ROC) curve and Youden index analysis were applied to calculate the optimal cut-off values for ascites cholesterol. Kaplan-Meier curve were applied to compare RFS between high and low ascites cholesterol levels in ovarian cancer patients.ResultsHere we show that cholesterol is elevated in malignant ascites and modulates the sensitivity of ovarian cancer cells to CDDP and PAC by upregulating the expression of drug efflux pump proteins, ABCG2 and MDR1, together with upregulation of LXR?/, the cholesterol receptor. Transfection of LXR?/ siRNA inhibited cholesterol-induced chemoresistance and upregulation of MDR1. In addition, the cholesterol level in malignant ascites was negatively correlated with number of CDDP-induced apoptotic cell death, but not with that of PAC-induced apoptotic cell death. Cholesterol depletion by methyl beta cyclodextrin (MCD) inhibited malignant ascites-induced chemoresistance to CDDP and upregulation of MDR1 and LXR?/. For patients with ovarian cancer, high cholesterol level in malignant ascites correlated with short RFS.ConclusionsHigh cholesterol in malignant ascites contributes to poor prognosis in ovarian cancer patients, partly by contributing to multidrug resistance through upregulation of MDR1 via activation of LXR?/.
C1 [Kim, Soochi] Seoul Natl Univ Hosp, Biomed Res Inst, Seoul 03080, South Korea.
   [Kim, Soochi; Song, Yong Sang] Seoul Natl Univ, Coll Med, Canc Res Inst, Seoul 03080, South Korea.
   [Lee, Maria; Song, Yong Sang] Seoul Natl Univ, Coll Med, Dept Obstet & Gynecol, Seoul 03080, South Korea.
   [Dhanasekaran, Danny N.] Univ Oklahoma, Hlth Sci Ctr, Stephenson Canc Ctr, Oklahoma City, OK 73012 USA.
   [Song, Yong Sang] Seoul Natl Univ, Coll Med, Interdisciplinary Program Canc Biol, Seoul 03080, South Korea.
   [Song, Yong Sang] Seoul Natl Univ, Dept Agr Biotechnol, Biomodulat, Seoul 03080, South Korea.
C3 Seoul National University (SNU); Seoul National University Hospital;
   Seoul National University (SNU); Seoul National University (SNU);
   University of Oklahoma System; University of Oklahoma Health Sciences
   Center; Seoul National University (SNU); Seoul National University (SNU)
RP Song, YS (通讯作者)，Seoul Natl Univ, Coll Med, Canc Res Inst, Seoul 03080, South Korea.; Song, YS (通讯作者)，Seoul Natl Univ, Coll Med, Dept Obstet & Gynecol, Seoul 03080, South Korea.
EM yssong@snu.ac.kr
RI Lee, Maria/AAQ-2558-2020; Song, Yong/E-7824-2012; Kim,
   SOOCHI/AAD-6959-2020; Dhanasekaran, Danny/JRX-5239-2023
OI SONG, YONGSANG/0000-0001-7115-4021; Lee, Maria/0000-0002-8017-3176
FU Korea Health Technology R&D Project through the Korea Health Industry
   Development R&D Project through the Korea Health Industry Development
   Institute (KHIDI) - Ministry of Health & Welfare, Republic of Korea
   [HI16C2037, HA17C0037]
FX This research was supported by a grant of the Korea Health Technology
   R&D Project through the Korea Health Industry Development R&D Project
   through the Korea Health Industry Development Institute (KHIDI), funded
   by the Ministry of Health & Welfare, Republic of Korea (grant number:
   HI16C2037 and HA17C0037). All these sponsors have no role in the design
   of the study, collection, analysis, and interpretation of data and in
   writing the manuscript.
CR Agarwal R, 2003, NAT REV CANCER, V3, P502, DOI 10.1038/nrc1123
   Ahmed N, 2013, FRONT ONCOL, V3, DOI 10.3389/fonc.2013.00256
   Ayantunde AA, 2007, ANN ONCOL, V18, P945, DOI 10.1093/annonc/mdl499
   Ayhan A, 2007, INT J GYNECOL CANCER, V17, P68, DOI 10.1111/j.1525-1438.2006.00777.x
   Cruz PMR, 2013, FRONT PHARMACOL, V4, DOI 10.3389/fphar.2013.00119
   Elmore RG, 2008, GYNECOL ONCOL, V111, P102, DOI 10.1016/j.ygyno.2008.06.007
   Elsnerova K, 2016, ONCOL REP, V35, P2159, DOI 10.3892/or.2016.4599
   Fletcher JI, 2010, NAT REV CANCER, V10, P147, DOI 10.1038/nrc2789
   Friedman GD, 2008, PHARMACOEPIDEM DR S, V17, P27, DOI 10.1002/pds.1507
   Giuntoli RL, 2009, ANTICANCER RES, V29, P2875
   Glodkowska-Mrowka E, 2014, EXP HEMATOL, V42, P439, DOI 10.1016/j.exphem.2014.02.006
   Gottesman MM, 2002, NAT REV CANCER, V2, P48, DOI 10.1038/nrc706
   Hegedüs C, 2015, ADV CANCER RES, V125, P97, DOI 10.1016/bs.acr.2014.10.004
   Hegedus C, 2009, ADV DRUG DELIVER REV, V61, P47, DOI 10.1016/j.addr.2008.09.007
   Huang H, 2013, NEOPLASMA, V60, P546, DOI 10.4149/neo_2013_071
   Ikonen E, 2008, NAT REV MOL CELL BIO, V9, P125, DOI 10.1038/nrm2336
   Ji LH, 2017, HUM CELL, V30, P124, DOI 10.1007/s13577-016-0157-3
   Kim B, 2017, ONCOTARGET, V8, P60299, DOI 10.18632/oncotarget.19140
   Kim S, 2016, ONCOTARGET, V7, P83148, DOI 10.18632/oncotarget.13074
   Kim S, 2016, CANCER SCI, V107, P1173, DOI 10.1111/cas.12987
   Kim SH, 2007, ANN NY ACAD SCI, V1095, P82, DOI 10.1196/annals.1397.012
   Kipps E, 2013, NAT REV CANCER, V13, P273, DOI 10.1038/nrc3432
   Klaassen CD, 2010, PHARMACOL REV, V62, P1, DOI 10.1124/pr.109.002014
   Lane D, 2011, BMC CANCER, V11, DOI 10.1186/1471-2407-11-210
   Liu YQ, 2014, GYNECOL ONCOL, V133, P647, DOI 10.1016/j.ygyno.2014.04.007
   Lu LG, 2007, ONCOL RES, V16, P395
   Meads MB, 2009, NAT REV CANCER, V9, P665, DOI 10.1038/nrc2714
   Mo L, 2015, PLOS ONE, V10, DOI 10.1371/journal.pone.0140664
   Mohammad N, 2014, MOL CANCER, V13, DOI 10.1186/1476-4598-13-204
   Nakamichi N, 2009, LAB INVEST, V89, P327, DOI 10.1038/labinvest.2008.157
   Narod S, 2016, NAT REV CLIN ONCOL, V13, P4, DOI 10.1038/nrclinonc.2015.203
   Natarajan K, 2012, BIOCHEM PHARMACOL, V83, P1084, DOI 10.1016/j.bcp.2012.01.002
   Pelton K, 2012, CURR OPIN PHARMACOL, V12, P751, DOI 10.1016/j.coph.2012.07.006
   Rana SV, 2005, MED SCI MONITOR, V11, pCR136
   Schmitz G, 2001, CURR OPIN LIPIDOL, V12, P129, DOI 10.1097/00041433-200104000-00006
   Scotto KW, 2003, ONCOGENE, V22, P7496, DOI 10.1038/sj.onc.1206950
   Shender VO, 2014, MOL CELL PROTEOMICS, V13, P3558, DOI 10.1074/mcp.M114.041194
   Simons K, 2004, ANNU REV BIOPH BIOM, V33, P269, DOI 10.1146/annurev.biophys.32.110601.141803
   Simons K, 2000, SCIENCE, V290, P1721, DOI 10.1126/science.290.5497.1721
   Spann NJ, 2013, NAT IMMUNOL, V14, P893, DOI 10.1038/ni.2681
   Stine JE, 2016, ONCOTARGET, V7, P946, DOI 10.18632/oncotarget.5834
   Storch CH, 2007, J PHARMACOL EXP THER, V323, P257, DOI 10.1124/jpet.107.122994
   Szakács G, 2004, CANCER CELL, V6, P129, DOI 10.1016/j.ccr.2004.06.026
   Telbisz A, 2007, BBA-BIOMEMBRANES, V1768, P2698, DOI 10.1016/j.bbamem.2007.06.026
   Tontonoz P, 2003, MOL ENDOCRINOL, V17, P985, DOI 10.1210/me.2003-0061
   Troost J, 2004, MOL PHARMACOL, V66, P1332, DOI 10.1124/mol.104.002329
   Vaidyanathan A, 2016, BRIT J CANCER, V115, P431, DOI 10.1038/bjc.2016.203
   Wu YF, 2015, BIOCHEM BIOPH RES CO, V457, P614, DOI 10.1016/j.bbrc.2015.01.035
   Yu O, 2009, CANCER CAUSE CONTROL, V20, P609, DOI 10.1007/s10552-008-9271-1
NR 49
TC 40
Z9 44
U1 1
U2 12
PU BMC
PI LONDON
PA CAMPUS, 4 CRINAN ST, LONDON N1 9XW, ENGLAND
SN 1471-2407
J9 BMC CANCER
JI BMC Cancer
PD DEC 10
PY 2018
VL 18
AR 1232
DI 10.1186/s12885-018-5152-5
PG 12
WC Oncology
WE Science Citation Index Expanded (SCI-EXPANDED)
SC Oncology
GA HD7IX
UT WOS:000452726600009
PM 30526541
OA gold, Green Published
DA 2024-11-10
ER

PT J
AU Azumi, M
   Yoshie, M
   Takano, W
   Ishida, A
   Kusama, K
   Tamura, K
AF Azumi, Mana
   Yoshie, Mikihiro
   Takano, Wataru
   Ishida, Akari
   Kusama, Kazuya
   Tamura, Kazuhiro
TI The Impact of Eribulin on Stathmin Dynamics and Paclitaxel Sensitivity
   in Ovarian Cancer Cells
SO BIOLOGICAL & PHARMACEUTICAL BULLETIN
LA English
DT Article
DE eribulin; stathmin; ovarian cancer; protein phosphatase 2A; microtubule
ID EPITHELIAL-MESENCHYMAL TRANSITION; MICROTUBULE DYNAMICS; TUMOR
   MICROENVIRONMENT; PROTEIN; MESYLATE; PHOSPHORYLATION; OP18/STATHMIN;
   PHOSPHATASES; METASTASIS; MECHANISM
AB Eribulin, an inhibitor of microtubule dynamics, is used for treating breast cancers and sarcomas. The microtubule-destabilizing protein stathmin may modulate the antiproliferative activity of eribulin on breast cancer cells and leiomyosarcoma cells. The antitumor activity of eribulin in ovarian cancers has not been fully explored, so the present study aimed to determine the antitumor efficacy of eribulin and the involve-ment of stathmin in ovarian cancers. In a xenograft model of ovarian cancer, eribulin treatment reduced the tumor weight, which was accompanied by an increased level of phosphorylated stathmin. Eribulin stimulated the phosphorylation of stathmin in cultured cancer cell lines. The eribulin-induced phosphorylation of stath-min was inhibited by treatment with FTY720, an activator of protein phosphatase 2A (PP2A), and eribulin downregulated the expression of PP2A subunits. Furthermore, stathmin knockdown abrogated the inhibitory effects of eribulin on cell viability. Eribulin enhanced the antiproliferative effects of paclitaxel and concomi-tantly decreased stathmin expression. These results suggest that eribulin-induced phosphorylation of stath-min, mediated in part by PP2A downregulation, reduces stathmin activity and enhances the antiproliferative effects of paclitaxel in ovarian cancer. Collectively, the results of this study indicate that eribulin may sup-press the proliferation of ovarian cancer cells partly by regulating the activity of stathmin.
C1 [Azumi, Mana; Yoshie, Mikihiro; Takano, Wataru; Ishida, Akari; Kusama, Kazuya; Tamura, Kazuhiro] Tokyo Univ Pharm Life Sci, Dept Endocrine Pharmacol, 1432 1 Horinouchi, Hachioji, Tokyo 1920392, Japan.
C3 Tokyo University of Pharmacy & Life Sciences
RP Yoshie, M; Tamura, K (通讯作者)，Tokyo Univ Pharm Life Sci, Dept Endocrine Pharmacol, 1432 1 Horinouchi, Hachioji, Tokyo 1920392, Japan.
EM yoshie@toyaku.ac.jp; hiro@toyaku.ac.jp
RI Kusama, Kazuya/K-9716-2018; Tamura, Kazuhiro/AAF-5509-2021
OI Tamura, Kazuhiro/0000-0003-3351-895X
CR Alday PH, 2009, BIOCHEMISTRY-US, V48, P7927, DOI 10.1021/bi900776u
   Alli E, 2002, CANCER RES, V62, P6864
   Baskaran R, 2018, LIFE SCI, V210, P40, DOI 10.1016/j.lfs.2018.08.063
   Curmi PA, 1999, CELL STRUCT FUNCT, V24, P345
   Dybdal-Hargreaves NF, 2015, CLIN CANCER RES, V21, P2445, DOI 10.1158/1078-0432.CCR-14-3252
   Fujimoto E, 2019, INT CANCER CONF J, V8, P33, DOI 10.1007/s13691-018-0350-1
   Funahashi Y, 2014, CANCER SCI, V105, P1334, DOI 10.1111/cas.12488
   Garrido MP, 2022, BIOMEDICINES, V10, DOI 10.3390/biomedicines10010077
   Grabska K, 2021, WSPOLCZESNA ONKOL, V25, P225, DOI 10.5114/wo.2021.112037
   Gradin HM, 1998, J CELL BIOL, V140, P131, DOI 10.1083/jcb.140.1.131
   Hinz TK, 2021, MOL PHARMACOL, V100, P144, DOI 10.1124/molpharm.121.000254
   Ito K, 2017, CANCER SCI, V108, P2273, DOI 10.1111/cas.13392
   Jordan MA, 2005, MOL CANCER THER, V4, P1086, DOI 10.1158/1535-7163.MCT-04-0345
   Junttila MR, 2007, CELL, V130, P51, DOI 10.1016/j.cell.2007.04.044
   Li N, 2011, P NATL ACAD SCI USA, V108, P12851, DOI 10.1073/pnas.1017372108
   Lin XC, 2016, BASIC CLIN PHARMACOL, V119, P611, DOI 10.1111/bcpt.12633
   Lu Y, 2014, HEPATOB PANCREAT DIS, V13, P386, DOI 10.1016/S1499-3872(14)60038-2
   Ma YF, 2017, ONCOL LETT, V14, P1512, DOI 10.3892/ol.2017.6307
   Machado-Neto JA, 2017, HELIYON, V3, DOI 10.1016/j.heliyon.2017.e00405
   Matsutani T, 2017, BIOL PHARM BULL, V40, P638, DOI 10.1248/bpb.b16-00883
   Matsuzaki S, 2015, CANCER CELL INT, V15, DOI 10.1186/s12935-015-0267-0
   Mistry SJ, 1998, BIOCHEM J, V334, P23, DOI 10.1042/bj3340023
   Nemunaitis J, 2012, EXPERT OPIN THER TAR, V16, P631, DOI 10.1517/14728222.2012.696101
   Nie LK, 2022, DIS MARKERS, V2022, DOI 10.1155/2022/3554100
   Oaks JJ, 2013, BLOOD, V122, P1923, DOI 10.1182/blood-2013-03-492181
   Ogris E, 1999, J BIOL CHEM, V274, P14382, DOI 10.1074/jbc.274.20.14382
   Orr B, 2018, HEMATOL ONCOL CLIN N, V32, P943, DOI 10.1016/j.hoc.2018.07.010
   Price DK, 2000, CANCER INVEST, V18, P722, DOI 10.3109/07357900009012204
   Shen F, 2017, ONCOL REP, V37, P2481, DOI 10.3892/or.2017.5469
   Sugiyama T, 2000, CANCER, V88, P2584, DOI 10.1002/1097-0142(20000601)88:11<2584::AID-CNCR22>3.3.CO;2-X
   Sun RF, 2015, TUMOR BIOL, V36, P7195, DOI 10.1007/s13277-015-3361-y
   Takezaki Y, 2016, ANTICANCER RES, V36, P6077, DOI 10.21873/anticanres.11197
   Tamura Kazuhiro, 2013, ISRN Pharmacol, V2013, P279593, DOI 10.1155/2013/279593
   Tournebize R, 1997, EMBO J, V16, P5537, DOI 10.1093/emboj/16.18.5537
   Ueda S, 2016, BRIT J CANCER, V114, P1212, DOI 10.1038/bjc.2016.122
   Werner HMJ, 2014, PLOS ONE, V9, DOI 10.1371/journal.pone.0090141
   Yamaguchi S, 2014, PLOS ONE, V9, DOI 10.1371/journal.pone.0112438
   Yoshida T, 2014, BRIT J CANCER, V110, P1497, DOI 10.1038/bjc.2014.80
   Yoshie M, 2021, PHARMACOL RES PERSPE, V9, DOI 10.1002/prp2.786
   Yoshie M, 2009, ENDOCRINOLOGY, V150, P2413, DOI 10.1210/en.2008-1333
NR 40
TC 1
Z9 1
U1 0
U2 1
PU PHARMACEUTICAL SOC JAPAN
PI TOKYO
PA 2-12-15 SHIBUYA, SHIBUYA-KU, TOKYO, 150-0002, JAPAN
SN 0918-6158
EI 1347-5215
J9 BIOL PHARM BULL
JI Biol. Pharm. Bull.
PD NOV
PY 2022
VL 45
IS 11
BP 1627
EP 1635
PG 9
WC Pharmacology & Pharmacy
WE Science Citation Index Expanded (SCI-EXPANDED)
SC Pharmacology & Pharmacy
GA 6I4MR
UT WOS:000886101900005
PM 36328498
OA gold
DA 2024-11-10
ER

PT J
AU Sun, LY
   Ke, ML
   Yin, MY
   Zeng, Y
   Ji, YT
   Hu, YM
   Fu, SB
   Zhang, CY
AF Sun, Luyao
   Ke, Miaola
   Yin, Mengyuan
   Zeng, Ying
   Ji, Yutong
   Hu, Yiming
   Fu, Songbin
   Zhang, Chunyu
TI Extracellular vesicle-encapsulated microRNA-296-3p from
   cancer-associated fibroblasts promotes ovarian cancer development
   through regulation of the PTEN/AKT and SOCS6/STAT3 pathways
SO CANCER SCIENCE
LA English
DT Article
DE cancer progression; cancer-associated fibroblast; extracellular vesicle;
   miR-296-3p; ovarian cancer
ID CELL-PROLIFERATION; GASTRIC-CANCER; EXPRESSION; SOCS6; PROGRESSION;
   EXOSOMES; GROWTH
AB Cancer-associated fibroblasts (CAFs), as important components of the tumor microenvironment, can regulate intercellular communication and tumor development by secreting extracellular vesicles (EVs). However, the role of CAF-derived EVs in ovarian cancer has not been fully elucidated. Here, using an EV-microRNA sequencing analysis, we reveal specific overexpression of microRNA (miR)-296-3p in activated CAF-derived EVs, which can be transferred to tumor cells to regulate the malignant phenotypes of ovarian cancer cells. Moreover, overexpression of miR-296-3p significantly promotes the proliferation, migration, invasion, and drug resistance of ovarian cancer cells in vitro, as well as tumor growth in vivo, while its inhibition has the opposite effects. Further mechanistic studies reveal that miR-296-3p promotes ovarian cancer progression by directly targeting PTEN and SOCS6 and activating AKT and STAT3 signaling pathways. Importantly, increased expression of miR-296-3p encapsulated in plasma EVs is closely correlated with tumorigenesis and chemoresistance in patients with ovarian cancer. Our results highlight the cancer-promoting role of CAF-derived EVs carrying miR-296-3p in ovarian cancer progression for the first time, and suggest that miR-296-3p encapsulated in CAF-derived EVs could be a diagnostic biomarker and therapeutic target for ovarian cancer.
C1 [Sun, Luyao; Yin, Mengyuan; Zeng, Ying; Ji, Yutong; Hu, Yiming; Zhang, Chunyu] South China Univ Technol, Sch Med, Lab Med Genet, Guangzhou, Peoples R China.
   [Sun, Luyao] Hainan Med Univ, Dept Biol, Haikou, Peoples R China.
   [Ke, Miaola] Sun Yat Sen Univ, Dept Blood Transfus, Canc Ctr, State Key Lab Oncol South China, Guangzhou, Peoples R China.
   [Fu, Songbin; Zhang, Chunyu] Harbin Med Univ, Key Lab Preservat Human Genet Resources & Dis Cont, Minist Educ, Harbin, Peoples R China.
   [Zhang, Chunyu] South China Univ Technol, Higher Educ Mega Ctr, Sch Med, Lab Med Genet, 382 Waihuan East Rd, Guangzhou 510006, Peoples R China.
C3 South China University of Technology; Hainan Medical University; Sun Yat
   Sen University; State Key Lab Oncology South China; Harbin Medical
   University; South China University of Technology
RP Zhang, CY (通讯作者)，South China Univ Technol, Higher Educ Mega Ctr, Sch Med, Lab Med Genet, 382 Waihuan East Rd, Guangzhou 510006, Peoples R China.
EM zhangcy2019@scut.edu.cn
RI yin, mengyuan/KVY-6383-2024; Hu, Yiming/HCH-0648-2022; ZHANG,
   Chunyu/H-3861-2019
FU The authors would like to thank Professor Xin-Yuan Guan (University of
   Hong Kong Medical Center) for his great assistance with the cell lines.
   The authors thank all the members listed in the article.
FX The authors would like to thank Professor Xin-Yuan Guan (University of
   Hong Kong Medical Center) for his great assistance with the cell lines.
   The authors thank all the members listed in the article.
CR Bai YF, 2013, EUR J CANCER, V49, P710, DOI 10.1016/j.ejca.2012.08.020
   Bao YT, 2016, ONCOTARGET, V7, P56664, DOI 10.18632/oncotarget.10994
   Chalhoub N, 2009, ANNU REV PATHOL-MECH, V4, P127, DOI 10.1146/annurev.pathol.4.110807.092311
   Chen B, 2021, THERANOSTICS, V11, P3932, DOI 10.7150/thno.53412
   Chen Y, 2021, NAT REV CLIN ONCOL, V18, P792, DOI 10.1038/s41571-021-00546-5
   Colombo M, 2014, ANNU REV CELL DEV BI, V30, P255, DOI 10.1146/annurev-cellbio-101512-122326
   Fang YT, 2015, CELL PHYSIOL BIOCHEM, V35, P227, DOI 10.1159/000369690
   Fu QF, 2017, CLIN CANCER RES, V23, P6336, DOI 10.1158/1078-0432.CCR-16-2813
   Groot M, 2020, CELLS-BASEL, V9, DOI 10.3390/cells9041044
   Guo H, 2019, CANCER CELL INT, V19, DOI 10.1186/s12935-019-1051-3
   Han Q, 2023, CANCER SCI, V114, P1929, DOI 10.1111/cas.15726
   Hayes J, 2014, TRENDS MOL MED, V20, P460, DOI 10.1016/j.molmed.2014.06.005
   He CS, 2021, TRANSL ONCOL, V14, DOI 10.1016/j.tranon.2021.101231
   Hu JL, 2019, MOL CANCER, V18, DOI 10.1186/s12943-019-1019-x
   Jemal A, 2011, CA-CANCER J CLIN, V61, P134, DOI [10.3322/caac.20115, 10.3322/caac.21492, 10.3322/caac.20107]
   Kalluri R, 2023, CELL, V186, P1610, DOI 10.1016/j.cell.2023.03.010
   Kim KM, 2017, WIRES RNA, V8, DOI 10.1002/wrna.1413
   Köberle V, 2013, PLOS ONE, V8, DOI 10.1371/journal.pone.0075184
   Kurose K, 2001, AM J PATHOL, V158, P2097, DOI 10.1016/S0002-9440(10)64681-0
   Lai RH, 2010, CANCER LETT, V288, P75, DOI 10.1016/j.canlet.2009.06.025
   Laudisi F, 2018, INT J MOL SCI, V19, DOI 10.3390/ijms19061787
   Lee YR, 2018, NAT REV MOL CELL BIO, V19, P547, DOI 10.1038/s41580-018-0015-0
   Li C, 2021, MOL CANCER, V20, DOI 10.1186/s12943-021-01463-y
   Li ZL, 2021, FRONT MOL BIOSCI, V8, DOI 10.3389/fmolb.2021.655580
   Liang RB, 2020, J CANCER, V11, P837, DOI 10.7150/jca.35011
   Liu X, 2013, CELL DEATH DIS, V4, DOI 10.1038/cddis.2013.458
   Matsumura T, 2015, BRIT J CANCER, V113, P275, DOI 10.1038/bjc.2015.201
   Munir J, 2020, CELLS-BASEL, V9, DOI 10.3390/cells9102271
   Pakravan K, 2022, J TRANSL MED, V20, DOI 10.1186/s12967-022-03780-2
   Pan C, 2018, MOL ONCOL, V12, P1935, DOI 10.1002/1878-0261.12371
   Paskeh MDA, 2022, J HEMATOL ONCOL, V15, DOI 10.1186/s13045-022-01305-4
   Qiu XY, 2013, MOL CELL BIOCHEM, V378, P99, DOI 10.1007/s11010-013-1599-5
   Ramaiah MJ, 2018, GENE, V678, P302, DOI 10.1016/j.gene.2018.08.022
   Richards KE, 2022, CANCERS, V14, DOI 10.3390/cancers14112812
   Sahai E, 2020, NAT REV CANCER, V20, P174, DOI 10.1038/s41568-019-0238-1
   Salmena L, 2008, CELL, V133, P403, DOI 10.1016/j.cell.2008.04.013
   Shan G, 2021, CELL ONCOL, V44, P45, DOI 10.1007/s13402-020-00500-0
   Shi L, 2022, CLIN TRANSL MED, V12, DOI 10.1002/ctm2.989
   Shoucair I, 2020, INT J MOL SCI, V21, DOI 10.3390/ijms21186837
   Stewart C, 2019, SEMIN ONCOL NURS, V35, P151, DOI 10.1016/j.soncn.2019.02.001
   Sun LY, 2022, MOL CARCINOGEN, V61, P910, DOI 10.1002/mc.23445
   Sun ZW, 2018, BIOCHEM BIOPH RES CO, V495, P1363, DOI 10.1016/j.bbrc.2017.10.002
   Tan JW, 2019, IUBMB LIFE, V71, P882, DOI 10.1002/iub.2012
   Thery Clotilde, 2006, Curr Protoc Cell Biol, VChapter 3, DOI 10.1002/0471143030.cb0322s30
   Tian X, 2018, CELL DEATH DIS, V9, DOI 10.1038/s41419-018-0362-y
   Wang HB, 2020, MOL THER-NUCL ACIDS, V19, P654, DOI 10.1016/j.omtn.2019.11.024
   Wang LF, 2019, ONCOL LETT, V18, P2612, DOI 10.3892/ol.2019.10572
   Wang XN, 2019, J EXP CLIN CANC RES, V38, DOI 10.1186/s13046-019-1144-9
   Wu KM, 2013, PATHOL ONCOL RES, V19, P739, DOI 10.1007/s12253-013-9637-x
   Wu Q, 2014, FEBS LETT, V588, P2055, DOI 10.1016/j.febslet.2014.04.036
   Xiao F, 2020, BIOSCIENCE REP, V40, DOI 10.1042/BSR20194370
   Yang FM, 2017, MOL CANCER, V16, DOI 10.1186/s12943-017-0718-4
   Yeung CLA, 2016, NAT COMMUN, V7, DOI 10.1038/ncomms11150
   Yoon S, 2012, TUMOR BIOL, V33, P215, DOI 10.1007/s13277-011-0264-4
   Yoshizumi T, 2020, INT J MOL SCI, V21, DOI 10.3390/ijms21144947
   Zhang L, 2016, ONCOGENE, V35, P5010, DOI 10.1038/onc.2016.53
   Zhang X, 2021, CANCER GENE THER, V28, P529, DOI 10.1038/s41417-020-00238-9
   Zhao WM, 2019, J OVARIAN RES, V12, DOI 10.1186/s13048-019-0589-y
   Zhou J, 2020, MOL MED REP, V21, P2151, DOI 10.3892/mmr.2020.11011
   Zhu JG, 2013, MOL CELL BIOCHEM, V381, P51, DOI 10.1007/s11010-013-1687-6
   Zhu LL, 2018, PATHOL RES PRACT, V214, P1915, DOI 10.1016/j.prp.2018.09.026
NR 61
TC 5
Z9 5
U1 6
U2 11
PU WILEY
PI HOBOKEN
PA 111 RIVER ST, HOBOKEN 07030-5774, NJ USA
SN 1347-9032
EI 1349-7006
J9 CANCER SCI
JI Cancer Sci.
PD JAN
PY 2024
VL 115
IS 1
BP 155
EP 169
DI 10.1111/cas.16014
EA NOV 2023
PG 15
WC Oncology
WE Science Citation Index Expanded (SCI-EXPANDED)
SC Oncology
GA GO1T7
UT WOS:001106051900001
PM 37972389
OA gold
DA 2024-11-10
ER

PT J
AU Sterzynska, K
   Klejewski, A
   Wojtowicz, K
   Swierczewska, M
   Andrzejewska, M
   Rusek, D
   Sobkowski, M
   Kedzia, W
   Brazert, J
   Nowicki, M
   Januchowski, R
AF Sterzynska, Karolina
   Klejewski, Andrzej
   Wojtowicz, Karolina
   Swierczewska, Monika
   Andrzejewska, Malgorzata
   Rusek, Damian
   Sobkowski, Maciej
   Kedzia, Witold
   Brazert, Jacek
   Nowicki, Michal
   Januchowski, Radoslaw
TI The Role of Matrix Gla Protein (MGP) Expression in Paclitaxel and
   Topotecan Resistant Ovarian Cancer Cell Lines
SO INTERNATIONAL JOURNAL OF MOLECULAR SCIENCES
LA English
DT Article
DE matrix Gla protein; ovarian cancer; paclitaxel resistance; topotecan
   resistance
ID EXTRACELLULAR-MATRIX; DRUG-RESISTANCE; TUMOR MICROENVIRONMENT;
   ANTICANCER DRUGS; GENE-EXPRESSION; CERVICAL-CANCER; BREAST-CANCER; SOLID
   TUMORS; VITAMIN-K; CARCINOMA
AB The major cause of ovarian cancer treatment failure in cancer patients is inherent or acquired during treatment drug resistance of cancer. Matrix Gla protein (MGP) is a secreted, non-collagenous extracellular matrix protein involved in inhibition of tissue calcification. Recently, MGP expression was related to cellular differentiation and tumor progression. A detailed MGP expression analysis in sensitive (A2780) and resistant to paclitaxel (PAC) (A2780PR) and topotecan (TOP) (A2780TR) ovarian cancer cell lines and their corresponding media was performed. MGP mRNA level (real time PCR analysis) and protein expression in cell lysates and cell culture medium (Western blot analysis) and protein expression in cancer cells (immunofluorescence analysis) and cancer patient lesions (immunohistochemistry) were determined in this study. We observed increased expression of MGP in PAC and TOP resistant cell lines at both mRNA and protein level. MGP protein was also detected in the corresponding culture media. Finally, we detected expression of MGP protein in ovarian cancer lesions from different histological type of cancer. MGP is an important factor that might contribute to cancer resistance mechanism by augmenting the interaction of cells with ECM components leading to increased resistance of ovarian cancer cells to paclitaxel and topotecan. Expression found in ovarian cancer tissue suggests its possible role in ovarian cancer pathogenesis.
C1 [Sterzynska, Karolina; Wojtowicz, Karolina; Swierczewska, Monika; Andrzejewska, Malgorzata; Nowicki, Michal; Januchowski, Radoslaw] Poznan Univ Med Sci, Dept Histol & Embryol, Swiecickiego 6 St, PL-61781 Poznan, Poland.
   [Klejewski, Andrzej] Poznan Univ Med Sci, Dept Nursing, Smoluchowskiego 11 St, PL-60179 Poznan, Poland.
   [Klejewski, Andrzej; Brazert, Jacek] Poznan Univ Med Sci, Dept Obstet & Womens Dis, Polna 33 St, PL-60535 Poznan, Poland.
   [Rusek, Damian] Nonpubl Hlth Care Facil Alfamed, Dept Pathomorphol, Jana Pawla 2 10 St, PL-22400 Zamosc, Poland.
   [Sobkowski, Maciej] Poznan Univ Med Sci, Dept Mother & Child Hlth, Polna 33 St, PL-60535 Poznan, Poland.
   [Kedzia, Witold] Poznan Univ Med Sci, Dept Gynecol, Polna 33 St, PL-60535 Poznan, Poland.
C3 Poznan University of Medical Sciences; Poznan University of Medical
   Sciences; Poznan University of Medical Sciences; Poznan University of
   Medical Sciences; Poznan University of Medical Sciences
RP Sterzynska, K (通讯作者)，Poznan Univ Med Sci, Dept Histol & Embryol, Swiecickiego 6 St, PL-61781 Poznan, Poland.
EM k.olejniczak@ump.edu.pl; aklejewski@ump.edu.pl; kwojtowicz@ump.edu.pl;
   mswierczewska@ump.edu.pl; mandrzej@ump.edu.pl; d.rusek@vp.pl;
   msobkow@ump.edu.pl; witold.kedzia@ump.edu.pl; jbrazert@ump.edu.pl;
   mnowicki@ump.edu.pl; rjanuchowski@ump.edu.pl
RI Nowicki, Michal/S-9538-2016; Sobkowski, Maciej/AAV-9906-2021;
   Świerczewska, Monika/AAX-4650-2021; Wojtowicz, Karolina/JAZ-9757-2023
OI Nowicki, Michal/0000-0002-7265-8181; Swierczewska,
   Monika/0000-0001-6483-9524; Januchowski, Radoslaw/0000-0001-7286-0657;
   Rusek, Damian/0009-0003-0183-1754; Sterzynska,
   Karolina/0000-0002-3936-7534
FU National Science Centre, Krakow, Poland [2016/22/E/NZ5/00381]
FX This research was funded by the National Science Centre, Krakow, Poland,
   grant number 2016/22/E/NZ5/00381.
CR Aoudjit F, 2001, ONCOGENE, V20, P4995, DOI 10.1038/sj.onc.1204554
   CANCELA L, 1990, J BIOL CHEM, V265, P15040
   Chauhan VP, 2011, ANNU REV CHEM BIOMOL, V2, P281, DOI 10.1146/annurev-chembioeng-061010-114300
   CHEN L, 1990, ONCOGENE, V5, P1391
   Chen Y, 2003, CANCER RES, V63, P1927
   Correia AL, 2012, DRUG RESIST UPDATE, V15, P39, DOI 10.1016/j.drup.2012.01.006
   Dalton WS, 1999, DRUG RESIST UPDATE, V2, P285, DOI 10.1054/drup.1999.0097
   de Wilde J, 2008, INT J CANCER, V122, P877, DOI 10.1002/ijc.23210
   Derry WB, 1997, BIOCHEMISTRY-US, V36, P3554, DOI 10.1021/bi962724m
   Di Paolo Antonello, 2007, Curr Oncol Rep, V9, P109
   Fu MH, 2018, MOL NEUROBIOL, V55, P4624, DOI 10.1007/s12035-017-0677-1
   Gordon AN, 2004, GYNECOL ONCOL, V95, P1, DOI 10.1016/j.ygyno.2004.07.011
   Gurler H, 2015, INT J MOL SCI, V16, P3419, DOI 10.3390/ijms16023419
   HALE JE, 1988, J BIOL CHEM, V263, P5820
   Hennessy BT, 2009, LANCET, V374, P1371, DOI 10.1016/S0140-6736(09)61338-6
   Hough CD, 2001, CANCER RES, V61, P3869
   Housman G, 2014, CANCERS, V6, P1769, DOI 10.3390/cancers6031769
   Iseri ÖD, 2010, CANCER CHEMOTH PHARM, V65, P447, DOI 10.1007/s00280-009-1048-z
   Januchowski R, 2017, ONCOTARGET, V8, P49944, DOI 10.18632/oncotarget.18278
   Januchowski R, 2016, J OVARIAN RES, V9, DOI 10.1186/s13048-016-0278-z
   Januchowski R, 2016, J CANCER, V7, P1295, DOI 10.7150/jca.15371
   Januchowski R, 2014, ONCOL REP, V32, P1981, DOI 10.3892/or.2014.3468
   Januchowski R, 2014, BIOMED RES INT, V2014, DOI 10.1155/2014/365867
   Januchowski R, 2014, BIOMED PHARMACOTHER, V68, P111, DOI 10.1016/j.biopha.2013.09.004
   Jordan A, 1998, MED RES REV, V18, P259, DOI 10.1002/(SICI)1098-1128(199807)18:4<259::AID-MED3>3.3.CO;2-T
   Klejewski A, 2017, ONCOTARGET, V8, P74466, DOI 10.18632/oncotarget.20169
   Klejewski A, 2017, ANTICANCER RES, V37, P1625, DOI 10.21873/anticanres.11493
   Leonard GD, 2003, ONCOLOGIST, V8, P411, DOI 10.1634/theoncologist.8-5-411
   LEVEDAKOU EN, 1992, INT J CANCER, V52, P534, DOI 10.1002/ijc.2910520406
   Lu PF, 2012, J CELL BIOL, V196, P395, DOI 10.1083/jcb.201102147
   Luo GB, 1997, NATURE, V386, P78, DOI 10.1038/386078a0
   Mertsch S, 2009, BMC CANCER, V9, DOI 10.1186/1471-2407-9-302
   Micke P, 2007, J INVEST DERMATOL, V127, P1516, DOI 10.1038/sj.jid.5700714
   Miyamoto H, 2004, PANCREAS, V28, P38, DOI 10.1097/00006676-200401000-00006
   Morin PJ, 2003, DRUG RESIST UPDATE, V6, P169, DOI 10.1016/S1368-7646(03)00059-1
   Netti PA, 2000, CANCER RES, V60, P2497
   Nishimoto Satoru Ken, 2014, Int J Cell Biol, V2014, P807013, DOI 10.1155/2014/807013
   Pommier Y, 2010, CHEM BIOL, V17, P421, DOI 10.1016/j.chembiol.2010.04.012
   PRICE PA, 1985, J BIOL CHEM, V260, P4971
   PRICE PA, 1983, BIOCHEM BIOPH RES CO, V117, P765, DOI 10.1016/0006-291X(83)91663-7
   Rubin E H, 1996, Cancer Treat Res, V87, P243
   Sabattini E, 1998, J CLIN PATHOL, V51, P506, DOI 10.1136/jcp.51.7.506
   Sethi T, 1999, NAT MED, V5, P662, DOI 10.1038/9511
   Sharma B, 2013, MICROVASC RES, V85, P24, DOI 10.1016/j.mvr.2012.10.005
   SHEIKH MS, 1993, MOL CELL ENDOCRINOL, V92, P153, DOI 10.1016/0303-7207(93)90002-2
   Sherman-Baust CA, 2003, CANCER CELL, V3, P377, DOI 10.1016/S1535-6108(03)00058-8
   St Croix Brad, 1997, Current Opinion in Oncology, V9, P549
   Staker BL, 2002, P NATL ACAD SCI USA, V99, P15387, DOI 10.1073/pnas.242259599
   Stylianopoulos T, 2010, BIOPHYS J, V99, P3119, DOI 10.1016/j.bpj.2010.08.065
   Sung SY, 2007, CURR PROB CANCER, V31, P36, DOI 10.1016/j.currproblcancer.2006.12.002
   Swierczewska M, 2018, MOLECULES, V23, DOI 10.3390/molecules23040891
   Swierczewska M, 2017, MOLECULES, V22, DOI 10.3390/molecules22101717
   Tannock IF, 2002, CLIN CANCER RES, V8, P878
   Theuwissen E, 2012, ADV NUTR, V3, P166, DOI 10.3945/an.111.001628
   Yoshimura K, 2009, MOL MED REP, V2, P549, DOI 10.3892/mmr_00000135
   Zandueta C, 2016, J PATHOL, V239, P438, DOI 10.1002/path.4740
   Zhao JS, 1997, AM J PHYSIOL-LUNG C, V273, pL282, DOI 10.1152/ajplung.1997.273.1.L282
NR 57
TC 34
Z9 37
U1 2
U2 11
PU MDPI
PI BASEL
PA ST ALBAN-ANLAGE 66, CH-4052 BASEL, SWITZERLAND
EI 1422-0067
J9 INT J MOL SCI
JI Int. J. Mol. Sci.
PD OCT
PY 2018
VL 19
IS 10
AR 2901
DI 10.3390/ijms19102901
PG 17
WC Biochemistry & Molecular Biology; Chemistry, Multidisciplinary
WE Science Citation Index Expanded (SCI-EXPANDED)
SC Biochemistry & Molecular Biology; Chemistry
GA GY9HB
UT WOS:000448951000056
PM 30257426
OA Green Published, gold, Green Submitted
DA 2024-11-10
ER

PT J
AU Zhang, XY
   Hong, SS
   Zhang, M
   Cai, QQ
   Zhang, MX
   Xu, CJ
AF Zhang, X. Y.
   Hong, S. S.
   Zhang, M.
   Cai, Q. Q.
   Zhang, M. X.
   Xu, C. J.
TI Proteomic alterations of fibroblasts induced by ovarian cancer cells
   reveal potential cancer targets
SO NEOPLASMA
LA English
DT Article
DE ovarian neoplasms; fibroblast; stroma; biomarker; proteomics
ID TUMOR MICROENVIRONMENT; UP-REGULATION; STROMA; PROGRESSION; MORPHOLOGY;
   CARCINOMA; MIGRATION; PROTEINS; FAMILY; SOD2
AB The common spread pattern of ovarian cancer is peritoneal implantation. The growth of the shed ovarian cancer cells in the peritoneal cavity is closely related to the tumor microenvironment. Cancer-associated fibroblasts are vital in the tumor microenvironment. It is not clearly defined that the protein expression alters during the activating process of fibroblasts. This study detected the protein alterations in fibroblasts induced by ovarian cancer cells and explored the potential biological relevance through two-dimensional gel electrophoresis and mass spectrometry. Our data showed that the level of CENPE, BAG2, SOD2, GDI2, CORO1C, CFL1, DSTN, CALD1, PHGDH, PDHA1, AKR1B1, TST and TBCA proteins were significantly up-regulated in the fibroblasts co-cultured with ovarian cancer cells, whereas HSPB1, P4HB and VIM were significantly down-regulated. However, only BAG2, SOD2 and CORO1C proteins were confirmed to be significantly increased by western blot analysis. The differentially expressed proteins were mainly involved in metabolic processes, cellular component organization, responses to stimulus, multicellular organismal processes, localization, protein depolymerization, cellular senescence and the mitotic pathway. These data demonstrated that fibroblasts had an altered protein expression pattern after being induced by ovarian cancer cells, and participated in multiple cell processes resulting in tumor progression. The differentially expressed proteins should be considered as targets for cancer treatment.
C1 [Zhang, X. Y.; Hong, S. S.; Zhang, M.; Cai, Q. Q.; Zhang, M. X.; Xu, C. J.] Fudan Univ, Obstet & Gynecol Hosp, Shanghai 200011, Peoples R China.
   [Zhang, X. Y.; Hong, S. S.; Zhang, M.; Cai, Q. Q.; Zhang, M. X.; Xu, C. J.] Fudan Univ, Dept Obstet & Gynecol, Shanghai Med Sch, Shanghai 200032, Peoples R China.
   [Hong, S. S.; Zhang, M.; Cai, Q. Q.; Zhang, M. X.; Xu, C. J.] Shanghai Key Lab Female Reprod Endocrine Related, Shanghai 200011, Peoples R China.
   [Xu, C. J.] Fudan Univ, Inst Biomed Sci, Shanghai 200032, Peoples R China.
C3 Fudan University; Fudan University; Shanghai Academy of Science &
   Technology; Fudan University
RP Zhang, XY; Xu, CJ (通讯作者)，Fudan Univ, Obstet & Gynecol Hosp, Shanghai 200011, Peoples R China.; Zhang, XY; Xu, CJ (通讯作者)，Fudan Univ, Dept Obstet & Gynecol, Shanghai Med Sch, Shanghai 200032, Peoples R China.; Xu, CJ (通讯作者)，Shanghai Key Lab Female Reprod Endocrine Related, Shanghai 200011, Peoples R China.; Xu, CJ (通讯作者)，Fudan Univ, Inst Biomed Sci, Shanghai 200032, Peoples R China.
EM xyzhang80@gmail.com; xucongjian@gmail.com
RI xu, cj/HJZ-3488-2023
FU National Natural Sciences Foundation of China [81472424]; National Key
   Research and Development Program [2016YFC1303100]; Youth Talent
   Foundation of Shanghai Health System [XYQ2011054]; Shanghai Talent
   Developing Foundation [2012047]
FX This work was supported by Grant no. 81472424 from National Natural
   Sciences Foundation of China, Grant no. 2016YFC1303100 from National Key
   Research and Development Program, Grant no. XYQ2011054 from Youth Talent
   Foundation of Shanghai Health System, and Grant no. 2012047 from
   Shanghai Talent Developing Foundation. We thank Shanghai Applied Protein
   Technology Co. LTD. for technical assistance of Mass spectrometry
   analysis.
CR Åkerfelt M, 2015, ONCOTARGET, V6, P30035, DOI 10.18632/oncotarget.5046
   Balamuth NJ, 2010, CANCER RES, V70, P2749, DOI 10.1158/0008-5472.CAN-09-3844
   Besbes S, 2016, THROMB RES, V140, pS194, DOI 10.1016/S0049-3848(16)30180-3
   Bhowmick NA, 2004, NATURE, V432, P332, DOI 10.1038/nature03096
   Casey SC, 2015, SEMIN CANCER BIOL, V35, pS199, DOI 10.1016/j.semcancer.2015.02.007
   Chan KT, 2011, TRENDS CELL BIOL, V21, P481, DOI 10.1016/j.tcb.2011.04.004
   Hanahan D, 2012, CANCER CELL, V21, P309, DOI 10.1016/j.ccr.2012.02.022
   Hanahan D, 2011, CELL, V144, P646, DOI 10.1016/j.cell.2011.02.013
   Hansen JM, 2016, EUR J CANCER, V56, P131, DOI 10.1016/j.ejca.2015.12.016
   Hart PC, 2016, ONCOTARGET, V7, P308, DOI 10.18632/oncotarget.5687
   Hart PC, 2015, NAT COMMUN, V6, DOI 10.1038/ncomms7053
   He CX, 2016, TRENDS BIOCHEM SCI, V41, P568, DOI 10.1016/j.tibs.2016.04.004
   Hempel N, 2011, ANTI-CANCER AGENT ME, V11, P191, DOI 10.2174/187152011795255911
   Hou S, 2016, CELL DEATH DIS, V7, DOI 10.1038/cddis.2016.313
   Jelovac D, 2011, CA-CANCER J CLIN, V61, P183, DOI 10.3322/caac.20113
   Ju W, 2009, ONCOL RES, V18, P47, DOI 10.3727/096504009789954672
   Junttila MR, 2013, NATURE, V501, P346, DOI 10.1038/nature12626
   Kabbage M, 2008, CELL MOL LIFE SCI, V65, P1390, DOI 10.1007/s00018-008-7535-2
   Kalluri R, 2006, NAT REV CANCER, V6, P392, DOI 10.1038/nrc1877
   Kato N, 2013, INT J GYNECOL PATHOL, V32, P556, DOI 10.1097/PGP.0b013e31827c6362
   Mataki H, 2015, J HUM GENET, V60, P53, DOI 10.1038/jhg.2014.111
   Mueller MM, 2004, NAT REV CANCER, V4, P839, DOI 10.1038/nrc1477
   Pietras K, 2010, EXP CELL RES, V316, P1324, DOI 10.1016/j.yexcr.2010.02.045
   Polyak K, 2009, TRENDS GENET, V25, P30, DOI 10.1016/j.tig.2008.10.012
   Quail DF, 2013, NAT MED, V19, P1423, DOI 10.1038/nm.3394
   Ren G, 2012, MOL CANCER, V11, DOI 10.1186/1476-4598-11-67
   Wang J, 2014, MOL ONCOL, V8, P1690, DOI 10.1016/j.molonc.2014.07.006
   Wang Q, 2016, CELL CYCLE, V15, P1376, DOI 10.1080/15384101.2016.1170269
   Wang ZG, 2013, ONCOL REP, V29, P1066, DOI 10.3892/or.2012.2216
   Yue XT, 2015, ELIFE, V4, DOI 10.7554/eLife.08401
   Zhang J, 2012, CANCER LETT, V318, P34, DOI 10.1016/j.canlet.2011.11.033
NR 31
TC 19
Z9 19
U1 0
U2 20
PU AEPRESS SRO
PI BRATISLAVA
PA BAJZOVA 7, BRATISLAVA, 821 08, SLOVAKIA
SN 0028-2685
EI 1338-4317
J9 NEOPLASMA
JI Neoplasma
PY 2018
VL 65
IS 1
BP 104
EP 112
DI 10.4149/neo_2018_101
PG 9
WC Oncology
WE Science Citation Index Expanded (SCI-EXPANDED)
SC Oncology
GA GJ3BE
UT WOS:000435149000013
PM 28857608
OA Bronze
DA 2024-11-10
ER

PT J
AU Fashemi, BE
   van Biljon, L
   Rodriguez, J
   Graham, O
   Mullen, M
   Khabele, D
AF Fashemi, Bisiayo E.
   van Biljon, Lillian
   Rodriguez, Jeimmy
   Graham, Olivia
   Mullen, Mary
   Khabele, Dineo
TI Ovarian Cancer Patient-Derived Organoid Models for Pre-Clinical Drug
   Testing
SO JOVE-JOURNAL OF VISUALIZED EXPERIMENTS
LA English
DT Article
AB Ovarian cancer is a fatal gynecologic cancer and the fifth leading cause of cancer death among women in the United States. Developing new drug treatments is crucial to advancing healthcare and improving patient outcomes. Organoids are in-vitro three-dimensional multicellular miniature organs. Patient-derived organoid (PDO) models of ovarian cancer may be optimal for drug screening because they more accurately recapitulate tissues of interest than two-dimensional cell culture models and are inexpensive compared to patient-derived xenografts. In addition, ovarian cancer PDOs mimic the variable tumor microenvironment and genetic background typically observed in ovarian cancer. Here, a method is described that can be used to test conventional and novel drugs on PDOs derived from ovarian cancer tissue and ascites. A luminescence-based adenosine triphosphate (ATP) assay is used to measure viability, growth rate, and drug sensitivity. Drug screens in PDOs can be completed in 7-10 days, depending on the rate of organoid formation and drug treatments.
C1 [Fashemi, Bisiayo E.; van Biljon, Lillian; Rodriguez, Jeimmy; Graham, Olivia; Mullen, Mary; Khabele, Dineo] Washington Univ Med, St Louis, MO 14263 USA.
C3 Washington University (WUSTL)
RP Khabele, D (通讯作者)，Washington Univ Med, St Louis, MO 14263 USA.
EM khabeled@wustl.edu
FU National Cancer Institute of the National Institutes of Health
   [R01CA243511]
FX Research reported in this publication was supported by the National
   Cancer Institute of the National Institutes of Health under Award Number
   R01CA243511. The content is solely the responsibility of the authors and
   does not necessarily represent the official views of the National
   Institutes of Health. The authors thank Deborah Frank for her editorial
   comments.
CR Barker N, 2010, CELL STEM CELL, V6, P25, DOI 10.1016/j.stem.2009.11.013
   Bergdorf K, 2020, STAR PROTOC, V1, DOI 10.1016/j.xpro.2020.100212
   Christie EL, 2017, ANN ONCOL, V28, P13, DOI 10.1093/annonc/mdx446
   Clark NA, 2017, BMC CANCER, V17, DOI 10.1186/s12885-017-3689-3
   Corrò C, 2020, AM J PHYSIOL-CELL PH, V319, pC151, DOI 10.1152/ajpcell.00120.2020
   Costa EC, 2016, BIOTECHNOL ADV, V34, P1427, DOI 10.1016/j.biotechadv.2016.11.002
   Dahlin JL, 2015, NAT REV DRUG DISCOV, V14, P279, DOI 10.1038/nrd4578
   de Witte CJ, 2020, CELL REP, V31, DOI 10.1016/j.celrep.2020.107762
   Driehuis E, 2020, NAT PROTOC, V15, P3380, DOI 10.1038/s41596-020-0379-4
   Foo MA, 2022, BIOMARK RES, V10, DOI 10.1186/s40364-022-00356-6
   Graham O, 2023, JOVE-J VIS EXP, DOI 10.3791/64878
   Hafner M, 2016, NAT METHODS, V13, P521, DOI [10.1038/NMETH.3853, 10.1038/nmeth.3853]
   Hill SJ, 2018, CANCER DISCOV, V8, P1404, DOI 10.1158/2159-8290.CD-18-0474
   Hofer M, 2021, NAT REV MATER, V6, P402, DOI 10.1038/s41578-021-00279-y
   Honkala A, 2022, NAT REV DRUG DISCOV, V21, P99, DOI 10.1038/s41573-021-00301-6
   Kapalczynska M, 2018, ARCH MED SCI, V14, P910, DOI 10.5114/aoms.2016.63743
   Kim J, 2020, NAT REV MOL CELL BIO, V21, P571, DOI 10.1038/s41580-020-0259-3
   Kopper O, 2019, NAT MED, V25, P838, DOI 10.1038/s41591-019-0422-6
   Lancaster MA, 2014, SCIENCE, V345, DOI 10.1126/science.1247125
   Liu C, 2020, TRANSL ONCOL, V13, DOI 10.1016/j.tranon.2020.100840
   Maenhoudt N, 2021, STAR PROTOC, V2, DOI 10.1016/j.xpro.2021.100429
   Matulonis UA, 2016, NAT REV DIS PRIMERS, V2, DOI 10.1038/nrdp.2016.61
   Nanki Y, 2020, SCI REP-UK, V10, DOI 10.1038/s41598-020-69488-9
   Phan N, 2019, COMMUN BIOL, V2, DOI 10.1038/s42003-019-0305-x
   Putker M, 2021, JOVE-J VIS EXP, DOI 10.3791/62495
   Sato T, 2011, GASTROENTEROLOGY, V141, P1762, DOI 10.1053/j.gastro.2011.07.050
   Sato T, 2009, NATURE, V459, P262, DOI 10.1038/nature07935
   Schutgens F, 2020, ANNU REV PATHOL-MECH, V15, P211, DOI 10.1146/annurev-pathmechdis-012419-032611
   Senkowski W, 2023, DEV CELL, V58, P1106, DOI 10.1016/j.devcel.2023.04.012
   Siegel RL, 2018, CA-CANCER J CLIN, V68, P7, DOI [10.3322/caac.21442, 10.3322/caac.21551]
   Simian M, 2017, J CELL BIOL, V216, P31, DOI 10.1083/jcb.201610056
   Spence JR, 2011, NATURE, V470, P105, DOI 10.1038/nature09691
   Wang L, 2020, CURR DRUG TARGETS, V21, P167, DOI 10.2174/1389450120666190925123507
   Wang Q, 2020, SIGNAL TRANSDUCT TAR, V5, DOI 10.1038/s41392-020-0199-6
   Zhao ZX, 2022, NAT REV METHOD PRIME, V2, DOI 10.1038/s43586-022-00174-y
   Zhou ZL, 2021, FRONT ONCOL, V11, DOI 10.3389/fonc.2021.762184
NR 36
TC 4
Z9 4
U1 3
U2 6
PU JOURNAL OF VISUALIZED EXPERIMENTS
PI CAMBRIDGE
PA 1 ALEWIFE CENTER, STE 200, CAMBRIDGE, MA 02140 USA
SN 1940-087X
J9 JOVE-J VIS EXP
JI J. Vis. Exp.
PD SEP
PY 2023
IS 199
AR e65068
DI 10.3791/65068
PG 10
WC Multidisciplinary Sciences
WE Science Citation Index Expanded (SCI-EXPANDED)
SC Science & Technology - Other Topics
GA HM2M9
UT WOS:001159858200014
PM 37782106
OA Green Accepted
DA 2024-11-10
ER

PT J
AU Wang, J
   Cheng, FHC
   Tedrow, J
   Chang, WN
   Zhang, C
   Mitra, AK
AF Wang, Ji
   Cheng, Frank H. C.
   Tedrow, Jessica
   Chang, Wennan
   Zhang, Chi
   Mitra, Anirban K.
TI Modulation of Immune Infiltration of Ovarian Cancer Tumor
   Microenvironment by Specific Subpopulations of Fibroblasts
SO CANCERS
LA English
DT Article
DE ovarian cancer; tumor microenvironment; cancer-associated fibroblasts;
   immune cells; immunotherapy; metastasis
ID STEM-CELLS; M2 POLARIZATION; TGF-BETA; INFLAMMATION; PROMOTES;
   MACROPHAGES; EXPRESSION; METASTASIS; IMMUNOSURVEILLANCE; DIFFERENTIATION
AB Simple Summary
   The ovarian cancer tumor microenvironment is made up of ovarian cancer cells along with a milieu of proteins and normal cells, including fibroblasts, immune cells, endothelial cells, pericytes and adipocytes. The noncancer components also play an important role in determining the fate of the tumor and exhibit a lot of heterogeneity. In this study, we have used a deconvolution algorithm to identify four different fibroblast subpopulations and multiple immune cell types, from bulk RNA-seq data of ovarian cancer primary tumors, metastases and normal omentum. We report the prevalence of specific fibroblast subtypes that determine the tumor-immune microenvironment. Our study can potentially help provide a template for identification of potential combination therapies to enhance the efficacy of ovarian cancer immunotherapies.
   Tumor immune infiltration plays a key role in the progression of solid tumors, including ovarian cancer, and immunotherapies are rapidly emerging as effective treatment modalities. However, the role of cancer-associated fibroblasts (CAFs), a predominant stromal constituent, in determining the tumor-immune microenvironment and modulating efficacy of immunotherapies remains poorly understood. We have conducted an extensive bioinformatic analysis of our and other publicly available ovarian cancer datasets (GSE137237, GSE132289 and GSE71340), to determine the correlation of fibroblast subtypes within the tumor microenvironment (TME) with the characteristics of tumor-immune infiltration. We identified (1) four functional modules of CAFs in ovarian cancer that are associated with the TME and metastasis of ovarian cancer, (2) immune-suppressive function of the collagen 1,3,5-expressing CAFs in primary ovarian cancer and omental metastases, and (3) consistent positive correlations between the functional modules of CAFs with anti-immune response genes and negative correlation with pro-immune response genes. Our study identifies a specific fibroblast subtype, fibroblast functional module (FFM)2, in the ovarian cancer tumor microenvironment that can potentially modulate a tumor-promoting immune microenvironment, which may be detrimental toward the effectiveness of ovarian cancer immunotherapies.
C1 [Wang, Ji; Cheng, Frank H. C.; Tedrow, Jessica; Mitra, Anirban K.] Indiana Univ, Indiana Univ Sch Med, Bloomington, IN 47405 USA.
   [Chang, Wennan; Zhang, Chi; Mitra, Anirban K.] Indiana Univ Sch Med, Med & Mol Genet Dept, Indianapolis, IN 46202 USA.
   [Chang, Wennan] Purdue Univ, Dept Elect & Comp Engn, W Lafayette, IN 47907 USA.
   [Mitra, Anirban K.] Indiana Univ, Melvin & Bren Simon Comprehens Canc Ctr, Indianapolis, IN 46202 USA.
C3 Indiana University System; Indiana University Bloomington; Indiana
   University System; Indiana University Bloomington; Purdue University
   System; Purdue University; Indiana University System; Indiana University
   Indianapolis
RP Mitra, AK (通讯作者)，Indiana Univ, Indiana Univ Sch Med, Bloomington, IN 47405 USA.; Zhang, C; Mitra, AK (通讯作者)，Indiana Univ Sch Med, Med & Mol Genet Dept, Indianapolis, IN 46202 USA.; Mitra, AK (通讯作者)，Indiana Univ, Melvin & Bren Simon Comprehens Canc Ctr, Indianapolis, IN 46202 USA.
EM jwa7@iu.edu; frcheng@iu.edu; colemjee@iu.edu; wnchang@iu.edu;
   czhang87@iu.edu; anmitra@indiana.edu
RI Chang, Wennan/HKV-3610-2023; Wang, Ji/GRY-5551-2022; Zhang,
   Chi/AAD-3036-2021
OI Chang, Wennan/0000-0001-8113-8252; Cheng, Frank
   Hsueh-Che/0000-0001-5867-5754; Tedrow, Jessica/0000-0002-8584-7651;
   Wang, Ji/0000-0003-3443-5857
FU DoD OCRP Ovarian Cancer Academy [W81XWH-15-0253]; National Institutes of
   Health [1R01GM131399-01]; Indiana Clinical and Translational Sciences
   Institute - National Institutes of Health [UL1TR002529]
FX This study was supported by grants to A.K.M. (DoD OCRP Ovarian Cancer
   Academy Award number: W81XWH-15-0253, Ralph W. and Grace M. Showalter
   Trust grant and Clinical and Translational Science Institute core
   facility pilot award) and C.Z. (National Institutes of Health award
   number: 1R01GM131399-01). J.T. was supported by Indiana Clinical and
   Translational Sciences Institute, funded in part by UL1TR002529 from the
   National Institutes of Health.
CR Arnold KM, 2015, CANCER GROWTH METAST, V8, P1, DOI 10.4137/CGM.S11286
   Bailey C, 2007, CLIN EXP METASTAS, V24, P121, DOI 10.1007/s10585-007-9060-3
   Balkwill F, 2010, CLIN PHARMACOL THER, V87, P401, DOI 10.1038/clpt.2009.312
   Barrett R, 2020, CURR OPIN IMMUNOL, V64, P80, DOI 10.1016/j.coi.2020.03.004
   Beck AH, 2009, CLIN CANCER RES, V15, P778, DOI 10.1158/1078-0432.CCR-08-1283
   Bollard CM, 2018, J CLIN ONCOL, V36, P1128, DOI 10.1200/JCO.2017.74.3179
   Bu L, 2019, ONCOGENE, V38, P4887, DOI 10.1038/s41388-019-0765-y
   Buchan SL, 2018, BLOOD, V131, P39, DOI 10.1182/blood-2017-07-741025
   Burk RD, 2017, NATURE, V543, P378, DOI 10.1038/nature21386
   Chang W., BIORXIV
   Chen R, 2008, ONCOGENE, V27, P225, DOI 10.1038/sj.onc.1210907
   Chen XM, 2019, NAT REV DRUG DISCOV, V18, P99, DOI 10.1038/s41573-018-0004-1
   Coussens LM, 2002, NATURE, V420, P860, DOI 10.1038/nature01322
   Curtis M, 2019, CELL METAB, V29, P141, DOI 10.1016/j.cmet.2018.08.007
   Dangaj D, 2019, CANCER CELL, V35, P885, DOI 10.1016/j.ccell.2019.05.004
   Dasari S, 2018, CANCERS, V10, DOI 10.3390/cancers10110406
   Davis MR, 2015, CANCER LETT, V358, P107, DOI 10.1016/j.canlet.2014.12.047
   De Feo D, 2017, J CLIN INVEST, V127, P3937, DOI 10.1172/JCI92387
   Deng XC, 2015, INT J MOL MED, V36, P449, DOI 10.3892/ijmm.2015.2230
   DERIE MA, 1989, CELL IMMUNOL, V118, P368, DOI 10.1016/0008-8749(89)90385-7
   Diakos CI, 2014, LANCET ONCOL, V15, pE493, DOI 10.1016/S1470-2045(14)70263-3
   Doo DW, 2019, GYNECOL ONCOL REP, V29, P48, DOI 10.1016/j.gore.2019.06.003
   du Bois A, 2009, CANCER-AM CANCER SOC, V115, P1234, DOI 10.1002/cncr.24149
   Feig C, 2013, P NATL ACAD SCI USA, V110, P20212, DOI 10.1073/pnas.1320318110
   Ford K, 2020, CANCER RES, V80, P1846, DOI 10.1158/0008-5472.CAN-19-3158
   Gabriely G, 2017, TRENDS ENDOCRIN MET, V28, P428, DOI 10.1016/j.tem.2017.02.009
   Groves CJ, 2018, BLOOD ADV, V2, P3163, DOI 10.1182/bloodadvances.2017015172
   Hanna J, 2006, NAT MED, V12, P1065, DOI 10.1038/nm1452
   Hansen JM, 2016, EUR J CANCER, V56, P131, DOI 10.1016/j.ejca.2015.12.016
   Hart PC, 2019, CELL REP, V29, P4086, DOI 10.1016/j.celrep.2019.11.079
   Havel JJ, 2019, NAT REV CANCER, V19, P133, DOI 10.1038/s41568-019-0116-x
   Hobson J, 2013, BREAST CANCER RES TR, V139, P391, DOI 10.1007/s10549-013-2575-1
   Hoesel B, 2013, MOL CANCER, V12, DOI 10.1186/1476-4598-12-86
   Hussain A, 2020, J EXP MED, V217, DOI 10.1084/jem.20191094
   Inaoki M, 1997, J EXP MED, V186, P1923, DOI 10.1084/jem.186.11.1923
   Kalluri R, 2003, NAT REV CANCER, V3, P422, DOI 10.1038/nrc1094
   Kalluri R, 2016, NAT REV CANCER, V16, P582, DOI 10.1038/nrc.2016.73
   Kandalaft Lana E, 2020, Am Soc Clin Oncol Educ Book, V40, P1, DOI 10.1200/EDBK_280539
   Kawamura K, 2009, PATHOL INT, V59, P300, DOI 10.1111/j.1440-1827.2009.02369.x
   Kieffer Y, 2020, CANCER DISCOV, V10, P1330, DOI 10.1158/2159-8290.CD-19-1384
   Lau TS, 2017, ONCOGENE, V36, P3576, DOI 10.1038/onc.2016.509
   Lee JH, 2013, CANCER RES, V73, P3604, DOI 10.1158/0008-5472.CAN-12-4563
   Lee S, 2020, CELL REP, V31, DOI 10.1016/j.celrep.2020.03.066
   Lee Y, 2012, NAT IMMUNOL, V13, P991, DOI 10.1038/ni.2416
   Leone RD, 2018, J IMMUNOTHER CANCER, V6, DOI 10.1186/s40425-018-0360-8
   Liao D, 2009, PLOS ONE, V4, DOI 10.1371/journal.pone.0007965
   Liu TY, 2019, J HEMATOL ONCOL, V12, DOI 10.1186/s13045-019-0770-1
   Mace TA, 2013, CANCER RES, V73, P3007, DOI 10.1158/0008-5472.CAN-12-4601
   Maheshwari A, 2011, GASTROENTEROLOGY, V140, P242, DOI 10.1053/j.gastro.2010.09.043
   Maniati E, 2020, CELL REP, V30, P525, DOI 10.1016/j.celrep.2019.12.034
   Matulonis UA, 2019, ANN ONCOL, V30, P1080, DOI 10.1093/annonc/mdz135
   Mitra AK, 2012, CANCER DISCOV, V2, P1100, DOI 10.1158/2159-8290.CD-12-0206
   Mitra S, 2019, CANCERS, V11, DOI 10.3390/cancers11101513
   Nieman KM, 2011, NAT MED, V17, P1498, DOI 10.1038/nm.2492
   Noonan DM, 2008, CANCER METAST REV, V27, P31, DOI 10.1007/s10555-007-9108-5
   Obermajer N, 2011, BLOOD, V118, P5498, DOI 10.1182/blood-2011-07-365825
   Oh SA, 2013, J IMMUNOL, V191, P3973, DOI 10.4049/jimmunol.1301843
   Okamura T, 2015, NAT COMMUN, V6, DOI 10.1038/ncomms7329
   Ozols RF, 2004, CANCER CELL, V5, P19, DOI 10.1016/S1535-6108(04)00002-9
   Pearce OMT, 2018, CANCER DISCOV, V8, P304, DOI 10.1158/2159-8290.CD-17-0284
   Perets R, 2013, CANCER CELL, V24, P751, DOI 10.1016/j.ccr.2013.10.013
   Pinto ML, 2019, FRONT IMMUNOL, V10, DOI 10.3389/fimmu.2019.01875
   Qian JB, 2020, CELL RES, V30, P745, DOI 10.1038/s41422-020-0355-0
   Quail DF, 2013, NAT MED, V19, P1423, DOI 10.1038/nm.3394
   Quaranta V, 2019, CELLS-BASEL, V8, DOI 10.3390/cells8070747
   de Lope LR, 2018, PHILOS T R SOC B, V372, DOI 10.1098/rstb.2016.0485
   Ruffell B, 2012, TRENDS IMMUNOL, V33, P119, DOI 10.1016/j.it.2011.12.001
   Sahai E, 2020, NAT REV CANCER, V20, P174, DOI 10.1038/s41568-019-0238-1
   Schmidt A, 2012, FRONT IMMUNOL, V3, DOI 10.3389/fimmu.2012.00051
   Schüler S, 2013, ARCH GYNECOL OBSTET, V287, P1187, DOI 10.1007/s00404-013-2784-1
   Sebastian A, 2020, CANCERS, V12, DOI 10.3390/cancers12051307
   Siegel R.L., 2019, CA-CANCER J CLIN, V69, P7, DOI [DOI 10.3322/caac.21551, 10.3322/caac.21551]
   Stanczak MA, 2018, J CLIN INVEST, V128, P4912, DOI 10.1172/JCI120612
   Stuelten CH, 2008, CANCER RES, V68, P7278, DOI 10.1158/0008-5472.CAN-08-1842
   Sugiura D, 2019, SCIENCE, V364, P558, DOI 10.1126/science.aav7062
   Szabova L, 2014, PLOS ONE, V9, DOI 10.1371/journal.pone.0095649
   Tang S, 2016, CANCER LETT, V376, P137, DOI 10.1016/j.canlet.2016.03.034
   Tchagang AB, 2008, MOL CANCER THER, V7, P27, DOI 10.1158/1535-7163.MCT-07-0565
   Terabe M, 2003, J EXP MED, V198, P1741, DOI 10.1084/jem.20022227
   Terabe M, 2000, NAT IMMUNOL, V1, P515, DOI 10.1038/82771
   Terabe M, 2007, TRENDS IMMUNOL, V28, P491, DOI 10.1016/j.it.2007.05.008
   Tesone AJ, 2016, CELL REP, V14, P1774, DOI 10.1016/j.celrep.2016.01.056
   Thatcher TH, 2009, AM J RESP CRIT CARE, V179
   Tokunaga R, 2019, CANCER TREAT REV, V73, P10, DOI 10.1016/j.ctrv.2018.12.001
   Vaddepally RK, 2020, CANCERS, V12, DOI 10.3390/cancers12030738
   Vannella KM, 2017, ANNU REV PHYSIOL, V79, P593, DOI 10.1146/annurev-physiol-022516-034356
   Varney ML, 2005, MELANOMA RES, V15, P417, DOI 10.1097/00008390-200510000-00010
   Veldhoen M, 2008, NATURE, V453, P106, DOI 10.1038/nature06881
   Wagage S, 2014, J IMMUNOL, V192, P1661, DOI 10.4049/jimmunol.1300497
   Wang C, 2017, CLIN CANCER RES, V23, P4077, DOI 10.1158/1078-0432.CCR-17-0246
   Wang YW, 2018, J CLIN INVEST, V128, P5123, DOI 10.1172/JCI121227
   Wang Z, 2020, CHINESE J CANCER RES, V32, P72, DOI 10.21147/j.issn.1000-9604.2020.01.09
   Yamauchi M, 2020, MATRIX BIOL, V91-92, P8, DOI 10.1016/j.matbio.2020.05.001
   Yang F, 2015, CELL MOL IMMUNOL, V12, DOI 10.1038/cmi.2014.21
   Yang L, 2010, CANCER METAST REV, V29, P263, DOI 10.1007/s10555-010-9226-3
   Yang RC, 2006, CANCER RES, V66, P6807, DOI 10.1158/0008-5472.CAN-05-3755
   Yang XG, 2016, CANCER RES, V76, P4124, DOI 10.1158/0008-5472.CAN-15-2973
   Yang YP, 2015, J CLIN INVEST, V125, P3335, DOI 10.1172/JCI83871
   Zhang SZ, 2019, BMC MED, V17, DOI 10.1186/s12916-019-1439-x
   Zhang WW, 2019, THERANOSTICS, V9, P2198, DOI 10.7150/thno.30798
   Zhao CC, 2019, CELL DEATH DIS, V10, DOI 10.1038/s41419-019-1479-3
   Zhu JY, 2018, FRONT IMMUNOL, V9, DOI 10.3389/fimmu.2018.02033
NR 102
TC 13
Z9 13
U1 0
U2 8
PU MDPI
PI BASEL
PA ST ALBAN-ANLAGE 66, CH-4052 BASEL, SWITZERLAND
EI 2072-6694
J9 CANCERS
JI Cancers
PD NOV
PY 2020
VL 12
IS 11
AR 3184
DI 10.3390/cancers12113184
PG 20
WC Oncology
WE Science Citation Index Expanded (SCI-EXPANDED)
SC Oncology
GA OW3BM
UT WOS:000592766700001
PM 33138184
OA Green Published, gold
DA 2024-11-10
ER

PT J
AU Sarkar, S
   Bristow, CA
   Dey, P
   Rai, K
   Perets, R
   Ramirez-Cardenas, A
   Malasi, S
   Huang-Hobbs, E
   Haemmerle, M
   Wu, SY
   McGuire, M
   Protopopov, A
   Jiang, S
   Liu, JF
   Hirsch, MS
   Chang, Q
   Lazar, AJ
   Sood, AK
   Drapkin, R
   DePinho, R
   Draetta, G
   Chin, L
AF Sarkar, Sharmistha
   Bristow, Christopher A.
   Dey, Prasenjit
   Rai, Kunal
   Perets, Ruth
   Ramirez-Cardenas, Alejandra
   Malasi, Shruti
   Huang-Hobbs, Emmet
   Haemmerle, Monika
   Wu, Sherry Y.
   McGuire, Michael
   Protopopov, Alexei
   Jiang, Shan
   Liu, Joyce F.
   Hirsch, Michelle S.
   Chang, Qing
   Lazar, Alexander J.
   Sood, Anil K.
   Drapkin, Ronny
   DePinho, Ronald
   Draetta, Giulio
   Chin, Lynda
TI PRKCI promotes immune suppression in ovarian cancer
SO GENES & DEVELOPMENT
LA English
DT Article
DE PRKCI; YAP; ovarian cancer
ID NECROSIS-FACTOR-ALPHA; KINASE-C-IOTA; HIPPO PATHWAY; PKC-IOTA;
   INFLAMMATION MARKERS; POOR-PROGNOSIS; FALLOPIAN-TUBE; BREAST-CANCER;
   LUNG-CANCER; T-CELLS
AB A key feature of high-grade serous ovarian carcinoma (HGSOC) is frequent amplification of the 3q26 locus harboring PRKC-t (PRKCI). Here, we show that PRKCI is also expressed in early fallopian tube lesions, called serous tubal intraepithelial carcinoma. Transgenic mouse studies establish PRKCI as an ovarian cancer-specific oncogene. Mechanistically, we show that the oncogenic activity of PRKCI relates in part to the up-regulation of TNF alpha to promote an immune-suppressive tumor microenvironment characterized by an abundance of myeloid-derived suppressor cells and inhibition of cytotoxic T-cell infiltration. Furthermore, system-level and functional analyses identify YAP1 as a downstream effector in tumor progression. In human ovarian cancers, high PRKCI expression also correlates with high expression of TNF alpha and YAP1 and low infiltration of cytotoxic T cells. The PRKCI-YAP1 regulation of the tumor immunity provides a therapeutic strategy for highly lethal ovarian cancer.
C1 [Sarkar, Sharmistha; Bristow, Christopher A.; Rai, Kunal; Malasi, Shruti; Huang-Hobbs, Emmet; Jiang, Shan; Draetta, Giulio] Univ Texas MD Anderson Canc Ctr, Dept Genom Med, Houston, TX 77054 USA.
   [Bristow, Christopher A.; Chang, Qing; Draetta, Giulio] Univ Texas MD Anderson Canc Ctr, Inst Appl Canc Sci, Houston, TX 77054 USA.
   [Dey, Prasenjit; Sood, Anil K.; DePinho, Ronald] Univ Texas MD Anderson Canc Ctr, Dept Canc Biol, Houston, TX 77054 USA.
   [Perets, Ruth] Clin Res Inst Rambam, Div Oncol, IL-31096 Haifa, Israel.
   [Ramirez-Cardenas, Alejandra] Boston Univ, Dept Environm Hlth, Boston, MA 02118 USA.
   [Haemmerle, Monika; Wu, Sherry Y.; McGuire, Michael; Sood, Anil K.] Univ Texas MD Anderson Canc Ctr, Dept Gynecol Oncol & Reprod Med, Houston, TX 77054 USA.
   [Protopopov, Alexei] KEW Grp, Cambridge, MA 02139 USA.
   [Liu, Joyce F.; Drapkin, Ronny] Harvard Med Sch, Dana Farber Canc Inst, Dept Med Oncol, Boston, MA 02115 USA.
   [Hirsch, Michelle S.] Harvard Med Sch, Brigham & Womens Hosp, Dept Pathol, Boston, MA 02115 USA.
   [Lazar, Alexander J.] Univ Texas MD Anderson Canc Ctr, Dept Pathol, Houston, TX 77054 USA.
   [Lazar, Alexander J.] Univ Texas MD Anderson Canc Ctr, Dept Dermatol, Houston, TX 77054 USA.
   [Sood, Anil K.] Univ Texas MD Anderson Canc Ctr, Ctr RNA Interference & Noncoding RNA, Houston, TX 77054 USA.
   [Drapkin, Ronny] Univ Penn, Dept ObGyn, Philadelphia, PA 19104 USA.
   [Draetta, Giulio] Univ Texas MD Anderson Canc Ctr, Dept Mol & Cellular Oncol, Houston, TX 77054 USA.
   [Chin, Lynda] Univ Texas Syst, Inst Hlth Transformat, Houston, TX 77030 USA.
C3 University of Texas System; UTMD Anderson Cancer Center; University of
   Texas System; UTMD Anderson Cancer Center; University of Texas System;
   UTMD Anderson Cancer Center; Rambam Health Care Campus; Boston
   University; University of Texas System; UTMD Anderson Cancer Center;
   Harvard University; Harvard Medical School; Dana-Farber Cancer
   Institute; Harvard University; Brigham & Women's Hospital; Harvard
   Medical School; University of Texas System; UTMD Anderson Cancer Center;
   University of Texas System; UTMD Anderson Cancer Center; University of
   Texas System; UTMD Anderson Cancer Center; University of Pennsylvania;
   University of Texas System; UTMD Anderson Cancer Center; University of
   Texas System
RP Sarkar, S; Draetta, G (通讯作者)，Univ Texas MD Anderson Canc Ctr, Dept Genom Med, Houston, TX 77054 USA.; Draetta, G (通讯作者)，Univ Texas MD Anderson Canc Ctr, Inst Appl Canc Sci, Houston, TX 77054 USA.; Draetta, G (通讯作者)，Univ Texas MD Anderson Canc Ctr, Dept Mol & Cellular Oncol, Houston, TX 77054 USA.; Chin, L (通讯作者)，Univ Texas Syst, Inst Hlth Transformat, Houston, TX 77030 USA.
EM ssarkar2@mdanderson.org; gdraetta@mdanderson.org; lchin@utsystem.edu
RI Chin, Lynda/D-2295-2010; Sood, Akshay/KHU-0007-2024; Lazar,
   Alexander/A-3416-2008; Drapkin, Ronny/E-9944-2016
OI McGuire, Michael/0000-0003-2699-8430; Haemmerle,
   Monika/0000-0003-3145-0541; Drapkin, Ronny/0000-0002-6912-6977;
   Ramirez-Cardenas, Alejandra/0000-0001-6451-480X; Lazar,
   Alexander/0000-0002-6395-4499; Huang-Hobbs, Emmet/0000-0002-2071-2588;
   Rai, Kunal/0000-0003-2321-6894
FU Ann and Sol Schreiber Mentored Investigator Award [POE/DF/02.2011];
   OCRF, Inc.; Foundation for Women's Cancer, and Cancer Prevention
   [RP101502, RP101489, P50CA083639]; Israeli Science Foundation; European
   Commission; Israeli Cancer Association; Dr. Miriam and Sheldon Adelson
   Medical Research Foundation (AMRF); Honorable Tina Brozman Foundation;
   Robert and Debra First Fund; Department of Obstetrics and Gynecology at
   the University Of Pennsylvania Perelman School of Medicine; National
   Institutes of Health [CA083639, UH3TR000943]
FX S.S. was supported by the Ann and Sol Schreiber Mentored Investigator
   Award (POE/DF/02.2011), and S.Y.W. was supported by OCRF, Inc., and the
   Foundation for Women's Cancer, and Cancer Prevention (RP101502,
   RP101489, and P50CA083639). R.P. was supported by the Israeli Science
   Foundation, a European Commission FP7-PEOPLE-CIG grant, and the Israeli
   Cancer Association. R. Drapkin was supported by the Dr. Miriam and
   Sheldon Adelson Medical Research Foundation (AMRF), the Honorable Tina
   Brozman Foundation, the Robert and Debra First Fund, and the Department
   of Obstetrics and Gynecology at the University Of Pennsylvania Perelman
   School of Medicine. A.K.S. is supported by National Institutes of Health
   grants CA083639 and UH3TR000943. S.S. conceived and performed the
   experiments and wrote the manuscript; L.C., G.D., and R. DePinho wrote
   the manuscript; C.A.B. performed TCGA analysis; K.R., P.D., A. R.-C.,
   S.M., E.H.-H., and S.J. performed experiments; M.H., A.J.L., and Q.C.
   performed pathology analysis; and R.P., J.F.L., M.S.H., R Drapkin,
   S.Y.W., M.M., and A.K.S. provided reagents, expertise, and feedback.
CR Atretkhany KSN, 2016, FRONT IMMUNOL, V7, DOI 10.3389/fimmu.2016.00147
   Bell D, 2011, NATURE, V474, P609, DOI 10.1038/nature10166
   Carter SL, 2012, NAT BIOTECHNOL, V30, P413, DOI 10.1038/nbt.2203
   Charles KA, 2009, J CLIN INVEST, V119, P3011, DOI 10.1172/JCI39065
   Clendenen TV, 2011, CANCER EPIDEM BIOMAR, V20, P799, DOI 10.1158/1055-9965.EPI-10-1180
   Coward J, 2011, CLIN CANCER RES, V17, P6083, DOI 10.1158/1078-0432.CCR-11-0945
   Curiel TJ, 2004, NAT MED, V10, P942, DOI 10.1038/nm1093
   Dai MH, 2005, NUCLEIC ACIDS RES, V33, DOI 10.1093/nar/gni179
   Du GS, 2009, ANN SURG ONCOL, V16, P1578, DOI 10.1245/s10434-009-0423-7
   Eder AM, 2005, P NATL ACAD SCI USA, V102, P12519, DOI 10.1073/pnas.0505641102
   Ginos MA, 2004, CANCER RES, V64, P55, DOI 10.1158/0008-5472.CAN-03-2144
   Godoy HE, 2013, PLOS ONE, V8, DOI 10.1371/journal.pone.0069631
   Grivennikov SI, 2010, CELL, V140, P883, DOI 10.1016/j.cell.2010.01.025
   Grzeschik NA, 2007, DEV BIOL, V311, P106, DOI 10.1016/j.ydbio.2007.08.025
   Grzeschik NA, 2010, CURR BIOL, V20, P573, DOI 10.1016/j.cub.2010.01.055
   Hagerstrand D, 2013, CANCER DISCOV, V3, P1044, DOI 10.1158/2159-8290.CD-12-0592
   Hall CA, 2010, CANCER RES, V70, P8517, DOI 10.1158/0008-5472.CAN-10-1242
   Hart KM, 2011, FRONT IMMUNOL, V2, DOI 10.3389/fimmu.2011.00029
   Harvey KF, 2013, NAT REV CANCER, V13, P246, DOI 10.1038/nrc3458
   Hassan MI, 1999, ANTICANCER RES, V19, P5657
   Hu X, 2014, J IMMUNOL, V192, P1320, DOI 10.4049/jimmunol.1203195
   Irizarry RA, 2003, BIOSTATISTICS, V4, P249, DOI 10.1093/biostatistics/4.2.249
   Ishiguro H, 2009, P NATL ACAD SCI USA, V106, P16369, DOI 10.1073/pnas.0907044106
   Isobe A, 2015, PLOS ONE, V10, DOI 10.1371/journal.pone.0118080
   Jones PM, 2013, FRONT ONCOL, V3, DOI 10.3389/fonc.2013.00217
   Kojima Y, 2008, HUM PATHOL, V39, P824, DOI 10.1016/j.humpath.2007.11.001
   Kreike B, 2007, BREAST CANCER RES, V9, DOI 10.1186/bcr1771
   Kulbe H, 2007, CANCER RES, V67, P585, DOI 10.1158/0008-5472.CAN-06-2941
   Kulbe H, 2012, CANCER RES, V72, P66, DOI 10.1158/0008-5472.CAN-11-2178
   Li HQ, 2009, J IMMUNOL, V182, P240, DOI 10.4049/jimmunol.182.1.240
   Li Q, 2008, HEPATOB PANCREAT DIS, V7, P70
   Lu L, 2010, P NATL ACAD SCI USA, V107, P1437, DOI 10.1073/pnas.0911427107
   Macciò A, 2012, CYTOKINE, V58, P133, DOI 10.1016/j.cyto.2012.01.015
   Mahmoud SMA, 2011, J CLIN ONCOL, V29, P1949, DOI 10.1200/JCO.2010.30.5037
   Menéndez J, 2010, P NATL ACAD SCI USA, V107, P14651, DOI 10.1073/pnas.1009376107
   Murray NR, 2004, J CELL BIOL, V164, P797, DOI 10.1083/jcb.200311011
   Mustea A, 2006, ANTICANCER RES, V26, P1715
   Muthukumaran N, 2006, MOL CANCER RES, V4, P511, DOI 10.1158/1541-7786.MCR-05-0232
   Ness RB, 1999, JNCI-J NATL CANCER I, V91, P1459, DOI 10.1093/jnci/91.17.1459
   Obermajer N, 2011, CANCER RES, V71, P7463, DOI 10.1158/0008-5472.CAN-11-2449
   Perets R, 2013, CANCER CELL, V24, P751, DOI 10.1016/j.ccr.2013.10.013
   Pinciroli P, 2013, BMC GENOMICS, V14, DOI 10.1186/1471-2164-14-508
   Regala RP, 2005, CANCER RES, V65, P8905, DOI 10.1158/0008-5472.CAN-05-2372
   Regala RP, 2005, J BIOL CHEM, V280, P31109, DOI 10.1074/jbc.M505402200
   Rusakiewicz S, 2013, CANCER RES, V73, P3499, DOI 10.1158/0008-5472.CAN-13-0371
   Sade-Feldman M, 2013, IMMUNITY, V38, P541, DOI 10.1016/j.immuni.2013.02.007
   Schauer IG, 2013, NEOPLASIA, V15, P409, DOI 10.1593/neo.121228
   Scotti ML, 2010, CANCER RES, V70, P2064, DOI 10.1158/0008-5472.CAN-09-2684
   Sun GP, 2011, DEV BIOL, V350, P139, DOI 10.1016/j.ydbio.2010.11.036
   Szlosarek PW, 2006, MOL CANCER THER, V5, P382, DOI 10.1158/1535-7163.MCT-05-0303
   Takagawa R, 2010, ANN SURG ONCOL, V17, P81, DOI 10.1245/s10434-009-0708-x
   Tong GX, 2007, MODERN PATHOL, V20, P856, DOI 10.1038/modpathol.3800827
   Trabert B, 2014, GYNECOL ONCOL, V135, P297, DOI 10.1016/j.ygyno.2014.08.025
   Wang GC, 2016, CANCER DISCOV, V6, P80, DOI 10.1158/2159-8290.CD-15-0224
   Wang Y, 2017, ONCOGENE, V36, P534, DOI 10.1038/onc.2016.224
   Wang Y, 2013, MOL CANCER RES, V11, P1624, DOI 10.1158/1541-7786.MCR-13-0371-T
   Weichert W, 2003, INT J ONCOL, V23, P633
   Wu AH, 2009, INT J CANCER, V124, P1409, DOI 10.1002/ijc.24091
   Xiang L, 2013, ONCOL LETT, V5, P735, DOI 10.3892/ol.2013.1121
   Ying HQ, 2012, CELL, V149, P656, DOI 10.1016/j.cell.2012.01.058
   Zhang L, 2003, NEW ENGL J MED, V348, P203, DOI 10.1056/NEJMoa020177
   Zhang L, 2006, CANCER RES, V66, P4627, DOI 10.1158/0008-5472.CAN-05-4527
   Zhao XQ, 2012, J CLIN INVEST, V122, P4094, DOI 10.1172/JCI64115
NR 63
TC 60
Z9 70
U1 1
U2 13
PU COLD SPRING HARBOR LAB PRESS, PUBLICATIONS DEPT
PI COLD SPRING HARBOR
PA 1 BUNGTOWN RD, COLD SPRING HARBOR, NY 11724 USA
SN 0890-9369
EI 1549-5477
J9 GENE DEV
JI Genes Dev.
PD JUN 1
PY 2017
VL 31
IS 11
BP 1109
EP 1121
DI 10.1101/gad.296640.117
PG 13
WC Cell Biology; Developmental Biology; Genetics & Heredity
WE Science Citation Index Expanded (SCI-EXPANDED)
SC Cell Biology; Developmental Biology; Genetics & Heredity
GA FA6UA
UT WOS:000405578600006
PM 28698296
OA Green Submitted, Green Published, gold
DA 2024-11-10
ER

PT J
AU Yang, H
   Gu, XY
   Fan, R
   Zhu, Q
   Zhong, S
   Wan, XR
   Chen, Q
   Zhu, L
   Feng, FZ
AF Yang, Hua
   Gu, Xiangyu
   Fan, Rong
   Zhu, Qun
   Zhong, Sen
   Wan, Xirun
   Chen, Qian
   Zhu, Lan
   Feng, Fengzhi
TI Deciphering tumor immune microenvironment differences between high-grade
   serous and endometrioid ovarian cancer to investigate their potential in
   indicating immunotherapy response
SO JOURNAL OF OVARIAN RESEARCH
LA English
DT Article
DE Ovarian epithelial carcinoma; Immunotherapy; Sequence analysis; DNA
   mutational analysis; Immune microenvironment
ID HUMAN BREAST; T-CELLS; ANGIOGENESIS; MAINTENANCE; PROGRESSION; GROWTH
AB BackgroundOvarian cancer is a significant public health concern with a poor prognosis for epithelial ovarian cancer. To explore the potential of immunotherapy in treating epithelial ovarian cancer, we investigated the immune microenvironments of 52 patients with epithelial ovarian cancer, including 43 with high-grade serous ovarian cancer and 9 with endometrioid ovarian cancer.ResultsFresh tumor tissue was analyzed for genetic mutations and various parameters related to immune evasion and infiltration. The mean stromal score (stromal cell infiltration) in high-grade serous ovarian cancer was higher than in endometrioid ovarian cancer. The infiltration of CD8 T cells and exhausted CD8 T cells were found to be more extensive in high-grade serous ovarian cancer. Tumor Immune Dysfunction and Exclusion scores, T cell exclusion scores, and cancer-associated fibroblasts (CAF) scores were also higher in the high-grade serous ovarian cancer group, suggesting that the number of cytotoxic lymphocytes in the tumor microenvironment of high-grade serous ovarian cancer is likely lower compared to endometrioid ovarian cancer.ConclusionsThe high mean stromal score and more extensive infiltration and exhaustion of CD8 T cells in high-grade serous ovarian cancer indicate that high-grade serous ovarian cancer exhibits a higher level of cytotoxic T cell infiltration, yet these T cells tend to be in a dysfunctional state. Higher Tumor Immune Dysfunction and Exclusion scores, T cell exclusion scores, and CAF scores in high-grade serous ovarian cancers suggest that immune escape is more likely to occur in high-grade serous ovarian cancer, thus endometrioid ovarian cancer may be more conducive to immunotherapy. Therefore, it is crucial to design immunotherapy clinical trials for ovarian cancer to distinguish between high-grade serous and endometrioid ovarian cancer from the outset. This distinction will help optimize treatment strategies and improve outcomes for patients with different subtypes.
C1 [Yang, Hua; Gu, Xiangyu; Fan, Rong; Zhu, Qun; Zhong, Sen; Wan, Xirun; Zhu, Lan; Feng, Fengzhi] Chinese Acad Med Sci & Peking Union Med Coll, Peking Union Med Coll Hosp, Dept Obstet & Gynecol, Natl Clin Res Ctr Obstet & Gynecol Dis, 1 Shuai Fu Yuan, Wang Fu Jing St, Beijing 100730, Peoples R China.
   [Gu, Xiangyu] Chinese Acad Med Sci & Peking Union Med Coll, Med Doctor Program 44, Beijing, Peoples R China.
   [Zhu, Qun] Beijing Hosp, Dept Obstet & Gynecol, Beijing, Peoples R China.
   [Chen, Qian] Thorgene Co Ltd, Beijing, Peoples R China.
C3 Chinese Academy of Medical Sciences - Peking Union Medical College;
   Peking Union Medical College; Peking Union Medical College Hospital;
   Chinese Academy of Medical Sciences - Peking Union Medical College;
   Peking Union Medical College; Beijing Hospital
RP Zhu, L; Feng, FZ (通讯作者)，Chinese Acad Med Sci & Peking Union Med Coll, Peking Union Med Coll Hosp, Dept Obstet & Gynecol, Natl Clin Res Ctr Obstet & Gynecol Dis, 1 Shuai Fu Yuan, Wang Fu Jing St, Beijing 100730, Peoples R China.
EM zhu_julie@vip.sina.com; fengfz1969@sina.com
RI Zhu, Ling-cheng/AAZ-2510-2021
FU National High Level Hospital Clinical Research Funding
FX Not applicable.
CR Alsop K, 2012, J CLIN ONCOL, V30, P2654, DOI 10.1200/JCO.2011.39.8545
   Coleman RL, 2019, NEW ENGL J MED, V381, P2403, DOI 10.1056/NEJMoa1909707
   Cortez AJ, 2018, CANCER CHEMOTH PHARM, V81, P17, DOI 10.1007/s00280-017-3501-8
   Danaher P, 2017, J IMMUNOTHER CANCER, V5, DOI 10.1186/s40425-017-0215-8
   Erez N, 2013, BIOCHEM BIOPH RES CO, V437, P397, DOI 10.1016/j.bbrc.2013.06.089
   Gajewski TF, 2013, NAT IMMUNOL, V14, P1014, DOI 10.1038/ni.2703
   González-Martín A, 2019, NEW ENGL J MED, V381, P2391, DOI 10.1056/NEJMoa1910962
   Gul A, 2020, J CLIN ONCOL, V38, P3088, DOI 10.1200/JCO.19.03315
   Izar B, 2020, NAT MED, V26, P1271, DOI 10.1038/s41591-020-0926-0
   Jiang P, 2018, NAT MED, V24, P1550, DOI 10.1038/s41591-018-0136-1
   Joyce JA, 2015, SCIENCE, V348, P74, DOI 10.1126/science.aaa6204
   Kang HJ, 2019, J HEPATOL, V71, P91, DOI 10.1016/j.jhep.2019.03.018
   Koh MY, 2021, CANCER CELL, V39, P594, DOI 10.1016/j.ccell.2021.03.008
   Konecny GE, 2014, JNCI-J NATL CANCER I, V106, DOI 10.1093/jnci/dju249
   Kwon Y, 2015, ONCOGENE, V34, P144, DOI 10.1038/onc.2013.539
   Lheureux S, 2019, CA-CANCER J CLIN, V69, P280, DOI 10.3322/caac.21559
   Liberzon A, 2015, CELL SYST, V1, P417, DOI 10.1016/j.cels.2015.12.004
   Masiero M, 2013, CANCER CELL, V24, P229, DOI 10.1016/j.ccr.2013.06.004
   Mirza MR, 2016, NEW ENGL J MED, V375, P2154, DOI 10.1056/NEJMoa1611310
   Moore K, 2018, NEW ENGL J MED, V379, P2495, DOI 10.1056/NEJMoa1810858
   Mroz EA, 2013, ORAL ONCOL, V49, P211, DOI 10.1016/j.oraloncology.2012.09.007
   Olbrecht S, 2021, GENOME MED, V13, DOI 10.1186/s13073-021-00922-x
   Orimo A, 2005, CELL, V121, P335, DOI 10.1016/j.cell.2005.02.034
   Paijens ST, 2021, CELL MOL IMMUNOL, V18, P842, DOI 10.1038/s41423-020-00565-9
   Prat J, 2012, VIRCHOWS ARCH, V460, P237, DOI 10.1007/s00428-012-1203-5
   Pujade-Lauraine E, 2017, ANN ONCOL, V28, P57, DOI 10.1093/annonc/mdx442
   Ray-Coquard I, 2019, NEW ENGL J MED, V381, P2416, DOI 10.1056/NEJMoa1911361
   Rosenberg JE, 2016, LANCET, V387, P1909, DOI 10.1016/S0140-6736(16)00561-4
   Rustin GJS, 2011, INT J GYNECOL CANCER, V21, P419, DOI 10.1097/IGC.0b013e3182070f17
   Salmaninejad A, 2019, J CELL PHYSIOL, V234, P16824, DOI 10.1002/jcp.28358
   Senbabaoglu Y, 2016, GENOME BIOL, V17, DOI 10.1186/s13059-016-1092-z
   Sharma P, 2015, SCIENCE, V348, P56, DOI 10.1126/science.aaa8172
   Spranger S, 2016, ONCOIMMUNOLOGY, V5, DOI 10.1080/2162402X.2015.1086862
   Stur E, 2022, ISCIENCE, V25, DOI 10.1016/j.isci.2022.103923
   Subramanian A, 2005, P NATL ACAD SCI USA, V102, P15545, DOI 10.1073/pnas.0506580102
   Thorsson V, 2019, IMMUNITY, V51, P411, DOI [10.1016/j.immuni.2019.08.004, 10.1016/j.immuni.2018.03.023]
   Thuwajit C, 2018, MED RES REV, V38, P1235, DOI 10.1002/med.21473
   Torre LA, 2018, CA-CANCER J CLIN, V68, P284, DOI 10.3322/caac.21456
   Wherry EJ, 2015, NAT REV IMMUNOL, V15, P486, DOI 10.1038/nri3862
   Xie HY, 2020, BIOMED PHARMACOTHER, V127, DOI 10.1016/j.biopha.2020.110204
   Yang B, 2022, CELL REP MED, V3, DOI 10.1016/j.xcrm.2022.100856
   Yoshihara K, 2013, NAT COMMUN, V4, DOI 10.1038/ncomms3612
   Zhang L, 2003, NEW ENGL J MED, V348, P203, DOI 10.1056/NEJMoa020177
NR 43
TC 1
Z9 1
U1 2
U2 4
PU BMC
PI LONDON
PA CAMPUS, 4 CRINAN ST, LONDON N1 9XW, ENGLAND
EI 1757-2215
J9 J OVARIAN RES
JI J. Ovarian Res.
PD NOV 22
PY 2023
VL 16
IS 1
AR 223
DI 10.1186/s13048-023-01284-1
PG 11
WC Reproductive Biology
WE Science Citation Index Expanded (SCI-EXPANDED)
SC Reproductive Biology
GA EY2D0
UT WOS:001142421400002
PM 37993916
OA gold, Green Published
DA 2024-11-10
ER

PT J
AU Li, HY
   Zeng, C
   Shu, C
   Cao, YY
   Shao, WG
   Zhang, MJ
   Cao, HY
   Zhao, SL
AF Li, Haiyang
   Zeng, Cheng
   Shu, Chang
   Cao, Yuanyuan
   Shao, Wengui
   Zhang, Mengjie
   Cao, Hongyong
   Zhao, Shuli
TI Laminins in tumor-derived exosomes upregulated by ETS1 reprogram omental
   macrophages to promote omental metastasis of ovarian cancer
SO CELL DEATH & DISEASE
LA English
DT Article
ID CELLS; MICROENVIRONMENT; BIOGENESIS; EXPRESSION; SECRETION; PROTEINS;
   SURVIVAL; ADHESION; REVEALS; RNA
AB Tumor-derived exosomes participate in omental metastatic colonization of ovarian cancer by inducing an adaptive response in the tumor microenvironment. However, cell-cell communication via exosomes between primary tumor cells and the microenvironment of distant omentum and the mechanism of pre-metastatic niche formation are poorly understood. Here, we demonstrated that ETS1-overexpressing ovarian cancer cells secreted larger exosomes with higher laminin levels. In addition, ovarian cancer exosomes could be taken up by omental macrophages through integrin and laminin interaction. Compared with control exosomes, exosomes derived from ETS1-overexpressing ovarian cancer cells (LV-ETS1 Exos) stimulated the polarization of more macrophages toward the M2 phenotype (CD163 marker), as well as the production of more CXCL5 and CCL2 in macrophages, via integrin alpha v beta 5/AKT/Sp1 signaling. In vivo experiments showed that LV-ETS1 Exos promoted omental metastasis of ovarian cancer by mediating the tumor-promoting effect of macrophages, which could be neutralized by integrin alpha nu beta 5 inhibitor cilengitide. These results indicated that ETS1 could drive ovarian cancer cells to release exosomes with higher laminin levels, thereby accelerating the exosome-mediated pro-metastatic effects of omental macrophages via the integrin alpha v beta 5/AKT/Sp1 signaling pathway, and the integrin alpha nu beta 5 inhibitor cilengitide could inhibit omental metastasis of ovarian cancer driven by tumor-derived exosomes.
C1 [Li, Haiyang; Cao, Hongyong] Nanjing Med Univ, Nanjing Hosp 1, Dept Gen Surg, Nanjing, Jiangsu, Peoples R China.
   [Zeng, Cheng; Cao, Yuanyuan; Zhao, Shuli] Nanjing Med Univ, Nanjing Hosp 1, Gen Clin Res Ctr, Nanjing, Jiangsu, Peoples R China.
   [Shu, Chang; Shao, Wengui; Zhang, Mengjie; Zhao, Shuli] China Pharmaceut Univ, Nanjing Hosp 1, Gen Clin Res Ctr, Nanjing, Jiangsu, Peoples R China.
C3 Nanjing Medical University; Nanjing Medical University; China
   Pharmaceutical University
RP Cao, HY (通讯作者)，Nanjing Med Univ, Nanjing Hosp 1, Dept Gen Surg, Nanjing, Jiangsu, Peoples R China.; Zhao, SL (通讯作者)，Nanjing Med Univ, Nanjing Hosp 1, Gen Clin Res Ctr, Nanjing, Jiangsu, Peoples R China.; Zhao, SL (通讯作者)，China Pharmaceut Univ, Nanjing Hosp 1, Gen Clin Res Ctr, Nanjing, Jiangsu, Peoples R China.
EM caohongy6167@163.com; shulizhao79@njmu.edu.cn
RI Zhao, Shuli/KCL-0775-2024; 李, 海洋/ITV-4319-2023
OI Zhao, Shuli/0000-0002-3610-2418
FU National Natural Science Foundation of China; Key Research and
   Development Program of Jiangsu Province
FX We acknowledge the support from the National Natural Science Foundation
   of China and Key Research and Development Program of Jiangsu Province.
CR Asem M, 2020, CANCER RES, V80, P1156, DOI 10.1158/0008-5472.CAN-19-1601
   Atienzar-Aroca S, 2016, J CELL MOL MED, V20, P1457, DOI 10.1111/jcmm.12834
   Chen WM, 2021, MOL MED REP, V23, DOI 10.3892/mmr.2021.11884
   Cheng L, 2017, J OVARIAN RES, V10, DOI 10.1186/s13048-017-0368-6
   Choi DS, 2013, PROTEOMICS, V13, P1554, DOI 10.1002/pmic.201200329
   Clark R, 2013, AM J PATHOL, V183, P576, DOI 10.1016/j.ajpath.2013.04.023
   Davidson B, 2001, CLIN CANCER RES, V7, P551
   Dittmer J, 2015, SEMIN CANCER BIOL, V35, P20, DOI 10.1016/j.semcancer.2015.09.010
   Etzerodt A, 2020, J EXP MED, V217, DOI 10.1084/jem.20191869
   Feng WL, 2019, MOL CANCER, V18, DOI 10.1186/s12943-019-1049-4
   Furukawa S, 2013, ANTICANCER RES, V33, P4785
   Gerber SA, 2006, AM J PATHOL, V169, P1739, DOI 10.2353/ajpath.2006.051222
   Hoshino A, 2015, NATURE, V527, P329, DOI 10.1038/nature15756
   Juan T, 2018, SEMIN CELL DEV BIOL, V74, P66, DOI 10.1016/j.semcdb.2017.08.022
   Kang SU, 2022, LAB INVEST, V102, P376, DOI 10.1038/s41374-021-00699-y
   Keates AC, 2001, J BIOL CHEM, V276, P43713, DOI 10.1074/jbc.M107838200
   Kenny HA, 2014, J CLIN INVEST, V124, P4614, DOI 10.1172/JCI74778
   Kim MS, 2021, INT J MOL SCI, V22, DOI 10.3390/ijms22179185
   Komohara Y, 2014, CANCER SCI, V105, P1, DOI 10.1111/cas.12314
   Kumawat AK, 2018, EUR J IMMUNOL, V48, P1181, DOI 10.1002/eji.201747318
   Langyel E, 2010, AM J PATHOL, V177, P1053, DOI 10.2353/ajpath.2010.100105
   Lheureux S, 2019, LANCET, V393, P1240, DOI 10.1016/S0140-6736(18)32552-2
   Li WJ, 2022, CELL SIGNAL, V91, DOI 10.1016/j.cellsig.2021.110221
   Liang YX, 2015, CIRCULATION, V132
   Lim SP, 2000, J VIROL, V74, P1632, DOI 10.1128/JVI.74.4.1632-1640.2000
   Mikula-Pietrasik J, 2016, MED ONCOL, V33, DOI 10.1007/s12032-016-0810-4
   Natarajan S, 2019, CANCER RES, V79, P2271, DOI 10.1158/0008-5472.CAN-18-2616
   Pearce OMT, 2018, CANCER DISCOV, V8, P304, DOI 10.1158/2159-8290.CD-17-0284
   Peinado H, 2017, NAT REV CANCER, V17, P302, DOI 10.1038/nrc.2017.6
   Peinado H, 2012, NAT MED, V18, P883, DOI 10.1038/nm.2753
   Pradeep S, 2014, CANCER CELL, V26, P77, DOI 10.1016/j.ccr.2014.05.002
   Ray U, 2017, MOL ONCOL, V11, P491, DOI 10.1002/1878-0261.12046
   Reardon David A, 2011, Genes Cancer, V2, P1159, DOI 10.1177/1947601912450586
   Rodriguez GM, 2018, CANCERS, V10, DOI 10.3390/cancers10080242
   Skog J, 2008, NAT CELL BIOL, V10, P1470, DOI 10.1038/ncb1800
   Stewart RL, 2015, LAB INVEST, V95, P976, DOI 10.1038/labinvest.2015.82
   Stoorvogel W, 2015, CELL RES, V25, P531, DOI 10.1038/cr.2015.39
   Suh DH, 2014, BIOCHEM PHARMACOL, V92, P43, DOI 10.1016/j.bcp.2014.08.011
   Sung H, 2021, CA-CANCER J CLIN, V71, P209, DOI 10.3322/caac.21660
   Takahashi A, 2017, NAT COMMUN, V8, DOI 10.1038/ncomms15287
   Théry C, 2002, NAT REV IMMUNOL, V2, P569, DOI 10.1038/nri855
   Tomar S, 2018, CANCER LETT, V414, P190, DOI 10.1016/j.canlet.2017.11.012
   Valadi H, 2007, NAT CELL BIOL, V9, P654, DOI 10.1038/ncb1596
   Wang YH, 2020, AM J CANCER RES, V10, P2635
   Wei J, 2019, J CLIN INVEST, V129, P137, DOI 10.1172/JCI121266
   Welser-Alves JV, 2011, J NEUROINFLAMM, V8, DOI 10.1186/1742-2094-8-157
   Wilkosz S, 2005, ANAT EMBRYOL, V209, P251, DOI 10.1007/s00429-004-0446-6
   Yasui H, 2020, CLIN EXP METASTAS, V37, P145, DOI 10.1007/s10585-019-09993-y
   Ye MM, 2022, MOL THER ONCOLYTICS, V24, P101, DOI 10.1016/j.omto.2021.12.005
   Yin CL, 2019, ONCOIMMUNOLOGY, V8, DOI 10.1080/2162402X.2019.1601479
   Yoshihara M, 2020, INT J CANCER, V146, P2268, DOI 10.1002/ijc.32854
   Yousefi M, 2020, CELL ONCOL, V43, P515, DOI 10.1007/s13402-020-00513-9
   Yu X, 2006, CANCER RES, V66, P4795, DOI 10.1158/0008-5472.CAN-05-4579
   Zhou ZJ, 2019, CLIN CANCER RES, V25, P3317, DOI 10.1158/1078-0432.CCR-18-3567
NR 54
TC 15
Z9 15
U1 6
U2 21
PU SPRINGERNATURE
PI LONDON
PA CAMPUS, 4 CRINAN ST, LONDON, N1 9XW, ENGLAND
SN 2041-4889
J9 CELL DEATH DIS
JI Cell Death Dis.
PD DEC 7
PY 2022
VL 13
IS 12
AR 1028
DI 10.1038/s41419-022-05472-7
PG 15
WC Cell Biology
WE Science Citation Index Expanded (SCI-EXPANDED)
SC Cell Biology
GA 6W5LE
UT WOS:000895769400001
PM 36477408
OA Green Published, gold
DA 2024-11-10
ER

PT J
AU Murph, MM
   Liu, WB
   Yu, SX
   Lu, YL
   Hall, H
   Hennessy, BT
   Lahad, J
   Schaner, M
   Helland, Å
   Kristensen, G
   Borresen-Dale, AL
   Mills, GB
AF Murph, Mandi M.
   Liu, Wenbin
   Yu, Shuangxing
   Lu, Yiling
   Hall, Hassan
   Hennessy, Bryan T.
   Lahad, John
   Schaner, Marci
   Helland, Aslaug
   Kristensen, Gunnar
   Borresen-Dale, Anne-Lise
   Mills, Gordon B.
TI Lysophosphatidic Acid-Induced Transcriptional Profile Represents Serous
   Epithelial Ovarian Carcinoma and Worsened Prognosis
SO PLOS ONE
LA English
DT Article
ID EXPRESSION ANALYSIS; CANCER; TARGET; LPA; LYSOPHOSPHOLIPIDS; METASTASIS;
   EFFUSIONS; SECRETION; DISCOVERY; PATHWAYS
AB Background: Lysophosphatidic acid (LPA) governs a number of physiologic and pathophysiological processes. Malignant ascites fluid is rich in LPA, and LPA receptors are aberrantly expressed by ovarian cancer cells, implicating LPA in the initiation and progression of ovarian cancer. However, there is an absence of systematic data critically analyzing the transcriptional changes induced by LPA in ovarian cancer.
   Methodology and Principal Findings: In this study, gene expression profiling was used to examine LPA-mediated transcription by exogenously adding LPA to human epithelial ovarian cancer cells for 24 h to mimic long-term stimulation in the tumor microenvironment. The resultant transcriptional profile comprised a 39-gene signature that closely correlated to serous epithelial ovarian carcinoma. Hierarchical clustering of ovarian cancer patient specimens demonstrated that the signature is associated with worsened prognosis. Patients with LPA-signature-positive ovarian tumors have reduced disease-specific and progression-free survival times. They have a higher frequency of stage IIIc serous carcinoma and a greater proportion is deceased. Among the 39-gene signature, a group of seven genes associated with cell adhesion recapitulated the results. Out of those seven, claudin-1, an adhesion molecule and phenotypic epithelial marker, is the only independent biomarker of serous epithelial ovarian carcinoma. Knockdown of claudin-1 expression in ovarian cancer cells reduces LPA-mediated cellular adhesion, enhances suspended cells and reduces LPA-mediated migration.
   Conclusions: The data suggest that transcriptional events mediated by LPA in the tumor microenvironment influence tumor progression through modulation of cell adhesion molecules like claudin-1 and, for the first time, report an LPA-mediated expression signature in ovarian cancer that predicts a worse prognosis.
RP Murph, MM (通讯作者)，Univ Georgia, Coll Pharm, Dept Pharmaceut & Biomed Sci, Athens, GA 30602 USA.
EM mmurph@rx.uga.edu
RI Mills, Gordon/L-5416-2014; Helland, Aslaug/H-3910-2015
OI Helland, Aslaug/0000-0002-5520-0275; Hennessy, Bryan/0000-0002-7871-6477
FU NCI NIH HHS [P01 CA099031, P30 CA016672, P50 CA098258] Funding Source:
   Medline
CR Auersperg N, 1999, P NATL ACAD SCI USA, V96, P6249, DOI 10.1073/pnas.96.11.6249
   Baker DL, 2006, J BIOL CHEM, V281, P22786, DOI 10.1074/jbc.M512486200
   Bignotti E, 2007, AM J OBSTET GYNECOL, V196, P245, DOI 10.1016/j.ajog.2006.10.874
   Bonome T, 2005, CANCER RES, V65, P10602, DOI 10.1158/0008-5472.CAN-05-2240
   CHECOVICH WJ, 1993, ARTERIOSCLER THROMB, V13, P1662, DOI 10.1161/01.ATV.13.11.1662
   Dhawan P, 2005, J CLIN INVEST, V115, P1765, DOI 10.1172/JCI24543
   DiSaia P.J., 2007, Clinical Gynecologic Oncology
   Eder AM, 2000, CLIN CANCER RES, V6, P2482
   Eisen MB, 1998, P NATL ACAD SCI USA, V95, P14863, DOI 10.1073/pnas.95.25.14863
   Fang XJ, 2002, BBA-MOL CELL BIOL L, V1582, P257, DOI 10.1016/S1388-1981(02)00179-8
   Hasegawa Y, 2008, MOL ONCOL, V2, P54, DOI 10.1016/j.molonc.2008.03.009
   Hendrix ND, 2006, CANCER RES, V66, P1354, DOI 10.1158/0008-5472.CAN-05-3694
   Hennessy BT, 2008, ADV EXP MED BIOL, V617, P23, DOI 10.1007/978-0-387-69080-3_3
   Hosack DA, 2003, GENOME BIOL, V4, DOI 10.1186/gb-2003-4-10-r70
   Jemal A, 2007, CA-CANCER J CLIN, V57, P43, DOI 10.3322/canjclin.57.1.43
   Kleinberg L, 2008, HUM PATHOL, V39, P747, DOI 10.1016/j.humpath.2007.10.002
   Kleinberg L, 2007, AM J CLIN PATHOL, V127, P928, DOI 10.1309/V025QRN3R9CJGNPX
   Lee Z, 2006, CANCER RES, V66, P2740, DOI 10.1158/0008-5472.CAN-05-2947
   Livak KJ, 2001, METHODS, V25, P402, DOI 10.1006/meth.2001.1262
   Mills GB, 2003, NAT REV CANCER, V3, P582, DOI 10.1038/nrc1143
   Morin PJ, 2005, CANCER RES, V65, P9603, DOI 10.1158/0008-5472.CAN-05-2782
   Murph Mandi, 2007, Expert Reviews in Molecular Medicine, V9, P1, DOI 10.1017/S1462399407000476
   Murph MM, 2008, BBA-MOL CELL BIOL L, V1781, P547, DOI 10.1016/j.bbalip.2008.04.007
   MURPH MM, 2008, BIOCH BIOPHYS ACTA
   Naora H, 2005, NAT REV CANCER, V5, P355, DOI 10.1038/nrc1611
   Ouellet V, 2005, ONCOGENE, V24, P4672, DOI 10.1038/sj.onc.1208214
   Partheen K, 2006, EUR J CANCER, V42, P2846, DOI 10.1016/j.ejca.2006.06.026
   Pustilnik TB, 1999, CLIN CANCER RES, V5, P3704
   Reiser COA, 1998, BIOCHEM J, V330, P1107
   Sakamoto S, 2004, ENDOCRINOLOGY, V145, P2929, DOI 10.1210/en.2003-1350
   Schwartz BM, 2001, GYNECOL ONCOL, V81, P291, DOI 10.1006/gyno.2001.6124
   Seidman JD, 2003, HEMATOL ONCOL CLIN N, V17, P909, DOI 10.1016/S0889-8588(03)00061-3
   Shen ZZ, 1998, GYNECOL ONCOL, V71, P364, DOI 10.1006/gyno.1998.5193
   Sobel G, 2006, GYNECOL ONCOL, V103, P591, DOI 10.1016/j.ygyno.2006.04.005
   Storey JD, 2002, J ROY STAT SOC B, V64, P479, DOI 10.1111/1467-9868.00346
   Tanyi JL, 2003, CANCER RES, V63, P1073
   Tothill RW, 2008, CLIN CANCER RES, V14, P5198, DOI 10.1158/1078-0432.CCR-08-0196
   Troyanskaya O, 2001, BIOINFORMATICS, V17, P520, DOI 10.1093/bioinformatics/17.6.520
   Tusher VG, 2001, P NATL ACAD SCI USA, V98, P5116, DOI 10.1073/pnas.091062498
   Umezu-Goto M, 2004, J CELL BIOCHEM, V92, P1115, DOI 10.1002/jcb.20113
   Valenick LV, 2006, MATRIX BIOL, V25, P223, DOI 10.1016/j.matbio.2006.01.002
   Wang XW, 2003, NUCLEIC ACIDS RES, V31, DOI 10.1093/nar/gng154
   Weinberg RA, 2007, BIOL CANC
   Westermann AM, 1998, ANN ONCOL, V9, P437, DOI 10.1023/A:1008217129273
   Xiao YJ, 2001, ANAL BIOCHEM, V290, P302, DOI 10.1006/abio.2001.5000
   Yu SX, 2008, JNCI-J NATL CANCER I, V100, P1630, DOI 10.1093/jnci/djn378
NR 46
TC 39
Z9 44
U1 0
U2 3
PU PUBLIC LIBRARY SCIENCE
PI SAN FRANCISCO
PA 1160 BATTERY STREET, STE 100, SAN FRANCISCO, CA 94111 USA
SN 1932-6203
J9 PLOS ONE
JI PLoS One
PD MAY 15
PY 2009
VL 4
IS 5
AR e5583
DI 10.1371/journal.pone.0005583
PG 14
WC Multidisciplinary Sciences
WE Science Citation Index Expanded (SCI-EXPANDED)
SC Science & Technology - Other Topics
GA 446FY
UT WOS:000266107400018
PM 19440550
OA Green Published, Green Submitted, gold
DA 2024-11-10
ER

PT J
AU Li, YK
   Tian, WJ
   Zhang, H
   Zhang, ZJ
   Zhao, QH
   Chang, L
   Lei, NJ
   Zhang, WW
AF Li, Yike
   Tian, Wanjia
   Zhang, Hong
   Zhang, Zhijian
   Zhao, Qinghe
   Chang, Lei
   Lei, Ningjing
   Zhang, Weiwei
TI MSLN Correlates With Immune Infiltration and Chemoresistance as a
   Prognostic Biomarker in Ovarian Cancer
SO FRONTIERS IN ONCOLOGY
LA English
DT Article
DE mesothelin; ovarian cancer; prognostic biomarker; chemoresistance;
   bioinformatics analysis
ID MESOTHELIN; EXPRESSION; CELLS; PROLIFERATION; IMMUNOTHERAPY;
   CHEMOTHERAPY; BEVACIZUMAB; CHECKPOINT; ANTITUMOR; PATTERNS
AB Mesothelin (MSLN) is a glycoprotein with various expression degrees in different tumors including mesothelioma, ovarian cancer, pancreatic cancer, etc. MSLN is considered to play an important role in cell survival, proliferation, and tumor progression. Although the expression of MSLN in tumors makes it a potential therapeutic target, its mechanism of action is still unclear, especially its correlation with immune cells infiltration in the tumor microenvironment has not been investigated. In this study, we detected the overexpression of MSLN in ovarian cancer using database analysis and tissue-array staining. We further evaluated the diagnostic value of MSLN and found it was associated with poor overall survival in ovarian cancer. In addition, the high expression of MSLN was significantly related to the immune-related genes and chemoresistant genes. We confirmed the overexpression of MSLN in the chemoresistant ovarian cancer cell lines. Our research suggests that MSLN participates in a variety of pathways related to the suppression of immune activation and promotion of chemoresistance, leading to a poor prognosis in ovarian cancer.
C1 [Li, Yike; Tian, Wanjia; Zhao, Qinghe; Chang, Lei; Zhang, Weiwei] Zhengzhou Univ, Affiliated Hosp 1, Dept Gynecol, Zhengzhou, Peoples R China.
   [Li, Yike; Zhang, Hong; Zhang, Zhijian; Lei, Ningjing] Zhengzhou Univ, Sch Basic Med Sci, Zhengzhou, Peoples R China.
   [Li, Yike; Tian, Wanjia] Zhengzhou Univ, Acad Med Sci, Zhengzhou, Peoples R China.
C3 Zhengzhou University; Zhengzhou University; Zhengzhou University
RP Chang, L; Zhang, WW (通讯作者)，Zhengzhou Univ, Affiliated Hosp 1, Dept Gynecol, Zhengzhou, Peoples R China.; Lei, NJ (通讯作者)，Zhengzhou Univ, Sch Basic Med Sci, Zhengzhou, Peoples R China.
EM fccchangl@zzu.edu.cn; lnj717@zzu.edu.cn; zwwxinwaike@163.com
RI Chang, Lei/F-9721-2013; Lei, Michelle/HHC-4100-2022
FU Key Scientific Research Projects of Institutions in Henan Province
   [20A310019, 20A320060]; Joint Co-construction Project of Henan Medical
   Science and Technology Research Plan [LHGJ20190053]; Henan Province
   Colleges and Universities Innovative Talent Support Program
   [21HASTIT044]; Henan Medical Education Project [Wjlx2020062]; Key
   Research and Development Project of Henan Province [202102310539]
FX Funding This work was supported by Key Scientific Research Projects of
   Institutions in Henan Province (No.20A310019 & 20A320060), Joint
   Co-construction Project of Henan Medical Science and Technology Research
   Plan (LHGJ20190053), Henan Province Colleges and Universities Innovative
   Talent Support Program (No. 21HASTIT044), Henan Medical Education
   Project (Wjlx2020062), and Key Research and Development Project of Henan
   Province (No. 202102310539).
CR Avula LR, 2020, MOL CANCER RES, V18, P229, DOI 10.1158/1541-7786.MCR-19-0688
   Bera TK, 2000, MOL CELL BIOL, V20, P2902, DOI 10.1128/MCB.20.8.2902-2906.2000
   Bharadwaj U, 2011, MOL CANCER, V10, DOI 10.1186/1476-4598-10-106
   Bindea G, 2013, IMMUNITY, V39, P782, DOI 10.1016/j.immuni.2013.10.003
   Castelletti L, 2021, BIOMARK RES, V9, DOI 10.1186/s40364-021-00264-1
   Cheng WF, 2009, BRIT J CANCER, V100, P1144, DOI 10.1038/sj.bjc.6604964
   Christie EL, 2017, ANN ONCOL, V28, P13, DOI 10.1093/annonc/mdx446
   Christofi T, 2019, CANCERS, V11, DOI 10.3390/cancers11101472
   Coelho R, 2020, ONCOGENESIS, V9, DOI 10.1038/s41389-020-00246-2
   Coelho R, 2018, EXPERT REV ANTICANC, V18, P177, DOI 10.1080/14737140.2018.1418326
   Coleman RL, 2017, LANCET ONCOL, V18, P779, DOI 10.1016/S1470-2045(17)30279-6
   Falzone L, 2021, INT J ONCOL, V59, DOI 10.3892/ijo.2021.5233
   Falzone L, 2018, FRONT PHARMACOL, V9, DOI 10.3389/fphar.2018.01300
   Finkielsztein A, 2015, IMMUNOL LETT, V163, P84, DOI 10.1016/j.imlet.2014.11.013
   Grasso CS, 2020, CANCER CELL, V38, P500, DOI 10.1016/j.ccell.2020.08.005
   Gu ZG, 2016, BIOINFORMATICS, V32, P2847, DOI 10.1093/bioinformatics/btw313
   Hagerty BL, 2020, BIOMOLECULES, V10, DOI 10.3390/biom10070973
   Hartnett EG, 2020, CANCERS, V12, DOI 10.3390/cancers12123733
   Hassan R, 2016, J CLIN ONCOL, V34, DOI 10.1200/JCO.2016.34.15_suppl.TPS8576
   Hassan R, 2016, J CLIN ONCOL, V34, P4171, DOI 10.1200/JCO.2016.68.3672
   Hassan R, 2014, CLIN CANCER RES, V20, P5927, DOI 10.1158/1078-0432.CCR-14-0804
   Hollevoet K, 2012, J CLIN ONCOL, V30, P1541, DOI 10.1200/JCO.2011.39.6671
   Inoue S, 2020, ONCOL LETT, V19, P1741, DOI 10.3892/ol.2020.11290
   Le K, 2020, INT J MED SCI, V17, P422, DOI 10.7150/ijms.39012
   Lv J, 2019, BIOMARK RES, V7, DOI 10.1186/s40364-019-0169-8
   Maluchenko NV, 2021, INT J MOL SCI, V22, DOI 10.3390/ijms222111441
   Melaiu O, 2014, PLOS ONE, V9, DOI 10.1371/journal.pone.0085935
   Miyahara Y, 2008, P NATL ACAD SCI USA, V105, P15505, DOI 10.1073/pnas.0710686105
   Moentenich V, 2020, THER ADV MED ONCOL, V12, DOI 10.1177/1758835920917571
   Molgora M, 2017, NATURE, V551, P110, DOI 10.1038/nature24293
   Monk BJ, 2005, GYNECOL ONCOL, V96, P902, DOI 10.1016/j.ygyno.2004.12.001
   Mota Alba, 2020, EJC Suppl, V15, P16, DOI 10.1016/j.ejcsup.2019.11.001
   Muinao T, 2018, INT J BIOL MACROMOL, V118, P1326, DOI 10.1016/j.ijbiomac.2018.06.036
   Nichetti F, 2018, TARGET ONCOL, V13, P333, DOI 10.1007/s11523-018-0567-0
   Ordóñez NG, 2003, AM J SURG PATHOL, V27, P1031, DOI 10.1097/00000478-200308000-00001
   Palaia I, 2020, ONCOTARGETS THER, V13, P6109, DOI 10.2147/OTT.S205950
   Qian XS, 2017, ONCOL LETT, V14, P4206, DOI 10.3892/ol.2017.6704
   Qian X, 2017, CYTOKINE, V89, P34, DOI 10.1016/j.cyto.2015.09.011
   Reinhold WC, 2012, CANCER RES, V72, P3499, DOI 10.1158/0008-5472.CAN-12-1370
   Scholler N, 2007, CANCER LETT, V247, P130, DOI 10.1016/j.canlet.2006.03.029
   Sean D, 2007, BIOINFORMATICS, V23, P1846, DOI 10.1093/bioinformatics/btm254
   Siegel RL, 2020, CA-CANCER J CLIN, V70, P7, DOI [10.3322/caac.21590, 10.3322/caac.21601]
   Tian WJ, 2022, CELL DEATH DIS, V13, DOI 10.1038/s41419-022-04510-8
   Tian WJ, 2020, CANCER CELL INT, V20, DOI 10.1186/s12935-020-1139-9
   Vences-Catalán F, 2017, BIOCHEM SOC T, V45, P531, DOI 10.1042/BST20160478
   Vivian J, 2017, NAT BIOTECHNOL, V35, P314, DOI 10.1038/nbt.3772
   Wickstroem K, 2019, J NUCL MED, V60, P1293, DOI 10.2967/jnumed.118.223701
   Xiang J, 2019, EXP EYE RES, V178, P99, DOI 10.1016/j.exer.2018.08.022
   Yang WJ, 2013, NUCLEIC ACIDS RES, V41, pD955, DOI 10.1093/nar/gks1111
   Yen MJ, 2006, CLIN CANCER RES, V12, P827, DOI 10.1158/1078-0432.CCR-05-1397
   Yeo D, 2021, CANCERS, V13, DOI 10.3390/cancers13163932
   Yildiz Y, 2019, J BUON, V24, P1549
   Yin QM, 2021, IMMUNOL RES, V69, P398, DOI 10.1007/s12026-021-09211-6
   Zhao SJ, 2018, EUR REV MED PHARMACO, V22, P7314, DOI 10.26355/eurrev_201811_16268
NR 54
TC 10
Z9 10
U1 1
U2 12
PU FRONTIERS MEDIA SA
PI LAUSANNE
PA AVENUE DU TRIBUNAL FEDERAL 34, LAUSANNE, CH-1015, SWITZERLAND
SN 2234-943X
J9 FRONT ONCOL
JI Front. Oncol.
PD MAY 25
PY 2022
VL 12
AR 830570
DI 10.3389/fonc.2022.830570
PG 13
WC Oncology
WE Science Citation Index Expanded (SCI-EXPANDED)
SC Oncology
GA 1Y8JO
UT WOS:000808385100001
PM 35692779
OA gold, Green Published
DA 2024-11-10
ER

PT J
AU Al-Hassan, NN
   Behzadian, A
   Caldwell, R
   Ivanova, VS
   Syed, V
   Motamed, K
   Said, NA
AF Al-Hassan, Nada N.
   Behzadian, Ali
   Caldwell, Ruth
   Ivanova, Vessela S.
   Syed, Viqar
   Motamed, Kouros
   Said, Neveen A.
TI Differential Roles of uPAR in Peritoneal Ovarian Carcinomatosis
SO NEOPLASIA
LA English
DT Article
ID UROKINASE PLASMINOGEN-ACTIVATOR; ENDOTHELIAL GROWTH-FACTOR; RECEPTOR
   EXPRESSION; CELL-MIGRATION; CANCER; ASCITES; SPARC; MECHANISM; INTEGRIN;
   ANGIOGENESIS
AB Epithelial ovarian cancer is the fourth leading cause of death from gynecologic malignancies in the United States. Most cases are diagnosed at late stages, with the solid tumor masses growing as peritoneal implants, or floating within the ascitic fluid (peritoneal ovarian carcinomatosis). Despite aggressive surgical "debulking," recurrence of recalcitrant disease is frequent with poor patient survival. Efforts to improve survival rates are hindered by lack of biomarkers that can detect and effectively treat ovarian cancer in its early stages. Urokinase plasminogen activator receptor (uPAR) is a multifunctional receptor involved in a myriad of tumor cell processes. However, the role of host uPAR in ovarian cancer is still elusive. To define the potential proinflammatory role of uPAR in ovarian cancer, first, using a syngeneic murine model in uPAR(-/-) mice, we found that ablation of uPAR restrained tumor take and peritoneal implants and prolonged the survival of uPAR(-/-) mice compared with their uPAR(+/+) counterparts. Ascitic fluid accumulation was significantly decreased in uPAR(-/-) mice with decreased macrophage infiltration. Second, in vitro mechanistic studies revealed that host uPAR is involved in the multiple steps of peritoneal metastatic cascade. Third, we evaluated the prognostic utility of tumor and stromal uPAR in human ovarian cancer tissue microarray. In summary, our studies indicated that uPAR plays a significant role in ovarian cancer cell-stromal crosstalk and contributes to increased vascular permeability and inflammatory ovarian cancer microenvironment. This provides a rationale for targeting the uPAR with either specific neutralizing antibodies or targeting its downstream inflammatory effectors in patients with ovarian cancer.
C1 [Al-Hassan, Nada N.; Said, Neveen A.] Univ Virginia, Sch Med, Dept Urol, Charlottesville, VA 22908 USA.
   [Behzadian, Ali; Caldwell, Ruth; Ivanova, Vessela S.] Georgia Hlth Sci Univ, Vasc Biol Ctr, Augusta, GA USA.
   [Syed, Viqar] Uniformed Serv Univ Hlth Sci, Dept Obstet & Gynecol, Bethesda, MD 20814 USA.
   [Motamed, Kouros] Biomiga Diagnost, Fountain Valley, CA USA.
C3 University of Virginia; University System of Georgia; Augusta
   University; Uniformed Services University of the Health Sciences - USA
RP Said, NA (通讯作者)，Univ Virginia, Sch Med, Dept Urol, 1300 Jefferson Pk Ave,Jordan Hall 2-11B, Charlottesville, VA 22908 USA.
EM ns8v@virginia.edu
RI Caldwell, Robert/LOR-8617-2024; Said, Neveen/K-1563-2019
OI Caldwell, Ruth/0000-0003-0168-0354
FU Paul Mellon Foundation from the University of Virginia School of
   Medicine; Georgia Cancer Coalition [GCC0023]; National Institutes of
   Health [CA123558]
FX This study was supported in part by Paul Mellon Foundation startup fund
   from the University of Virginia School of Medicine to N.A.S., the
   Georgia Cancer Coalition (grant GCC0023) to K.M., and National
   Institutes of Health grant CA123558 to V.S.
CR Ahmed N, 2005, BRIT J CANCER, V92, P1475, DOI 10.1038/sj.bjc.6602495
   Akutagawa N, 2002, JPN J CANCER RES, V93, P644, DOI 10.1111/j.1349-7006.2002.tb01302.x
   Alexander RA, 2012, CARDIOVASC RES, V94, P125, DOI 10.1093/cvr/cvs017
   Balsara RD, 2011, VASC CELL, V3, DOI 10.1186/2045-824X-3-10
   Begum FD, 2004, ANTICANCER RES, V24, P1981
   Behzadian MA, 2003, FASEB J, V17, P752, DOI 10.1096/fj.02-0484fje
   Brown CM, 2010, ENDOCRINOLOGY, V151, P4916, DOI 10.1210/en.2010-0371
   BUGGE TH, 1995, J BIOL CHEM, V270, P16886, DOI 10.1074/jbc.270.28.16886
   BUSSO N, 1994, J CELL BIOL, V126, P259, DOI 10.1083/jcb.126.1.259
   CHAMBERS SK, 1995, CANCER, V75, P1627, DOI 10.1002/1097-0142(19950401)75:7<1627::AID-CNCR2820750712>3.0.CO;2-V
   Chechlinska A, 2007, INT J BIOL MARKER, V22, P172, DOI 10.1177/172460080702200302
   Chen SS, 2012, DISCOV MED, V13, P7
   Choong PFM, 2003, CLIN ORTHOP RELAT R, pS46, DOI 10.1097/01.blo.0000093845.72468.bd
   Coward J, 2011, CLIN CANCER RES, V17, P6083, DOI 10.1158/1078-0432.CCR-11-0945
   Coyne CB, 2003, J PHARMACOL EXP THER, V305, P440, DOI 10.1124/jpet.102.047654
   Coyne CB, 2002, MOL BIOL CELL, V13, P3218, DOI 10.1091/mbc.E02-03-0134
   Davidson B, 2002, CLIN EXP METASTAS, V19, P135, DOI 10.1023/A:1014582911680
   Duluc D, 2007, BLOOD, V110, P4319, DOI 10.1182/blood-2007-02-072587
   El-Remessy AB, 2003, AM J PATHOL, V162, P1995, DOI 10.1016/S0002-9440(10)64332-5
   ESTREICHER A, 1990, J CELL BIOL, V111, P783, DOI 10.1083/jcb.111.2.783
   Fang Jun, 2004, Zhonghua Xue Ye Xue Za Zhi, V25, P143
   Funatsu H, 2009, OPHTHALMOLOGY, V116, P73, DOI 10.1016/j.ophtha.2008.09.037
   Giuntoli RL, 2009, ANTICANCER RES, V29, P2875
   GYETKO MR, 1994, J CLIN INVEST, V93, P1380, DOI 10.1172/JCI117114
   Hagemann T, 2006, J IMMUNOL, V176, P5023, DOI 10.4049/jimmunol.176.8.5023
   Hernandez L, 2010, CANCER RES, V70, P4005, DOI 10.1158/0008-5472.CAN-09-3912
   Hu L, 2006, EXP BIOL MED, V231, P1646
   Iwanicki MP, 2011, CANCER DISCOV, V1, P144, DOI 10.1158/2159-8274.CD-11-0010
   JEMAL A, 2011, CA-CANCER J CLIN, V61, P134, DOI [DOI 10.3322/caac.20115, DOI 10.3322/CAAC.20107]
   Jo M, 2007, ONCOGENE, V26, P2585, DOI 10.1038/sj.onc.1210066
   Kenny HA, 2011, CANCER DISCOV, V1, P100, DOI 10.1158/2159-8290.CD-11-0117
   Kenny HA, 2011, CLIN CANCER RES, V17, P459, DOI 10.1158/1078-0432.CCR-10-2258
   Kobayashi H, 2005, CANCER RES, V65, P10464, DOI 10.1158/0008-5472.CAN-04-3789
   Kohn EC, 2005, DIAGN CYTOPATHOL, V33, P300, DOI 10.1002/dc.20279
   Langyel E, 2010, AM J PATHOL, V177, P1053, DOI 10.2353/ajpath.2010.100105
   Lester RD, 2007, J CELL BIOL, V178, P425, DOI 10.1083/jcb.200701092
   Malla RR, 2011, CANCER GENE THER, V18, P419, DOI 10.1038/cgt.2011.9
   Mazar AP, 2008, CLIN CANCER RES, V14, P5649, DOI 10.1158/1078-0432.CCR-07-4863
   Mekkawy AH, 2012, J ONCOL, V2012, DOI 10.1155/2012/950749
   Mekkawy AH, 2010, BIOCHEM BIOPH RES CO, V399, P738, DOI 10.1016/j.bbrc.2010.08.010
   NAGY JA, 1995, CANCER RES, V55, P360
   Nalla AK, 2011, CELL SIGNAL, V23, P1299, DOI 10.1016/j.cellsig.2011.03.011
   Prager GW, 2004, BLOOD, V103, P955, DOI 10.1182/blood-2003-07-2214
   Raghua H, 2012, MOL ONCOL, V6, P33, DOI 10.1016/j.molonc.2011.11.008
   Said N, 2005, AM J PATHOL, V167, P1739, DOI 10.1016/S0002-9440(10)61255-2
   Said N, 2009, ONCOGENE, V28, P3487, DOI 10.1038/onc.2009.205
   Said N, 2007, MOL CANCER RES, V5, P1015, DOI 10.1158/1541-7786.MCR-07-0001
   Said N, 2007, AM J PATHOL, V170, P1054, DOI 10.2353/ajpath.2007.060903
   Said N, 2011, J CLIN INVEST, V121, P132, DOI 10.1172/JCI42912
   Said NA, 2008, NEOPLASIA, V10, P1092, DOI 10.1593/neo.08672
   Said NA, 2007, NEOPLASIA, V9, P23, DOI 10.1593/neo.06658
   Saito Y, 2010, CLIN EXP METASTAS, V27, P197, DOI 10.1007/s10585-010-9314-3
   Sier CFM, 2004, THROMB HAEMOSTASIS, V91, P403, DOI 10.1160/TH03-06-0351
   Sier CFM, 1998, CANCER RES, V58, P1843
   VASSALLI JD, 1985, J CELL BIOL, V100, P86, DOI 10.1083/jcb.100.1.86
   Yang JL, 2010, INVEST OPHTH VIS SCI, V51, P3273, DOI 10.1167/iovs.08-2878
   Zhang J, 2011, NEOPLASIA, V13, P23, DOI 10.1593/neo.10728
   Zhang L, 2002, AM J PATHOL, V161, P2295, DOI 10.1016/S0002-9440(10)64505-1
NR 58
TC 24
Z9 27
U1 0
U2 3
PU ELSEVIER SCIENCE INC
PI NEW YORK
PA STE 800, 230 PARK AVE, NEW YORK, NY 10169 USA
SN 1476-5586
J9 NEOPLASIA
JI Neoplasia
PD APR
PY 2012
VL 14
IS 4
BP 259
EP +
DI 10.1593/neo.12442
PG 14
WC Oncology
WE Science Citation Index Expanded (SCI-EXPANDED)
SC Oncology
GA 956EG
UT WOS:000305072100001
PM 22577342
OA Green Published, gold
DA 2024-11-10
ER

PT J
AU Liu, MM
   Zhang, YN
   Xu, QQ
   Liu, GR
   Sun, N
   Che, HL
   He, T
AF Liu, Manman
   Zhang, Yani
   Xu, Qiqi
   Liu, Guirong
   Sun, Na
   Che, Huilian
   He, Tao
TI Apigenin Inhibits the Histamine-Induced Proliferation of Ovarian Cancer
   Cells by Downregulating ERα/ERβ Expression
SO FRONTIERS IN ONCOLOGY
LA English
DT Article
DE ovarian cancer; mast cells; histamine; estrogen receptor; apigenin
ID ESTROGEN-RECEPTOR-ALPHA; MAST-CELLS; IN-VITRO; GROWTH; SUBTYPES;
   PATHWAY; BINDING
AB Background Apigenin (APG), a natural flavonoid, can affect the development of a variety of tumors, but its role in ovarian cancer remains unclear. There has been an increasing amount of evidence supporting the vital role played by mast cells and the bioactive mediators they release, as components of the tumor microenvironment, in the progression of ovarian cancer (OC); however, the mechanism warrants further exploration.
   Methods and Results In this study, a combination of transcriptomics analysis and application of TCGA database was performed, and we found that the expression of genes related to mast cell degranulation in ovarian cancer tissues changed remarkably. We then explored whether histamine, a major constituent of mast cell degranulation, could affect the development of ovarian cancer through immunohistochemistry analysis and cell proliferation assays. The results showed that a certain concentration of histamine promoted the proliferation of ovarian cancer cells by upregulating the expression of estrogen receptor alpha (ER alpha)/estrogen receptor beta (ER beta). Additionally, we found that the inhibition of ER alpha or the activation of ER beta could inhibit the proliferation of ovarian cancer cells induced by histamine through real-time PCR and western blot assays. Finally, we demonstrated the attenuation effect imparted by apigenin in histamine-mediated ovarian cancer via the PI3K/AKT/mTOR signaling pathway.
   Conclusion Our research revealed that apigenin decelerated ovarian cancer development by downregulating ER-mediated PI3K/AKT/mTOR expression, thus providing evidence of its applicability as a potentially effective therapeutic agent for ovarian cancer treatment.
C1 [Liu, Manman; Zhang, Yani; Xu, Qiqi; Liu, Guirong] China Agr Univ, Coll Food Sci & Nutr Engn, Key Lab Funct Dairy, Key Lab Precis Nutr & Food Qual,Minist Educ, Beijing, Peoples R China.
   [Sun, Na] Dalian Polytech Univ, Sch Food Sci & Technol, Natl Engn Res Ctr Seafood, Dalian, Peoples R China.
   [Che, Huilian] China Agr Univ, Coll Food Sci & Nutr Engn, Beijing Key Lab Plant Prot & Cereal Proc, Beijing, Peoples R China.
   [He, Tao] Zhongguancun Int Med Inspect & Certificat Co Ltd, Beijing, Peoples R China.
C3 China Agricultural University; Dalian Polytechnic University; China
   Agricultural University
RP Che, HL (通讯作者)，China Agr Univ, Coll Food Sci & Nutr Engn, Beijing Key Lab Plant Prot & Cereal Proc, Beijing, Peoples R China.; He, T (通讯作者)，Zhongguancun Int Med Inspect & Certificat Co Ltd, Beijing, Peoples R China.
EM chehuilian@cau.edu.cn; sche123@163.com
FU Chinese Nutrition Society-Zhongshi Yingke Nutrition Research Fund
   [CNS-FF2019A21]
FX Funding This work was supported by Chinese Nutrition Society-Zhongshi
   Yingke Nutrition Research Fund (CNS-FF2019A21).
CR ADAMS WJ, 1994, GUT, V35, P1632, DOI 10.1136/gut.35.11.1632
   [Anonymous], 2012, TRANSL GASTROINTEST
   Beavitt SJE, 2005, J IMMUNOL, V175, P1867, DOI 10.4049/jimmunol.175.3.1867
   Bhat-Nakshatri P, 2008, MOL CELL BIOL, V28, P7487, DOI 10.1128/MCB.00799-08
   Bosch A, 2015, SCI TRANSL MED, V7, DOI 10.1126/scitranslmed.aaa4442
   Carroll SY, 2013, PLOS ONE, V8, DOI 10.1371/journal.pone.0084718
   Ch'ng S, 2006, MODERN PATHOL, V19, P149, DOI 10.1038/modpathol.3800474
   Chan KKL, 2008, OBSTET GYNECOL, V111, P144, DOI 10.1097/01.AOG.0000296715.07705.e9
   CHANDA R, 1995, CANCER LETT, V89, P23, DOI 10.1016/0304-3835(94)03648-3
   Ellis MJ, 2013, CANCER DISCOV, V3, P27, DOI 10.1158/2159-8290.CD-12-0462
   Falus A, 2010, ADV EXP MED BIOL, V709, P109
   Gong Ping, 2014, Nucl Recept Signal, V12, pe001, DOI 10.1621/nrs.12001
   Hegyesi H, 2001, J INVEST DERMATOL, V117, P151, DOI 10.1046/j.0022-202x.2001.01406.x
   Hiragun T, 2000, FEBS LETT, V487, P219, DOI 10.1016/S0014-5793(00)02355-3
   Iorio MV, 2007, CANCER RES, V67, P8699, DOI 10.1158/0008-5472.CAN-07-1936
   Jefferson WN, 2009, ENVIRON HEALTH PERSP, V117, P1883, DOI 10.1289/ehp.0900923
   Jia WL, 2013, GENOME BIOL, V14, DOI 10.1186/gb-2013-14-2-r12
   Komi DEA, 2020, CLIN REV ALLERG IMMU, V58, P377, DOI 10.1007/s12016-020-08779-5
   Kubecova M, 2011, EUR J PHARM SCI, V42, P439, DOI 10.1016/j.ejps.2011.02.004
   Kuil J, 2009, J PEPT SCI, V15, P685, DOI 10.1002/psc.1173
   Kurashima Y, 2014, IMMUNITY, V40, P530, DOI 10.1016/j.immuni.2014.01.014
   Lahortiga I, 2007, HAEMATOLOGICA, V93, P49, DOI 10.3324/haematol.11836
   Lawson JA, 1996, BRIT J CANCER, V73, P872, DOI 10.1038/bjc.1996.155
   Lheureux S, 2015, J CLIN ONCOL, V33, DOI 10.1200/jco.2015.33.15_suppl.5566
   Liu R, 2017, ONCOL LETT, V13, P1024, DOI 10.3892/ol.2016.5495
   Ma YB, 2019, CANCERS, V11, DOI 10.3390/cancers11010033
   Mafuvadze B, 2012, HORM CANCER-US, V3, P160, DOI 10.1007/s12672-012-0114-x
   Marshall JS, 2004, J ALLERGY CLIN IMMUN, V114, P21, DOI 10.1016/j.jaci.2004.04.045
   MORIARTY CM, 1988, J CANCER RES CLIN, V114, P588
   Park S, 2008, CELL SIGNAL, V20, P1368, DOI 10.1016/j.cellsig.2008.03.004
   Salmani JMM, 2017, CHIN J NAT MEDICINES, V15, P321, DOI 10.1016/S1875-5364(17)30052-3
   Sanchez M, 2007, J BIOL CHEM, V282, P4830, DOI 10.1074/jbc.M607908200
   Seo HS, 2012, MOL CELL BIOCHEM, V366, P319, DOI 10.1007/s11010-012-1310-2
   Shi MD, 2015, CANCER CELL INT, V15, DOI 10.1186/s12935-015-0186-0
   Shmukler BE, 2019, BLOOD CELL MOL DIS, V79, DOI 10.1016/j.bcmd.2019.102346
   Shupnik MA, 2004, ONCOGENE, V23, P7979, DOI 10.1038/sj.onc.1208076
   Soslow RA, 2000, CANCER, V89, P2637, DOI 10.1002/1097-0142(20001215)89:12<2637::AID-CNCR17>3.0.CO;2-B
   Theoharides TC, 2004, TRENDS IMMUNOL, V25, P235, DOI 10.1016/j.it.2004.02.013
   Thomas C, 2011, NAT REV CANCER, V11, P597, DOI 10.1038/nrc3093
   Tiwari N, 2008, BLOOD, V111, P3665, DOI 10.1182/blood-2007-07-103309
   Tomita K, 2005, J PHARMACOL SCI, V97, P116, DOI 10.1254/jphs.FP0040691
   Tong X, 2013, ANTI-CANCER AGENT ME, V13, P971, DOI 10.2174/18715206113139990119
   Xu ZX, 2016, J STEROID BIOCHEM, V158, P22, DOI 10.1016/j.jsbmb.2016.01.008
   Zhang EK, 2020, MOLECULES, V25, DOI 10.3390/molecules25081960
NR 44
TC 13
Z9 15
U1 1
U2 21
PU FRONTIERS MEDIA SA
PI LAUSANNE
PA AVENUE DU TRIBUNAL FEDERAL 34, LAUSANNE, CH-1015, SWITZERLAND
SN 2234-943X
J9 FRONT ONCOL
JI Front. Oncol.
PD SEP 8
PY 2021
VL 11
AR 682917
DI 10.3389/fonc.2021.682917
PG 12
WC Oncology
WE Science Citation Index Expanded (SCI-EXPANDED)
SC Oncology
GA UT9ZH
UT WOS:000698465300001
PM 34568014
OA gold, Green Published
DA 2024-11-10
ER

PT J
AU Zhao, YX
   Cao, JH
   Melamed, A
   Worley, M
   Gockley, A
   Jones, D
   Nia, HT
   Zhang, YL
   Stylianopoulos, T
   Kumar, AS
   Mpekris, F
   Datta, M
   Sun, Y
   Wu, LM
   Gao, X
   Yeku, O
   del Carmen, MG
   Spriggs, DR
   Jain, RK
   Xu, L
AF Zhao, Yanxia
   Cao, Jinghong
   Melamed, Alexander
   Worley, Michael
   Gockley, Allison
   Jones, Dennis
   Nia, Hadi T.
   Zhang, Yanling
   Stylianopoulos, Triantafyllos
   Kumar, Ashwin S.
   Mpekris, Fotios
   Datta, Meenal
   Sun, Yao
   Wu, Limeng
   Gao, Xing
   Yeku, Oladapo
   del Carmen, Marcela G.
   Spriggs, David R.
   Jain, Rakesh K.
   Xu, Lei
TI Losartan treatment enhances chemotherapy efficacy and reduces ascites in
   ovarian cancer models by normalizing the tumor stroma
SO PROCEEDINGS OF THE NATIONAL ACADEMY OF SCIENCES OF THE UNITED STATES OF
   AMERICA
LA English
DT Article
DE ovarian cancer; angiotensin inhibition; drug delivery; ascites;
   antifibrotic miRNAs
ID COLLAGEN EXPRESSION; PARP INHIBITORS; DRUG-DELIVERY; GROWTH-FACTOR;
   SOLID STRESS; OPEN-LABEL; FIBROSIS; BETA; BEVACIZUMAB; CARCINOMA
AB In ovarian cancer patients, tumor fibrosis and angiotensin-driven fibrogenic signaling have been shown to inversely correlate with survival. We sought to enhance drug delivery and therapeutic efficacy by remodeling the dense extracellular matrix in two orthotopic human ovarian carcinoma xenograft models. We hypothesized that targeting the angiotensin signaling axis with losartan, an approved angiotensin system inhibitor, could reduce extracellular matrix content and the associated "solid stress," leading to better anticancer therapeutic effect. We report here four translatable findings: (i) losartan treatment enhances the efficacy of paclitaxel-a drug used for ovarian cancer treatment-via normalizing the tumor microenvironment, resulting in improved vessel perfusion and drug delivery; (ii) losartan depletes matrix via inducing antifibrotic miRNAs that should be tested as candidate biomarkers of response or resistance to chemotherapy; (iii) although losartan therapy alone does not reduce tumor burden, it reduces both the incidence and the amount of ascites formed; and (iv) our retrospective analysis revealed that patients receiving angiotensin system inhibitors concurrently with standard treatment for ovarian cancer exhibited 30 mo longer overall survival compared with patients on other antihypertensives. Our findings provide the rationale and supporting data for a clinical trial on combined losartan and chemotherapy in ovarian cancer patients.
C1 [Zhao, Yanxia; Cao, Jinghong; Jones, Dennis; Nia, Hadi T.; Zhang, Yanling; Kumar, Ashwin S.; Datta, Meenal; Sun, Yao; Wu, Limeng; Gao, Xing; Jain, Rakesh K.; Xu, Lei] Harvard Med Sch, Massachusetts Gen Hosp, Dept Radiat Oncol, Edwin L Steele Labs, Boston, MA 02114 USA.
   [Melamed, Alexander; Yeku, Oladapo; Spriggs, David R.] Harvard Med Sch, Massachusetts Gen Hosp, Gynecol Canc Program, Boston, MA 02114 USA.
   [Melamed, Alexander; Worley, Michael; Gockley, Allison; del Carmen, Marcela G.] Harvard Med Sch, Brigham & Womens Hosp, Div Gynecol Oncol, Boston, MA 02130 USA.
   [Stylianopoulos, Triantafyllos; Mpekris, Fotios] Univ Cyprus, Dept Mech & Mfg Engn, Canc Biophys Lab, CY-1678 Nicosia, Cyprus.
   [Kumar, Ashwin S.] MIT, Harvard Mit Div Hlth Sci & Technol, Cambridge, MA 02139 USA.
   [Zhao, Yanxia] Huazhong Univ Sci & Technol, Union Hosp, Tongji Med Coll, Ctr Canc, Wuhan 430023, Hubei, Peoples R China.
   [Cao, Jinghong] Capital Med Univ, Beijing TongRen Hosp, Dept Obstet & Gynecol, Beijing 100730, Peoples R China.
   [Wu, Limeng; Gao, Xing] Cent South Univ, Xiangya Hosp, Dept Oral & Maxillofacial Surg, Changsha 410008, Hunan, Peoples R China.
C3 Harvard University; Massachusetts General Hospital; Harvard Medical
   School; Harvard University; Harvard Medical School; Massachusetts
   General Hospital; Harvard University; Brigham & Women's Hospital;
   Harvard Medical School; University of Cyprus; Harvard University;
   Massachusetts Institute of Technology (MIT); Huazhong University of
   Science & Technology; Capital Medical University; Central South
   University
RP Jain, RK; Xu, L (通讯作者)，Harvard Med Sch, Massachusetts Gen Hosp, Dept Radiat Oncol, Edwin L Steele Labs, Boston, MA 02114 USA.
EM jain@steele.mgh.harvard.edu; lei@steele.mgh.harvard.edu
RI Jones, Dennis/AGZ-3231-2022; Melamed, Alexander/R-8299-2019; Jain,
   Rakesh/I-1384-2017; Xu, Lei/GRR-9174-2022; Datta, Meenal/AAK-7873-2020;
   zhang, yanling/GRJ-9862-2022; Nia, Hadi/D-6880-2013; Stylianopoulos,
   Triantafyllos/AGF-9544-2022
OI Melamed, Alexander/0000-0002-0654-0863; Kumar, Ashwin
   Srinivasan/0000-0003-3251-9977; Mpekris, Fotios/0000-0002-7125-4062;
   Nia, Hadi/0000-0003-1970-9901; Stylianopoulos,
   Triantafyllos/0000-0002-3093-1696
FU Department of Defense New Investigator Award [W81XWH-16-1-0219];
   American Cancer Society Research Scholar Award [RSG-12-199-01-TBG];
   Children's Tumor Foundation Drug Discovery Initiative; Ira Spiro Award;
   Burroughs Wellcome Fund Postdoctoral Enrichment Award; NIH
   [F32-CA216944-01, F31-HL126449, P01-CA190174, P01-CA080124,
   P50-CA165962, R01-CA129371, R01-CA208205, U01-CA224348]; A*STAR
   Fellowship; European Research Council [ERC-2013-StG-336839]; National
   Cancer Institute Outstanding Investigator Award [R35-CA197743]; Jane's
   Trust Foundation; Lustgarten Foundation; Ludwig Center at Harvard;
   National Foundation for Cancer Research; Gates Foundation
FX We thank ShanMin Chin, Anna Khachatryan, and Carolyn Smith for their
   superb technical support; Dr. Peigen Huang for his help on animal
   studies; Dr. Nilesh Talele for help with the solid stress; and Drs. Yves
   Boucher and Timothy Padera for helpful discussions. This work was
   supported by Department of Defense New Investigator Award
   W81XWH-16-1-0219 (to L.X.); American Cancer Society Research Scholar
   Award RSG-12-199-01-TBG (to L.X.); Children's Tumor Foundation Drug
   Discovery Initiative (L.X.); an Ira Spiro Award (L.X.); Burroughs
   Wellcome Fund Postdoctoral Enrichment Award (D.J.); NIH Grants
   F32-CA216944-01 (to H.T.N.) and F31-HL126449 (to M.D.); an A*STAR
   Fellowship (A.S.K.); European Research Council Grant ERC-2013-StG-336839
   (to T.S.); NIH Grant P01-CA190174 (to D.R.S. and O.Y.); NIH Grants
   P01-CA080124, P50-CA165962, R01-CA129371, R01-CA208205, and
   U01-CA224348; and National Cancer Institute Outstanding Investigator
   Award R35-CA197743, the Jane's Trust Foundation, the Lustgarten
   Foundation, the Ludwig Center at Harvard, the National Foundation for
   Cancer Research, and the Gates Foundation (to R.K.J.).
CR Aghajanian C, 2015, GYNECOL ONCOL, V139, P10, DOI 10.1016/j.ygyno.2015.08.004
   Ahmed N, 2013, FRONT ONCOL, V3, DOI 10.3389/fonc.2013.00256
   Anderton MJ, 2011, TOXICOL PATHOL, V39, P916, DOI 10.1177/0192623311416259
   [Anonymous], ANN ONCOL S8
   Armstrong DK, 2006, NEW ENGL J MED, V354, P34, DOI 10.1056/NEJMoa052985
   Beyazit F, 2015, ARCH GYNECOL OBSTET, V292, P415, DOI 10.1007/s00404-015-3661-x
   Castoldi G, 2012, J CELL PHYSIOL, V227, P850, DOI 10.1002/jcp.22939
   Chauhan VP, 2013, NAT COMMUN, V4, DOI 10.1038/ncomms3516
   Chauhan VP, 2012, NAT NANOTECHNOL, V7, P383, DOI [10.1038/nnano.2012.45, 10.1038/NNANO.2012.45]
   Chen SL, 2014, J CELL MOL MED, V18, P415, DOI 10.1111/jcmm.12218
   Coleman RL, 2017, LANCET ONCOL, V18, P779, DOI 10.1016/S1470-2045(17)30279-6
   Coleman RL, 2013, NAT REV CLIN ONCOL, V10, P211, DOI 10.1038/nrclinonc.2013.5
   Cushing L, 2011, AM J RESP CELL MOL, V45, P287, DOI 10.1165/rcmb.2010-0323OC
   de Gramont A, 2017, ONCOIMMUNOLOGY, V6, DOI 10.1080/2162402X.2016.1257453
   Diop-Frimpong B, 2011, P NATL ACAD SCI USA, V108, P2909, DOI 10.1073/pnas.1018892108
   Eskander RN, 2012, INT J WOMENS HEALTH, V4, P395, DOI 10.2147/IJWH.S29467
   Garber K, 2009, J NATL CANCER I, V101, P1664, DOI 10.1093/jnci/djp462
   Green AE, 2006, INT J NANOMED, V1, P229
   Gueorguieva I, 2014, BRIT J CLIN PHARMACO, V77, P796, DOI 10.1111/bcp.12256
   Harada K, 1999, CIRCULATION, V100, P2093, DOI 10.1161/01.CIR.100.20.2093
   Hayes CN, 2016, INT J MOL SCI, V17, DOI 10.3390/ijms17030280
   Hong S, 2010, WORLD J GASTROENTERO, V16, P2080, DOI 10.3748/wjg.v16.i17.2080
   Ino K, 2006, BRIT J CANCER, V94, P552, DOI 10.1038/sj.bjc.6602961
   Jain RK, 2014, CANCER CELL, V26, P605, DOI 10.1016/j.ccell.2014.10.006
   Jain RK, 2014, ANNU REV BIOMED ENG, V16, P321, DOI 10.1146/annurev-bioeng-071813-105259
   Jain RK, 2013, J CLIN ONCOL, V31, P2205, DOI 10.1200/JCO.2012.46.3653
   Jain RK, 1997, ADV DRUG DELIVER REV, V26, P71, DOI 10.1016/S0169-409X(97)00027-6
   Jeffrey SS, 2008, NAT BIOTECHNOL, V26, P400, DOI 10.1038/nbt0408-400
   Karam A, 2017, ANN ONCOL, V28, P711, DOI 10.1093/annonc/mdx011
   Liao S, 2011, CLIN CANCER RES, V17, P1415, DOI 10.1158/1078-0432.CCR-10-2429
   Liu H, 2017, CLIN CANCER RES, V23, P5959, DOI 10.1158/1078-0432.CCR-17-0256
   Liu JQ, 2012, P NATL ACAD SCI USA, V109, P16618, DOI 10.1073/pnas.1117610109
   Lorusso D, 2017, EXPERT OPIN DRUG SAF, V16, DOI 10.1080/14740338.2017.1325871
   Maurer B, 2010, ARTHRITIS RHEUM-US, V62, P1733, DOI 10.1002/art.27443
   Michel MC, 2013, PHARMACOL REV, V65, P809, DOI 10.1124/pr.112.007278
   Mittica G, 2018, RECENT PAT ANTI-CANC, V13, P392, DOI 10.2174/1574892813666180305165256
   Moore KN, 2018, GYNECOL ONCOL, V149, P214, DOI 10.1016/j.ygyno.2018.01.011
   Morgan RD, 2018, CANCER CHEMOTH PHARM, V81, P647, DOI 10.1007/s00280-018-3532-9
   Murphy JE, 2018, J CLIN ONCOL, V36, DOI 10.1200/JCO.2018.36.15_suppl.4116
   Netti PA, 2000, CANCER RES, V60, P2497
   Nia HT, 2018, NAT PROTOC, V13, P1091, DOI 10.1038/nprot.2018.020
   Nia HT, 2017, NAT BIOMED ENG, V1, DOI 10.1038/s41551-016-0004
   O'Reilly S, 2016, ARTHRITIS RES THER, V18, DOI 10.1186/s13075-016-0929-x
   Öhlund D, 2014, J EXP MED, V211, P1503, DOI 10.1084/jem.20140692
   Pan JL, 2014, INT J MOL MED, V34, P1381, DOI 10.3892/ijmm.2014.1935
   Pinter M, 2018, CLIN CANCER RES, V24, P3803, DOI 10.1158/1078-0432.CCR-18-0236
   Pinter M, 2017, SCI TRANSL MED, V9, DOI 10.1126/scitranslmed.aan5616
   Pujade-Lauraine E, 2014, J CLIN ONCOL, V32, P1302, DOI 10.1200/JCO.2013.51.4489
   Qin W, 2011, J AM SOC NEPHROL, V22, P1462, DOI 10.1681/ASN.2010121308
   Roderburg C, 2013, J HEPATOL, V58, P736, DOI 10.1016/j.jhep.2012.11.022
   Samrao D, 2012, TRANSL ONCOL, V5, P469, DOI 10.1593/tlo.12265
   Satoh M, 2001, J AM SOC NEPHROL, V12, P317, DOI 10.1681/ASN.V122317
   Schena FP, 2014, NEPHROL DIAL TRANSPL, V29, P755, DOI 10.1093/ndt/gft223
   Schwarz Richard I, 2015, Biochem Biophys Rep, V3, P38
   Seror O, 2016, RADIOLOGY, V280, P611, DOI 10.1148/radiol.2016150743
   Siegel RL, 2018, CA-CANCER J CLIN, V68, P7, DOI [10.3322/caac.21442, 10.3322/caac.21551]
   Song L, 2013, J OVARIAN RES, V6, DOI 10.1186/1757-2215-6-22
   Stylianopoulos T, 2018, TRENDS CANCER, V4, P292, DOI 10.1016/j.trecan.2018.02.005
   Stylianopoulos T, 2012, P NATL ACAD SCI USA, V109, P15101, DOI 10.1073/pnas.1213353109
   van Rooij E, 2008, P NATL ACAD SCI USA, V105, P13027, DOI 10.1073/pnas.0805038105
   Wang B, 2012, J AM SOC NEPHROL, V23, P252, DOI 10.1681/ASN.2011010055
   Yang L, 2005, J HEPATOL, V43, P317, DOI 10.1016/j.jhep.2005.02.034
   Yuan F, 1998, SEMIN RADIAT ONCOL, V8, P164, DOI 10.1016/S1053-4296(98)80042-8
   Zebrowski BK, 1999, ANN SURG ONCOL, V6, P373, DOI 10.1007/s10434-999-0373-0
NR 64
TC 170
Z9 178
U1 3
U2 68
PU NATL ACAD SCIENCES
PI WASHINGTON
PA 2101 CONSTITUTION AVE NW, WASHINGTON, DC 20418 USA
SN 0027-8424
EI 1091-6490
J9 P NATL ACAD SCI USA
JI Proc. Natl. Acad. Sci. U. S. A.
PD FEB 5
PY 2019
VL 116
IS 6
BP 2210
EP 2219
DI 10.1073/pnas.1818357116
PG 10
WC Multidisciplinary Sciences
WE Science Citation Index Expanded (SCI-EXPANDED)
SC Science & Technology - Other Topics
GA HK2HU
UT WOS:000457731900063
PM 30659155
OA Green Published, Bronze
HC Y
HP N
DA 2024-11-10
ER

PT J
AU Yan, H
   Guo, BY
   Zhang, S
AF Yan, Huan
   Guo, Bi-Ying
   Zhang, Shu
TI Cancer-associated fibroblasts attenuate Cisplatin-induced apoptosis in
   ovarian cancer cells by promoting STAT3 signaling
SO BIOCHEMICAL AND BIOPHYSICAL RESEARCH COMMUNICATIONS
LA English
DT Article
DE Cancer-associated fibroblasts; Epithelial ovarian cancer;
   Chemoresistance; Apoptosis; STAT3
ID TUMOR MICROENVIRONMENT; SURVIVIN EXPRESSION; BREAST-CANCER; STROMAL
   CELLS; RESISTANCE; CHEMOTHERAPY; CARCINOMA; CRYPTOTANSHINONE;
   CHEMORESISTANCE; PATHWAY
AB One of the main reasons for treatment failure in ovarian cancer is acquired drug resistance. Cancer associated fibroblasts (CAFs) are known to enhance chemoresistance in many human tumors. However, its contributions to chemoresistance acquisition in ovarian cancer are not well understood. Here, we provide the first evidence that the conditioned medium of CAFs (CAFs-CM) could attenuate the sensitivity to Cisplatin in A2780 and ES2 ovarian cancer cells and protect them from Cisplatin-induced apoptosis. We found the expression level of two anti-apoptotic proteins, Bcl-2 and Survivin, as well as their upstream controller p-STAT3 were significantly increased when ovarian cancer cells were exposed to CAFs-CM. Furthermore, inhibition of STAT3 signaling with Cryptotanshinone could down-regulate the expression of Bcl-2 and Survivin, thus weaken the post-target resistance to Cispaltin mediating by CAFs-CM in ovarian cancer cells. In conclusion, our data suggested that CAFs could activate the anti-apoptotic STAT3 signaling, thereby decrease the Cisplatin-induced apoptosis and promote chemoresistance in ovarian cancer. (C) 2016 Elsevier Inc. All rights reserved.
C1 [Yan, Huan; Guo, Bi-Ying; Zhang, Shu] Shanghai Jiao Tong Univ, Dept Obstet & Gynecol, RenJi Hosp, Sch Med,Shanghai Key Lab Gynecol Oncol, Shanghai 200127, Peoples R China.
C3 Shanghai Jiao Tong University
RP Zhang, S (通讯作者)，Shanghai Jiao Tong Univ, Dept Obstet & Gynecol, RenJi Hosp, Sch Med,Shanghai Key Lab Gynecol Oncol, Shanghai 200127, Peoples R China.
EM drzhangshu@126.com
FU National Natural Science Foundation of China [81172479]
FX This work was supported by National Natural Science Foundation of China
   (No. 81172479 to Shu Zhang).
CR Agarwal R, 2003, NAT REV CANCER, V3, P502, DOI 10.1038/nrc1123
   Amornsupak K, 2014, BMC CANCER, V14, DOI 10.1186/1471-2407-14-955
   Banerjee K., 2015, INT J CANC
   Castells M, 2012, INT J MOL SCI, V13, P9545, DOI 10.3390/ijms13089545
   Erez N, 2013, BIOCHEM BIOPH RES CO, V437, P397, DOI 10.1016/j.bbrc.2013.06.089
   Ferrandina G, 2005, BRIT J CANCER, V92, P271, DOI 10.1038/sj.bjc.6602332
   Galluzzi L, 2012, ONCOGENE, V31, P1869, DOI 10.1038/onc.2011.384
   Ge YQ, 2015, MOL MED REP, V12, P7782, DOI 10.3892/mmr.2015.4379
   Gritsko T, 2006, CLIN CANCER RES, V12, P11, DOI 10.1158/1078-0432.CCR-04-1752
   Han ZQ, 2013, BIOCHEM BIOPH RES CO, V435, P188, DOI 10.1016/j.bbrc.2013.04.087
   Herod JJO, 1996, CANCER RES, V56, P2178
   Garces AHI, 2015, CANCER CHEMOTH PHARM, V75, P221, DOI 10.1007/s00280-014-2581-y
   Kalluri R, 2006, NAT REV CANCER, V6, P392, DOI 10.1038/nrc1877
   Kassim SK, 1999, CLIN BIOCHEM, V32, P333, DOI 10.1016/S0009-9120(99)00026-0
   Lai DM, 2012, INT J ONCOL, V41, P541, DOI 10.3892/ijo.2012.1475
   Li WD, 2015, MOL CELL BIOCHEM, V406, P63, DOI 10.1007/s11010-015-2424-0
   Liguang Z., 2007, Experimental Oncology, V29, P121
   Mao Y, 2013, CANCER METAST REV, V32, P303, DOI 10.1007/s10555-012-9415-3
   Meads MB, 2009, NAT REV CANCER, V9, P665, DOI 10.1038/nrc2714
   Müerköster SS, 2008, INT J CANCER, V123, P1751, DOI 10.1002/ijc.23703
   Pietras K, 2010, EXP CELL RES, V316, P1324, DOI 10.1016/j.yexcr.2010.02.045
   Shiga K, 2015, CANCERS, V7, P2443, DOI 10.3390/cancers7040902
   Shin DS, 2009, CANCER RES, V69, P193, DOI 10.1158/0008-5472.CAN-08-2575
   Sugimoto H, 2006, CANCER BIOL THER, V5, P1640, DOI 10.4161/cbt.5.12.3354
   Valcz G, 2014, J CLIN PATHOL, V67, P1026, DOI 10.1136/jclinpath-2014-202561
   Xu LJ, 2014, INT J MOL MED, V33, P91, DOI 10.3892/ijmm.2013.1549
   Yong X, 2014, CHINESE MED J-PEKING, V127, P2091, DOI 10.3760/cma.j.issn.0366-6999.20133050
   Zhang B, 2006, METHOD FIND EXP CLIN, V28, P619, DOI 10.1358/mf.2006.28.9.1003581
   Zhang YA, 2011, CANCER LETT, V303, P47, DOI 10.1016/j.canlet.2011.01.011
   Zhu J, 2012, CARCINOGENESIS, V33, P2334, DOI 10.1093/carcin/bgs278
NR 30
TC 40
Z9 51
U1 1
U2 25
PU ACADEMIC PRESS INC ELSEVIER SCIENCE
PI SAN DIEGO
PA 525 B ST, STE 1900, SAN DIEGO, CA 92101-4495 USA
SN 0006-291X
EI 1090-2104
J9 BIOCHEM BIOPH RES CO
JI Biochem. Biophys. Res. Commun.
PD FEB 19
PY 2016
VL 470
IS 4
BP 947
EP 954
DI 10.1016/j.bbrc.2016.01.131
PG 8
WC Biochemistry & Molecular Biology; Biophysics
WE Science Citation Index Expanded (SCI-EXPANDED)
SC Biochemistry & Molecular Biology; Biophysics
GA DE4EP
UT WOS:000370582300028
PM 26826383
DA 2024-11-10
ER

PT J
AU Pieterse, Z
   Amaya-Padilla, MA
   Singomat, T
   Binju, M
   Madjid, BD
   Yu, Y
   Kaur, P
AF Pieterse, Zalitha
   Amaya-Padilla, Monica Angelica
   Singomat, Terence
   Binju, Mudra
   Madjid, Bau Dilam
   Yu, Yu
   Kaur, Pritinder
TI Ovarian cancer stem cells and their role in drug resistance
SO INTERNATIONAL JOURNAL OF BIOCHEMISTRY & CELL BIOLOGY
LA English
DT Article
DE Chemoresistance; Ovarian cancer; Cancer stem cells; Microenvironment;
   Stem cell markers
ID HIGH-GRADE; ALDEHYDE DEHYDROGENASE; TUMOR MICROENVIRONMENT; EPITHELIAL
   OVARIAN; INITIATING CELLS; CD24 EXPRESSION; CHEMOTHERAPY RESISTANCE;
   THERAPEUTIC TARGET; SIGNALING PATHWAY; PROGNOSTIC VALUE
AB Ovarian cancer is typically diagnosed at advanced stages (III or IV), with metastasis ensuing at stage III. Complete remission is infrequent and is not achieved in almost half of the women diagnosed with ovarian cancer. Consequently, management and treatment of this disease is challenging as many patients are faced with tumour recurrence disseminating to surrounding organs further complicated with acquired chemo-resistance. The cancer stem cell theory proposes the idea that a drug resistant subset of tumour cells drive tumour progression, metastasis and ultimately, recurrent disease. In the ovarian cancer field, cancer stem cells remain elusive with significant gaps in our knowledge. The characteristics and specific role of ovarian cancer stem cells in recurrence still requires further research since different studies often arrive at contradictory conclusions. Here we present a review and critical analysis of current research conducted in the field of ovarian cancer stem cells and their potential role in drug resistance including several signalling pathways within these cells that affect the viability of targeted therapies.
C1 [Pieterse, Zalitha; Amaya-Padilla, Monica Angelica; Singomat, Terence; Binju, Mudra; Madjid, Bau Dilam; Yu, Yu; Kaur, Pritinder] Curtin Univ, Sch Pharm & Biomed Sci, Curtin Hlth Innovat Res Inst, Perth, WA, Australia.
C3 Curtin University
RP Kaur, P (通讯作者)，Curtin Univ, Sch Pharm & Biomed Sci, Curtin Hlth Innovat Res Inst, Perth, WA, Australia.
EM pritinder.kaur@curtin.edu.au
RI Ardyansyah, Bau Dilam/LMN-9549-2024; Kaur, Pritinder/I-2605-2013; Yu,
   Yu/AAD-7947-2019
OI Kaur, Pritinder/0000-0002-4994-2782; Yu, Yu/0000-0002-0209-0586;
   Ardyansyah, Bau Dilam/0000-0002-8929-5380; Pieterse-Mulley,
   Zalitha/0000-0001-7817-0067; Amaya Padilla, Monica/0000-0002-7635-9760
CR Al-Hajj M, 2003, P NATL ACAD SCI USA, V100, P3983, DOI 10.1073/pnas.0530291100
   Albini A, 2015, CONNECT TISSUE RES, V56, P414, DOI 10.3109/03008207.2015.1066780
   Alvero AB, 2011, MOL CANCER THER, V10, P1385, DOI 10.1158/1535-7163.MCT-11-0023
   Alvero AB, 2009, CELL CYCLE, V8, P158, DOI 10.4161/cc.8.1.7533
   [Anonymous], CANC MED
   Arend RC, 2013, GYNECOL ONCOL, V131, P772, DOI 10.1016/j.ygyno.2013.09.034
   Baba T, 2009, ONCOGENE, V28, P209, DOI 10.1038/onc.2008.374
   Badiglian L, 2009, ONCOL REP, V21, P313, DOI 10.3892/or_00000223
   Bapat SA, 2005, CANCER RES, V65, P3025, DOI 10.1158/0008-5472.CAN-04-3931
   Bartakova A, 2018, J OBSTET GYNAECOL, V38, P110, DOI 10.1080/01443615.2017.1336753
   Boyer A, 2010, TRENDS ENDOCRIN MET, V21, P25, DOI 10.1016/j.tem.2009.08.005
   Burgos-Ojeda D, 2015, MOL CANCER THER, V14, P1717, DOI 10.1158/1535-7163.MCT-14-0607
   Burgos-Ojeda D, 2012, CANCER LETT, V322, P1, DOI 10.1016/j.canlet.2012.02.002
   Cai YL, 2014, CHINESE J CANCER RES, V26, P564, DOI 10.3978/j.issn.1000-9604.2014.08.20
   Casagrande F, 2011, CANCER-AM CANCER SOC, V117, P5519, DOI 10.1002/cncr.26215
   Chang B, 2009, MODERN PATHOL, V22, P817, DOI 10.1038/modpathol.2009.35
   Chau WK, 2013, ONCOGENE, V32, P2767, DOI 10.1038/onc.2012.290
   Choi JH, 2008, CANCER RES, V68, P5716, DOI 10.1158/0008-5472.CAN-08-0001
   Choi YL, 2005, GYNECOL ONCOL, V97, P379, DOI 10.1016/j.ygyno.2005.01.018
   Clevers H, 2011, NAT MED, V17, P313, DOI 10.1038/nm.2304
   Conic I, 2015, J OBSTET GYNAECOL RE, V41, P1630, DOI 10.1111/jog.12758
   Curley MD, 2009, STEM CELLS, V27, P2875, DOI 10.1002/stem.236
   Davidson B, 2016, HUM PATHOL, V58, P123, DOI 10.1016/j.humpath.2016.08.005
   Deng JL, 2016, ONCOTARGET, V7, P55771, DOI 10.18632/oncotarget.9908
   Dobbin ZC, 2013, INT J MOL SCI, V14, P8213, DOI 10.3390/ijms14048213
   Domcke S, 2013, NAT COMMUN, V4, DOI 10.1038/ncomms3126
   Dong X, 2014, INDIAN J CANCER, V51, P72, DOI 10.4103/0019-509X.154049
   Dubeau L, 2008, LANCET ONCOL, V9, P1191, DOI 10.1016/S1470-2045(08)70308-5
   Elmasri H, 2012, ANGIOGENESIS, V15, P457, DOI 10.1007/s10456-012-9274-0
   Ferrandina G, 2008, INT J GYNECOL CANCER, V18, P506, DOI 10.1111/j.1525-1438.2007.01056.x
   Flesken-Nikitin A, 2013, NATURE, V495, P241, DOI 10.1038/nature11979
   Gao MQ, 2010, ONCOGENE, V29, P2672, DOI 10.1038/onc.2010.35
   Gatcliffe TA, 2008, INT J GYNECOL CANCER, V18, P954, DOI 10.1111/j.1525-1438.2007.01127.x
   Giornelli G.H., 2017, EMJ, V2, P128
   Groeneweg JW, 2014, J OVARIAN RES, V7, DOI 10.1186/s13048-014-0095-1
   He QZ, 2013, EUR REV MED PHARMACO, V17, P2896
   Helland Å, 2011, PLOS ONE, V6, DOI 10.1371/journal.pone.0018064
   Ip CKM, 2016, SCI REP-UK, V6, DOI 10.1038/srep26788
   Ishiwata T, 2011, WORLD J GASTROENTERO, V17, P409, DOI 10.3748/wjg.v17.i4.409
   Jaggupilli A, 2012, CLIN DEV IMMUNOL, DOI 10.1155/2012/708036
   Januchowski R, 2016, INT J BIOCHEM CELL B, V78, P248, DOI 10.1016/j.biocel.2016.07.017
   Ji YI, 2013, PATHOL ONCOL RES, V19, P237, DOI 10.1007/s12253-012-9574-0
   Keith B, 2007, CELL, V129, P465, DOI 10.1016/j.cell.2007.04.019
   Kessler M, 2015, NAT COMMUN, V6, DOI 10.1038/ncomms9989
   Klapdor R, 2017, HUM GENE THER, V28, P886, DOI 10.1089/hum.2017.168
   Klemba Aleksandra, 2018, Contemp Oncol (Pozn), V22, P48, DOI 10.5114/wo.2018.73885
   Kozovska Z, 2014, BIOMED PHARMACOTHER, V68, P911, DOI 10.1016/j.biopha.2014.10.019
   Kristiansen G, 2004, J MOL HISTOL, V35, P255
   Kryczek I, 2012, INT J CANCER, V130, P29, DOI 10.1002/ijc.25967
   Kurtova AV, 2015, NATURE, V517, P209, DOI 10.1038/nature14034
   Landen CN, 2010, MOL CANCER THER, V9, P3186, DOI 10.1158/1535-7163.MCT-10-0563
   Langyel E, 2010, AM J PATHOL, V177, P1053, DOI 10.2353/ajpath.2010.100105
   Lever M, 2017, HISTOCHEM CELL BIOL, V147, P555, DOI 10.1007/s00418-016-1529-1
   Liang DM, 2012, BMC CANCER, V12, DOI 10.1186/1471-2407-12-201
   Liebscher CA, 2013, HUM PATHOL, V44, P1465, DOI 10.1016/j.humpath.2012.12.016
   Liu SY, 2013, PLOS ONE, V8, DOI 10.1371/journal.pone.0081050
   Luo LJ, 2011, EXP MOL PATHOL, V91, P596, DOI 10.1016/j.yexmp.2011.06.005
   Luo ZY, 2016, CANCER LETT, V377, P174, DOI 10.1016/j.canlet.2016.04.038
   Lupia M, 2017, MOL CANCER, V16, DOI 10.1186/s12943-017-0638-3
   Luvero D, 2014, THER ADV MED ONCOL, V6, P229, DOI 10.1177/1758834014544121
   Ma I, 2011, STEM CELL REV REP, V7, P292, DOI 10.1007/s12015-010-9208-4
   Ma YM, 2016, ONCOTARGETS THER, V9, P1981, DOI 10.2147/OTT.S101063
   Mabuchi S, 2015, GYNECOL ONCOL, V137, P173, DOI 10.1016/j.ygyno.2015.02.003
   MARKMAN M, 1991, J CLIN ONCOL, V9, P389, DOI 10.1200/JCO.1991.9.3.389
   McAuliffe SM, 2012, P NATL ACAD SCI USA, V109, pE2939, DOI 10.1073/pnas.1206400109
   McCain Jack, 2013, P T, V38, P96
   McClanahan T, 2006, CANCER BIOL THER, V5, P419, DOI 10.4161/cbt.5.4.2521
   McLean K, 2011, J CLIN INVEST, V121, P3206, DOI 10.1172/JCI45273
   Meirelles K, 2012, P NATL ACAD SCI USA, V109, P2358, DOI 10.1073/pnas.1120733109
   Mele L, 2018, METHODS MOL BIOL, V1692, P43, DOI 10.1007/978-1-4939-7401-6_4
   Meng EH, 2012, CLIN EXP METASTAS, V29, P939, DOI 10.1007/s10585-012-9482-4
   Mitra A.K., 2016, Ovarian Cancer Metastasis: A Unique Mechanism of Dissemination IntechOpen
   Mizuno T, 2015, GYNECOL ONCOL, V137, P299, DOI 10.1016/j.ygyno.2014.12.005
   Moserle L, 2008, CANCER RES, V68, P5658, DOI 10.1158/0008-5472.CAN-07-6341
   Nakamura K, 2017, ONCOL REP, V37, P3189, DOI 10.3892/or.2017.5583
   Nieman KM, 2011, NAT MED, V17, P1498, DOI 10.1038/nm.2492
   Onisim A, 2016, J BUON, V21, P1168
   Orian-Rousseau V, 2010, EUR J CANCER, V46, P1271, DOI 10.1016/j.ejca.2010.02.024
   Ottevanger PB, 2017, SEMIN CANCER BIOL, V44, P67, DOI 10.1016/j.semcancer.2017.04.009
   Park JT, 2006, CANCER RES, V66, P6312, DOI 10.1158/0008-5472.CAN-05-3610
   Park JT, 2010, AM J PATHOL, V177, P1087, DOI 10.2353/ajpath.2010.100316
   Parte SC, 2018, J OVARIAN RES, V11, DOI 10.1186/s13048-018-0439-3
   Pfisterer J, 2006, J CLIN ONCOL, V24, P4699, DOI 10.1200/JCO.2006.06.0913
   Raha D, 2014, CANCER RES, V74, P3579, DOI 10.1158/0008-5472.CAN-13-3456
   Rask K, 2003, BRIT J CANCER, V89, P1298, DOI 10.1038/sj.bjc.6601265
   Raspollini AR, 2004, ANN ONCOL, V15, P594, DOI 10.1093/annonc/mdh139
   Reya T, 2001, NATURE, V414, P105, DOI 10.1038/35102167
   Ricci F, 2013, AM J CANCER RES, V3, P221
   Roberts PJ, 2007, ONCOGENE, V26, P3291, DOI 10.1038/sj.onc.1210422
   Roy L, 2018, CANCERS, V10, DOI 10.3390/cancers10080241
   Schilder RJ, 2008, J CLIN ONCOL, V26, P3418, DOI 10.1200/JCO.2007.14.3420
   Senbanjo LT, 2017, FRONT CELL DEV BIOL, V5, DOI 10.3389/fcell.2017.00018
   Shih IM, 2007, CANCER RES, V67, P1879, DOI 10.1158/0008-5472.CAN-06-3958
   Silva IA, 2011, CANCER RES, V71, P3991, DOI 10.1158/0008-5472.CAN-10-3175
   Skubitz APN, 2013, GYNECOL ONCOL, V130, P579, DOI 10.1016/j.ygyno.2013.05.027
   Smith LM, 2008, BRIT J CANCER, V99, P100, DOI 10.1038/sj.bjc.6604437
   Stemberger-Papic Snjezana, 2015, Coll Antropol, V39, P745
   Stewart LM, 2018, CANCER EPIDEMIOL, V55, P110, DOI 10.1016/j.canep.2018.05.011
   Stuart GCE, 2011, INT J GYNECOL CANCER, V21, P750, DOI 10.1097/IGC.0b013e31821b2568
   Su D, 2009, CYTOTHERAPY, V11, P642, DOI 10.1080/14653240902878308
   Sun Y., 2015, Gynecol Obstet Invest
   Surowiak P, 2006, INT J GYNECOL CANCER, V16, P515, DOI 10.1111/j.1525-1438.2006.00555.x
   Szotek PP, 2006, P NATL ACAD SCI USA, V103, P11154, DOI 10.1073/pnas.0603672103
   Tothill RW, 2008, CLIN CANCER RES, V14, P5198, DOI 10.1158/1078-0432.CCR-08-0196
   Tucker SL, 2014, CLIN CANCER RES, V20, P3280, DOI 10.1158/1078-0432.CCR-14-0445
   Varas-Godoy M, 2017, STEM CELLS INT, V2017, DOI 10.1155/2017/5263974
   Vathipadiekal V, 2012, PLOS ONE, V7, DOI 10.1371/journal.pone.0029079
   Vlashi E, 2015, SEMIN CANCER BIOL, V31, P28, DOI 10.1016/j.semcancer.2014.07.001
   Xiang T, 2015, ONCOGENE, V34, P165, DOI 10.1038/onc.2013.537
   Yasuda K, 2014, LAB INVEST, V94, P1355, DOI 10.1038/labinvest.2014.122
   Yasuda K, 2013, PLOS ONE, V8, DOI 10.1371/journal.pone.0068187
   Zhan QL, 2013, BIOMED RES INT-UK, V2013, DOI 10.1155/2013/916819
   Zhang HL, 2014, SCI REP-UK, V4, DOI 10.1038/srep05811
   Zhang J, 2013, HUM PATHOL, V44, P1882, DOI 10.1016/j.humpath.2013.02.016
   Zhang J, 2012, MODERN PATHOL, V25, P456, DOI 10.1038/modpathol.2011.170
   Zhang S, 2008, CANCER RES, V68, P4311, DOI 10.1158/0008-5472.CAN-08-0364
   Zhang SP, 2014, P NATL ACAD SCI USA, V111, P17266, DOI 10.1073/pnas.1419599111
   Zhang TY, 2018, PLOS ONE, V13, DOI 10.1371/journal.pone.0196351
NR 118
TC 48
Z9 49
U1 0
U2 16
PU PERGAMON-ELSEVIER SCIENCE LTD
PI OXFORD
PA THE BOULEVARD, LANGFORD LANE, KIDLINGTON, OXFORD OX5 1GB, ENGLAND
SN 1357-2725
EI 1878-5875
J9 INT J BIOCHEM CELL B
JI Int. J. Biochem. Cell Biol.
PD JAN
PY 2019
VL 106
BP 117
EP 126
DI 10.1016/j.biocel.2018.11.012
PG 10
WC Biochemistry & Molecular Biology; Cell Biology
WE Science Citation Index Expanded (SCI-EXPANDED)
SC Biochemistry & Molecular Biology; Cell Biology
GA HI1RA
UT WOS:000456221500013
PM 30508594
DA 2024-11-10
ER

PT J
AU Carvalho, RF
   do Canto, LM
   Abildgaard, C
   Aagaard, MM
   Tronhjem, MS
   Waldstrom, M
   Jensen, LH
   Steffensen, KD
   Rogatto, SR
AF Carvalho, Robson Francisco
   do Canto, Luisa Matos
   Abildgaard, Cecilie
   Aagaard, Mads Malik
   Tronhjem, Monica Sogaard
   Waldstrom, Marianne
   Jensen, Lars Henrik
   Steffensen, Karina Dahl
   Rogatto, Silvia Regina
TI Single-cell and bulk RNA sequencing reveal ligands and receptors
   associated with worse overall survival in serous ovarian cancer
SO CELL COMMUNICATION AND SIGNALING
LA English
DT Article
DE Cancer-associated fibroblasts; Organoids; Serous ovarian cancer;
   Single-cell RNA-sequencing; Cell-cell communication
ID FALLOPIAN-TUBE; GROWTH-FACTOR; CD47; METASTASIS; INVASION; PROGRESSION;
   EXPRESSION; MIGRATION; SERUM; HETEROGENEITY
AB Background: Serous ovarian carcinoma is the most frequent histological subgroup of ovarian cancer and the leading cause of death among gynecologic tumors. The tumor microenvironment and cancer-associated fibroblasts (CAFs) have a critical role in the origin and progression of cancer. We comprehensively characterized the crosstalk between CAFs and ovarian cancer cells from malignant fluids to identify specific ligands and receptors mediating intercellular communications and disrupted pathways related to prognosis and therapy response.
   Methods: Malignant fluids of serous ovarian cancer, including tumor-derived organoids, CAFs-enriched (eCAFs), and malignant effusion cells (no cultured) paired with normal ovarian tissues, were explored by RNA-sequencing. These data were integrated with single-cell RNA-sequencing data of ascites from ovarian cancer patients. The most relevant ligand and receptor interactions were used to identify differentially expressed genes with prognostic values in ovarian cancer.
   Results: CAF ligands and epithelial cancer cell receptors were enriched for PI3K-AKT, focal adhesion, and epithelial-mesenchymal transition signaling pathways. Collagens, MIF, MDK, APP, and laminin were detected as the most significant signaling, and the top ligand-receptor interactions THBS2/THBS3 (CAFs)-CD47 (cancer cells), MDK (CAFs)- NCL/SDC2/SDC4 (cancer cells) as potential therapeutic targets. Interestingly, 34 genes encoding receptors and ligands of the P13K pathway were associated with the outcome, response to treatment, and overall survival in ovarian cancer. Up-regulated genes from this list consistently predicted a worse overall survival (hazard ratio >1.0 and log-rank P< 0.05) in two independent validation cohorts.
   Conclusions: This study describes critical signaling pathways, ligands, and receptors involved in the communication between CAFs and cancer cells that have prognostic and therapeutic significance in ovarian cancer.
C1 [Carvalho, Robson Francisco; do Canto, Luisa Matos; Abildgaard, Cecilie; Aagaard, Mads Malik; Rogatto, Silvia Regina] Univ Hosp Southern Denmark, Dept Clin Genet, DK-7100 Vejle, Denmark.
   [Carvalho, Robson Francisco; do Canto, Luisa Matos; Abildgaard, Cecilie; Rogatto, Silvia Regina] Univ Southern Denmark, Inst Reg Hlth Res, DK-5230 Odense, Denmark.
   [Carvalho, Robson Francisco] Sao Paulo State Univ UNESP, Dept Struct & Funct Biol, Inst Biosci, BR-18618689 Botucatu, SP, Brazil.
   [Tronhjem, Monica Sogaard; Jensen, Lars Henrik; Steffensen, Karina Dahl] Univ Hosp Southern Denmark, Dept Oncol, DK-7100 Vejle, Denmark.
   [Tronhjem, Monica Sogaard; Jensen, Lars Henrik; Steffensen, Karina Dahl; Rogatto, Silvia Regina] Danish Colorectal Canc Ctr South, DK-7100 Vejle, Denmark.
   [Waldstrom, Marianne] Univ Hosp Southern Denmark, Dept Clin Pathol, DK-7100 Vejle, Denmark.
C3 University of Southern Denmark; Lillebaelt Hospital; University of
   Southern Denmark; Universidade Estadual Paulista; University of Southern
   Denmark; Lillebaelt Hospital; University of Southern Denmark; Lillebaelt
   Hospital
RP Carvalho, RF; Rogatto, SR (通讯作者)，Univ Hosp Southern Denmark, Dept Clin Genet, DK-7100 Vejle, Denmark.; Carvalho, RF; Rogatto, SR (通讯作者)，Univ Southern Denmark, Inst Reg Hlth Res, DK-5230 Odense, Denmark.; Carvalho, RF (通讯作者)，Sao Paulo State Univ UNESP, Dept Struct & Funct Biol, Inst Biosci, BR-18618689 Botucatu, SP, Brazil.; Rogatto, SR (通讯作者)，Danish Colorectal Canc Ctr South, DK-7100 Vejle, Denmark.
EM robson.carvalho@unesp.br; silvia.regina.rogatto@rsyd.dk
RI Steffensen, Karina/AFS-5701-2022; Carvalho, Robson/AAE-4134-2020;
   Rogatto, Silvia/E-6535-2012; Matos do Canto, Luisa/M-6142-2013; Jensen,
   Lars Henrik/P-6252-2018; Carvalho, Robson Francisco/E-1161-2012
OI Matos do Canto, Luisa/0000-0001-9095-9431; Rogatto,
   Silvia/0000-0003-4637-5687; Jensen, Lars Henrik/0000-0002-0020-1537;
   Carvalho, Robson Francisco/0000-0002-4901-7714; Dahl Steffensen,
   Karina/0000-0002-9217-3907
FU Region of Southern Denmark Research Fund, Denmark [20/14277]; Brazilian
   Federal Agency for Support and Evaluation of Graduate Education (CAPES)
   [88887.310463/2018-00]
FX This study was supported by grants from the Region of Southern Denmark
   Research Fund (J.nr.: 20/14277, Efond 519), Denmark. The study was
   developed in collaboration with the Brazilian Federal Agency for Support
   and Evaluation of Graduate Education (CAPES), in the scope of the
   Program CAPES-PrInt (process number 88887.310463/2018-00).
CR Afgan E, 2018, NUCLEIC ACIDS RES, V46, pW537, DOI 10.1093/nar/gky379
   Anders S, 2015, BIOINFORMATICS, V31, P166, DOI 10.1093/bioinformatics/btu638
   Armingol E, 2021, NAT REV GENET, V22, P71, DOI 10.1038/s41576-020-00292-x
   Bai Y, 2022, CANCER GENE THER, V29, P277, DOI 10.1038/s41417-021-00306-8
   Bao HJ, 2021, DIS MARKERS, V2021, DOI 10.1155/2021/5561651
   Baslan T, 2017, NAT REV CANCER, V17, P557, DOI 10.1038/nrc.2017.58
   Brightwell RM, 2016, GYNECOL ONCOL, V143, P393, DOI 10.1016/j.ygyno.2016.08.325
   Cacheux W, 2019, INT J CANCER, V145, P1852, DOI 10.1002/ijc.32178
   Cai J, 2012, CARCINOGENESIS, V33, P20, DOI 10.1093/carcin/bgr230
   Chang PY, 2017, ONCOTARGET, V8, P53432, DOI 10.18632/oncotarget.18515
   Chen EY, 2013, BMC BIOINFORMATICS, V14, DOI 10.1186/1471-2105-14-128
   Chen Y, 2021, NAT REV CLIN ONCOL, V18, P792, DOI 10.1038/s41571-021-00546-5
   Chu L, 2020, TECHNOL CANCER RES T, V19, DOI 10.1177/1533033820977535
   Cole C, 2010, CANCER BIOL THER, V10, DOI 10.4161/cbt.10.5.12585
   Dasari S, 2018, CANCERS, V10, DOI 10.3390/cancers10110406
   Deng JL, 2019, BMC CANCER, V19, DOI 10.1186/s12885-019-5824-9
   Diao BW, 2021, PATHOL ONCOL RES, V27, DOI 10.3389/pore.2021.1609855
   Didem T, 2014, TUMOR BIOL, V35, P6777, DOI 10.1007/s13277-014-1923-z
   Dobin A, 2013, BIOINFORMATICS, V29, P15, DOI 10.1093/bioinformatics/bts635
   Dong Y, 2015, ONCOL REP, V34, P936, DOI 10.3892/or.2015.4048
   du Bois A, 2009, CANCER-AM CANCER SOC, V115, P1234, DOI 10.1002/cncr.24149
   Edgar R, 2002, NUCLEIC ACIDS RES, V30, P207, DOI 10.1093/nar/30.1.207
   Ewels P, 2016, BIOINFORMATICS, V32, P3047, DOI 10.1093/bioinformatics/btw354
   Fabi F, 2021, MOL ONCOL, V15, P2106, DOI 10.1002/1878-0261.12888
   Filippou PS, 2020, ONCOGENE, V39, P2040, DOI 10.1038/s41388-019-1124-8
   Ford CE, 2020, BRIT J CANCER, V123, P9, DOI 10.1038/s41416-020-0875-x
   Fujiwara S, 2012, J OVARIAN RES, V5, DOI 10.1186/1757-2215-5-35
   Gadducci A, 2019, J OVARIAN RES, V12, DOI 10.1186/s13048-019-0484-6
   Gershenson DM, 2006, OBSTET GYNECOL, V108, P361, DOI 10.1097/01.AOG.0000227787.24587.d1
   Givel AM, 2018, NAT COMMUN, V9, DOI 10.1038/s41467-018-03348-z
   Goldman MJ, 2020, NAT BIOTECHNOL, V38, P675, DOI 10.1038/s41587-020-0546-8
   Gyorffy B, 2021, COMPUT STRUCT BIOTEC, V19, P4101, DOI 10.1016/j.csbj.2021.07.014
   Hagemann T, 2007, MOL CANCER THER, V6, P1993, DOI 10.1158/1535-7163.MCT-07-0118
   Han Q, 2019, INT J MOL MED, V44, P2245, DOI 10.3892/ijmm.2019.4361
   Hu ZY, 2020, CANCER CELL, V37, P226, DOI 10.1016/j.ccell.2020.01.003
   Hussain A, 2020, J EXP MED, V217, DOI 10.1084/jem.20191094
   Izar B, 2020, NAT MED, V26, P1271, DOI 10.1038/s41591-020-0926-0
   Jemal A, 2011, CA-CANCER J CLIN, V61, P134, DOI [10.3322/caac.20115, 10.3322/caac.21492, 10.3322/caac.20107]
   Jin SQ, 2021, NAT COMMUN, V12, DOI 10.1038/s41467-021-21246-9
   Kan TT, 2020, ONCOGENE, V39, P4227, DOI 10.1038/s41388-020-1288-2
   Kipps E, 2013, NAT REV CANCER, V13, P273, DOI 10.1038/nrc3432
   Krockenberger M, 2012, ANTICANCER RES, V32, P5233
   Kuleshov MV, 2016, NUCLEIC ACIDS RES, V44, pW90, DOI 10.1093/nar/gkw377
   Lau TS, 2017, ONCOGENE, V36, P3576, DOI 10.1038/onc.2016.509
   Lawal B, 2021, AM J CANCER RES, V11, P2590
   Lheureux S, 2019, LANCET, V393, P1240, DOI 10.1016/S0140-6736(18)32552-2
   Li HB, 2019, AM J TRANSL RES, V11, P4077
   Li QY, 2011, BMC BIOINFORMATICS, V12, DOI 10.1186/1471-2105-12-474
   Li YY, 2018, EBIOMEDICINE, V36, P209, DOI 10.1016/j.ebiom.2018.09.006
   Li YN, 2017, AM J TRANSL RES, V9, P2901
   Liang HH, 2020, MOL THER-ONCOLYTICS, V16, P53, DOI 10.1016/j.omto.2019.12.002
   Liu JH, 2019, FRONT GENET, V10, DOI 10.3389/fgene.2019.01031
   Liu R, 2017, ONCOTARGET, V8, P39021, DOI 10.18632/oncotarget.16547
   LOVE MI, 2014, GENOME BIOL, V15, DOI DOI 10.1186/S13059-014-0550-8
   Ma JC, 2019, CELL COMMUN SIGNAL, V17, DOI 10.1186/s12964-019-0432-5
   Madsen CV, 2012, ANTICANCER RES, V32, P3817
   Maenhoudt N, 2020, STEM CELL REP, V14, P717, DOI 10.1016/j.stemcr.2020.03.004
   Matulonis UA, 2017, ANN ONCOL, V28, P512, DOI 10.1093/annonc/mdw672
   McGuire S, 2014, ADV NUTR, V5, P456, DOI [10.3945/an.114.006171, 10.3945/an.116.012211]
   Meng Q, 2006, CELL SIGNAL, V18, P2262, DOI 10.1016/j.cellsig.2006.05.019
   Naora H, 2005, NAT REV CANCER, V5, P355, DOI 10.1038/nrc1611
   Olbrecht S, 2021, GENOME MED, V13, DOI 10.1186/s13073-021-00922-x
   Pang T, 2020, CELL BIOCHEM FUNCT, V38, P4, DOI 10.1002/cbf.3446
   Penticuff JC, 2019, NAT REV UROL, V16, P318, DOI 10.1038/s41585-019-0171-9
   Pietilä EA, 2021, NAT COMMUN, V12, DOI 10.1038/s41467-021-24009-8
   Prat J, 2014, INT J GYNECOL OBSTET, V124, P1, DOI 10.1016/j.ijgo.2013.10.001
   Qi GH, 2021, CELL DEATH DIS, V12, DOI 10.1038/s41419-021-04429-6
   Sahai E, 2020, NAT REV CANCER, V20, P174, DOI 10.1038/s41568-019-0238-1
   Salgado-Albarrán M, 2022, NPJ SYST BIOL APPL, V8, DOI 10.1038/s41540-022-00214-z
   Shih AJ, 2018, PLOS ONE, V13, DOI 10.1371/journal.pone.0206785
   Shimizu A, 2021, MOL CANCER RES, V19, P1583, DOI 10.1158/1541-7786.MCR-20-0956
   Shu RZ, 2021, MOL THER-ONCOLYTICS, V20, P325, DOI 10.1016/j.omto.2021.01.002
   Starruy J, 2014, BIOINFORMATICS, V30, P1331, DOI 10.1093/bioinformatics/btt772
   Stuart T, 2019, CELL, V177, P1888, DOI 10.1016/j.cell.2019.05.031
   Subramaniam KS, 2013, PLOS ONE, V8, DOI 10.1371/journal.pone.0068923
   Thaker PH, 2004, CLIN CANCER RES, V10, P5145, DOI 10.1158/1078-0432.CCR-03-0589
   Vergote I, 2010, NEW ENGL J MED, V363, P943, DOI 10.1056/NEJMoa0908806
   Wang CL, 2019, BIOMED PHARMACOTHER, V119, DOI 10.1016/j.biopha.2019.109105
   Wang K, 2016, ONCOTARGETS THER, V9, P377, DOI 10.2147/OTT.S96309
   Wingett Steven W, 2018, F1000Res, V7, P1338, DOI 10.12688/f1000research.15931.2
   Winterhoff BJ, 2017, GYNECOL ONCOL, V144, P598, DOI 10.1016/j.ygyno.2017.01.015
   Wu FL, 2021, SIGNAL TRANSDUCT TAR, V6, DOI 10.1038/s41392-021-00641-0
   Wu YH, 2021, ONCOGENE, V40, P4503, DOI 10.1038/s41388-021-01865-8
   Xie ZR, 2021, CURR PROTOC, V1, DOI 10.1002/cpz1.90
   Yang F, 2021, FRONT ONCOL, V10, DOI 10.3389/fonc.2020.576565
   Yeung TL, 2013, CANCER RES, V73, P5016, DOI 10.1158/0008-5472.CAN-13-0023
   Ying L, 2015, PLOS ONE, V10, DOI 10.1371/journal.pone.0129593
   Yoshihara M, 2020, INT J CANCER, V146, P2268, DOI 10.1002/ijc.32854
   Zeppernick F, 2014, ARCH GYNECOL OBSTET, V290, P839, DOI 10.1007/s00404-014-3364-8
   Zhou Z, 2020, CANCER LETT, V473, P62, DOI 10.1016/j.canlet.2019.12.039
   Zhu TT, 2020, CANCER CELL INT, V20, DOI 10.1186/s12935-020-01344-2
NR 91
TC 23
Z9 23
U1 2
U2 19
PU BMC
PI LONDON
PA CAMPUS, 4 CRINAN ST, LONDON N1 9XW, ENGLAND
EI 1478-811X
J9 CELL COMMUN SIGNAL
JI Cell Commun. Signal.
PD NOV 9
PY 2022
VL 20
IS 1
AR 176
DI 10.1186/s12964-022-00991-4
PG 19
WC Cell Biology
WE Science Citation Index Expanded (SCI-EXPANDED)
SC Cell Biology
GA 6G9ST
UT WOS:000885091900001
PM 36352420
OA Green Published, gold
DA 2024-11-10
ER

PT J
AU Huldani, H
   Ali, SAJ
   Al-dolaimy, F
   Hjazi, A
   Andreevich, ND
   Oudaha, KH
   Almulla, AF
   Alsaalamy, A
   Oudah, SK
   Mustafa, YF
AF Huldani, Huldani
   Ali, Sana Abdul-Jabbar
   Al-dolaimy, F.
   Hjazi, Ahmed
   Andreevich, Nikolenko Denis
   Oudaha, Khulood H.
   Almulla, Abbas F.
   Alsaalamy, Ali
   Oudah, Shamam Kareem
   Mustafa, Yasser Fakri
TI The potential role of interleukins and interferons in ovarian cancer
SO CYTOKINE
LA English
DT Article
DE Ovarian carcinoma; Interleukin; Interferon; Cancer therapy; Cytokines
ID EPITHELIAL-MESENCHYMAL TRANSITION; STEM-LIKE CELLS; DELTA-T-CELLS;
   IN-VITRO; SIGNALING PATHWAY; POOR-PROGNOSIS; IFN-GAMMA; PROMOTES;
   GROWTH; IL-8
AB Ovarian cancer poses significant challenges and remains a highly lethal disease with limited treatment options. In the context of ovarian cancer, interleukins (ILs) and interferons (IFNs), important cytokines that play crucial roles in regulating the immune system, have emerged as significant factors influencing its development. This article provides a comprehensive review of the involvement of various ILs, including those from the IL-1 family, IL-2 family, IL-6 family, IL-8 family, IL-10 family, and IL-17 family, in ovarian cancer. The focus is on their impact on tumor growth, metastasis, and their role in evading immune responses within the tumor microenvironment. Additionally, the article conducts an in-depth examination of the oncogenic or antitumor roles of each IL in the context of ovarian cancer pathogenesis and progression. Besides, we elucidated the enhancements in the treatment of ovarian cancer through the utilization of type-I IFN and type-II IFN. Recent research has shed light on the intricate mechanisms through which specific ILs and IFNs contribute to the advancement of the disease. By incorporating recent findings, this review also seeks to inspire further investigations into unexplored mechanisms, fostering ongoing research to develop more effective therapeutic strategies for ovarian cancer. Moreover, through an in-depth analysis of IL- and IFN-associated clinical trials, we have highlighted their promising potential of in the treatment of ovarian cancer. These clinical trials serve to reinforce the significant outlook for utilizing ILs and IFNs as therapeutic agents in combating this disease.
C1 [Huldani, Huldani] Lambung Mangkurat Univ, Fac Med, Dept Physiol, Banjarmasin, South Kalimanta, Indonesia.
   [Ali, Sana Abdul-Jabbar] AlSafwa Univ Coll, Pharm Dept, Karbalaa, Iraq.
   [Al-dolaimy, F.] Al Zahraa Univ Women, Karbala, Iraq.
   [Hjazi, Ahmed] Prince Sattam Bin Abdulaziz Univ, Coll Appl Med Sci, Dept Med Lab Sci, Al Kharj 11942, Saudi Arabia.
   [Andreevich, Nikolenko Denis] Sechenov First Moscow State Med Univ, Moscow, Russia.
   [Oudaha, Khulood H.] Al Ayen Univ, Coll Pharm, Pharmaceut Chem Dept, Thi Qar, Iraq.
   [Almulla, Abbas F.] Islamic Univ, Coll Tech Engn, Najaf, Iraq.
   [Almulla, Abbas F.] Islamic Univ Al Diwaniyah, Coll Tech Engn, Al Diwaniyah, Iraq.
   [Almulla, Abbas F.] Islamic Univ Babylon, Coll Tech Engn, Babylon, Iraq.
   [Alsaalamy, Ali] Imam Jaafar Al Sadiq Univ, Coll Tech Engn, Al Muthanna 66002, Iraq.
   [Oudah, Shamam Kareem] Natl Univ Sci & Technol, Coll Pharm, Dhi Qar, Iraq.
   [Mustafa, Yasser Fakri] Univ Mosul, Coll Pharm, Dept Pharmaceut Chem, Mosul 41001, Iraq.
C3 Universitas Lambung Mangkurat; Al-Zahraa University for Women; Prince
   Sattam Bin Abdulaziz University; Sechenov First Moscow State Medical
   University; Al-Ayen University; Islamic University College; Imam Jaa'far
   al-Sadiq University; National University of Science & Technology - Iraq;
   University of Mosul
RP Ali, SAJ (通讯作者)，AlSafwa Univ Coll, Pharm Dept, Karbalaa, Iraq.
EM sana.a.ali@alsafwa.edu.iq
RI Mustafa, Yasser Fakri/D-1589-2019; Almulla, Abbas F./GPW-6234-2022;
   Hjazi, Ahmed/HLH-4596-2023; H. Oudah, Khulood/AAL-5073-2020
OI Hjazi, Ahmed/0009-0003-1215-8374; Mustafa, Yasser
   Fakri/0000-0002-0926-7428; Hjazi, Ahmed/0009-0006-5207-5487; Nikolenko,
   Denis/0000-0002-4067-8321; Hjazi, Ahmed/0000-0002-1129-6930; H. Oudah,
   Khulood/0000-0002-5014-7129; Hjazi, Ahmad/0009-0008-5429-2519
CR Abdolvahab MH, 2020, IMMUNOTHERAPY-UK, V12, P833, DOI 10.2217/imt-2019-0217
   Abiko K, 2015, BRIT J CANCER, V112, P1501, DOI 10.1038/bjc.2015.101
   Aotsuka A, 2019, CANCER SCI, V110, P3068, DOI 10.1111/cas.14174
   Arimoto KI, 2018, J LEUKOCYTE BIOL, V103, P1099, DOI 10.1002/JLB.2MIR0817-342R
   Crispim PCA, 2020, AM J REPROD IMMUNOL, V84, DOI 10.1111/aji.13309
   Aune Guro, 2012, Results Immunol, V2, P190, DOI 10.1016/j.rinim.2012.10.003
   Azevedo A, 2011, WORLD J CLIN ONCOL, V2, P384, DOI 10.5306/wjco.v2.i12.384
   Baek S, 2015, CELL MOL IMMUNOL, V12, DOI 10.1038/cmi.2014.40
   Barberio AE, 2023, BIOENG TRANSL MED, V8, DOI 10.1002/btm2.10453
   Behzadi P, 2022, J IMMUNOL RES, V2022, DOI 10.1155/2022/2054431
   Bilska M, 2020, J ONCOL, V2020, DOI 10.1155/2020/8797683
   Bizon M, 2023, J PERS MED, V13, DOI 10.3390/jpm13060980
   Borucka J, 2022, BIOMED PHARMACOTHER, V150, DOI 10.1016/j.biopha.2022.113036
   Brembilla NC, 2018, FRONT IMMUNOL, V9, DOI 10.3389/fimmu.2018.01682
   Brencicova E, 2017, PLOS ONE, V12, DOI 10.1371/journal.pone.0175712
   Briukhovetska D, 2021, NAT REV CANCER, V21, P481, DOI 10.1038/s41568-021-00363-z
   Browning L, 2018, CANCER MANAG RES, V10, P6685, DOI 10.2147/CMAR.S179189
   Bulcha JT, 2021, SIGNAL TRANSDUCT TAR, V6, DOI 10.1038/s41392-021-00487-6
   Cang W, 2022, INT IMMUNOPHARMACOL, V113, DOI 10.1016/j.intimp.2022.109422
   Carbotti G, 2013, CLIN CANCER RES, V19, P4611, DOI 10.1158/1078-0432.CCR-13-0568
   Cardenas H, 2019, NPJ PRECIS ONCOL, V3, DOI 10.1038/s41698-019-0103-4
   Catalan-Dibene J, 2018, J INTERF CYTOK RES, V38, P423, DOI 10.1089/jir.2018.0089
   Cavalli G, 2021, AUTOIMMUN REV, V20, DOI 10.1016/j.autrev.2021.102763
   Chae CS, 2022, CANCER DISCOV, V12, P1904, DOI 10.1158/2159-8290.CD-21-1181
   Chang L, 2017, TUMOR BIOL, V39, DOI 10.1177/1010428317706918
   Chen C, 2020, EVID-BASED COMPL ALT, V2020, DOI 10.1155/2020/2390125
   Chen X, 2020, HUM IMMUNOL, V81, P244, DOI 10.1016/j.humimm.2020.02.002
   Chen YL, 2015, ENDOCR-RELAT CANCER, V22, P703, DOI 10.1530/ERC-15-0145
   Chen ZG, 2023, FRONT IMMUNOL, V14, DOI 10.3389/fimmu.2023.1176103
   Chovatiya N, 2022, CANCER IMMUNOL IMMUN, V71, P2929, DOI 10.1007/s00262-022-03192-7
   Chyuan IT, 2019, CELLS-BASEL, V8, DOI 10.3390/cells8090963
   Cooper MA, 2002, BLOOD, V100, P3633, DOI 10.1182/blood-2001-12-0293
   Coppola C, 2020, INT J MOL SCI, V21, DOI 10.3390/ijms21217814
   Culig Z, 2005, J CELL BIOCHEM, V95, P497, DOI 10.1002/jcb.20477
   De Andrea Marco, 2002, Eur J Paediatr Neurol, V6 Suppl A, pA41, DOI 10.1053/ejpn.2002.0573
   De Marco M, 2020, AM J CANCER RES, V10, P2596
   Dethlefsen C, 2013, BREAST CANCER RES TR, V138, P657, DOI 10.1007/s10549-013-2488-z
   Dijkgraaf EM, 2015, ANN ONCOL, V26, P2141, DOI 10.1093/annonc/mdv309
   Dinarello CA, 2018, IMMUNOL REV, V281, P8, DOI 10.1111/imr.12621
   Ding LY, 2023, J IMMUNOTHER CANCER, V11, DOI 10.1136/jitc-2022-005627
   Dominguez-Molina B, 2018, J VIROL, V92, DOI 10.1128/JVI.01219-18
   Ernst M, 2014, CLIN CANCER RES, V20, P5579, DOI 10.1158/1078-0432.CCR-13-2492
   Falcinelli M, 2023, BRAIN BEHAV IMMUN, V110, P1, DOI 10.1016/j.bbi.2023.02.011
   Fan LL, 2016, J BIOL REG HOMEOS AG, V30, P815
   Felices M, 2017, GYNECOL ONCOL, V145, P453, DOI 10.1016/j.ygyno.2017.02.028
   Gaire B, 2023, FEBS OPEN BIO, V13, P1495, DOI 10.1002/2211-5463.13624
   Gao AH, 2022, CLIN TRANSL ONCOL, V24, P57, DOI 10.1007/s12094-021-02668-9
   Gao GL, 2013, BIOSCI TRENDS, V7, P56, DOI 10.5582/bst.2013.v7.1.56
   Ge J, 2020, J OVARIAN RES, V13, DOI 10.1186/s13048-020-00672-1
   Green DS, 2023, CLIN CANCER RES, V29, P349, DOI 10.1158/1078-0432.CCR-22-1893
   Green DS, 2019, IMMUNOTHERAPY-UK, V11, P483, DOI 10.2217/imt-2018-0158
   Green DS, 2018, J TRANSL MED, V16, DOI 10.1186/s12967-018-1569-5
   Guo N, 2022, AM J CANCER RES, V12, P5646
   Guo YQ, 2010, CLIN CANCER RES, V16, P5759, DOI 10.1158/1078-0432.CCR-10-1095
   Gytz H, 2017, BIOL CELL, V109, P94, DOI 10.1111/boc.201600034
   Habanjar O, 2023, INT J MOL SCI, V24, DOI 10.3390/ijms24044002
   Hamade DF, 2022, RADIAT RES, V198, P89, DOI 10.1667/RADE-21-00224.1
   Holder PG, 2022, ADV DRUG DELIVER REV, V182, DOI 10.1016/j.addr.2022.114112
   Hoogstad-van Evert Janneke S, 2018, Oncotarget, V9, P34810, DOI 10.18632/oncotarget.26199
   Hsieh TH, 2023, BIOMED PHARMACOTHER, V161, DOI 10.1016/j.biopha.2023.114500
   Hu WH, 2011, CELL TRANSPLANT, V20, P669, DOI 10.3727/096368910X536509
   Huo JW, 2017, ARCH GYNECOL OBSTET, V295, P459, DOI 10.1007/s00404-016-4258-8
   Iyer SS, 2012, CRIT REV IMMUNOL, V32, P23, DOI 10.1615/CritRevImmunol.v32.i1.30
   Ji ZD, 2021, FRONT CELL DEV BIOL, V9, DOI 10.3389/fcell.2021.684505
   Kampan NC, 2023, CANCERS, V15, DOI 10.3390/cancers15030667
   Keita M, 2011, J OBSTET GYNAECOL RE, V37, P99, DOI 10.1111/j.1447-0756.2010.01320.x
   Keita M, 2010, J OVARIAN RES, V3, DOI 10.1186/1757-2215-3-3
   Kim B, 2017, CANCER RES TREAT, V49, P338, DOI 10.4143/crt.2016.175
   Kim YS, 2010, BMC CANCER, V10, DOI 10.1186/1471-2407-10-576
   Knuschke T, 2018, FRONT IMMUNOL, V9, DOI 10.3389/fimmu.2018.00614
   Koensgen D, 2015, CYTOKINE, V71, P334, DOI 10.1016/j.cyto.2014.07.254
   Koneru M, 2015, ONCOIMMUNOLOGY, V4, DOI 10.4161/2162402X.2014.994446
   Kowalsky SJ, 2018, MOL THER, V26, P2476, DOI 10.1016/j.ymthe.2018.07.013
   Kumari N, 2016, TUMOR BIOL, V37, P11553, DOI 10.1007/s13277-016-5098-7
   Lane D, 2018, CANCER MICROENVIRON, V11, P115, DOI 10.1007/s12307-018-0215-3
   Langyel E, 2010, AM J PATHOL, V177, P1053, DOI 10.2353/ajpath.2010.100105
   Li JJ, 2020, INT J BIOL SCI, V16, P2323, DOI 10.7150/ijbs.46651
   Li L, 2019, INT IMMUNOPHARMACOL, V68, P81, DOI 10.1016/j.intimp.2018.12.051
   Li SQ, 2015, J SURG RES, V193, P255, DOI 10.1016/j.jss.2014.06.055
   Li YY, 2017, ONCOL LETT, V13, P567, DOI 10.3892/ol.2016.5511
   Liang Z, 2021, INT J BIOL SCI, V17, P4365, DOI 10.7150/ijbs.63181
   Liu CZ, 2012, CHINESE J CANCER RES, V24, P130, DOI 10.1007/s11670-012-0130-y
   Liu C, 2021, ADV SCI, V8, DOI 10.1002/advs.202004433
   Liu C, 2022, FRONT IMMUNOL, V12, DOI 10.3389/fimmu.2021.799171
   Liu HY, 2018, ONCOTARGET, V9, P2887, DOI [10.18632/oncotarget.20812, 10.18632/oncotarget.23208]
   Liu MJ, 2013, CANCER IMMUNOL IMMUN, V62, P889, DOI 10.1007/s00262-013-1401-2
   Liu N, 2021, ONCOL LETT, V22, DOI 10.3892/ol.2021.12765
   Liu Q., 2022, Biomedicines, V11
   Liu Q, 2016, CYTOKINE GROWTH F R, V31, P61, DOI 10.1016/j.cytogfr.2016.08.002
   Liu SY, 2023, EXP CELL RES, V422, DOI 10.1016/j.yexcr.2022.113438
   Liu TQ, 2022, FRONT IMMUNOL, V13, DOI 10.3389/fimmu.2022.1087620
   Liu XQ, 2019, ONCOL REP, V41, P1045, DOI 10.3892/or.2018.6918
   Liu Y., 2022, Genetically engineered bacterium: Principles, practices, and prospects, P13
   Lombardo G, 2018, ONCOGENE, V37, P1175, DOI 10.1038/s41388-017-0034-x
   Lupi LA Jr, 2019, ACS OMEGA, V4, P21761, DOI 10.1021/acsomega.9b02512
   Lupi LA, 2020, MOLECULES, V25, DOI 10.3390/molecules25010005
   Lv HM, 2011, IMMUNOPHARM IMMUNOT, V33, P498, DOI 10.3109/08923973.2010.543685
   Sanguinete MMM, 2017, IMMUNOL INVEST, V46, P677, DOI 10.1080/08820139.2017.1360342
   Mao WQ, 2019, CANCER-AM CANCER SOC, V125, P1267, DOI 10.1002/cncr.31935
   Marks ZRC, 2023, NATURE, V620, P1063, DOI 10.1038/s41586-023-06421-w
   Marshall JS, 2018, ALLERGY ASTHMA CL IM, V14, DOI 10.1186/s13223-018-0278-1
   McLean K, 2019, ONCOGENE, V38, P1576, DOI 10.1038/s41388-018-0523-6
   Meehan EV, 2022, GENES-BASEL, V13, DOI 10.3390/genes13091643
   Mertowska P., 2023, Int J Mol Sci, V24
   Mielczarek-Palacz A, 2021, J CLIN MED, V10, DOI 10.3390/jcm10143058
   Morrison BH, 2005, BIOCHEM J, V385, P595, DOI 10.1042/BJ20040971
   Murakami M, 2019, IMMUNITY, V50, P812, DOI 10.1016/j.immuni.2019.03.027
   Nausch H, 2013, PLOS ONE, V8, DOI 10.1371/journal.pone.0054933
   Ning YX, 2018, BIOMED PHARMACOTHER, V103, P262, DOI 10.1016/j.biopha.2018.04.022
   Niu N, 2021, ONCOGENESIS, V10, DOI 10.1038/s41389-021-00349-4
   Othman A, 2022, FEBS J, V289, P3932, DOI 10.1111/febs.15803
   Padmanabhan S, 2022, CELL SIGNAL, V97, DOI 10.1016/j.cellsig.2022.110400
   Padmanabhan S, 2021, INT J BIOCHEM CELL B, V141, DOI 10.1016/j.biocel.2021.106093
   Park SJ, 2023, INT J MOL SCI, V24, DOI 10.3390/ijms24021019
   Park SA, 2022, ONCOL REP, V47, DOI 10.3892/or.2022.8263
   Pasca A, 2023, CYTOKINE, V161, DOI 10.1016/j.cyto.2022.156073
   Pastille E, 2019, MUCOSAL IMMUNOL, V12, P990, DOI 10.1038/s41385-019-0176-y
   Paul S, 2017, FRONT IMMUNOL, V8, DOI 10.3389/fimmu.2017.01124
   Platanias LC, 2005, NAT REV IMMUNOL, V5, P375, DOI 10.1038/nri1604
   Pokhriyal Ruchika, 2019, Biomark Cancer, V11, p1179299X19860815, DOI 10.1177/1179299X19860815
   Qian M, 2020, AGING-US, V12, P17122, DOI 10.18632/aging.103653
   Raeber ME, 2018, IMMUNOL REV, V283, P176, DOI 10.1111/imr.12644
   Razaghi A, 2017, EXP CELL RES, V359, P20, DOI 10.1016/j.yexcr.2017.08.014
   Rei M, 2014, P NATL ACAD SCI USA, V111, pE3562, DOI 10.1073/pnas.1403424111
   Ortiz GGR, 2023, FRONT MOL BIOSCI, V10, DOI 10.3389/fmolb.2023.1189527
   Ricciardi A, 2021, J INFECT DIS, V223, P297, DOI 10.1093/infdis/jiaa347
   Rose-John S, 2018, CSH PERSPECT BIOL, V10, DOI 10.1101/cshperspect.a028415
   Saied EM, 2017, ANN DIAGN PATHOL, V27, P62, DOI 10.1016/j.anndiagpath.2017.01.006
   Sandhiutami NMD, 2021, FRONT PHARMACOL, V11, DOI 10.3389/fphar.2020.603235
   Santos TD, 2019, PATHOLOGICA, V111, P62, DOI 10.32074/1591-951X-62-18
   Scheller J, 2011, BBA-MOL CELL RES, V1813, P878, DOI 10.1016/j.bbamcr.2011.01.034
   Scheper W, 2019, NAT MED, V25, P89, DOI 10.1038/s41591-018-0266-5
   Sekiya A, 2019, INT J ONCOL, V55, P755, DOI 10.3892/ijo.2019.4845
   Shang AQ, 2019, J EXP CLIN CANC RES, V38, DOI 10.1186/s13046-019-1394-6
   Shi WW, 2018, EXP CELL RES, V372, P35, DOI 10.1016/j.yexcr.2018.09.006
   Sikora J, 2017, AM J REPROD IMMUNOL, V77, DOI 10.1111/aji.12622
   Rodrigues ISS, 2020, IMMUNOL INVEST, V49, P510, DOI 10.1080/08820139.2019.1691222
   Silveira HS, 2020, LIFE SCI, V254, DOI 10.1016/j.lfs.2020.117786
   Simpkins F, 2013, CANCER IMMUNOL RES, V1, P168, DOI 10.1158/2326-6066.CIR-13-0098
   Singha B, 2014, J BIOL CHEM, V289, P2687, DOI 10.1074/jbc.M113.502641
   Sipak-Szmigiel O, 2017, J OVARIAN RES, V10, DOI 10.1186/s13048-017-0320-9
   Smith KA, 2014, FRONT IMMUNOL, V5, P1, DOI 10.3389/fimmu.2014.00456
   Stone ML, 2017, P NATL ACAD SCI USA, V114, pE10981, DOI 10.1073/pnas.1712514114
   Sun L, 2019, TRANSL CANCER RES, V8, P1591, DOI 10.21037/tcr.2019.08.22
   Szulc-Kielbik I, 2021, BBA-REV CANCER, V1876, DOI 10.1016/j.bbcan.2021.188639
   Thaklaewphan P, 2021, BIOMED PHARMACOTHER, V141, DOI 10.1016/j.biopha.2021.111911
   Thongchot S, 2021, INT J ONCOL, V58, DOI 10.3892/ijo.2021.5194
   Tong XG, 2016, MOL ONCOL, V10, P113, DOI 10.1016/j.molonc.2015.06.004
   Torre LA, 2018, CA-CANCER J CLIN, V68, P284, DOI 10.3322/caac.21456
   Uddin MM, 2020, METHODS MOL BIOL, V2108, P117, DOI 10.1007/978-1-0716-0247-8_10
   VADHANRAJ S, 1994, J CLIN ONCOL, V12, P707, DOI 10.1200/JCO.1994.12.4.707
   van de Veerdonk FL, 2018, IMMUNOL REV, V281, P191, DOI 10.1111/imr.12612
   Van der Meer JMR, 2021, CANCER IMMUNOL IMMUN, V70, P1305, DOI 10.1007/s00262-020-02749-8
   Verma R, 2016, J CELL COMMUN SIGNAL, V10, P61, DOI 10.1007/s12079-015-0302-x
   Wang L, 2019, AM J TRANSL RES, V11, P844
   Wang Lihua, 2020, Nan Fang Yi Ke Da Xue Xue Bao, V40, P1550, DOI 10.12122/j.issn.1673-4254.2020.11.03
   Wang LL, 2018, ONCOL REP, V39, P2081, DOI 10.3892/or.2018.6311
   Wang RR, 2013, ONCOL REP, V30, P667, DOI 10.3892/or.2013.2493
   Wang XT, 2019, CSH PERSPECT BIOL, V11, DOI 10.1101/cshperspect.a028548
   Wang XS, 2021, LAB INVEST, V101, P760, DOI 10.1038/s41374-021-00544-2
   Wang YL, 2019, REPROD SCI, V26, P244, DOI 10.1177/1933719118768684
   Wang Y, 2012, CYTOKINE, V59, P145, DOI 10.1016/j.cyto.2012.04.013
   Wen JR, 2020, J CELL MOL MED, V24, P1588, DOI 10.1111/jcmm.14848
   Winkler I, 2017, ONCOL REP, V37, P3107, DOI 10.3892/or.2017.5559
   Wu B, 2023, MOL CANCER, V22, DOI 10.1186/s12943-023-01748-4
   Wu WL, 2022, BIOENGINEERED, V13, P12211, DOI 10.1080/21655979.2022.2074615
   Xiang T, 2015, ONCOGENE, V34, P165, DOI 10.1038/onc.2013.537
   Xu J F, 2022, Zhonghua Fu Chan Ke Za Zhi, V57, P519, DOI 10.3760/cma.j.cn112141-20220509-00307
   Xu SL, 2013, MOL CANCER THER, V12, P937, DOI 10.1158/1535-7163.MCT-12-1082
   Xu SW, 2021, EUR J PHARMACOL, V894, DOI 10.1016/j.ejphar.2020.173817
   Yan MN, 2021, J ENZYM INHIB MED CH, V36, P1905, DOI 10.1080/14756366.2021.1963240
   Yang X, 2021, CELL TRANSPLANT, V30, DOI 10.1177/09636897211027819
   Yi H, 2021, J IMMUNOL RES, V2021, DOI 10.1155/2021/8875450
   Yin J, 2015, CLIN TRANSL ONCOL, V17, P365, DOI 10.1007/s12094-014-1240-4
   You Q, 2015, MOL MED REP, V12, P4859, DOI 10.3892/mmr.2015.4076
   Yousefi H, 2019, TUMORI J, V105, P84, DOI 10.1177/0300891618784790
   Yu CY, 2020, CANCER IMMUNOL IMMUN, V69, P115, DOI 10.1007/s00262-019-02445-2
   Yung MMH, 2018, THERANOSTICS, V8, P1270, DOI 10.7150/thno.22536
   Zhang HY, 2020, ARCH BIOCHEM BIOPHYS, V684, DOI 10.1016/j.abb.2020.108334
   Zhang JW, 2021, CELL DEATH DIFFER, V28, P139, DOI 10.1038/s41418-020-0588-y
   Zhang LX, 2019, ONCOL LETT, V17, P2365, DOI 10.3892/ol.2018.9842
   Zhang RJ, 2022, INT J ONCOL, V60, DOI 10.3892/ijo.2022.5340
   Zhang TS, 2023, ANAL CELL PATHOL, V2023, DOI 10.1155/2023/8334881
   Zhang YX, 2014, J OVARIAN RES, V7, DOI 10.1186/1757-2215-7-8
   Zhang Z, 2016, MOL IMMUNOL, V78, P155, DOI 10.1016/j.molimm.2016.09.014
   Zhou W, 2018, ONCOGENE, V37, P3981, DOI 10.1038/s41388-018-0238-8
   Zhou Y., 2023, The application of Interleukin-2 family cytokines in tumor immunotherapy research, P14
   Zhou Y, 2022, INT J MOL SCI, V23, DOI 10.3390/ijms23137311
   Zhu XL, 2017, ONCOTARGET, V8, P39154, DOI 10.18632/oncotarget.16610
NR 189
TC 2
Z9 2
U1 5
U2 15
PU ACADEMIC PRESS LTD- ELSEVIER SCIENCE LTD
PI LONDON
PA 24-28 OVAL RD, LONDON NW1 7DX, ENGLAND
SN 1043-4666
EI 1096-0023
J9 CYTOKINE
JI Cytokine
PD NOV
PY 2023
VL 171
AR 156379
DI 10.1016/j.cyto.2023.156379
EA SEP 2023
PG 13
WC Biochemistry & Molecular Biology; Cell Biology; Immunology
WE Science Citation Index Expanded (SCI-EXPANDED)
SC Biochemistry & Molecular Biology; Cell Biology; Immunology
GA U4UE2
UT WOS:001084758600001
PM 37757536
DA 2024-11-10
ER

PT J
AU Scott, AL
   Jazwinska, DE
   Kulawiec, DG
   Zervantonakis, IK
AF Scott, Alexis L.
   Jazwinska, Dorota E.
   Kulawiec, Diana G.
   Zervantonakis, Ioannis K.
TI Paracrine Ovarian Cancer Cell-Derived CSF1 Signaling Regulates
   Macrophage Migration Dynamics in a 3D Microfluidic Model that
   Recapitulates In Vivo Infiltration Patterns in Patient-Derived
   Xenografts
SO ADVANCED HEALTHCARE MATERIALS
LA English
DT Article; Early Access
DE cell-cell signaling; chemotherapy; microfluidics; ovarian cancer; tumor
   microenvironment
ID COLONY-STIMULATING FACTOR; POLARIZATION; INHIBITION; EXPRESSION;
   RECEPTOR; ASCITES; SYSTEMS
AB A high density of macrophages in the ovarian cancer microenvironment is associated with disease progression and poor outcomes. Understanding cancer-macrophage interaction mechanisms that establish this pro-tumorigenic microenvironment is critical for developing macrophage-targeted therapies. Here, 3D microfluidic assays and patient-derived xenografts are utilized to define the role of cancer-derived colony stimulating factor 1 (CSF1) on macrophage infiltration dynamics toward ovarian cancer cells. It is demonstrated that multiple ovarian cancer models promote the infiltration of macrophages into a 3D extracellular matrix in vitro in a cell density-dependent manner. Macrophages exhibit directional migration and increased migration speed under both direct interactions with cancer cells embedded within the matrix and paracrine crosstalk with cancer cells seeded in an independent microchannel. It is also found that platinum-based chemotherapy increases macrophage recruitment and the levels of cancer cell-derived CSF1. Targeting CSF1 signaling under baseline or chemotherapy-treatment conditions reduces the number of infiltrated macrophages. It is further shown that results obtained with the 3D microfluidic model reflect the recruitment profiles of macrophages in patient-derived xenografts in vivo. These findings highlight the role of CSF1 signaling in establishing macrophage-rich ovarian cancer microenvironments, as well as the utility of microfluidic models in recapitulating 3D tumor ecosystems and dissecting cancer-macrophage signaling.
   Profiling macrophage infiltration using the 3D microfluidic device across human patient-derived ovarian cancer models reflects in vivo xenograft infiltration patterns. Importantly, it is shown that chemotherapy treatment of cancer cells promotes macrophage recruitment via paracrine CSF1. Targeting CSF1 signaling using small molecules or antibodies reduces the number of infiltrated macrophages. image
C1 [Scott, Alexis L.; Jazwinska, Dorota E.; Kulawiec, Diana G.; Zervantonakis, Ioannis K.] Univ Pittsburgh, Swanson Sch Engn, Dept Bioengn, Pittsburgh, PA 15219 USA.
   [Zervantonakis, Ioannis K.] Univ Pittsburgh, UPMC Hillman Canc Ctr, Pittsburgh, PA 15219 USA.
   [Zervantonakis, Ioannis K.] Univ Pittsburgh, McGowan Inst Regenerat Med, Pittsburgh, PA 15219 USA.
C3 Pennsylvania Commonwealth System of Higher Education (PCSHE); University
   of Pittsburgh; Pennsylvania Commonwealth System of Higher Education
   (PCSHE); University of Pittsburgh; Pennsylvania Commonwealth System of
   Higher Education (PCSHE); University of Pittsburgh
RP Zervantonakis, IK (通讯作者)，Univ Pittsburgh, Swanson Sch Engn, Dept Bioengn, Pittsburgh, PA 15219 USA.; Zervantonakis, IK (通讯作者)，Univ Pittsburgh, UPMC Hillman Canc Ctr, Pittsburgh, PA 15219 USA.; Zervantonakis, IK (通讯作者)，Univ Pittsburgh, McGowan Inst Regenerat Med, Pittsburgh, PA 15219 USA.
EM ioz1@pitt.edu
RI Zervantonakis, Ioannis/ADS-2519-2022; Zervantonakis, Ioannis/C-2890-2011
OI Zervantonakis, Ioannis/0000-0003-2386-9553; Jazwinska,
   Dorota/0000-0002-1950-7747
FU National Institutes of Health [R00 CA222554]; US National Institutes of
   Health; Elsa Pardee FoundationPardee Foundation [NIBIB/NIH T32
   EB003392]; BIRM T32 Fellowship; Magee Women's Research Institute Ovarian
   Cancer pilot award; UPMC Hillman Cancer Center; Department of
   Bioengineering, School of Engineering at the University of Pittsburgh
FX This work was supported by the US National Institutes of Health (No. R00
   CA222554 to I.K.Z.), the Elsa Pardee FoundationPardee Foundation (pilot
   grant to I.K.Z.), a BIRM T32 Fellowship (NIBIB/NIH T32 EB003392 to
   D.J.), a Magee Women's Research Institute Ovarian Cancer pilot award,
   the UPMC Hillman Cancer Center and the Department of Bioengineering,
   School of Engineering at the University of Pittsburgh. The authors
   acknowledged Ruxuan Li for help with the bioinformatic analysis, Abigail
   Allen Gondringer for the primary murine cells and Matthew Poskus for
   cell tracking.
CR Amend SR., 2016, JOVE-J VIS EXP, V14, DOI [DOI 10.3791/53936, 10.3791/53936]
   Asem M, 2020, CANCER RES, V80, P1156, DOI 10.1158/0008-5472.CAN-19-1601
   Ayuso JM, 2022, NAT COMMUN, V13, DOI 10.1038/s41467-022-30384-7
   Bedkowska GE, 2015, J OVARIAN RES, V8, DOI 10.1186/s13048-015-0153-3
   Brooks EA, 2019, APL BIOENG, V3, DOI 10.1063/1.5091713
   Chambers SK, 1997, CLIN CANCER RES, V3, P999
   Chen JY, 2021, FRONT ONCOL, V11, DOI 10.3389/fonc.2021.744256
   Cui X, 2020, ELIFE, V9, DOI 10.7554/eLife.52253
   Dadgar N, 2020, MICROSYST NANOENG, V6, DOI 10.1038/s41378-020-00201-6
   Domcke S, 2013, NAT COMMUN, V4, DOI 10.1038/ncomms3126
   Falchook GS, 2021, INVEST NEW DRUG, V39, P1284, DOI 10.1007/s10637-021-01088-4
   Fogg KC, 2019, CANCER LETT, V458, P92, DOI 10.1016/j.canlet.2019.05.029
   Gadducci A, 1998, GYNECOL ONCOL, V70, P111, DOI 10.1006/gyno.1998.4259
   Horst EN, 2021, ACTA BIOMATER, V132, P401, DOI 10.1016/j.actbio.2021.04.041
   Ibrahim LI, 2022, BIOMATERIALS, V288, DOI 10.1016/j.biomaterials.2022.121728
   Jemal A, 2010, CA-CANCER J CLIN, V60, P277, DOI [10.3322/caac.20073, 10.3322/caac.21254]
   Krishnan V, 2020, COMMUN BIOL, V3, DOI 10.1038/s42003-020-01246-z
   Lee SWL, 2020, INTEGR BIOL-UK, V12, P90, DOI 10.1093/intbio/zyaa007
   Li SS, 2019, NAT COMMUN, V10, DOI 10.1038/s41467-019-10334-6
   Liu H, 2016, MEDICINE, V95, DOI 10.1097/MD.0000000000002675
   Liu JF, 2017, CLIN CANCER RES, V23, P1263, DOI 10.1158/1078-0432.CCR-16-1237
   Lopez E, 2023, BIOMOLECULES, V13, DOI 10.3390/biom13010103
   Lu XF, 2019, IMMUNOBIOLOGY, V224, P355, DOI 10.1016/j.imbio.2019.03.002
   Lyons YA, 2017, ONCOTARGET, V8, P96496, DOI [10.19632/oncotarget.20410, 10.18632/oncotarget.20410]
   Mantovani A, 2022, NAT REV DRUG DISCOV, V21, P799, DOI 10.1038/s41573-022-00520-5
   Matulonis UA, 2016, NAT REV DIS PRIMERS, V2, DOI 10.1038/nrdp.2016.61
   Moughon DL, 2015, CANCER RES, V75, P4742, DOI 10.1158/0008-5472.CAN-14-3373
   Novak CM, 2020, CANCERS, V12, DOI 10.3390/cancers12061521
   O'Brien SA, 2021, CANCER IMMUNOL IMMUN, V70, P2401, DOI 10.1007/s00262-021-02861-3
   Patra B, 2020, PLOS ONE, V15, DOI 10.1371/journal.pone.0244549
   Pisano S, 2021, CLIN TRANSL MED, V11, DOI 10.1002/ctm2.551
   Plattner C, 2020, METHOD ENZYMOL, V636, P261, DOI 10.1016/bs.mie.2019.05.056
   Polacheck WJ, 2013, CELL MOL LIFE SCI, V70, P1335, DOI 10.1007/s00018-012-1115-1
   Pyonteck SM, 2013, NAT MED, V19, P1264, DOI 10.1038/nm.3337
   Raghavan S, 2019, J IMMUNOTHER CANCER, V7, DOI 10.1186/s40425-019-0666-1
   Raghavan S, 2017, CLIN CANCER RES, V23, P6934, DOI 10.1158/1078-0432.CCR-17-0133
   Reinartz S, 2014, INT J CANCER, V134, P32, DOI 10.1002/ijc.28335
   Richardsen E, 2015, ANTICANCER RES, V35, P865
   Rizvi I, 2013, P NATL ACAD SCI USA, V110, pE1974, DOI 10.1073/pnas.1216989110
   Roby KF, 2000, CARCINOGENESIS, V21, P585, DOI 10.1093/carcin/21.4.585
   Saha B, 2020, BLOOD ADV, V4, P3329, DOI 10.1182/bloodadvances.2020001632
   SCHOLL SM, 1994, BRIT J CANCER, V69, P342, DOI 10.1038/bjc.1994.62
   Schoutrop E, 2022, SEMIN CANCER BIOL, V86, P207, DOI 10.1016/j.semcancer.2022.03.027
   Schweer D, 2022, CANCERS, V14, DOI 10.3390/cancers14092220
   Sontheimer-Phelps A, 2019, NAT REV CANCER, V19, P65, DOI 10.1038/s41568-018-0104-6
   St-Georges-Robillard A, 2019, INTEGR BIOL-UK, V11, P130, DOI 10.1093/intbio/zyz012
   STANLEY ER, 1976, J EXP MED, V143, P631, DOI 10.1084/jem.143.3.631
   Surendran V, 2021, BIOFABRICATION, V13, DOI 10.1088/1758-5090/abe1cf
   Tang M, 2018, CANCER SCI, V109, P1309, DOI 10.1111/cas.13567
   Thorsson V, 2019, IMMUNITY, V51, P411, DOI [10.1016/j.immuni.2019.08.004, 10.1016/j.immuni.2018.03.023]
   Wen JC, 2023, EUR J MED CHEM, V245, DOI 10.1016/j.ejmech.2022.114884
   Weroha SJ, 2014, CLIN CANCER RES, V20, P1288, DOI 10.1158/1078-0432.CCR-13-2611
   Wesolowski R, 2019, THER ADV MED ONCOL, V11, DOI 10.1177/1758835919854238
   Yang C, 2012, GYNECOL ONCOL, V124, P325, DOI 10.1016/j.ygyno.2011.10.013
   Yang L, 2015, BMC CANCER, V15, DOI 10.1186/s12885-015-1076-5
   Yang YI, 2022, BIOMED PHARMACOTHER, V153, DOI 10.1016/j.biopha.2022.113474
   Yu R, 2018, CELL BIOCHEM FUNCT, V36, P80, DOI 10.1002/cbf.3319
   Zervantonakis IK, 2017, NAT COMMUN, V8, DOI 10.1038/s41467-017-00263-7
   Zhang MY, 2014, J OVARIAN RES, V7, DOI 10.1186/1757-2215-7-19
   Zivanovic O, 2015, INT J CANCER, V136, P699, DOI 10.1002/ijc.29011
NR 60
TC 0
Z9 0
U1 5
U2 5
PU WILEY
PI HOBOKEN
PA 111 RIVER ST, HOBOKEN 07030-5774, NJ USA
SN 2192-2640
EI 2192-2659
J9 ADV HEALTHC MATER
JI Adv. Healthc. Mater.
PD 2024 JUN 5
PY 2024
DI 10.1002/adhm.202401719
EA JUN 2024
PG 11
WC Engineering, Biomedical; Nanoscience & Nanotechnology; Materials
   Science, Biomaterials
WE Science Citation Index Expanded (SCI-EXPANDED)
SC Engineering; Science & Technology - Other Topics; Materials Science
GA TA1G1
UT WOS:001238436600001
PM 38807270
DA 2024-11-10
ER

PT J
AU van der Steen, SCHA
   Raavé, R
   Langerak, S
   van Houdt, L
   van Duijnhoven, SMJ
   van Lith, SAM
   Massuger, LFAG
   Daamen, WF
   Leenders, WP
   van Kuppevelt, TH
AF van der Steen, Sophieke C. H. A.
   Raave, Rene
   Langerak, Sjoerd
   van Houdt, Laurens
   van Duijnhoven, Sander M. J.
   van Lith, Sanne A. M.
   Massuger, Leon F. A. G.
   Daamen, Willeke F.
   Leenders, William P.
   van Kuppevelt, Toin H.
TI Targeting the extracellular matrix of ovarian cancer using
   functionalized, drug loaded lyophilisomes
SO EUROPEAN JOURNAL OF PHARMACEUTICS AND BIOPHARMACEUTICS
LA English
DT Article
DE Ovarian cancer; Extracellular matrix; Targeted therapy; Drug-delivery
   system; Lyophilisomes; Glycosaminoglycans; Chondroitin sulfate
ID SULFATED CHONDROITIN SULFATES; INTRAPERITONEAL CISPLATIN;
   SURFACE-PROTEINS; TUMOR MICROENVIRONMENT; LIPOSOMAL DOXORUBICIN;
   DELIVERY SYSTEMS; PHASE-III; PACLITAXEL; CARCINOMA; CELLS
AB Epithelial ovarian cancer is characterized by a high mortality rate and is in need for novel therapeutic avenues to improve patient outcome. The tumor's extracellular matrix ("stroma") offers new possibilities for targeted drug-delivery. Recently we identified highly sulfated chondroitin sulfate (CS-E) as a component abundantly present in the ovarian cancer extracellular matrix, and as a novel target for anti-cancer therapy. Here, we report on the functionalization of drug-loaded lyophilisomes (albumin-based biocapsules) to specifically target the stroma of ovarian carcinomas with the potential to eliminate cancer cells. To achieve specific targeting, we conjugated single chain antibodies reactive with CS-E to lyophilisomes using a two-step approach comprising sortase-mediated ligation and bioorthogonal click chemistry. Antibody-functionalized lyophilisomes specifically targeted the ovarian cancer stroma through CS-E. In a CS-E rich micro-environment in vitro lyophilisomes induced cell death by extracellular release of doxorubicin which localized to the nucleus. Immunohistochemistry identified CS-E rich stroma in a variety of solid tumors other than ovarian cancer, including breast, lung and colon cancer indicating the potential versatility of matrix therapy and the use of highly sulfated chondroitin sulfates in cancer stroma as a micro-environmental hook for targeted drug delivery. (C) 2016 The Authors. Published by Elsevier B.V.
C1 [van der Steen, Sophieke C. H. A.; Raave, Rene; Langerak, Sjoerd; van Houdt, Laurens; Daamen, Willeke F.; van Kuppevelt, Toin H.] Radboud Univ Nijmegen, Med Ctr, Dept Biochem, POB 9101, NL-6500 HB Nijmegen, Netherlands.
   [van der Steen, Sophieke C. H. A.; Massuger, Leon F. A. G.] Radboud Univ Nijmegen, Med Ctr, Dept Obstet & Gynaecol, POB 9101, NL-6500 HB Nijmegen, Netherlands.
   [van Duijnhoven, Sander M. J.; van Lith, Sanne A. M.; Leenders, William P.] Radboud Univ Nijmegen, Med Ctr, Dept Pathol, POB 9101, NL-6500 HB Nijmegen, Netherlands.
C3 Radboud University Nijmegen; Radboud University Nijmegen; Radboud
   University Nijmegen
RP Daamen, WF (通讯作者)，Radboud Univ Nijmegen, Med Ctr, Dept Biochem 280, POB 9101, NL-6500 HB Nijmegen, Netherlands.
EM Willeke.Daamen@radboudumc.nl
RI Raave, Rene/R-3193-2019; van der Steen, Sophieke/L-2568-2015; van
   Kuppevelt, A.H.M.S.M./L-4463-2015; Leenders, William/O-2541-2019;
   Massuger, Leon/H-8072-2014; van Lith, Sanne/D-9732-2016; Raave,
   Rene/E-2860-2016; Daamen, Willeke F./D-5854-2015; Leenders,
   William/O-9843-2014
OI Raave, Rene/0000-0001-6066-4448; Daamen, Willeke F./0000-0003-3155-3030;
   van Lith, Sanne/0000-0001-8584-2546; Leenders,
   William/0000-0003-0066-220X
FU Radboud university medical center
FX This project was funded by the Radboud university medical center. The
   funders had no role in study design, data collection and analysis,
   decision to publish, or preparation of the manuscript.
CR Afratis N, 2012, FEBS J, V279, P1177, DOI 10.1111/j.1742-4658.2012.08529.x
   Alt K, 2015, ANGEW CHEM INT EDIT, V54, P7515, DOI 10.1002/anie.201411507
   Armstrong DK, 2006, NEW ENGL J MED, V354, P34, DOI 10.1056/NEJMoa052985
   Bae YH, 2011, J CONTROL RELEASE, V153, P198, DOI 10.1016/j.jconrel.2011.06.001
   Bajaj G, 2010, PHARM RES-DORDR, V27, P735, DOI 10.1007/s11095-009-0031-z
   Bamberger ES, 2002, J CLIN PATHOL-MOL PA, V55, P348, DOI 10.1136/mp.55.6.348
   Cirri P, 2012, CANCER METAST REV, V31, P195, DOI 10.1007/s10555-011-9340-x
   Coleman RL, 2011, GYNECOL ONCOL, V122, P111, DOI 10.1016/j.ygyno.2011.03.036
   Daamen WF, 2007, ADV MATER, V19, P673, DOI 10.1002/adma.200601947
   Engels B, 2012, SEMIN CANCER BIOL, V22, P41, DOI 10.1016/j.semcancer.2011.12.008
   Gordon AN, 2001, J CLIN ONCOL, V19, P3312, DOI 10.1200/JCO.2001.19.14.3312
   Hansen JM, 2016, EUR J CANCER, V56, P131, DOI 10.1016/j.ejca.2015.12.016
   Heintz APM, 2006, INT J GYNECOL OBSTET, V95, pS161, DOI 10.1016/S0020-7292(06)60033-7
   Heintz APM, 2006, INT J GYNECOL OBSTET, V95, pS145, DOI 10.1016/S0020-7292(06)60032-5
   Iyer AK, 2006, DRUG DISCOV TODAY, V11, P812, DOI 10.1016/j.drudis.2006.07.005
   Kobashigawa Y, 2009, J BIOMOL NMR, V43, P145, DOI 10.1007/s10858-008-9296-5
   Labiche A, 2010, INT J GYNECOL CANCER, V20, P28, DOI 10.1111/IGC.0b013e3181bda1cb
   Lammers T, 2012, J CONTROL RELEASE, V161, P175, DOI 10.1016/j.jconrel.2011.09.063
   Lesnock JL, 2013, BRIT J CANCER, V108, P1231, DOI 10.1038/bjc.2013.70
   Liang H, 2015, J CONTROL RELEASE, V209, P101, DOI 10.1016/j.jconrel.2015.04.029
   Mao Y, 2013, CANCER METAST REV, V32, P303, DOI 10.1007/s10555-012-9415-3
   Markman M, 2001, J CLIN ONCOL, V19, P1001, DOI 10.1200/JCO.2001.19.4.1001
   Mikami T, 2013, BBA-GEN SUBJECTS, V1830, P4719, DOI 10.1016/j.bbagen.2013.06.006
   Muggia FM, 1997, J CLIN ONCOL, V15, P987, DOI 10.1200/JCO.1997.15.3.987
   NAVARRE WW, 1994, MOL MICROBIOL, V14, P115, DOI 10.1111/j.1365-2958.1994.tb01271.x
   Raavé R, 2015, PEERJ, V3, DOI 10.7717/peerj.1489
   SCHNEEWIND O, 1995, SCIENCE, V268, P103, DOI 10.1126/science.7701329
   Siegel R, 2012, CA-CANCER J CLIN, V62, P10, DOI 10.3322/caac.20138
   Sun XX, 2015, ACTA PHARMACOL SIN, V36, P1219, DOI 10.1038/aps.2015.92
   Swart AMC, 2008, ANN ONCOL, V19, P688, DOI 10.1093/annonc/mdm518
   ten Dam GB, 2007, AM J PATHOL, V171, P1324, DOI 10.2353/ajpath.2007.070111
   Theocharis AD, 2016, ADV DRUG DELIVER REV, V97, P4, DOI 10.1016/j.addr.2015.11.001
   Ton-That H, 1999, P NATL ACAD SCI USA, V96, P12424, DOI 10.1073/pnas.96.22.12424
   Vallen MJE, 2014, PLOS ONE, V9, DOI 10.1371/journal.pone.0111806
   Vallen MJE, 2012, GYNECOL ONCOL, V127, P202, DOI 10.1016/j.ygyno.2012.06.022
   van Bracht E, 2015, EUR J PHARM BIOPHARM, V94, P141, DOI 10.1016/j.ejpb.2015.04.020
   van Bracht E, 2014, EUR J PHARM BIOPHARM, V87, P80, DOI 10.1016/j.ejpb.2014.01.005
   van Bracht E, 2012, INT J PHARMACEUT, V439, P127, DOI 10.1016/j.ijpharm.2012.10.008
   van de Westerlo EMA, 2002, BLOOD, V99, P2427, DOI 10.1182/blood.V99.7.2427
   van der Steen SCHA, 2016, GYNECOL ONCOL, V140, P527, DOI 10.1016/j.ygyno.2015.12.024
   Vaughan S, 2011, NAT REV CANCER, V11, P719, DOI 10.1038/nrc3144
   Wegrowski Y, 2004, CRIT REV ONCOL HEMAT, V49, P259, DOI 10.1016/j.critrevonc.2003.10.005
   Witte MD, 2013, NAT PROTOC, V8, P1808, DOI 10.1038/nprot.2013.103
   Yasunaga M, 2011, BIOCONJUGATE CHEM, V22, P1776, DOI 10.1021/bc200158j
NR 44
TC 23
Z9 25
U1 0
U2 21
PU ELSEVIER
PI AMSTERDAM
PA RADARWEG 29, 1043 NX AMSTERDAM, NETHERLANDS
SN 0939-6411
EI 1873-3441
J9 EUR J PHARM BIOPHARM
JI Eur. J. Pharm. Biopharm.
PD APR
PY 2017
VL 113
BP 229
EP 239
DI 10.1016/j.ejpb.2016.12.010
PG 11
WC Pharmacology & Pharmacy
WE Science Citation Index Expanded (SCI-EXPANDED)
SC Pharmacology & Pharmacy
GA EO8PY
UT WOS:000396953400021
PM 28034806
OA hybrid, Green Published
DA 2024-11-10
ER

PT J
AU Luo, TT
   Sun, JC
   Zhu, SY
   He, J
   Hao, L
   Xiao, LL
   Zhu, Y
   Wang, QQ
   Pan, X
   Wang, ZG
   Chang, SF
AF Luo, Tingting
   Sun, Jiangchuan
   Zhu, Shenyin
   He, Juan
   Hao, Lan
   Xiao, Linlin
   Zhu, Yi
   Wang, Qianqian
   Pan, Xin
   Wang, Zhigang
   Chang, Shufang
TI Ultrasound-mediated destruction of oxygen and paclitaxel loaded
   dual-targeting microbubbles for intraperitoneal treatment of ovarian
   cancer xenografts
SO CANCER LETTERS
LA English
DT Article
DE Microbubbles; Folate; Ultrasound; Macrophages; Ovarian cancer
ID TUMOR-ASSOCIATED MACROPHAGES; FOLATE RECEPTOR-ALPHA; LIPID MICROBUBBLES;
   COMBINATION THERAPY; DELIVERY; CELLS; NANOPARTICLES; CARCINOMA; HYPOXIA;
   CHEMOTHERAPY
AB Folate receptor (FR) is overexpressed in many epithelial cancers and tumor-associated macrophages (TAMs), which enable it to function as an appropriate target for cancer treatment. We have successfully synthesized multifunctional folate-targeted and oxygen/paclitaxel loaded microbubbles (TOPLMBs) for ultrasound (US) mediated delivery for combination therapy in an intraperitoneal ovarian cancer xenograft model. The TOPLMBs target both ovarian cancer cells and TAMs and provide a promising drug delivery strategy for the combination treatment of ovarian cancer and tumor microenvironment. Microscopic imaging and flow cytometric analysis showed that TOPLMBs significantly penetrated into ovarian cancer cells and tumor-associated macrophages (TAMs) within tumor ascites fluid and the tumor nodules. Immunohistochemical analyses of dissected tumor tissue confirmed the increased tumor apoptosis, the reduced expression of vascular endothelial growth factor (VEGF) and microvascular density (MVD), and the reduced expression of CD68 after treatment (P < 0.05). Our experiment results suggest that intraperitoneal injection of dual-targeting TOPLMBs followed by US mediation provide a promising drug delivery strategy for combination treatment of ovarian cancer and tumor microenvironment with the therapeutic outcome superior to that of conventional therapeutic options. (C) 2017 Elsevier Ireland Ltd. All rights reserved.
C1 [Luo, Tingting; Sun, Jiangchuan; He, Juan; Hao, Lan; Xiao, Linlin; Zhu, Yi; Wang, Qianqian; Pan, Xin; Chang, Shufang] Chongqing Med Univ, Affiliated Hosp 2, Dept Obstet & Gynecol, 74 Linjiang Rd, Chongqing 400010, Peoples R China.
   [Luo, Tingting; Zhu, Shenyin] Chongqing Med Univ, Affiliated Hosp 1, Dept Pharm, Chongqing 400016, Peoples R China.
   [Luo, Tingting; Wang, Zhigang] Chongqing Med Univ, Affiliated Hosp 2, Inst Ultrasound Imaging, Chongqing 400010, Peoples R China.
C3 Chongqing Medical University; Chongqing Medical University; Chongqing
   Medical University
RP Chang, SF (通讯作者)，Chongqing Med Univ, Affiliated Hosp 2, Dept Obstet & Gynecol, 74 Linjiang Rd, Chongqing 400010, Peoples R China.
EM shfch2005@163.com
RI Chen, Chien-Jen/N-4723-2019; luo, tingting/JMP-5795-2023; zhu,
   shenyin/R-8159-2019; Wang, Zhigang/G-8458-2018
FU Natural Science Foundation of China [81572558, 30801228, 81372799,
   81227801, 81630047]; Health and Family Planning Commission Foundation of
   Chongqing [2015ZDXM010]
FX We are grateful to Dr. Ronald X. Xu (Department of Biomedical
   Engineering, The Ohio State University, Columbus, OH, USA) for technical
   advice and language revise, Dr. Pan Li and Yang Cao (Institute of
   Ultrasound Imaging, Second Hospital of Chongqing Medical University, and
   Chongqing, China) for technical advice regarding the induction of
   cavitation with US, to Dr. Zhibiao Wang (Director of National
   Engineering Research Center of Ultrasound Medicine, Chongqing Medical
   University, Chongqing, China) for the generous support of the
   experimental facilities. This study was supported by Natural Science
   Foundation of China (81572558, 30801228, 81372799, 81227801, 81630047),
   Health and Family Planning Commission Foundation of Chongqing
   (2015ZDXM010).
CR Aletti GD, 2009, GYNECOL ONCOL, V112, P22, DOI 10.1016/j.ygyno.2008.09.010
   ANTONY AC, 1992, BLOOD, V79, P2807
   Auzenne E, 2007, NEOPLASIA, V9, P479, DOI 10.1593/neo.07229
   Banerjee S, 2013, CLIN CANCER RES, V19, P961, DOI 10.1158/1078-0432.CCR-12-2243
   Batrakova EV, 2011, EXPERT OPIN DRUG DEL, V8, P415, DOI 10.1517/17425247.2011.559457
   Belgiovine C, 2016, CELL MOL LIFE SCI, V73, P2411, DOI 10.1007/s00018-016-2166-5
   Bhatt A, 2016, INDIA J SURG ONCOL, V7, P188, DOI 10.1007/s13193-016-0501-9
   Bioley G, 2012, BIOMATERIALS, V33, P333, DOI 10.1016/j.biomaterials.2011.09.045
   Cavalli R, 2009, INT J PHARMACEUT, V378, P215, DOI 10.1016/j.ijpharm.2009.05.058
   Chaudhury A, 2012, INT J NANOMED, V7, P739, DOI 10.2147/IJN.S26172
   Choi J, 2012, BIOMATERIALS, V33, P4195, DOI 10.1016/j.biomaterials.2012.02.022
   Choi MR, 2007, NANO LETT, V7, P3759, DOI 10.1021/nl072209h
   Colvin EK, 2014, FRONT ONCOL, V4, DOI 10.3389/fonc.2014.00137
   Conde J, 2015, ADV FUNCT MATER, V25, P4183, DOI 10.1002/adfm.201501283
   Escoffre JM, 2013, MOL PHARMACEUT, V10, P2667, DOI 10.1021/mp400081b
   Espey MG, 2006, FREE RADICAL BIO MED, V41, P1621, DOI 10.1016/j.freeradbiomed.2006.08.026
   Fukuda Koji, 2012, Front Biosci (Schol Ed), V4, P787
   Heldin CH, 2004, NAT REV CANCER, V4, P806, DOI 10.1038/nrc1456
   HIRANO K, 1985, J PHARM SCI-US, V74, P915, DOI 10.1002/jps.2600740902
   Kelemen LE, 2006, INT J CANCER, V119, P243, DOI 10.1002/ijc.21712
   Kemp Z, 2013, INT J WOMENS HEALTH, V5, P45, DOI 10.2147/IJWH.S30231
   Kim S, 2016, CANC SCI
   Kohane DS, 2006, J BIOMED MATER RES A, V77A, P351, DOI 10.1002/jbm.a.30654
   Komohara Y, 2016, ADV DRUG DELIVER REV, V99, P180, DOI 10.1016/j.addr.2015.11.009
   Kumar V, 2014, IMMUNOLOGY, V143, P512, DOI 10.1111/imm.12380
   Lee KY, 2013, BIOMATERIALS, V34, P4860, DOI 10.1016/j.biomaterials.2013.03.029
   Lentacker I, 2014, ADV DRUG DELIVER REV, V72, P49, DOI 10.1016/j.addr.2013.11.008
   Liu L, 2015, CANCER LETT, V361, P147, DOI 10.1016/j.canlet.2015.02.052
   Low PS, 2008, ACCOUNTS CHEM RES, V41, P120, DOI 10.1021/ar7000815
   Premalata C S, 2016, Gulf J Oncolog, V1, P49
   Primeau AJ, 2005, CLIN CANCER RES, V11, P8782, DOI 10.1158/1078-0432.CCR-05-1664
   Pu CX, 2014, MOL PHARMACEUT, V11, P49, DOI 10.1021/mp400523h
   Siegel R, 2013, CA-CANCER J CLIN, V63, P11, DOI 10.3322/caac.21166
   Smolle E, 2014, ANTICANCER RES, V34, P1553
   Solinas G, 2009, J LEUKOCYTE BIOL, V86, P1065, DOI 10.1189/jlb.0609385
   Song XR, 2006, CANCER CHEMOTH PHARM, V58, P776, DOI 10.1007/s00280-006-0224-7
   Sun JC, 2016, ULTRASON SONOCHEM, V28, P319, DOI 10.1016/j.ultsonch.2015.08.009
   Terplan M, 2009, CANCER CAUSE CONTROL, V20, P1139, DOI 10.1007/s10552-009-9322-2
   Tomasina J, 2013, INT J PHARMACEUT, V458, P197, DOI 10.1016/j.ijpharm.2013.09.025
   Tsai M, 2007, PHARM RES-DORDR, V24, P1691, DOI 10.1007/s11095-007-9298-0
   Turk MJ, 2004, CANCER LETT, V213, P165, DOI 10.1016/j.canlet.2003.12.028
   Vergote IB, 2015, CANCER METAST REV, V34, P41, DOI 10.1007/s10555-014-9539-8
   Yan F, 2011, ULTRASOUND MED BIOL, V37, P768, DOI 10.1016/j.ultrasmedbio.2011.02.006
NR 43
TC 45
Z9 47
U1 1
U2 38
PU ELSEVIER IRELAND LTD
PI CLARE
PA ELSEVIER HOUSE, BROOKVALE PLAZA, EAST PARK SHANNON, CO, CLARE, 00000,
   IRELAND
SN 0304-3835
EI 1872-7980
J9 CANCER LETT
JI Cancer Lett.
PD APR 10
PY 2017
VL 391
BP 1
EP 11
DI 10.1016/j.canlet.2016.12.032
PG 11
WC Oncology
WE Science Citation Index Expanded (SCI-EXPANDED)
SC Oncology
GA EP4RG
UT WOS:000397367000001
PM 28043912
DA 2024-11-10
ER

PT J
AU Yeung, TL
   Leung, CS
   Wong, KK
   Samimi, G
   Thompson, MS
   Liu, JS
   Zaid, TM
   Ghosh, S
   Birrer, MJ
   Mok, SC
AF Yeung, Tsz-Lun
   Leung, Cecilia S.
   Wong, Kwong-Kwok
   Samimi, Goli
   Thompson, Melissa S.
   Liu, Jinsong
   Zaid, Tarrik M.
   Ghosh, Sue
   Birrer, Michael J.
   Mok, Samuel C.
TI TGF-β Modulates Ovarian Cancer Invasion by Upregulating CAF-Derived
   Versican in the Tumor Microenvironment
SO CANCER RESEARCH
LA English
DT Article
ID STROMAL CELLS; STEM-CELLS; CROSS-TALK; EXPRESSION; MATRIX;
   TRANSCRIPTION; FIBROBLASTS; INHIBITION; CONTRIBUTE; MEMBRANE
AB TGF-beta has limited effects on ovarian cancer cells, but its contributions to ovarian tumor growth might be mediated through elements of the tumor microenvironment. In the present study, we tested the hypothesis that TGF modulates ovarian cancer progression by modulating the contribution of cancer-associated fibroblasts (CAF) that are present in the microenvironment. Transcriptome profiling of microdissected stromal and epithelial components of high-grade serous ovarian tumors and TGF-beta-treated normal ovarian fibroblasts identified versican (VCAN) as a key upregulated target gene in CAFs. Functional evaluations in coculture experiments showed that TGF-beta enhanced the aggressiveness of ovarian cancer cells by upregulating VCAN in CAFs. VCAN expression was regulated in CAFs through TGF-beta receptor type II and SMAD signaling. Upregulated VCAN promoted the motility and invasion of ovarian cancer cells by activating the NF-kappa B signaling pathway and by upregulating expression of CD44, matrix metalloproteinase-9, and the hyaluronan-mediated motility receptor. Our work identified a TGF-beta-inducible gene signature specific to CAFs in advanced high-grade serous ovarian tumors, and showed how TGF-beta stimulates ovarian cancer cell motility and invasion by upregulating the CAF-specific gene VCAN. These findings suggest insights to develop or refine strategies for TGF-beta-targeted therapy of ovarian cancer. (C) 2013 AACR.
C1 [Yeung, Tsz-Lun; Leung, Cecilia S.; Wong, Kwong-Kwok; Thompson, Melissa S.; Zaid, Tarrik M.; Mok, Samuel C.] Univ Texas MD Anderson Canc Ctr, Dept Gynecol Oncol & Reprod Med, Houston, TX 77030 USA.
   [Liu, Jinsong] Univ Texas MD Anderson Canc Ctr, Dept Pathol, Houston, TX 77030 USA.
   [Leung, Cecilia S.; Wong, Kwong-Kwok; Mok, Samuel C.] Univ Texas Grad Sch Biomed Sci Houston, Houston, TX USA.
   [Samimi, Goli] Garvan Inst Med Res, Kinghorn Canc Ctr, Sydney, NSW, Australia.
   [Samimi, Goli] St Vincents Clin Sch, Sydney, NSW, Australia.
   [Ghosh, Sue] Brigham & Womens Hosp, Dept Obstet Gynecol & Reprod Biol, Boston, MA 02115 USA.
   [Birrer, Michael J.] Harvard Univ, Sch Med, Dept Med, Massachusetts Gen Hosp, Boston, MA USA.
C3 University of Texas System; UTMD Anderson Cancer Center; University of
   Texas System; UTMD Anderson Cancer Center; Garvan Institute of Medical
   Research; The Kinghorn Cancer Centre; Harvard University; Brigham &
   Women's Hospital; Harvard University; Harvard Medical School;
   Massachusetts General Hospital
RP Mok, SC (通讯作者)，Univ Texas MD Anderson Canc Ctr, Dept Gynecol Oncol & Reprod Med, Unit 1362, 1515 Holcombe Blvd, Houston, TX 77030 USA.
EM scmok@mdanderson.org
RI Wong, Kwong/AAA-6589-2020; Yeung, Tsz-Lun/I-4314-2018; Samimi,
   Goli/G-9386-2013
OI Mok, Samuel/0000-0001-7013-1805; Wong, Kwong-Kwok/0000-0002-0375-6669
FU NIH [R01CA133057, U54CA149196, RC4CA156551]; MD Anderson Ovarian Cancer
   SPORE grant from the NIH [P50CA083639]; MD Anderson Cancer Center
   [CA016672]
FX This study was supported in part by grants R01CA133057, U54CA149196 and
   RC4CA156551 and MD Anderson Ovarian Cancer SPORE grant P50CA083639 from
   the NIH and by the MD Anderson Cancer Center Support Grant CA016672.
CR Ao MF, 2007, CANCER RES, V67, P4244, DOI 10.1158/0008-5472.CAN-06-3946
   Baldwin RL, 2003, CANCER RES, V63, P1413
   Bayle J, 2008, J INVEST DERMATOL, V128, P871, DOI 10.1038/sj.jid.5701101
   Bhowmick NA, 2004, SCIENCE, V303, P848, DOI 10.1126/science.1090922
   Butcher DT, 2009, NAT REV CANCER, V9, P108, DOI 10.1038/nrc2544
   Drabsch Y, 2012, CANCER METAST REV, V31, P553, DOI 10.1007/s10555-012-9375-7
   Ellenrieder V, 2008, ANTICANCER RES, V28, P1531
   Franco OE, 2011, CANCER RES, V71, P1272, DOI 10.1158/0008-5472.CAN-10-3142
   Gagarina V, 2008, J BIOL CHEM, V283, P648, DOI 10.1074/jbc.M704035200
   Gardner MJ, 1996, CLIN EXP METASTAS, V14, P325, DOI 10.1007/BF00123391
   Ghosh S, 2010, GYNECOL ONCOL, V119, P114, DOI 10.1016/j.ygyno.2010.05.029
   Guido C, 2012, CELL CYCLE, V11, P3019, DOI 10.4161/cc.21384
   Haleem-Smith H, 2012, J CELL BIOCHEM, V113, P1245, DOI 10.1002/jcb.23455
   Hall CL, 1996, ONCOGENE, V13, P2213
   Jungert K, 2006, CARCINOGENESIS, V27, P2392, DOI 10.1093/carcin/bgl078
   Kang M, 2012, BIOCHEM J, V443, P691, DOI 10.1042/BJ20111584
   Kuperwasser C, 2004, P NATL ACAD SCI USA, V101, P4966, DOI 10.1073/pnas.0401064101
   Levental KR, 2009, CELL, V139, P891, DOI 10.1016/j.cell.2009.10.027
   Li JM, 1998, NUCLEIC ACIDS RES, V26, P2449, DOI 10.1093/nar/26.10.2449
   Mak P, 2010, CANCER CELL, V17, P319, DOI 10.1016/j.ccr.2010.02.030
   Malanchi I, 2012, NATURE, V481, P85, DOI 10.1038/nature10694
   Massagué J, 2000, CELL, V103, P295, DOI 10.1016/S0092-8674(00)00121-5
   McGuire WP, 1996, NEW ENGL J MED, V334, P1, DOI 10.1056/NEJM199601043340101
   Ricciardelli C, 2007, J BIOL CHEM, V282, P10814, DOI 10.1074/jbc.M606991200
   Sheng W, 2005, MOL BIOL CELL, V16, P1330, DOI 10.1091/mbc.E04-04-0295
   Shi YG, 2003, CELL, V113, P685, DOI 10.1016/S0092-8674(03)00432-X
   Shih IM, 2004, AM J PATHOL, V164, P1511, DOI 10.1016/S0002-9440(10)63708-X
   Siegel R, 2012, CA-CANCER J CLIN, V62, P10, DOI 10.3322/caac.20138
   Sunde JS, 2006, CANCER RES, V66, P8404, DOI 10.1158/0008-5472.CAN-06-0683
   Tlsty TD, 2001, CURR OPIN GENET DEV, V11, P54, DOI 10.1016/S0959-437X(00)00156-8
   Tlsty TD, 2006, ANNU REV PATHOL-MECH, V1, P119, DOI 10.1146/annurev.pathol.1.110304.100224
   Wang Z, 2012, CELL STEM CELL, V10, P111, DOI 10.1016/j.stem.2012.01.002
   Wu XC, 2005, CANCER CAUSE CONTROL, V16, P309, DOI 10.1007/s10552-004-4026-0
   Wu YJ, 2005, CELL RES, V15, P483, DOI 10.1038/sj.cr.7290318
   Yamada SD, 1999, GYNECOL ONCOL, V75, P72, DOI 10.1006/gyno.1999.5535
NR 35
TC 293
Z9 324
U1 0
U2 41
PU AMER ASSOC CANCER RESEARCH
PI PHILADELPHIA
PA 615 CHESTNUT ST, 17TH FLOOR, PHILADELPHIA, PA 19106-4404 USA
SN 0008-5472
J9 CANCER RES
JI Cancer Res.
PD AUG 15
PY 2013
VL 73
IS 16
BP 5016
EP 5028
DI 10.1158/0008-5472.CAN-13-0023
PG 13
WC Oncology
WE Science Citation Index Expanded (SCI-EXPANDED)
SC Oncology
GA 201RX
UT WOS:000323161800007
PM 23824740
OA Green Accepted, Green Submitted, Bronze
DA 2024-11-10
ER

PT J
AU Aotsuka, A
   Matsumoto, Y
   Arimoto, T
   Kawata, A
   Ogishima, J
   Taguchi, A
   Tanikawa, M
   Sone, K
   Mori-Uchino, M
   Tsuruga, T
   Oda, K
   Kawana, K
   Osuga, Y
   Fujii, T
AF Aotsuka, Aeri
   Matsumoto, Yoko
   Arimoto, Takahide
   Kawata, Akira
   Ogishima, Juri
   Taguchi, Ayumi
   Tanikawa, Michihiro
   Sone, Kenbun
   Mori-Uchino, Mayuyo
   Tsuruga, Tetsushi
   Oda, Katsutoshi
   Kawana, Kei
   Osuga, Yutaka
   Fujii, Tomoyuki
TI Interleukin-17 is associated with expression of programmed cell death 1
   ligand 1 in ovarian carcinoma
SO CANCER SCIENCE
LA English
DT Article
DE IL-17; neutrophil-to-lymphocyte ratio; ovarian cancer; PD-L1; Th17
ID TH17 CELLS; T-CELLS; PD-L1 EXPRESSION; TUMOR MICROENVIRONMENT;
   PERIPHERAL-BLOOD; CANCER; STAT3; GAMMA; IL-17; SURVIVAL
AB The programmed cell death 1/programmed cell death 1 ligand 1 pathway was successfully targeted in cancer immunotherapy. Elevated interleukin-17 (IL-17), which is known in autoimmune diseases, has recently been recognized in cancer patients. We investigated the role of IL-17 in the regulation of expression of programmed cell death 1 ligand 1 in ovarian cancer by evaluating changes in the number of IL-17-producing cluster of differentiation 4 helper T cells (Th17) and gamma delta T cells (gamma delta T17) in PBMC of 52 gynecological cancer patients (including 30 ovarian cancer patients) and 18 healthy controls. The occupancy ratio of Th17 and gamma delta T17 was higher in ovarian cancer and endometrial cancer patients than in controls, determined by multi-color flow cytometry (Th17: P < 0.0001 and P = 0.0002, respectively; gamma delta T17: P = 0.0020 and P = 0.0084, respectively). IL-17 mRNA level was elevated in PBMC of ovarian cancer patients (P = 0.0029), as measured by RT-PCR. The neutrophil-to-lymphocyte ratio, which is a prognostic biomarker of ovarian cancer, correlated with Th17 occupancy ratio in patients (P = 0.0068). We found that programmed cell death 1 ligand 1 expression and its associated factors (IL-6 and phospho-signal transducer and activator of transcription 3) were induced by IL-17 in an ovarian cancer cell line. These results suggest that increased Th17 counts and IL-17 level, which correlated with high neutrophil-to-lymphocyte ratio and programmed cell death 1 ligand 1 expression, are potential biomarkers for poor prognosis in ovarian cancer and likely indications for application of programmed cell death 1 ligand 1 pathway inhibitors.
C1 [Aotsuka, Aeri; Matsumoto, Yoko; Kawata, Akira; Ogishima, Juri; Tanikawa, Michihiro; Sone, Kenbun; Mori-Uchino, Mayuyo; Tsuruga, Tetsushi; Oda, Katsutoshi; Osuga, Yutaka; Fujii, Tomoyuki] Univ Tokyo, Dept Obstet & Gynecol, Fac Med, Bunkyo Ku, 7-3-1 Hongo, Tokyo 1138655, Japan.
   [Arimoto, Takahide] Toranomon Gen Hosp, Minato Ku, Tokyo, Japan.
   [Taguchi, Ayumi] Tokyo Metropolitan Canc & Infect Dis Ctr, Komagome Hosp, Bunkyo Ku, Tokyo, Japan.
   [Kawana, Kei] Nihon Univ, Sch Med, Itabashi Ku, Tokyo, Japan.
C3 University of Tokyo; Toranomon Hospital; Tokyo Metropolitan Cancer &
   Infectious Diseases Center Komagome Hospital; Nihon University
RP Matsumoto, Y (通讯作者)，Univ Tokyo, Dept Obstet & Gynecol, Fac Med, Bunkyo Ku, 7-3-1 Hongo, Tokyo 1138655, Japan.
EM yokomatsumoto@mac.com
OI Aotsuka, Aeri/0000-0001-9242-0069
FU Japan Science and Technology Agency [17K11269, 25861471, 26293357];
   Japan Agency for Medical Research and Development [JP17lk0201019];
   Grants-in-Aid for Scientific Research [25861471, 17K11269, 26293357]
   Funding Source: KAKEN
FX Japan Science and Technology Agency, Grant/Award Number: 17K11269,
   25861471 and 26293357; Japan Agency for Medical Research and
   Development, Grant/Award Number: JP17lk0201019
CR Abiko K, 2015, BRIT J CANCER, V112, P1501, DOI 10.1038/bjc.2015.101
   Allemani C, 2018, LANCET, V391, P1023, DOI 10.1016/S0140-6736(17)33326-3
   [Anonymous], 2015, CANC REG STAT
   Camporeale A, 2012, FRONT BIOSCI-LANDMRK, V17, P2306, DOI 10.2741/4054
   Cannioto RA, 2017, INT J GYNECOL CANCER, V27, P11, DOI 10.1097/IGC.0000000000000845
   Chen HZ, 2004, GYNECOL ONCOL, V94, P630, DOI 10.1016/j.ygyno.2004.05.056
   Dong C, 2008, J IMMUNOTOXICOL, V5, P43, DOI 10.1080/15476910801897953
   Duan MC, 2015, MEDIAT INFLAMM, V2015, DOI 10.1155/2015/802939
   Duan ZF, 2006, CLIN CANCER RES, V12, P5055, DOI 10.1158/1078-0432.CCR-06-0861
   Egwuagu CE, 2009, CYTOKINE, V47, P149, DOI 10.1016/j.cyto.2009.07.003
   Grivennikov SI, 2010, CYTOKINE GROWTH F R, V21, P11, DOI 10.1016/j.cytogfr.2009.11.005
   Hamanishi J, 2016, INT J CLIN ONCOL, V21, P462, DOI 10.1007/s10147-016-0959-z
   Han YX, 2014, CANCER SCI, V105, P933, DOI 10.1111/cas.12459
   Hao M, 2009, J OBSTET GYNAECOL RE, V35, P918, DOI 10.1111/j.1447-0756.2009.01045.x
   He SB, 2011, INT J MOL SCI, V12, P7424, DOI 10.3390/ijms12117424
   Iwakura Y, 2011, IMMUNITY, V34, P149, DOI 10.1016/j.immuni.2011.02.012
   Kimura A, 2010, EUR J IMMUNOL, V40, P1830, DOI 10.1002/eji.201040391
   Korn T, 2012, ANN NY ACAD SCI, V1247, P34, DOI 10.1111/j.1749-6632.2011.06355.x
   Laurence A, 2007, IMMUNITY, V26, P371, DOI 10.1016/j.immuni.2007.02.009
   Lockhart E, 2006, J IMMUNOL, V177, P4662, DOI 10.4049/jimmunol.177.7.4662
   Ma J, 2010, INFECT IMMUN, V78, P830, DOI 10.1128/IAI.00914-09
   McCann Georgia A, 2014, Oncoscience, V1, P216
   Mesnage SJL, 2017, ANN ONCOL, V28, P651, DOI 10.1093/annonc/mdw625
   Miyahara Y, 2008, P NATL ACAD SCI USA, V105, P15505, DOI 10.1073/pnas.0710686105
   Ogura H, 2008, IMMUNITY, V29, P628, DOI 10.1016/j.immuni.2008.07.018
   Pallandre JR, 2007, J IMMUNOL, V179, P7593, DOI 10.4049/jimmunol.179.11.7593
   Pardoll DM, 2012, NAT REV CANCER, V12, P252, DOI 10.1038/nrc3239
   Parker KH, 2015, ADV CANCER RES, V128, P95, DOI 10.1016/bs.acr.2015.04.002
   Patil RS, 2016, INT J CANCER, V139, P869, DOI 10.1002/ijc.30134
   Peng J, 2015, CANCER RES, V75, P5034, DOI 10.1158/0008-5472.CAN-14-3098
   Qu QX, 2017, CELL PHYSIOL BIOCHEM, V43, P1893, DOI 10.1159/000484109
   Schwanhäusser B, 2011, NATURE, V473, P337, DOI 10.1038/nature10098
   Tang SC, 2015, J NEUROL SCI, V348, P174, DOI 10.1016/j.jns.2014.11.035
   Wang L, 2019, J OVARIAN RES, V12, DOI 10.1186/s13048-019-0512-6
   Wang L, 2009, J EXP MED, V206, P1457, DOI 10.1084/jem.20090207
   Wang X, 2017, IMMUNOL LETT, V184, P7, DOI 10.1016/j.imlet.2017.02.006
   Wilke CM, 2011, CARCINOGENESIS, V32, P643, DOI 10.1093/carcin/bgr019
   Wu SG, 2009, NAT MED, V15, P1016, DOI 10.1038/nm.2015
   Xu LJ, 2018, MOL ONCOL, V12, P269, DOI 10.1002/1878-0261.12135
   Yang LJ, 2012, CELL BIOCHEM BIOPHYS, V62, P153, DOI 10.1007/s12013-011-9276-3
   Yu H, 2007, NAT REV IMMUNOL, V7, P41, DOI 10.1038/nri1995
   Zhang B, 2008, BIOCHEM BIOPH RES CO, V374, P533, DOI 10.1016/j.bbrc.2008.07.060
   Zhang JP, 2009, J HEPATOL, V50, P980, DOI 10.1016/j.jhep.2008.12.033
   Zhang N, 2016, INT J ONCOL, V49, P1360, DOI 10.3892/ijo.2016.3632
   Zheng YX, 2015, CLIN IMMUNOL, V157, P65, DOI 10.1016/j.clim.2014.12.012
   Zhou Q, 2017, ONCOTARGET, V8, P68938, DOI 10.18632/oncotarget.20196
   Zorn E, 2006, BLOOD, V108, P1571, DOI 10.1182/blood-2006-02-004747
NR 47
TC 21
Z9 23
U1 0
U2 3
PU WILEY
PI HOBOKEN
PA 111 RIVER ST, HOBOKEN 07030-5774, NJ USA
SN 1347-9032
EI 1349-7006
J9 CANCER SCI
JI Cancer Sci.
PD OCT
PY 2019
VL 110
IS 10
BP 3068
EP 3078
DI 10.1111/cas.14174
PG 11
WC Oncology
WE Science Citation Index Expanded (SCI-EXPANDED)
SC Oncology
GA JF3ER
UT WOS:000491269300006
PM 31432577
OA gold, Green Published
DA 2024-11-10
ER

PT J
AU Fan, SH
   Wang, YY
   Zhang, ZF
   Lu, J
   Wu, ZY
   Shan, Q
   Sun, CH
   Wu, DM
   Li, MQ
   Sheng, N
   Xie, Y
   Zheng, YL
AF Fan, Shaohua
   Wang, Yanyan
   Zhang, Zifeng
   Lu, Jun
   Wu, Zhiyong
   Shan, Qun
   Sun, Chunhui
   Wu, Dongmei
   Li, Mengqiu
   Sheng, Ning
   Xie, Ying
   Zheng, Yuanlin
TI High expression of glutamate-ammonia ligase is associated with
   unfavorable prognosis in patients with ovarian cancer
SO JOURNAL OF CELLULAR BIOCHEMISTRY
LA English
DT Article
DE glutamate-ammonia ligase; ovarian cancer; proliferation
ID ACIDIC TUMOR MICROENVIRONMENT; CELL-PROLIFERATION; V-ATPASE; SYNTHETASE;
   INHIBITION; INVASION; MARKER; GROWTH; P38
AB Glutamate-ammonia ligase (GLUL), which is also called GS (glutamine synthetase), is the enzyme that catalyzes the synthesis of glutamine from glutamate and ammonia in an ATP-dependent reaction. Here, we found higher expression of GLUL in the ovarian cancer patients was associated with worse disease-free survival (DFS) and overall survival (OS). In addition, GLUL was heterogeneously expressed in various ovarian cancer cells. The mRNA and protein expression levels of GLUL in NIH:OVCAR-3 and ES-2 cells were obviously higher than that in the other types of ovarian cancer cells. Knockdown of GLUL in NIH:OVCAR-3 or ES-2 cells could significantly decrease the proliferation ability. Furthermore, GLUL knockdown markedly inhibited the p38 MAPK signaling pathway in NIH:OVCAR-3 or ES-2 cells. Our findings suggest that decreasing expression of GLUL may be a new approach that can be used for ovarian cancer treatment.
[truncated: 3,710,653 more chars]
