# Supplementary material for: Research trends and hotspots in the tumor microenvironment of ovarian cancer: a bibliometrics and visualization study from 2005 to 2024
Source: Front Immunol. 2025 Aug 28;16:1605695. doi: 10.3389/fimmu.2025.1605695 (PMC12426531; doi:10.3389/fimmu.2025.1605695)
Supplement: Supplementary file 1 [file DataSheet1.zip › download_1001-1500.txt]

FN Clarivate Analytics Web of Science
VR 1.0
PT J
AU Scalici, JM
   Arapovic, S
   Saks, EJ
   Atkins, KA
   Petroni, G
   Duska, LR
   Slack-Davis, JK
AF Scalici, Jennifer M.
   Arapovic, Sanja
   Saks, Erin J.
   Atkins, Kristen A.
   Petroni, Gina
   Duska, Linda R.
   Slack-Davis, Jill K.
TI Mesothelium Expression of Vascular Cell Adhesion Molecule-1 (VCAM-1) Is
   Associated With an Unfavorable Prognosis in Epithelial Ovarian Cancer
   (EOC)
SO CANCER
LA English
DT Article
DE epithelial ovarian cancer; vascular cell adhesion molecule-1;
   mesothelium; metastasis; survival; tumor microenvironment
ID NEOADJUVANT CHEMOTHERAPY; PRIMARY SURGERY; SERUM-LEVELS; E-SELECTIN;
   OPEN-LABEL; SURVIVAL; SVCAM-1; CARCINOMA; BURDEN; ICAM-1
AB BACKGROUND: Mesothelium vascular cell adhesion molecule-1 (VCAM-1) expression in the metastatic epithelial ovarian cancer (EOC) microenvironment is induced by tumor and mediates tumor cell invasion. VCAM-1 imaging suggests expression during treatment is an indicator of platinum resistance. Here, we assess the potential prognostic significance of mesothelium VCAM-1 expression and prospectively evaluate whether soluble VCAM-1 (sVCAM-1) is a surrogate for mesothelium expression. METHODS: A retrospective review of EOC patients was performed to evaluate outcomes with mesothelium VCAM-1 expression determined by immunohistochemistry of peritoneum or omentum specimens. A prospective cohort of EOC patients was identified and followed through primary treatment. Serum for sVCAM-1 evaluation, which was performed via enzyme-linked immunosorbent assay, was collected before surgery or neoadjuvant chemotherapy and at each treatment cycle. Peritoneal specimens were obtained during debulking to assess mesothelial VCAM-1 expression. RESULTS: A retrospective review identified 54 advanced-stage EOC patients. Patients expressing mesothelium VCAM-1 had shortened overall survival (44 vs 79 months, P50.035) and progression-free survival (18 vs 67 months, P = 0.010); the median time to platinum resistance was 36 months for VCAM-1-expressing patients and not yet determined for the VCAM-1-negative group. In our prospective observational cohort, 18 EOC patients completed primary treatment; 3 were negative for mesothelium VCAM-1 expression, and sVCAM-1 did not vary between groups. CONCLUSIONS: Mesothelium VCAM-1 expression is negatively associated with progression-free and overall survival in EOC. This is especially compelling in light of previous data suggesting that persistent VCAM-1 expression during treatment is an indicator of platinum resistance. Our pilot study had insufficient cases to determine whether sVCAM-1 would substitute for mesothelium expression. (C) 2016 American Cancer Society.
C1 [Scalici, Jennifer M.; Arapovic, Sanja; Saks, Erin J.; Duska, Linda R.] Univ Virginia, Dept Obstet & Gynecol, Charlottesville, VA 22903 USA.
   [Atkins, Kristen A.] Univ Virginia, Dept Pathol, Charlottesville, VA 22903 USA.
   [Petroni, Gina] Univ Virginia, Dept Publ Hlth Sci, Charlottesville, VA 22903 USA.
   [Slack-Davis, Jill K.] Univ Virginia, Dept Microbiol Immunol, Ctr Canc, POB 800734, Charlottesville, VA 22903 USA.
   [Atkins, Kristen A.; Petroni, Gina; Duska, Linda R.; Slack-Davis, Jill K.] Univ Virginia, Ctr Canc, Charlottesville, VA 22903 USA.
C3 University of Virginia; University of Virginia; University of Virginia;
   University of Virginia; University of Virginia
RP Slack-Davis, JK (通讯作者)，Univ Virginia, Dept Microbiol Immunol, Ctr Canc, POB 800734, Charlottesville, VA 22903 USA.; Slack-Davis, JK (通讯作者)，Univ Virginia, Ctr Canc, Charlottesville, VA 22903 USA.
EM jks6a@virginia.edu
FU National Cancer Institute [R01 CA142783]; University of Virginia Cancer
   Center; Women's Oncology Research Fund; University of Virginia Cancer
   Center Biostatistics Shared Resource [P30 CA044579]; Eunice Kennedy
   Shriver NICHD/NIH (SCCPIR) [U54-HD28934]
FX This study was supported by National Cancer Institute grant R01 CA142783
   (to J.K.S.-D.) and a pilot award from the University of Virginia Cancer
   Center and Women's Oncology Research Fund (to J.M.S., L.R.D., J.K.S.-D.)
   and was supported in part by the University of Virginia Cancer Center
   Biostatistics Shared Resource (P30 CA044579). E.S. was the 2014-2015 Orr
   Scholar and is partially supported by the James and Vicki Orr Endowed
   Award in Women's Oncology. The Center for Research in Reproduction
   Ligand Assay and Analysis Core is supported by the Eunice Kennedy
   Shriver NICHD/NIH (SCCPIR) grant U54-HD28934.
CR Bristow RE, 2002, J CLIN ONCOL, V20, P1248, DOI 10.1200/JCO.20.5.1248
   Chang SJ, 2015, J GYNECOL ONCOL, V26, P336, DOI 10.3802/jgo.2015.26.4.336
   Christiansen I, 1998, BRIT J HAEMATOL, V102, P701, DOI 10.1046/j.1365-2141.1998.00840.x
   Christiansen I, 1998, BRIT J HAEMATOL, V103, P1129, DOI 10.1046/j.1365-2141.1998.01110.x
   Christiansen I, 1999, EUR J HAEMATOL, V62, P201
   Ding YB, 2003, WORLD J GASTROENTERO, V9, P1409, DOI 10.3748/wjg.v9.i7.1409
   Dymicka-Piekarska V, 2012, THROMB RES, V129, pE47, DOI 10.1016/j.thromres.2011.12.004
   Franzke A, 1998, BRIT J CANCER, V78, P40, DOI 10.1038/bjc.1998.439
   Horowitz NS, 2015, J CLIN ONCOL, V33, P937, DOI 10.1200/JCO.2014.56.3106
   Huang JF, 2013, AM J TRANSL RES, V5, P336
   Jacobs IJ, 2016, LANCET, V387, P945, DOI 10.1016/S0140-6736(15)01224-6
   Jakimovska M, 2014, RADIOL ONCOL, V48, P307, DOI 10.2478/raon-2013-0066
   Kehoe S, 2015, LANCET, V386, P249, DOI 10.1016/S0140-6736(14)62223-6
   Kim G, 2015, CLIN CANCER RES, V21, P4257, DOI 10.1158/1078-0432.CCR-15-0887
   Morgan RJ, 2011, J NATL COMPR CANC NE, V9, P82, DOI 10.6004/jnccn.2011.0008
   Mueller JJ, 2016, GYNECOL ONCOL, V140, P436, DOI 10.1016/j.ygyno.2016.01.008
   O'Hanlon DM, 2002, EUR J CANCER, V38, P2252, DOI 10.1016/S0959-8049(02)00218-6
   Okugawa Y, 2010, EXP THER MED, V1, P463, DOI 10.3892/etm_00000072
   Pujade-Lauraine E, 2014, J CLIN ONCOL, V32, P1302, DOI 10.1200/JCO.2013.51.4489
   Scalici JM, 2013, J NUCL MED, V54, P1883, DOI 10.2967/jnumed.112.117796
   Shah N, 2012, LEUKEMIA LYMPHOMA, V53, P50, DOI 10.3109/10428194.2011.616611
   Shioi K, 2006, CLIN CANCER RES, V12, P7339, DOI 10.1158/1078-0432.CCR-06-1737
   Slack-Davis JK, 2009, CANCER RES, V69, P1469, DOI 10.1158/0008-5472.CAN-08-2678
   Tas F, 2014, TUMOR BIOL, V35, P3095, DOI 10.1007/s13277-013-1401-z
   Velikova G, 1997, BRIT J CANCER, V76, P1398, DOI 10.1038/bjc.1997.569
   Vergote I, 2011, J CLIN ONCOL, V29, P4076, DOI 10.1200/JCO.2011.36.9785
   Vergote I, 2010, NEW ENGL J MED, V363, P943, DOI 10.1056/NEJMoa0908806
   Yamada Y, 2010, CANCER SCI, V101, P1886, DOI 10.1111/j.1349-7006.2010.01595.x
   Yurkovetsky Z, 2010, J CLIN ONCOL, V28, P2159, DOI 10.1200/JCO.2008.19.2484
NR 29
TC 31
Z9 36
U1 0
U2 9
PU WILEY
PI HOBOKEN
PA 111 RIVER ST, HOBOKEN 07030-5774, NJ USA
SN 0008-543X
EI 1097-0142
J9 CANCER-AM CANCER SOC
JI Cancer
PD MAR 15
PY 2017
VL 123
IS 6
BP 977
EP 984
DI 10.1002/cncr.30415
PG 8
WC Oncology
WE Science Citation Index Expanded (SCI-EXPANDED)
SC Oncology
GA EO7AR
UT WOS:000396844100013
PM 28263384
OA Bronze, Green Accepted
DA 2024-11-10
ER

PT J
AU Gomez-Gutierrez, JG
   Bhutiani, N
   McNally, MW
   Chuong, P
   Yin, WY
   Jones, MA
   Zeiderman, MR
   Grizzle, WE
   McNally, LR
AF Gomez-Gutierrez, Jorge G.
   Bhutiani, Neal
   McNally, Molly W.
   Chuong, Phillip
   Yin, Wenyuan
   Jones, Meredith A.
   Zeiderman, Matthew R.
   Grizzle, William E.
   McNally, Lacey R.
TI The neutral red assay can be used to evaluate cell viability during
   autophagy or in an acidic microenvironment in vitro
SO BIOTECHNIC & HISTOCHEMISTRY
LA English
DT Article
DE Cell viability; cytotoxicity; extracellular acidic pH; neutral red;
   ovarian cancer; pancreatic cancer
ID PANCREATIC ADENOCARCINOMA; OVARIAN-CANCER; INHIBITION; CHLOROQUINE;
   PROLIFERATION; SURVIVAL; THERAPY; GROWTH; DEATH
AB Harsh conditions within the tumor microenvironment, such as hypoxia and extracellular acidic pH (pH(e)), inactivate some chemotherapies, which results in limited or no cytotoxicity. Standard MTT, ATPlite and protease assays that are used to determine the potency of newly developed drugs often give erroneous results when applied under hypoxic or acidic conditions. Therefore, development of a cytotoxicity assay that does not yield false positive or false negative results under circumstances of both hypoxia and acidic pH(e)is needed. We evaluated currently used cell viability assays as well as neutral red staining to assess viability of ovarian and pancreatic cancer cells grown in an acidic pH(e)microenvironment after treatment with carboplatin, gemcitabine or chloroquine. We validated cell viability using western blotting of pro-caspase-9 and cleaved-caspase-9, and LC3-I and - II. Standard cell viability assays indicated cell viability accurately at pH(e)7.4, but was not correlated with induction of apoptosis or autophagy at acidic pH(e). By contrast, our modified neutral red assay detected cell viability accurately over a range of pH(e)as demonstrated by its correlation with induction of apoptosis and autophagy. Neutral red staining is effective for evaluating the effect of chemotherapeutic agents on cell viability under acidic pH(e)or hypoxic conditions.
C1 [Gomez-Gutierrez, Jorge G.; Bhutiani, Neal; Chuong, Phillip; Yin, Wenyuan; Zeiderman, Matthew R.] Univ Louisville, Dept Surg, Louisville, KY 40292 USA.
   [McNally, Molly W.; McNally, Lacey R.] Univ Oklahoma, Dept Surg, Oklahoma City, OK USA.
   [Jones, Meredith A.] Univ Oklahoma, Sch Engn, Norman, OK 73019 USA.
   [Grizzle, William E.] Univ Alabama Birmingham, Dept Pathol, Zeigler Res Bldg,Room ZRB 408, Birmingham, AL 35294 USA.
C3 University of Louisville; University of Oklahoma System; University of
   Oklahoma Health Sciences Center; University of Oklahoma System;
   University of Oklahoma - Norman; University of Alabama System;
   University of Alabama Birmingham
RP Grizzle, WE (通讯作者)，Univ Alabama Birmingham, Dept Pathol, Zeigler Res Bldg,Room ZRB 408, Birmingham, AL 35294 USA.; McNally, LR (通讯作者)，Univ Oklahoma, Stephenson Canc Ctr, Dept Surg, Oklahoma City, OK 73104 USA.
EM wgrizzle@uab.edu; lacey_mcnally@hotmail.com
OI Gomez-Gutierrez, Jorge G./0000-0003-3610-260X
FU NIH [R01CA205941, R01CA212350, R01EB020125, R25CA134283]; National
   Cancer Institute [R01CA212350] Funding Source: NIH RePORTER
FX This work was supported in part by NIH grants R01CA205941, R01CA212350,
   R01EB020125, and R25CA134283.
CR Balic A, 2014, MOL CANCER THER, V13, P1758, DOI 10.1158/1535-7163.MCT-13-0948
   Berridge MV, 2005, BIOTECHNOL ANN REV, V11, P127, DOI 10.1016/S1387-2656(05)11004-7
   Boone BA, 2015, ANN SURG ONCOL, V22, P4402, DOI 10.1245/s10434-015-4566-4
   Chan GKY, 2013, PLOS ONE, V8, DOI 10.1371/journal.pone.0063583
   Cook KL, 2011, EXPERT REV ANTICANC, V11, P1283, DOI [10.1586/era.11.111, 10.1586/ERA.11.111]
   Cufí S, 2011, CELL CYCLE, V10, P3871, DOI 10.4161/cc.10.22.17976
   Egger ME, 2013, J SURG RES, V184, P274, DOI 10.1016/j.jss.2013.04.055
   Firat E, 2012, PLOS ONE, V7, DOI 10.1371/journal.pone.0047357
   Frieboes HB, 2014, J PANCREAS, V15, P189, DOI 10.6092/1590-8577/1900
   Galluzzi L, 2009, CELL DEATH DIFFER, V16, P1093, DOI 10.1038/cdd.2009.44
   Gatenby RA, 2006, CANCER RES, V66, P5216, DOI 10.1158/0008-5472.CAN-05-4193
   Gozuacik D, 2007, CURR TOP DEV BIOL, V78, P217, DOI 10.1016/S0070-2153(06)78006-1
   Höckel M, 2001, JNCI-J NATL CANCER I, V93, P266, DOI 10.1093/jnci/93.4.266
   Johno H, 2010, APPL BIOCHEM BIOTECH, V162, P1529, DOI 10.1007/s12010-010-8934-z
   Kimbrough CW, 2015, CLIN CANCER RES, V21, P4576, DOI 10.1158/1078-0432.CCR-15-0314
   LaFargue CJ, 2019, LANCET ONCOL, V20, pE15, DOI 10.1016/S1470-2045(18)30786-1
   Lee JJ, 2013, PLOS COMPUT BIOL, V9, DOI 10.1371/journal.pcbi.1003231
   Lum JJ, 2005, NAT REV MOL CELL BIO, V6, P439, DOI 10.1038/nrm1660
   Marchetti C, 2019, CRIT REV ONCOL HEMAT, V136, P64, DOI 10.1016/j.critrevonc.2019.01.002
   Marino ML, 2012, J BIOL CHEM, V287, P30664, DOI 10.1074/jbc.M112.339127
   MOSMANN T, 1983, J IMMUNOL METHODS, V65, P55, DOI 10.1016/0022-1759(83)90303-4
   Niles AL, 2007, ANAL BIOCHEM, V366, P197, DOI 10.1016/j.ab.2007.04.007
   Park HJ, 1999, BRIT J CANCER, V80, P1892, DOI 10.1038/sj.bjc.6690617
   Pellegrini P, 2014, AUTOPHAGY, V10, P562, DOI 10.4161/auto.27901
   Quent VMC, 2010, J CELL MOL MED, V14, P1003, DOI 10.1111/j.1582-4934.2010.01013.x
   Repetto G, 2008, NAT PROTOC, V3, P1125, DOI 10.1038/nprot.2008.75
   Scarlatti F, 2009, CELL DEATH DIFFER, V16, P12, DOI 10.1038/cdd.2008.101
   Smith SM, 2011, PLOS ONE, V6, DOI 10.1371/journal.pone.0026908
   Thigpen T, 2011, INT J GYNECOL CANCER, V21, P756, DOI 10.1097/IGC.0b013e31821ce75d
   van der Burg MEL, 2014, EUR J CANCER, V50, P2592, DOI 10.1016/j.ejca.2014.07.015
   White E, 2009, CLIN CANCER RES, V15, P5308, DOI 10.1158/1078-0432.CCR-07-5023
   ZEILHOFER HU, 1989, CANCER LETT, V44, P61, DOI 10.1016/0304-3835(89)90109-2
   ZHANG SZ, 1990, CELL BIOL TOXICOL, V6, P219
NR 33
TC 16
Z9 16
U1 0
U2 13
PU TAYLOR & FRANCIS LTD
PI ABINGDON
PA 2-4 PARK SQUARE, MILTON PARK, ABINGDON OR14 4RN, OXON, ENGLAND
SN 1052-0295
EI 1473-7760
J9 BIOTECH HISTOCHEM
JI Biotech. Histochem.
PD MAY 19
PY 2021
VL 96
IS 4
BP 302
EP 310
DI 10.1080/10520295.2020.1802065
EA AUG 2020
PG 9
WC Biotechnology & Applied Microbiology; Cell Biology
WE Science Citation Index Expanded (SCI-EXPANDED)
SC Biotechnology & Applied Microbiology; Cell Biology
GA RQ6DL
UT WOS:000555246600001
PM 32744455
OA Green Accepted
DA 2024-11-10
ER

PT J
AU Zhu, Y
   Zhang, ZG
   Jiang, Z
   Liu, Y
   Zhou, JW
AF Zhu, Ying
   Zhang, Zhigang
   Jiang, Zhou
   Liu, Yang
   Zhou, Jianwei
TI CD38 Predicts Favorable Prognosis by Enhancing Immune Infiltration and
   Antitumor Immunity in the Epithelial Ovarian Cancer Microenvironment
SO FRONTIERS IN GENETICS
LA English
DT Article
DE CD38; ovarian cancer; prognosis; tumor-infiltrating lymphocytes;
   antitumor immunity
ID WEB SERVER; T-CELLS; IMMUNOTHERAPY; LENALIDOMIDE; SURVIVAL
AB The identification of predictive biomarkers and novel targets to optimize immunotherapy strategies for epithelial ovarian cancer (EOC) is urgently needed. CD38 is a multifunctional glycoprotein that acts as an ectoenzyme and immune receptor. However, the underlying immunological mechanisms and prognostic value of CD38 in EOC remain unclear. CD38 gene expression in EOC was evaluated by using Gene Expression Profiling Interactive Analysis (GEPIA) and TISIDB database. The prognostic value was calculated using GEPIA and Kaplan-Meier plotter. Gene set enrichment analysis was conducted to study the roles of CD38 in the EOC microenvironment. Furthermore, the relationship between CD38 expression level and immune cell infiltration was analyzed by the Tumor Immune Estimation Resource and TISIDB. The GEPIA and TISIDB databases showed that CD38 expression in EOC was higher than that in normal tissue and was highest in the immunoreactive subtype among the four molecular types. A total of 424 cases from GEPIA revealed that high levels of CD38 were associated with longer disease-free survival [hazard ratio (HR) = 0.66, P = 0.00089] and increased overall survival rate (HR = 0.67, P = 0.0016). Kaplan-Meier plotter also confirmed the prognostic value of CD38 in EOC. Data from The Cancer Genome Atlas database demonstrated that gene signatures in many categories, such as immune response and adaptive immune response, were enriched in EOC samples with high CD38 expression. In addition, CD38 was positively correlated with immune cell infiltration, especially infiltration of activated CD8(+) T cells, CD4(+) T cells, and B cells. CD38 is positively correlated with prognosis and immune cell infiltration in the EOC microenvironment and contributes to the regulation of antitumor immunity. CD38 could be used as a prognostic biomarker and potential immunotherapy target.
C1 [Zhu, Ying; Zhang, Zhigang; Liu, Yang; Zhou, Jianwei] Zhejiang Univ, Sch Med, Dept Gynecol, Affiliated Hosp 2, Hangzhou, Peoples R China.
   [Zhu, Ying; Zhang, Zhigang; Jiang, Zhou; Liu, Yang] Key Lab Tumor Microenvironm & Immune Therapy Zhej, Hangzhou, Peoples R China.
C3 Zhejiang University
RP Zhou, JW (通讯作者)，Zhejiang Univ, Sch Med, Dept Gynecol, Affiliated Hosp 2, Hangzhou, Peoples R China.
EM 2195045@zju.edu.cn
FU National Natural Science Foundation of China [81902626]
FX This study was partially supported by the National Natural Science
   Foundation of China (81902626).
CR Bahri R, 2012, PLOS ONE, V7, DOI 10.1371/journal.pone.0045234
   Bowtell DD, 2015, NAT REV CANCER, V15, P668, DOI 10.1038/nrc4019
   Chen LM, 2018, CANCER DISCOV, V8, P1156, DOI 10.1158/2159-8290.CD-17-1033
   Deaglio S, 2001, LEUKEMIA RES, V25, P1, DOI 10.1016/S0145-2126(00)00093-X
   Dimopoulos MA, 2016, NEW ENGL J MED, V375, P1319, DOI 10.1056/NEJMoa1607751
   Elsada A, 2019, LANCET ONCOL, V20, P619, DOI 10.1016/S1470-2045(19)30222-0
   Feng XY, 2017, CLIN CANCER RES, V23, P4290, DOI 10.1158/1078-0432.CCR-16-3192
   Flores-Borja F, 2013, SCI TRANSL MED, V5, DOI 10.1126/scitranslmed.3005407
   Ganesan AP, 2017, NAT IMMUNOL, V18, P940, DOI 10.1038/ni.3775
   Gettinger S, 2018, J CLIN ONCOL, V36, P1675, DOI 10.1200/JCO.2017.77.0412
   Glaría E, 2020, CELLS-BASEL, V9, DOI 10.3390/cells9010228
   Györffy B, 2012, ENDOCR-RELAT CANCER, V19, P197, DOI 10.1530/ERC-11-0329
   Hogan KA, 2019, FRONT IMMUNOL, V10, DOI 10.3389/fimmu.2019.01187
   Horenstein AL, 2019, FRONT IMMUNOL, V10, DOI 10.3389/fimmu.2019.00760
   Horenstein AL, 2013, ONCOIMMUNOLOGY, V2, DOI 10.4161/onci.26246
   Joosse ME, 2019, MUCOSAL IMMUNOL, V12, P154, DOI 10.1038/s41385-018-0078-4
   Karakasheva TA, 2015, CANCER RES, V75, P4074, DOI 10.1158/0008-5472.CAN-14-3639
   Konecny GE, 2014, JNCI-J NATL CANCER I, V106, DOI 10.1093/jnci/dju249
   Lheureux S, 2019, CA-CANCER J CLIN, V69, P280, DOI 10.3322/caac.21559
   Lheureux S, 2019, LANCET, V393, P1240, DOI 10.1016/S0140-6736(18)32552-2
   Li TW, 2017, CANCER RES, V77, pE108, DOI 10.1158/0008-5472.CAN-17-0307
   Mandal R, 2016, CANCER DISCOV, V6, P703, DOI 10.1158/2159-8290.CD-16-0146
   Menon U, 2018, OBSTET GYNECOL, V131, P909, DOI 10.1097/AOG.0000000000002580
   Nijhof IS, 2015, CLIN CANCER RES, V21, P2802, DOI 10.1158/1078-0432.CCR-14-1813
   Odunsi K, 2017, ANN ONCOL, V28, P1, DOI 10.1093/annonc/mdx444
   Philip M, 2017, NATURE, V545, P452, DOI 10.1038/nature22367
   Rhodes DR, 2004, NEOPLASIA, V6, P1, DOI 10.1016/S1476-5586(04)80047-2
   Ribas A, 2018, SCIENCE, V359, P1350, DOI 10.1126/science.aar4060
   Ru BB, 2019, BIOINFORMATICS, V35, P4200, DOI 10.1093/bioinformatics/btz210
   Sandoval-Montes C, 2005, J LEUKOCYTE BIOL, V77, P513, DOI 10.1189/jlb.0404262
   Siegel RL, 2019, CA-CANCER J CLIN, V69, P7, DOI 10.3322/caac.21551
   Subramanian A, 2005, P NATL ACAD SCI USA, V102, P15545, DOI 10.1073/pnas.0506580102
   Tang ZF, 2017, NUCLEIC ACIDS RES, V45, pW98, DOI 10.1093/nar/gkx247
   Thorsson V, 2018, IMMUNITY, V48, P812, DOI 10.1016/j.immuni.2018.03.023
   van de Donk NWCJ, 2018, BLOOD, V131, P13, DOI 10.1182/blood-2017-06-740944
   Yoshihara K, 2013, NAT COMMUN, V4, DOI 10.1038/ncomms3612
   Zhang L, 2003, NEW ENGL J MED, V348, P203, DOI 10.1056/NEJMoa020177
NR 37
TC 16
Z9 16
U1 0
U2 6
PU FRONTIERS MEDIA SA
PI LAUSANNE
PA AVENUE DU TRIBUNAL FEDERAL 34, LAUSANNE, CH-1015, SWITZERLAND
EI 1664-8021
J9 FRONT GENET
JI Front. Genet.
PD APR 30
PY 2020
VL 11
AR 369
DI 10.3389/fgene.2020.00369
PG 13
WC Genetics & Heredity
WE Science Citation Index Expanded (SCI-EXPANDED)
SC Genetics & Heredity
GA LR3NA
UT WOS:000535598900001
PM 32425977
OA Green Published, gold
DA 2024-11-10
ER

PT J
AU Ning, YX
   Cui, YH
   Li, X
   Cao, XC
   Chen, A
   Xu, C
   Cao, JG
   Luo, X
AF Ning, Yingxia
   Cui, Yinghong
   Li, Xiang
   Cao, Xiaocheng
   Chen, A.
   Xu, Chang
   Cao, Jianguo
   Luo, Xin
TI Co-culture of ovarian cancer stem-like cells with macrophages induced
   SKOV3 cells stemness via IL-8/STAT3 signaling
SO BIOMEDICINE & PHARMACOTHERAPY
LA English
DT Article
DE Cancer-associated macrophage; Cancer stem cell; IL-8; Ovarian cancer;
   Signal transducer and activator of transcription; 3
ID INTERLEUKIN-8; CARCINOMA; IL-8; PROLIFERATION; INVASION; ENHANCE
AB Among recent concepts in the cancer biology field, the tumor microenvironment is highly associated with cancer stem cells, and plays a key role in tumor progression. This study aimed to explore the mechanism that the stemness induction of SKOV3 cell line by macrophages derived from THP-1 cells, which was co-cultured with SKOV3-derived ovarian cancer stem-like cells (OCSLCs). Sphere formation, soft agar colony formation, and expression levels of CD133 and CD44 were assessed to reflect OCSLC properties. ELISA was used to evaluate secretion profile changes in macrophages co-cultured with or without SKOV3-derived OCSLCs. For mechanistic evaluation, rhIL-8, IL-8 neutralizing antibody (IL-8 Ab), signal transducer and activator of transcription 3 (STAT3) shRNA and STAT3 cDNA were used. The results showed that IL-10, VEGF, MMP-9, IL-8 secretion and CD163 and STAT3 expression levels in macrophages co-cultured with OCSLCs were increased compared with those from THP-1 cells, while IL-12 and NO amounts were significantly reduced, reflecting M2 macrophage polarization. Addition of rhIL-8 to THP-1 cell conditioned media promoted M2 macrophage polarization and stemness in SKOV3 cells, which were suppressed by IL- 8 Ab addition to co-culture conditioned media. Consistently, overexpression of STAT3 induced M2 macrophage polarization and stemness in SKOV3 cells, which were inhibited by STAT3 knockdown in macrophages from THP-1 cells. Importantly, STAT3 overexpression rescued the effects of IL-8 Ab on M2 macrophage polarization and stemness in SKOV3 cells. These results suggested that stemness induction in SKOV3 cells by macrophages co-cultured with SKOV3-derived OCSLCs involved IL-8/STAT3 signaling.
C1 [Ning, Yingxia; Luo, Xin] Guangzhou Med Univ, Dept Obstet & Gynaecol, Affiliated Hosp 1, Guangzhou 510120, Peoples R China.
   [Ning, Yingxia] Jinan Univ, Affiliated Hosp 1, Guangzhou 510632, Guangdong, Peoples R China.
   [Cui, Yinghong; Li, Xiang; Chen, A.; Xu, Chang; Cao, Jianguo] Hunan Normal Univ, Dept Pharmaceut Sci, Coll Med, Changsha 410013, Hunan, Peoples R China.
   [Cao, Xiaocheng] Hunan Normal Univ, Lab Mol & Stat Genet, Changsha 410081, Hunan, Peoples R China.
C3 Guangzhou Medical University; Jinan University; Hunan Normal University;
   Hunan Normal University
RP Cao, JG; Luo, X (通讯作者)，Hunan Normal Univ, Dept Pharmaceut Sci, Coll Med, Changsha 410013, Hunan, Peoples R China.
EM caojianguo2005@126.com; tluox@126.com
RI chen, jia/JDW-7660-2023
FU high-level academic talent training program of Guangzhou Medical
   University [[2017]210]
FX This study was supported by the high-level academic talent training
   program of Guangzhou Medical University (grant number [2017]210).
CR Abroun S, 2015, CELL J, V17, P395
   [Anonymous], ANTICANCER AGENT MED
   [Anonymous], ONCOL REP
   [Anonymous], BIOMED RES INT
   [Anonymous], STEM CELLS INT
   [Anonymous], ARCH IMMUNOLOGIAE TH
   Araki S, 2007, CANCER RES, V67, P6854, DOI 10.1158/0008-5472.CAN-07-1162
   Arend RC, 2016, ONCOTARGET, V7, P86803, DOI 10.18632/oncotarget.13466
   Cao H, 2016, ONCOTARGET, V7, P65441, DOI 10.18632/oncotarget.11761
   Ferlay J, 2015, INT J CANCER, V136, pE359, DOI 10.1002/ijc.29210
   Fernando RI, 2016, ONCOTARGET, V7, P42031, DOI 10.18632/oncotarget.9662
   Gong WG, 2015, INT J BIOCHEM CELL B, V62, P93, DOI 10.1016/j.biocel.2015.02.017
   Lee JH, 2013, CANCER RES, V73, P3604, DOI 10.1158/0008-5472.CAN-12-4563
   Liu K, 2015, INT J MOL SCI, V16, P21897, DOI 10.3390/ijms160921897
   Liu QL, 2010, J NEURO-ONCOL, V100, P165, DOI 10.1007/s11060-010-0158-0
   Loureiro R, 2017, SEMIN CANCER BIOL, V47, P18, DOI 10.1016/j.semcancer.2017.06.012
   Matassa DS, 2016, CELL DEATH DIFFER, V23, P1542, DOI 10.1038/cdd.2016.39
   Ning YX, 2014, ONCOL LETT, V8, P295, DOI 10.3892/ol.2014.2080
   Ning YX, 2017, ONCOL REP, V38, P949, DOI 10.3892/or.2017.5709
   Ning YX, 2014, MOL MED REP, V9, P1982, DOI 10.3892/mmr.2014.2012
   Ottevanger PB, 2017, SEMIN CANCER BIOL, V44, P67, DOI 10.1016/j.semcancer.2017.04.009
   Palena C, 2012, FUTURE ONCOL, V8, P713, DOI [10.2217/fon.12.59, 10.2217/FON.12.59]
   Qu JQ, 2015, ONCOTARGET, V6, P28341, DOI 10.18632/oncotarget.5117
   Rao GH, 2013, CLIN CANCER RES, V19, P785, DOI 10.1158/1078-0432.CCR-12-2788
   Schinke C, 2015, BLOOD, V125, P3144, DOI 10.1182/blood-2015-01-621631
   Siegel R, 2014, CA-CANCER J CLIN, V64, P9, DOI 10.3322/caac.21208
   Torquato HFV, 2017, CURR GENOMICS, V18, P156, DOI 10.2174/1389202917666160803162309
   Wang XP, 2013, CANCER SCI, V104, P516, DOI 10.1111/cas.12110
   Welters ID, 2010, ANESTH ANALG, V110, P934, DOI 10.1213/ANE.0b013e3181c95cfa
   Xie KP, 2001, CYTOKINE GROWTH F R, V12, P375, DOI 10.1016/S1359-6101(01)00016-8
   Xu HY, 2014, BMC CANCER, V14, DOI 10.1186/1471-2407-14-330
   Ye XZ, 2012, J IMMUNOL, V189, P444, DOI 10.4049/jimmunol.1103248
   Zhang Y, 2013, CELL RES, V23, P898, DOI 10.1038/cr.2013.75
   Zhang ZB, 2016, ONCOTARGET, V7, P9296, DOI 10.18632/oncotarget.6974
   Zhao H, 2015, ONCOTARGET, V6, P31927, DOI 10.18632/oncotarget.5578
NR 35
TC 49
Z9 53
U1 0
U2 34
PU ELSEVIER FRANCE-EDITIONS SCIENTIFIQUES MEDICALES ELSEVIER
PI ISSY-LES-MOULINEAUX
PA 65 RUE CAMILLE DESMOULINS, CS50083, 92442 ISSY-LES-MOULINEAUX, FRANCE
SN 0753-3322
EI 1950-6007
J9 BIOMED PHARMACOTHER
JI Biomed. Pharmacother.
PD JUL
PY 2018
VL 103
BP 262
EP 271
DI 10.1016/j.biopha.2018.04.022
PG 10
WC Medicine, Research & Experimental; Pharmacology & Pharmacy
WE Science Citation Index Expanded (SCI-EXPANDED)
SC Research & Experimental Medicine; Pharmacology & Pharmacy
GA GH3UW
UT WOS:000433328800034
PM 29656182
DA 2024-11-10
ER

PT J
AU Shahdeo, D
   Roberts, A
   Kesarwani, V
   Horvat, M
   Chouhan, RS
   Gandhi, S
AF Shahdeo, Deepshikha
   Roberts, Akanksha
   Kesarwani, Veerbhan
   Horvat, Milena
   Chouhan, Raghuraj Singh
   Gandhi, Sonu
TI Polymeric biocompatible iron oxide nanoparticles labeled with peptides
   for imaging in ovarian cancer
SO BIOSCIENCE REPORTS
LA English
DT Article
ID UROKINASE PLASMINOGEN-ACTIVATOR; GOLD NANOPARTICLES; BINDING-SITE;
   RECEPTOR; SYSTEM; FUNCTIONALIZATION; THERAPY; DRIVES; UPAR
AB Compared with other nanomaterials, surface-modified iron oxide nanoparticles (IONPs) have gained attraction for cancer therapy applications due to its low toxicity, and long retention time. An innocuous targeting strategy was developed by generation of fluorescein isothiocyanate (FITC)-labeled peptide (growth factor domain (GFD) and somatomedin B domain (SMB)) functionalized, chitosan-coated IONPs (IONPs/C). It can be used to target urokinase plasminogen activator receptor (uPAR), which is a surface biomarker, in ovarian cancer. Binding affinity between uPAR and peptides (GFD and SMB) were revealed by in-silico docking studies. The biophysical characterizations of IONPs, IONPs/C, and IONPs/C/GFD-FITC or SMB-FITC nanoprobes were assessed via Vibrating Sample Magnetometer (VSM), Transmission Electron Microscopy (TEM), Dynamic Light Scattering (DLS), and Fourier Transform Infrared Spectroscopy (FT-IR). Prussian Blue staining, fluorescence spectroscopy, and fluorescence imaging were performed to confirm the targeting of nanoprobes with the surface receptor uPAR. The combination of IONPs/C/GFD+SMB showed efficient targeting of uPAR in the tumor microenvironment, and thus can be implemented as a molecular magnetic nanoprobe for cancer cell imaging and targeting.
C1 [Shahdeo, Deepshikha; Roberts, Akanksha; Kesarwani, Veerbhan; Gandhi, Sonu] DBT Natl Inst Anim Biotechnol DBT NIAB, Diagnost Div, Hyderabad 500032, Telangana, India.
   [Horvat, Milena; Chouhan, Raghuraj Singh] Jozef Stefan Inst, Dept Environm Sci, Jamova 39, Ljubljana 1000, Slovenia.
   [Gandhi, Sonu] Amity Univ, Amity Inst Biotechnol, Noida 201301, Uttar Pradesh, India.
C3 Department of Biotechnology (DBT) India; National Institute of Animal
   Biotechnology (NIAB); Slovenian Academy of Sciences & Arts (SASA); Jozef
   Stefan Institute; Amity University Noida
RP Gandhi, S (通讯作者)，DBT Natl Inst Anim Biotechnol DBT NIAB, Diagnost Div, Hyderabad 500032, Telangana, India.; Chouhan, RS (通讯作者)，Jozef Stefan Inst, Dept Environm Sci, Jamova 39, Ljubljana 1000, Slovenia.; Gandhi, S (通讯作者)，Amity Univ, Amity Inst Biotechnol, Noida 201301, Uttar Pradesh, India.
EM raghuraj.singh@ijs.si; sonugandhi@gmail.com
RI Gandhi, Sonu/C-5006-2009; Roberts, Akanksha/GLU-9666-2022; Kesarwani,
   Veerbhan/AAT-6552-2021; Chouhan, Raghuraj/AAB-7333-2019
OI Roberts, Akanksha/0000-0001-5978-8582; Gandhi, Sonu/0000-0003-0960-2780
FU Department of Biotechnology (DBT)-BioCare program, New Delhi
   [BT/PR18069/BIC/101/574/2016]; Slovenian Research Agency (ARRS)
   [P1-0143]; DST-INSPIRE Fellowship - Department of Science and Technology
   (DST), New Delhi [IF180729]
FX This work was supported by the Department of Biotechnology (DBT)-BioCare
   program, New Delhi [grant number BT/PR18069/BIC/101/574/2016]; the
   Slovenian Research Agency (ARRS) through the funding of program P1-0143
   (to Raghuraj Singh Chouhan and Milena Horvat); and the DST-INSPIRE
   Fellowship sponsored by the Department of Science and Technology (DST),
   New Delhi [grant number IF180729 (to Akanksha Roberts)].
CR Ahmed MSU, 2017, INT J NANOMED, V12, P6973, DOI 10.2147/IJN.S139011
   Andreasen PA, 2000, CELL MOL LIFE SCI, V57, P25, DOI 10.1007/s000180050497
   Ansari MJ, 2016, DRUG DELIV, V23, P1972, DOI 10.3109/10717544.2015.1039666
   Avvakumova S, 2014, BIOCONJUGATE CHEM, V25, P1381, DOI 10.1021/bc500202b
   Bairoch A, 2005, NUCLEIC ACIDS RES, V33, pD154, DOI 10.1093/nar/gki070
   Boni A, 2013, LANGMUIR, V29, P10973, DOI 10.1021/la400791a
   Chen ZG, 2013, J NANOPART RES, V15, DOI 10.1007/s11051-013-1930-9
   Chew JL, 2003, VACCINE, V21, P2720, DOI 10.1016/S0264-410X(03)00228-7
   Chouhan RS, 2021, CANCERS, V13, DOI 10.3390/cancers13092213
   Duan RP, 2014, MACROMOL BIOSCI, V14, P1160, DOI 10.1002/mabi.201300563
   Duffy MJ, 2014, BREAST CANCER RES, V16, DOI 10.1186/s13058-014-0428-4
   Duffy MJ, 2004, CURR PHARM DESIGN, V10, P39, DOI 10.2174/1381612043453559
   Estelrich J, 2015, INT J MOL SCI, V16, P8070, DOI 10.3390/ijms16048070
   Fahmy HM, 2021, J BIOCHEM MOL TOXIC, V35, DOI 10.1002/jbt.22671
   Gandhi S, 2016, NANO LETT, V16, P3668, DOI 10.1021/acs.nanolett.6b00867
   Gårdsvoll H, 2007, J BIOL CHEM, V282, P13561, DOI 10.1074/jbc.M610184200
   Hwang S.W., 2014, SENSOR LETT, V12, P97, DOI DOI 10.1166/SL.2014.3224
   Kamaraj B, 2015, J BIOMOL STRUCT DYN, V33, P834, DOI 10.1080/07391102.2014.915762
   Karplus M, 2002, NAT STRUCT BIOL, V9, P646, DOI 10.1038/nsb0902-646
   Kievit FM, 2012, ACS NANO, V6, P2591, DOI 10.1021/nn205070h
   Kozakov D, 2017, NAT PROTOC, V12, P255, DOI 10.1038/nprot.2016.169
   Kumar Chundi Vinay, 2014, Advances in Bioinformatics, V2014, P502618, DOI 10.1155/2014/502618
   Lamiable A, 2016, NUCLEIC ACIDS RES, V44, pW449, DOI 10.1093/nar/gkw329
   Laurent S, 2011, INT J MOL EPIDEMIOL, V2, P367
   Liang JY, 2017, INT J NANOMED, V12, DOI 10.2147/IJN.S128525
   Neto LMM, 2018, HUM VACC IMMUNOTHER, V14, P2786, DOI 10.1080/21645515.2018.1489192
   Mertens HDT, 2012, J BIOL CHEM, V287, P34304, DOI 10.1074/jbc.M112.398404
   Miller-Kleinhenz J, 2018, BIOMATERIALS, V152, P47, DOI 10.1016/j.biomaterials.2017.10.035
   Mohammed MA, 2017, PHARMACEUTICS, V9, DOI 10.3390/pharmaceutics9040053
   Narlawar S., 2022, Biosensor Based Advanced Cancer Diagnostics, P165, DOI 10.1016/B978-0-12-823424-2.00010-7
   Noh H, 2013, THERANOSTICS, V3, P487, DOI 10.7150/thno.4218
   Ong ZY, 2017, ACS APPL MATER INTER, V9, P39259, DOI 10.1021/acsami.7b14851
   Pettersen EF, 2004, J COMPUT CHEM, V25, P1605, DOI 10.1002/jcc.20084
   Roberts A, 2019, BIOSENS BIOELECTRON, V141, DOI 10.1016/j.bios.2019.111398
   Sahoo B, 2016, J CHEM SCI, V128, P1131, DOI 10.1007/s12039-016-1115-z
   Shahdeo D., 2022, BIOSENSOR BASED ADV, P179, DOI DOI 10.1016/B978-0-12-823424-2.00016-8
   Shahdeo D, 2021, ANAL CHEM, V93, P11868, DOI 10.1021/acs.analchem.1c02697
   Shahdeo D, 2021, CARBOHYD POLYM, V266, DOI 10.1016/j.carbpol.2021.118138
   Smith HW, 2010, NAT REV MOL CELL BIO, V11, P23, DOI 10.1038/nrm2821
   Soetaert F, 2020, ADV DRUG DELIVER REV, V163, P65, DOI 10.1016/j.addr.2020.06.025
   Talan A, 2018, BIOSENS BIOELECTRON, V105, P14, DOI 10.1016/j.bios.2018.01.013
   Tomitaka A, 2015, NANOSCALE, V7, P16890, DOI 10.1039/c5nr02831k
   Tripathi Prem Prakash, 2018, Oncotarget, V9, P37252, DOI 10.18632/oncotarget.26442
   Van der Spoel D, 2005, J COMPUT CHEM, V26, P1701, DOI 10.1002/jcc.20291
   WALLACE AC, 1995, PROTEIN ENG, V8, P127, DOI 10.1093/protein/8.2.127
   Willard MA, 2013, HBK MAGN MAT, V21, P173, DOI 10.1016/B978-0-444-59593-5.00004-0
   Wu W, 2008, NANOSCALE RES LETT, V3, P397, DOI 10.1007/s11671-008-9174-9
   Wu W, 2015, SCI TECHNOL ADV MAT, V16, DOI 10.1088/1468-6996/16/2/023501
   Yasun E, 2020, J DRUG DELIV SCI TEC, V60, DOI 10.1016/j.jddst.2020.102094
   Zhang W, 2013, ONCOL REP, V29, P637, DOI 10.3892/or.2012.2148
   Zhao BY, 2015, DATA BRIEF, V5, P107, DOI 10.1016/j.dib.2015.08.027
   Zhao BY, 2015, J MOL BIOL, V427, P1389, DOI 10.1016/j.jmb.2015.01.022
   Zhu N, 2018, NANOMATERIALS-BASEL, V8, DOI 10.3390/nano8100810
NR 53
TC 10
Z9 10
U1 1
U2 14
PU PORTLAND PRESS LTD
PI LONDON
PA 1ST FLR, 10 QUEEN STREET PLACE, LONDON, ENGLAND
SN 0144-8463
EI 1573-4935
J9 BIOSCIENCE REP
JI Biosci. Rep.
PD FEB
PY 2022
VL 42
IS 2
AR BSR20212622
DI 10.1042/BSR20212622
PG 14
WC Biochemistry & Molecular Biology; Cell Biology
WE Science Citation Index Expanded (SCI-EXPANDED)
SC Biochemistry & Molecular Biology; Cell Biology
GA ZD8OY
UT WOS:000758456000001
PM 35103283
OA gold, Green Published
DA 2024-11-10
ER

PT J
AU Liu, SY
   Zhu, RH
   Wang, ZT
   Tan, W
   Zhang, L
   Wang, YQ
   Dai, FF
   Yuan, MQ
   Zheng, YJ
   Yang, DY
   Wang, FY
   Xian, S
   He, J
   Zhang, YW
   Wu, ML
   Deng, ZM
   Hu, M
   Cheng, YX
   Liu, YQ
AF Liu, Shi-yi
   Zhu, Rong-hui
   Wang, Zi-tao
   Tan, Wei
   Zhang, Li
   Wang, Yan-qing
   Dai, Fang-fang
   Yuan, Meng-qin
   Zheng, Ya-jing
   Yang, Dong-yong
   Wang, Fei-yan
   Xian, Shu
   He, Juan
   Zhang, Yu-wei
   Wu, Ma-li
   Deng, Zhi-min
   Hu, Min
   Cheng, Yan-xiang
   Liu, Ye-qiang
TI Landscape of Immune Microenvironment in Epithelial Ovarian Cancer and
   Establishing Risk Model by Machine Learning
SO JOURNAL OF ONCOLOGY
LA English
DT Article
ID TUMOR; CELLS; DIAGNOSIS; SUBTYPES
AB Background. Epithelial ovarian cancer (EOC) is an extremely lethal gynecological malignancy and has the potential to benefit from the immune checkpoint blockade (ICB) therapy, whose efficacy highly depends on the complex tumor microenvironment (TME). Method and Result. We comprehensively analyze the landscape of TME and its prognostic value through immune infiltration analysis, somatic mutation analysis, and survival analysis. The results showed that high infiltration of immune cells predicts favorable clinical outcomes in EOC. Then, the detailed TME landscape of the EOC had been investigated through "xCell" algorithm, Gene set variation analysis (GSVA), cytokines expression analysis, and correlation analysis. It is observed that EOC patients with high infiltrating immune cells have an antitumor phenotype and are highly correlated with immune checkpoints. We further found that dendritic cells (DCs) may play a dominant role in promoting the infiltration of immune cells into TME and forming an antitumor immune phenotype. Finally, we conducted machine-learning Lasso regression, support vector machines (SVMs), and random forest, identifying six DC-related prognostic genes (CXCL9, VSIG4, ALOX5AP, TGFBI, UBD, and CXCL11). And DC-related risk stratify model had been well established and validated. Conclusion. High infiltration of immune cells predicted a better outcome and an antitumor phenotype in EOC, and the DCs might play a dominant role in the initiation of antitumor immune cells. The well-established risk model can be used for prognostic prediction in EOC.
C1 [Liu, Shi-yi; Zhu, Rong-hui; Wang, Zi-tao; Tan, Wei; Zhang, Li; Wang, Yan-qing; Dai, Fang-fang; Yuan, Meng-qin; Zheng, Ya-jing; Yang, Dong-yong; Xian, Shu; He, Juan; Zhang, Yu-wei; Wu, Ma-li; Deng, Zhi-min; Hu, Min; Cheng, Yan-xiang] Wuhan Univ, Dept Obstet & Gynecol, Renmin Hosp, Wuhan 430060, Hubei, Peoples R China.
   [Wang, Fei-yan] Anhui Med Univ, Shanghai Skin Dis Clin Coll, Shanghai Skin Dis Hosp, Shanghai 200443, Peoples R China.
   [Liu, Ye-qiang] Tongji Univ, Sch Med, Shanghai Skin Dis Hosp, Dept Dermatopathol, Shanghai 200071, Shanghai, Peoples R China.
C3 Wuhan University; Anhui Medical University; Tongji University
RP Cheng, YX (通讯作者)，Wuhan Univ, Dept Obstet & Gynecol, Renmin Hosp, Wuhan 430060, Hubei, Peoples R China.; Liu, YQ (通讯作者)，Tongji Univ, Sch Med, Shanghai Skin Dis Hosp, Dept Dermatopathol, Shanghai 200071, Shanghai, Peoples R China.
EM shiyiliu@whu.edu.cn; ronghuizhu@whu.edu.cn; 2020283020254@whu.edu.cn;
   vivitan@whu.edu.cn; zhangl213@whu.edu.cn; 2016203020070@whu.edu.cn;
   2017283020151@whu.edu.cn; mengqin@whu.edu.cn; zhengyajing@whu.edu.cn;
   yangdongyong@whu.edu.cn; feiyanw35@gmail.com; xianshu@whu.edu.cn;
   526327141@qq.com; 2020283020259@whu.edu.cn; 2020283020252@whu.edu.cn;
   2020283020245@whu.edu.cn; huminmmmmm@whu.edu.cn;
   yanxiangcheng@whu.edu.cn; lyqdoctor@163.com
RI wu, mali/HRA-9295-2023; Zheng, Yajing/JJF-3909-2023
OI Shiyi, Liu/0000-0001-6139-8380
FU National Natural Science Foundation of China [81860276]; Key Special
   Fund Projects of National Key RD Program [2018YFC1003200]
FX This work has benefited from The Cancer Genome Atlas (TCGA) and Gene
   Expression Omnibus (GEO). The authors would like to express our
   gratitude to these programs for its generous sharing of large amounts of
   data. This work was supported by the National Natural Science Foundation
   of China (grant no. 81860276) and the Key Special Fund Projects of
   National Key R&D Program (grant no. 2018YFC1003200).
CR Abril-Rodriguez G, 2017, CANCER CELL, V31, DOI 10.1016/j.ccell.2017.05.010
   Al Shareef Z, 2018, ONCOGENE, V37, P5305, DOI 10.1038/s41388-018-0294-0
   Alsop K, 2012, J CLIN ONCOL, V30, P2654, DOI 10.1200/JCO.2011.39.8545
   Aran D, 2017, GENOME BIOL, V18, DOI 10.1186/s13059-017-1349-1
   Becht E, 2016, CLIN CANCER RES, V22, P4057, DOI 10.1158/1078-0432.CCR-15-2879
   Bol KF, 2016, CLIN CANCER RES, V22, P1897, DOI 10.1158/1078-0432.CCR-15-1399
   Budczies J, 2019, ANN ONCOL, V30, P1496, DOI 10.1093/annonc/mdz205
   Duan JC, 2020, JAMA ONCOL, V6, P375, DOI 10.1001/jamaoncol.2019.5367
   Duma N, 2019, MAYO CLIN PROC, V94, P1623, DOI 10.1016/j.mayocp.2019.01.013
   Farhood B, 2019, J CELL PHYSIOL, V234, P8509, DOI 10.1002/jcp.27782
   Feola S, 2020, CANCERS, V12, DOI 10.3390/cancers12061660
   Fico F, 2020, MOL ONCOL, V14, P3198, DOI 10.1002/1878-0261.12828
   Gajewski TF, 2013, NAT IMMUNOL, V14, P1014, DOI 10.1038/ni.2703
   Gardner A, 2016, TRENDS IMMUNOL, V37, P855, DOI 10.1016/j.it.2016.09.006
   Hamanishi J, 2015, J CLIN ONCOL, V33, P4015, DOI 10.1200/JCO.2015.62.3397
   Hao DP, 2018, CLIN CANCER RES, V24, P3560, DOI 10.1158/1078-0432.CCR-17-3862
   Hinshaw DC, 2019, CANCER RES, V79, P4557, DOI 10.1158/0008-5472.CAN-18-3962
   Jiang T, 2019, J HEMATOL ONCOL, V12, DOI 10.1186/s13045-019-0762-1
   Jiang YT, 2020, BBA-REV CANCER, V1873, DOI 10.1016/j.bbcan.2020.188361
   Jiménez-Sánchez A, 2017, CELL, V170, P927, DOI 10.1016/j.cell.2017.07.025
   Kim KH, 2016, AUTOPHAGY, V12, P1647, DOI 10.1080/15548627.2016.1196314
   Koo MM, 2020, LANCET ONCOL, V21, P73, DOI 10.1016/S1470-2045(19)30595-9
   Lambrechts D, 2018, NAT MED, V24, P1277, DOI 10.1038/s41591-018-0096-5
   Le Saux O, 2021, SEMIN CANCER BIOL, V77, P127, DOI 10.1016/j.semcancer.2020.08.017
   Lei X, 2020, CANCER LETT, V470, P126, DOI 10.1016/j.canlet.2019.11.009
   Lheureux S, 2019, CA-CANCER J CLIN, V69, P280, DOI 10.3322/caac.21559
   Lheureux S, 2019, LANCET, V393, P1240, DOI 10.1016/S0140-6736(18)32552-2
   Lisowska KM, 2014, FRONT ONCOL, V4, DOI 10.3389/fonc.2014.00006
   Liu SY, 2020, J CELL BIOCHEM, V121, P2571, DOI 10.1002/jcb.29479
   Liu YY, 2017, QUANT BIOL, V5, P338, DOI 10.1007/s40484-017-0121-6
   Marchion DC, 2011, CLIN CANCER RES, V17, P6356, DOI 10.1158/1078-0432.CCR-11-0735
   Marty R, 2018, CELL, V175, P416, DOI 10.1016/j.cell.2018.08.048
   Mittica G, 2016, INT J MOL SCI, V17, DOI 10.3390/ijms17071169
   Munawara U, 2019, FRONT IMMUNOL, V10, DOI 10.3389/fimmu.2019.02892
   Nakazawa N, 2020, ANN SURG ONCOL, V27, P933, DOI 10.1245/s10434-019-07878-8
   Nishino M, 2017, NAT REV CLIN ONCOL, V14, P655, DOI 10.1038/nrclinonc.2017.88
   Noh K, 2017, CELL REP, V21, P2785, DOI 10.1016/j.celrep.2017.11.020
   Pignata S, 2017, ANN ONCOL, V28, P51, DOI 10.1093/annonc/mdx441
   Pulido AD, 2018, CANCER CELL, V33, P60, DOI 10.1016/j.ccell.2017.11.019
   Ritchie ME, 2015, NUCLEIC ACIDS RES, V43, DOI 10.1093/nar/gkv007
   Russo E, 2020, J LEUKOCYTE BIOL, V108, P673, DOI 10.1002/JLB.5MR0320-205R
   Schregle R, 2020, J CELL SCI, V133, DOI 10.1242/jcs.240085
   Shen SP, 2019, EBIOMEDICINE, V40, P318, DOI 10.1016/j.ebiom.2018.12.054
   Steitz AM, 2020, CELL DEATH DIS, V11, DOI 10.1038/s41419-020-2438-8
   Tokunaga R, 2018, CANCER TREAT REV, V63, P40, DOI 10.1016/j.ctrv.2017.11.007
   Wang QH, 2017, CANCER CELL, V32, P42, DOI 10.1016/j.ccell.2017.06.003
   Xu SH, 2016, NAT COMMUN, V7, DOI 10.1038/ncomms11406
   Xu Y, 2017, CLIN TRANSL ONCOL, V19, P1079, DOI 10.1007/s12094-017-1656-8
   Yoshihara K, 2013, NAT COMMUN, V4, DOI 10.1038/ncomms3612
   Yoshihara K, 2012, CLIN CANCER RES, V18, P1374, DOI 10.1158/1078-0432.CCR-11-2725
   Zamarin D, 2020, J CLIN ONCOL, V38, P1814, DOI 10.1200/JCO.19.02059
   Zhou GY, 2017, GASTROENTEROLOGY, V153, P1107, DOI 10.1053/j.gastro.2017.06.017
   Zhou X, 2020, BIOMED RES INT, V2020, DOI 10.1155/2020/1703531
   Zuo SG, 2019, J TRANSL MED, V17, DOI 10.1186/s12967-019-1899-y
NR 54
TC 7
Z9 8
U1 0
U2 10
PU HINDAWI LTD
PI LONDON
PA ADAM HOUSE, 3RD FLR, 1 FITZROY SQ, LONDON, W1T 5HF, ENGLAND
SN 1687-8450
EI 1687-8469
J9 J ONCOL
JI J. Oncol.
PD AUG 27
PY 2021
VL 2021
AR 5523749
DI 10.1155/2021/5523749
PG 13
WC Oncology
WE Science Citation Index Expanded (SCI-EXPANDED)
SC Oncology
GA UP4BL
UT WOS:000695327100004
PM 34484333
OA gold, Green Published
DA 2024-11-10
ER

PT J
AU Liu, M
   Zhang, XZ
   Long, CL
   Xu, H
   Cheng, X
   Chang, JJ
   Zhang, CZ
   Zhang, CH
   Wang, XL
AF Liu, Ming
   Zhang, Xiuzhen
   Long, Canling
   Xu, Hong
   Cheng, Xu
   Chang, Jingjie
   Zhang, Chengzhao
   Zhang, Chenghong
   Wang, Xiuli
TI Collagen-based three-dimensional culture microenvironment promotes
   epithelial to mesenchymal transition and drug resistance of human
   ovarian cancer <i>in vitro</i>
SO RSC ADVANCES
LA English
DT Article
ID CISPLATIN RESISTANCE; PANCREATIC-CANCER; TRANSCRIPTION FACTORS;
   EXPRESSION; CELLS; MATRIX; PHENOTYPE; CARCINOMA; METASTASIS; MODEL
AB Ovarian cancer (OvCa) is a leading cause of mortality from gynecologic malignancy due to its disseminated peritoneal metastasis. The tumor microenvironment dominates epithelial-mesenchymal transition (EMT) development and impacts cancer metastasis as well as mediates drug resistance. Tumour cell interaction with the collagen I matrix is critical in OvCa development. To better understand the role of the collagen matrix and the underlying mechanisms in the early stage of OvCa invasion, we developed a three-dimensional (3D) culture model in vitro by embedding OvCa cells within collagen I to recreate the architecture of a solid tumour. Our results showed that tumour spheroids formed in the 3D collagen model displayed good viability and decreased growth rates, which partly recapitulated the growth behavior of in vivo tumour cells. Collagen I enhanced the OvCa cell motility/invasion capability by up-regulating the expression of MMPs and 51 integrin. Moreover, highly invasive OvCa cells in collagen showed the overexpression of mesenchymal markers (N-cadherin, vimentin and fibronectin) and transcriptional factors (Snail and Slug). EMT-associated TGF-1/Smad4 and Wnt5b/-catenin signaling pathways were significantly up-regulated accordingly. Additionally, a remarkably enhanced drug resistance to chemotherapeutics was also detected in the 3D cultures. Collectively, the bioengineered 3D collagen models could recapitulate the in vivo tumour-like microenvironment and reflect some biological characteristics of human OvCa more accurately. The collagen I matrix promoted local invasion via EMT and enhanced the multidrug resistance in OvCa. This system might serve as a comprehensive in vitro model to better understand the manifold mechanisms of OvCa metastasis and also provide a robust tool for screening new anti-ovarian cancer therapeutics.
C1 [Liu, Ming] Dalian Med Univ, Coll Basic Med Sci, Dept Cell Biol, Dalian 116044, Peoples R China.
   [Zhang, Xiuzhen; Long, Canling; Cheng, Xu; Chang, Jingjie; Zhang, Chengzhao; Wang, Xiuli] Dalian Med Univ, Coll Basic Med Sci, Dept Human Histol & Embryol, Dalian 116044, Peoples R China.
   [Xu, Hong] Dalian Med Univ, Coll Basic Med Sci, Lab Med Funct, Dalian 116044, Peoples R China.
   [Zhang, Chenghong] Dalian Med Univ, Coll Basic Med Sci, Morphol Lab, Dalian 116044, Peoples R China.
C3 Dalian Medical University; Dalian Medical University; Dalian Medical
   University; Dalian Medical University
RP Wang, XL (通讯作者)，Dalian Med Univ, Coll Basic Med Sci, Dept Human Histol & Embryol, Dalian 116044, Peoples R China.
EM panpan1210@dicp.ac.cn
RI he, he/JPL-3505-2023; wang, xl/Y-8251-2019
FU Natural Science Foundation of China [31470952, 31771068]; Natural
   Science Foundation of Liaoning Province [2014023003]
FX This study was supported by the Natural Science Foundation of China
   (31470952 and 31771068) and Natural Science Foundation of Liaoning
   Province (2014023003).
CR Alsibai KD, 2018, DEV DYNAM, V247, P405, DOI 10.1002/dvdy.24548
   Barbolina MV, 2008, LAB INVEST, V88, P602, DOI 10.1038/labinvest.2008.25
   Brinckerhoff CE, 2000, CLIN CANCER RES, V6, P4823
   Chen QY, 2016, ONCOTARGET, V7, P24510, DOI 10.18632/oncotarget.8229
   Davidson B, 2003, CANCER METAST REV, V22, P103, DOI 10.1023/A:1022272204045
   De Wever O, 2008, HISTOCHEM CELL BIOL, V130, P481, DOI 10.1007/s00418-008-0464-1
   Deng JL, 2016, ONCOTARGET, V7, P55771, DOI 10.18632/oncotarget.9908
   Fong ELS, 2013, P NATL ACAD SCI USA, V110, P6500, DOI 10.1073/pnas.1221403110
   Girard YK, 2013, PLOS ONE, V8, DOI 10.1371/journal.pone.0075345
   Grzesiak JJ, 2006, BRIT J CANCER, V94, P1311, DOI 10.1038/sj.bjc.6603088
   Gurler H, 2015, INT J MOL SCI, V16, P3419, DOI 10.3390/ijms16023419
   Guzman A, 2017, BIOMATERIALS, V115, P19, DOI 10.1016/j.biomaterials.2016.11.014
   Han HW, 2016, ACTA BIOMATER, V42, P157, DOI 10.1016/j.actbio.2016.06.014
   Haslehurst AM, 2012, BMC CANCER, V12, DOI 10.1186/1471-2407-12-91
   Huang YJ, 2014, BIOMATERIALS, V35, P10070, DOI 10.1016/j.biomaterials.2014.09.010
   Huber MA, 2005, CURR OPIN CELL BIOL, V17, P548, DOI 10.1016/j.ceb.2005.08.001
   Kalluri R, 2009, J CLIN INVEST, V119, P1420, DOI 10.1172/JCI39104
   Kurrey NK, 2009, STEM CELLS, V27, P2059, DOI 10.1002/stem.154
   Liu H, 2010, TUMORI J, V96, P751, DOI 10.1177/030089161009600518
   Marchini S, 2013, EUR J CANCER, V49, P520, DOI 10.1016/j.ejca.2012.06.026
   Maschler S, 2005, ONCOGENE, V24, P2032, DOI 10.1038/sj.onc.1208423
   Menke A, 2001, CANCER RES, V61, P3508
   Mierke CT, 2011, J CELL SCI, V124, P369, DOI 10.1242/jcs.071985
   Moser TL, 1996, INT J CANCER, V67, P695, DOI 10.1002/(SICI)1097-0215(19960904)67:5<695::AID-IJC18>3.3.CO;2-2
   Park SM, 2008, GENE DEV, V22, P894, DOI 10.1101/gad.1640608
   Quiros RM, 2008, GYNECOL ONCOL, V110, P99, DOI 10.1016/j.ygyno.2008.03.006
   Sabe H, 2011, J BIOCHEM, V149, P633, DOI 10.1093/jb/mvr044
   Shen YF, 2012, INT J GYNECOL CANCER, V22, P1316, DOI 10.1097/IGC.0b013e318263ef34
   Shintani Y, 2008, AM J RESP CELL MOL, V38, P95, DOI 10.1165/rcmb.2007-0071OC
   Shintani Y, 2006, CANCER RES, V66, P11745, DOI 10.1158/0008-5472.CAN-06-2322
   Siegel RL, 2021, CA-CANCER J CLIN, V71, P359, DOI [10.3322/caac.21669, 10.3322/caac.21387, 10.3322/caac.21772]
   Sodek KL, 2008, BMC CANCER, V8, DOI 10.1186/1471-2407-8-223
   Tellez CS, 2011, CANCER RES, V71, P3087, DOI 10.1158/0008-5472.CAN-10-3035
   Thiery JP, 2002, NAT REV CANCER, V2, P442, DOI 10.1038/nrc822
   Ukaji T, 2015, PLOS ONE, V10, DOI 10.1371/journal.pone.0137663
   Wang XL, 2006, BIOTECHNOL PROGR, V22, P791, DOI 10.1021/bp050386n
   Witz CA, 2001, J SOC GYNECOL INVEST, V8, P299, DOI 10.1016/S1071-5576(01)00122-8
   XU K, 2012, JOVE-J VIS EXP, V62, pE3760
   Yang J, 2008, DEV CELL, V14, P818, DOI 10.1016/j.devcel.2008.05.009
   Zhang K, 2013, NAT CELL BIOL, V15, P677, DOI 10.1038/ncb2743
   Zhao HN, 2016, ONCOTARGET, V7, P53254, DOI 10.18632/oncotarget.10736
   Zhao HN, 2015, ONCOL REP, V33, P591, DOI 10.3892/or.2014.3640
   Zhao HN, 2014, ONCOL REP, V32, P1003, DOI 10.3892/or.2014.3311
   ZHU GG, 1993, CANCER RES, V53, P5028
NR 44
TC 30
Z9 31
U1 0
U2 9
PU ROYAL SOC CHEMISTRY
PI CAMBRIDGE
PA THOMAS GRAHAM HOUSE, SCIENCE PARK, MILTON RD, CAMBRIDGE CB4 0WF, CAMBS,
   ENGLAND
EI 2046-2069
J9 RSC ADV
JI RSC Adv.
PY 2018
VL 8
IS 16
BP 8910
EP 8919
DI 10.1039/c7ra13742g
PG 10
WC Chemistry, Multidisciplinary
WE Science Citation Index Expanded (SCI-EXPANDED)
SC Chemistry
GA FY3HS
UT WOS:000426710300051
PM 35539845
OA Green Published, gold
DA 2024-11-10
ER

PT J
AU Miyahara, Y
   Odunsi, K
   Chen, WH
   Peng, GY
   Matsuzaki, J
   Wang, RF
AF Miyahara, Yoshihiro
   Odunsi, Kunle
   Chen, Wenhao
   Peng, Guangyong
   Matsuzaki, Junko
   Wang, Rong-Fu
TI Generation and regulation of human CD<SUP>4+</SUP> IL-17-producing T
   cells in ovarian cancer
SO PROCEEDINGS OF THE NATIONAL ACADEMY OF SCIENCES OF THE UNITED STATES OF
   AMERICA
LA English
DT Article
DE cancer immunology; immune regulation; T cell differentiation; tumor
   microenvironment; Th17 cells
ID GROWTH-FACTOR-BETA; ROR-GAMMA-T; TGF-BETA; AUTOIMMUNE INFLAMMATION;
   TUMOR MICROENVIRONMENT; HELPER-CELLS; T(H)17 CELLS; DIFFERENTIATION;
   INDUCTION; CYTOKINE
AB Despite the important role of Th17 cells in the pathogenesis of many autoimmune diseases, their prevalence and the mechanisms by which they are generated and regulated in cancer remain unclear. Here, we report the presence of a high percentage of CD4+ Th17 cells at sites of ovarian cancer, compared with a low percentage of Th17 cells in peripheral blood mononuclear cells from healthy donors and cancer patients. Analysis of cytokine production profiles revealed that ovarian tumor cells, tumor-derived fibroblasts, and antigen-presenting cells (APCs) secreted several key cytokines including IL-1 beta, IL-6, TNF-alpha and TGF-beta, which formed a cytokine milieu that regulated and expanded human IL-17producing T-helper (Th17) cells. We further show that IL-beta was critically required for the differentiation and expansion of human Th17 cells, whereas IL-6 and IL-23 may also play a role in the expansion of memory Th17 cells, even though IL-23 levels are low or undetectable in ovarian cancer. Further experiments demonstrated that coculture of naive or memory CD4+ T cells with tumor cells, APCs, or both could generate high percentages of Th17 cells. Treatment with anti-IL-1 alone or a combination of anti-IL-1 and anti-IL-6 reduced the ability of tumor cells to expand memory Th17 cells. Thus, we have identified a set of key cytokines secreted by ovarian tumor cells and tumor-associated APCs that favor the generation and expansion of human Th17 cells. These findings should accelerate efforts to define the function of this important subset of CD4+ T cells in the human immune response to cancer.
C1 [Miyahara, Yoshihiro; Chen, Wenhao; Peng, Guangyong; Wang, Rong-Fu] Baylor Coll Med, Ctr Cell & Gene Therapy, Houston, TX 77030 USA.
   [Miyahara, Yoshihiro; Chen, Wenhao; Peng, Guangyong; Wang, Rong-Fu] Baylor Coll Med, Dept Pathol, Houston, TX 77030 USA.
   [Miyahara, Yoshihiro; Chen, Wenhao; Peng, Guangyong; Wang, Rong-Fu] Baylor Coll Med, Dept Immunol, Houston, TX 77030 USA.
   [Odunsi, Kunle; Matsuzaki, Junko] Roswell Pk Canc Inst, Dept Gynecol Oncol, Buffalo, NY 14263 USA.
   [Odunsi, Kunle; Matsuzaki, Junko] Roswell Pk Canc Inst, Dept Immunol, Buffalo, NY 14263 USA.
C3 Baylor College of Medicine; Baylor College Medical Hospital; Baylor
   College of Medicine; Baylor College of Medicine; Roswell Park
   Comprehensive Cancer Center; Roswell Park Comprehensive Cancer Center
RP Wang, RF (通讯作者)，Baylor Coll Med, Ctr Cell & Gene Therapy, ALKEK Bldg,N1120, Houston, TX 77030 USA.
EM rongfuw@bcm.tmc.edu
RI Matsuzaki, Juntaro/S-4107-2019; Chen, Wenhao/J-6553-2019
OI Chen, Wenhao/0000-0002-0626-3739; Matsuzaki, Junko/0000-0002-2555-1234;
   Miyahara, Yoshihiro/0000-0002-6458-3167
FU Ovarian Cancer Working Group; National Institutes of Health
FX We thank Dr. Lloyd J. Old for his encouragement and support. This work
   was supported by the Cancer Research Institute through dedicated
   grants(Ovarian Cancer Working Group) (to K.O and R,-F.W) and by National
   Institutes of Health grants (to R.-F.W.).
CR Acosta-Rodriguez EV, 2007, NAT IMMUNOL, V8, P942, DOI 10.1038/ni1496
   Acosta-Rodriguez EV, 2007, NAT IMMUNOL, V8, P639, DOI 10.1038/ni1467
   Amadi-Obi A, 2007, NAT MED, V13, P711, DOI 10.1038/nm1585
   Annunziato F, 2007, J EXP MED, V204, P1849, DOI 10.1084/jem.20070663
   Bettelli E, 2006, NATURE, V441, P235, DOI 10.1038/nature04753
   Carr TM, 2008, CANCER IMMUNOL IMMUN, V57, P31, DOI 10.1007/s00262-007-0347-7
   Cua DJ, 2003, NATURE, V421, P744, DOI 10.1038/nature01355
   Curiel TJ, 2004, NAT MED, V10, P942, DOI 10.1038/nm1093
   Evans HG, 2007, P NATL ACAD SCI USA, V104, P17034, DOI 10.1073/pnas.0708426104
   Harrington LE, 2005, NAT IMMUNOL, V6, P1123, DOI 10.1038/ni1254
   Horwitz DA, 2008, EUR J IMMUNOL, V38, P912, DOI 10.1002/eji.200738109
   Ivanov II, 2006, CELL, V126, P1121, DOI 10.1016/j.cell.2006.07.035
   Karin M, 2006, CELL, V124, P823, DOI 10.1016/j.cell.2006.02.016
   Kato T, 2001, BIOCHEM BIOPH RES CO, V282, P735, DOI 10.1006/bbrc.2001.4618
   Kryczek I, 2007, J IMMUNOL, V178, P6730, DOI 10.4049/jimmunol.178.11.6730
   Langowski JL, 2006, NATURE, V442, P461, DOI 10.1038/nature04808
   Langrish CL, 2005, J EXP MED, V201, P233, DOI 10.1084/jem.20041257
   Liyanage UK, 2002, J IMMUNOL, V169, P2756, DOI 10.4049/jimmunol.169.5.2756
   Manel N, 2008, NAT IMMUNOL, V9, P641, DOI 10.1038/ni.1610
   Mangan PR, 2006, NATURE, V441, P231, DOI 10.1038/nature04754
   McKenzie BS, 2006, TRENDS IMMUNOL, V27, P17, DOI 10.1016/j.it.2005.10.003
   Mucida D, 2007, SCIENCE, V317, P256, DOI 10.1126/science.1145697
   Odunsi K, 2007, P NATL ACAD SCI USA, V104, P12837, DOI 10.1073/pnas.0703342104
   Park H, 2005, NAT IMMUNOL, V6, P1133, DOI 10.1038/ni1261
   Sutton C, 2006, J EXP MED, V203, P1685, DOI 10.1084/jem.20060285
   Tran DQ, 2007, BLOOD, V110, P2983, DOI 10.1182/blood-2007-06-094656
   van Beelen AJ, 2007, IMMUNITY, V27, P660, DOI 10.1016/j.immuni.2007.08.013
   Veldhoen M, 2006, IMMUNITY, V24, P179, DOI 10.1016/j.immuni.2006.01.001
   Volpe E, 2008, NAT IMMUNOL, V9, P650, DOI 10.1038/ni.1613
   Wang HY, 2007, CURR OPIN IMMUNOL, V19, P217, DOI 10.1016/j.coi.2007.02.004
   Wang HY, 2005, J IMMUNOL, V174, P2661, DOI 10.4049/jimmunol.174.5.2661
   Wang RF, 2001, TRENDS IMMUNOL, V22, P269, DOI 10.1016/S1471-4906(01)01896-8
   Wang YJ, 2004, PROTEOMICS, V4, P20, DOI 10.1002/pmic.200300549
   Wilson NJ, 2007, NAT IMMUNOL, V8, P950, DOI 10.1038/ni1497
   Woo EY, 2001, CANCER RES, V61, P4766
   Yang L, 2008, NATURE, V454, P350, DOI 10.1038/nature07021
   Zhou L, 2008, NATURE, V453, P236, DOI 10.1038/nature06878
NR 37
TC 242
Z9 293
U1 0
U2 12
PU NATL ACAD SCIENCES
PI WASHINGTON
PA 2101 CONSTITUTION AVE NW, WASHINGTON, DC 20418 USA
SN 0027-8424
J9 P NATL ACAD SCI USA
JI Proc. Natl. Acad. Sci. U. S. A.
PD OCT 7
PY 2008
VL 105
IS 40
BP 15505
EP 15510
DI 10.1073/pnas.0710686105
PG 6
WC Multidisciplinary Sciences
WE Science Citation Index Expanded (SCI-EXPANDED)
SC Science & Technology - Other Topics
GA 364UI
UT WOS:000260360500053
PM 18832156
OA Green Published
DA 2024-11-10
ER

PT J
AU Shen, YM
   Ren, Y
   Chen, KL
   Cen, YX
   Zhang, B
   Lu, WG
   Xu, JF
AF Shen, Yuanming
   Ren, Yan
   Chen, Kelie
   Cen, Yixuan
   Zhang, Bo
   Lu, Weiguo
   Xu, Junfen
TI The impact of neoadjuvant chemotherapy on the tumor microenvironment in
   advanced high-grade serous carcinoma
SO ONCOGENESIS
LA English
DT Article
ID ADVANCED OVARIAN-CANCER; RESISTANCE; SURGERY; CELLS
AB High-grade serous ovarian, fallopian tube or peritoneal carcinoma is an aggressive subtype of ovarian cancer that frequently develops resistance to chemotherapy. It remains contested whether the resistance is caused by the acquisition of novel molecular aberrations or alternatively through the selection of rare pre-existing tumor clones. To address this question, we applied single-cell RNA sequencing to depict the tumor landscape of 6 samples from a single case of advanced high-grade serous fallopian tube carcinoma during neoadjuvant chemotherapy (NACT). We analyzed a total of 32,079 single cells, with 17,249 cells derived from the pre-NACT multisite tumor tissue samples and 14,830 cells derived from the post-NACT multisite tumor tissue samples. We identified the diverse properties of the tumor, immune and stromal cell types between the pre-NACT and post-NACT tumors. The malignant epithelial cells displayed a high degree of intratumor heterogeneity in response to NACT. We showed that the primary resistant clone (clone 63) epithelial genotype was already present in the pre-NACT tumors, and was adaptively enriched after NACT. This clone 63 was correlated with a poor clinical prognosis. Furthermore, single-cell analysis of CD4(+) T cells demonstrated that IL2RAhi-CCL22+-Tregs were selectively enriched in post-NACT tumors. Interestingly, this Treg subtype could recruit and enrich themselves through secreting the CCL22-CCR1 combination in pre-NACT and post-NACT tumors, and further express CD274 to suppress other CD4 and CD8 T cells through a CD274-PDCD1 axis in the post-NACT tumors, and this predicted an immunosuppressive state after NACT. Overall, our results provide important evidence for the adaptive resistance theory of HGSC, and for the potential development of therapeutic strategies to treat HGSC and improve the survival of patients with HGSC.
C1 [Shen, Yuanming; Chen, Kelie; Lu, Weiguo; Xu, Junfen] Zhejiang Univ, Womens Hosp, Dept Gynecol Oncol, Sch Med, Hangzhou, Zhejiang, Peoples R China.
   [Ren, Yan; Cen, Yixuan; Lu, Weiguo; Xu, Junfen] Zhejiang Univ, Womens Hosp, Womens Reprod Hlth Lab Zhejiang Prov, Sch Med, Hangzhou, Zhejiang, Peoples R China.
   [Zhang, Bo] Novel Bioinformat Co Ltd, Shanghai, Peoples R China.
   [Xu, Junfen] Zhejiang Univ, Womens Hosp, Zhejiang Prov Key Lab Precis Diag & Therapy Major, Sch Med, Hangzhou, Zhejiang, Peoples R China.
C3 Zhejiang University; Zhejiang University; Zhejiang University
RP Xu, JF (通讯作者)，Zhejiang Univ, Womens Hosp, Dept Gynecol Oncol, Sch Med, Hangzhou, Zhejiang, Peoples R China.; Xu, JF (通讯作者)，Zhejiang Univ, Womens Hosp, Womens Reprod Hlth Lab Zhejiang Prov, Sch Med, Hangzhou, Zhejiang, Peoples R China.; Xu, JF (通讯作者)，Zhejiang Univ, Womens Hosp, Zhejiang Prov Key Lab Precis Diag & Therapy Major, Sch Med, Hangzhou, Zhejiang, Peoples R China.
EM xjfzu@zju.edu.cn
FU Fundamental Research Funds for the Central Universities, China
   [2019QNA7035, 2021FZZX001-43]
FX This work was supported by grants to the Fundamental Research Funds for
   the Central Universities, China (Nos. 2019QNA7035 and 2021FZZX001-43).
CR Aibar S, 2017, NAT METHODS, V14, P1083, DOI [10.1038/nmeth.4463, 10.1038/NMETH.4463]
   Auersperg Nelly, 2013, Front Biosci (Schol Ed), V5, P709
   Azizi E, 2018, CELL, V174, P1293, DOI 10.1016/j.cell.2018.05.060
   Balko JM, 2014, CANCER DISCOV, V4, P232, DOI 10.1158/2159-8290.CD-13-0286
   Böhm S, 2015, J CLIN ONCOL, V33, P2457, DOI 10.1200/JCO.2014.60.5212
   Bowtell DD, 2015, NAT REV CANCER, V15, P668, DOI 10.1038/nrc4019
   Chen SF, 2018, BIOINFORMATICS, V34, P884, DOI 10.1093/bioinformatics/bty560
   Copur MS, 2017, J CLIN ONCOL, V35, P802, DOI 10.1200/JCO.2016.70.7125
   Crum CP, 2007, CURR OPIN OBSTET GYN, V19, P3, DOI 10.1097/GCO.0b013e328011a21f
   Ding J, 2017, CANCER BIOMARK, V19, P353, DOI 10.3233/CBM-160336
   Dubeau L, 2013, ANN ONCOL, V24, P28, DOI 10.1093/annonc/mdt308
   Elyada E, 2019, CANCER DISCOV, V9, P1102, DOI 10.1158/2159-8290.CD-19-0094
   Gulati GS, 2020, SCIENCE, V367, P405, DOI 10.1126/science.aax0249
   Haghverdi L, 2018, NAT BIOTECHNOL, V36, P421, DOI 10.1038/nbt.4091
   Hensler M, 2020, J IMMUNOTHER CANCER, V8, DOI 10.1136/jitc-2020-000979
   Hornburg M, 2021, CANCER CELL, V39, P928, DOI 10.1016/j.ccell.2021.04.004
   Jiménez-Sánchez A, 2020, NAT GENET, V52, P582, DOI 10.1038/s41588-020-0630-5
   Jiménez-Sánchez A, 2017, CELL, V170, P927, DOI 10.1016/j.cell.2017.07.025
   Kaech SM, 2001, NAT IMMUNOL, V2, P415, DOI 10.1038/87720
   Kehoe S, 2015, LANCET, V386, P249, DOI 10.1016/S0140-6736(14)62223-6
   Kieffer Y, 2020, CANCER DISCOV, V10, P1330, DOI 10.1158/2159-8290.CD-19-1384
   Kim C, 2018, CELL, V173, P879, DOI 10.1016/j.cell.2018.03.041
   Kim J, 2018, CANCERS, V10, DOI 10.3390/cancers10110433
   Lee JY, 2017, J GYNECOL ONCOL, V28, DOI 10.3802/jgo.2017.28.e73
   Lee YJ, 2020, INT J CANCER, V146, P1851, DOI 10.1002/ijc.32729
   Liu JH, 2020, DRUG DISCOV TODAY, V25, P1232, DOI 10.1016/j.drudis.2020.04.015
   Liu YL, 2020, J GYNECOL ONCOL, V31, DOI 10.3802/jgo.2020.31.e17
   Lloyd KL, 2015, BMC CANCER, V15, DOI 10.1186/s12885-015-1101-8
   Lv XF, 2020, J GYNECOL ONCOL, V31, DOI 10.3802/jgo.2020.31.e12
   Machida H, 2020, EJSO-EUR J SURG ONC, V46, P868, DOI 10.1016/j.ejso.2019.11.520
   MacIver NJ, 2013, ANNU REV IMMUNOL, V31, P259, DOI 10.1146/annurev-immunol-032712-095956
   Marchetti C, 2021, SEMIN CANCER BIOL, V77, P144, DOI 10.1016/j.semcancer.2021.08.011
   Ng A, 2015, NAT REV MOL CELL BIO, V16, P625, DOI 10.1038/nrm4056
   Nowak M, 2020, CELLS-BASEL, V9, DOI 10.3390/cells9051299
   Patch AM, 2015, NATURE, V521, P489, DOI 10.1038/nature14410
   SCULLY RE, 1995, INT J GYNECOL OBSTET, V49, pS9, DOI 10.1016/0020-7292(95)02404-Z
   Seder RA, 2003, NAT IMMUNOL, V4, P835, DOI 10.1038/ni969
   van Baal JOAM, 2020, VIRCHOWS ARCH, V477, P535, DOI 10.1007/s00428-020-02795-8
   Vento-Tormo R, 2018, NATURE, V563, P347, DOI 10.1038/s41586-018-0698-6
   Vergote I, 2018, LANCET ONCOL, V19, P1680, DOI 10.1016/S1470-2045(18)30566-7
   Wang RN, 2012, NAT IMMUNOL, V13, P907, DOI 10.1038/ni.2386
   Xia HJ, 2020, JCI INSIGHT, V5, DOI 10.1172/jci.insight.141115
   Xu K, 2021, SCIENCE, V371, P405, DOI 10.1126/science.abb2683
   Yaari G, 2013, NUCLEIC ACIDS RES, V41, DOI 10.1093/nar/gkt660
   Zhang AW, 2018, CELL, V173, P1755, DOI 10.1016/j.cell.2018.03.073
   Zhang QM, 2019, CELL, V179, P829, DOI 10.1016/j.cell.2019.10.003
NR 46
TC 3
Z9 3
U1 0
U2 10
PU SPRINGERNATURE
PI LONDON
PA CAMPUS, 4 CRINAN ST, LONDON, N1 9XW, ENGLAND
SN 2157-9024
J9 ONCOGENESIS
JI Oncogenesis
PD JUL 30
PY 2022
VL 11
IS 1
AR 43
DI 10.1038/s41389-022-00419-1
PG 12
WC Oncology
WE Science Citation Index Expanded (SCI-EXPANDED)
SC Oncology
GA 3J6LK
UT WOS:000833504800001
PM 35907904
OA Green Published, gold
DA 2024-11-10
ER

PT J
AU Zhao, ZH
   Wang, QL
   Zhao, F
   Ma, JN
   Sui, X
   Choe, HC
   Chen, P
   Gao, X
   Zhang, L
AF Zhao, Zhihao
   Wang, Qilin
   Zhao, Fang
   Ma, Junnan
   Sui, Xue
   Choe, Hyok Chol
   Chen, Peng
   Gao, Xue
   Zhang, Lin
TI Single-cell and transcriptomic analyses reveal the influence of diabetes
   on ovarian cancer
SO BMC GENOMICS
LA English
DT Article
DE Ovarian cancer; Diabetes Mellitus; Single-cell RNA sequencing; Monocyte
   marker genes; Immunotherapy
ID BLOOD MONONUCLEAR-CELLS; EXPRESSION; CISPLATIN; DISMUTASE; PACKAGE;
   INSULIN; RESISTANCE; MIGRATION; PATHWAY; TARGETS
AB BackgroundThere has been a significant surge in the global prevalence of diabetes mellitus (DM), which increases the susceptibility of individuals to ovarian cancer (OC). However, the relationship between DM and OC remains largely unexplored. The objective of this study is to provide preliminary insights into the shared molecular regulatory mechanisms and potential biomarkers between DM and OC.MethodsMultiple datasets from the GEO database were utilized for bioinformatics analysis. Single cell datasets from the GEO database were analysed. Subsequently, immune cell infiltration analysis was performed on mRNA expression data. The intersection of these datasets yielded a set of common genes associated with both OC and DM. Using these overlapping genes and Cytoscape, a protein-protein interaction (PPI) network was constructed, and 10 core targets were selected. Gene Ontology (GO) and Kyoto Encyclopedia of Genes and Genomes (KEGG) enrichment analyses were then conducted on these core targets. Additionally, advanced bioinformatics analyses were conducted to construct a TF-mRNA-miRNA coregulatory network based on identified core targets. Furthermore, immunohistochemistry staining (IHC) and real-time quantitative PCR (RT-qPCR) were employed for the validation of the expression and biological functions of core proteins, including HSPAA1, HSPA8, SOD1, and transcription factors SREBF2 and GTAT2, in ovarian tumors.ResultsThe immune cell infiltration analysis based on mRNA expression data for both DM and OC, as well as analysis using single-cell datasets, reveals significant differences in mononuclear cell levels. By intersecting the single-cell datasets, a total of 119 targets related to mononuclear cells in both OC and DM were identified. PPI network analysis further identified 10 hub genesincludingHSP90AA1, HSPA8, SNRPD2, UBA52, SOD1, RPL13A, RPSA, ITGAM, PPP1CC, and PSMA5, as potential targets of OC and DM. Enrichment analysis indicated that these genes are primarily associated with neutrophil degranulation, GDP-dissociation inhibitor activity, and the IL-17 signaling pathway, suggesting their involvement in the regulation of the tumor microenvironment. Furthermore, the TF-gene and miRNA-gene regulatory networks were validated using NetworkAnalyst. The identified TFs included SREBF2, GATA2, and SRF, while the miRNAs included miR-320a, miR-378a-3p, and miR-26a-5p. Simultaneously, IHC and RT-qPCR reveal differential expression of core targets in ovarian tumors after the onset of diabetes. RT-qPCR further revealed that SREBF2 and GATA2 may influence the expression of core proteins, including HSP90AA1, HSPA8, and SOD1.ConclusionThis study revealed the shared gene interaction network between OC and DM and predicted the TFs and miRNAs associated with core genes in monocytes. Our research findings contribute to identifying potential biological mechanisms underlying the relationship between OC and DM.
C1 [Zhao, Zhihao; Wang, Qilin; Ma, Junnan; Sui, Xue; Choe, Hyok Chol; Chen, Peng; Zhang, Lin] Dalian Med Univ, Inst Coll Integrat Med, Dalian, Peoples R China.
   [Gao, Xue] Dalian Med Univ, Hosp 1, Dept Pathol, Dalian 116027, Liaoning, Peoples R China.
   [Zhao, Fang] Hunan Univ Chinese Med, Dept Rheumatol Hosp 1, Inst Innovat & Appl Res Chinese Med, Changsha, Hunan, Peoples R China.
   [Choe, Hyok Chol] Sinuiju Med Univ, Dept Clin Med, Sinuiju, North Korea.
C3 Dalian Medical University; Dalian Medical University; Hunan University
   of Chinese Medicine
RP Zhang, L (通讯作者)，Dalian Med Univ, Inst Coll Integrat Med, Dalian, Peoples R China.; Gao, X (通讯作者)，Dalian Med Univ, Hosp 1, Dept Pathol, Dalian 116027, Liaoning, Peoples R China.
EM xueer_128@163.com; zhl8247@163.com
FU National Natural Science Foundation of China
FX The authors would like to thank all members of the Laboratory of the
   Dalian Medical University for their technical assistance.
CR Akiyama H, 2020, CELL TISSUE RES, V380, P527, DOI 10.1007/s00441-020-03169-x
   Alsina-Sanchis E, 2022, CANCER RES, V82, P4414, DOI 10.1158/0008-5472.CAN-22-0076
   Ashburner M, 2000, NAT GENET, V25, P25, DOI 10.1038/75556
   Bai YH, 2021, CHIN HERB MED, V13, P202, DOI 10.1016/j.chmed.2021.02.001
   Bakhru A, 2011, GYNECOL ONCOL, V121, P106, DOI 10.1016/j.ygyno.2010.12.329
   Bednarska K, 2016, IMMUNOBIOLOGY, V221, P323, DOI 10.1016/j.imbio.2015.10.003
   Bellini S, 2017, INT J MOL SCI, V18, DOI 10.3390/ijms18122709
   Brown DPG, 2009, CANCER CHEMOTH PHARM, V63, P723, DOI 10.1007/s00280-008-0791-x
   Bukovsky A, 2016, WORLD J STEM CELLS, V8, P399, DOI 10.4252/wjsc.v8.i12.399
   Cai CY, 2021, BIOENGINEERED, V12, P9390, DOI 10.1080/21655979.2021.1978615
   Canet F, 2022, REDOX BIOL, V58, DOI 10.1016/j.redox.2022.102551
   Carbon S, 2019, NUCLEIC ACIDS RES, V47, pD330, DOI 10.1093/nar/gky1055
   Chen HD, 2019, CELL MOL IMMUNOL, V16, P242, DOI 10.1038/s41423-019-0214-4
   Chu SH, 2013, MOL BIOL REP, V40, P1, DOI 10.1007/s11033-012-1930-3
   Clement CC, 2021, IMMUNITY, V54, P721, DOI 10.1016/j.immuni.2021.02.019
   Curiel TJ, 2003, NAT MED, V9, P562, DOI 10.1038/nm863
   D'Arcy BM, 2019, MOL CANCER THER, V18, P556, DOI 10.1158/1535-7163.MCT-17-1143
   Dvorak AM, 1996, J LEUKOCYTE BIOL, V59, P100, DOI 10.1002/jlb.59.1.100
   Eustace BK, 2004, NAT CELL BIOL, V6, P507, DOI 10.1038/ncb1131
   Giovannucci E, 2010, DIABETES CARE, V33, P1674, DOI 10.2337/dc10-0666
   Gorczynski RM, 2020, ADV EXP MED BIOL, V1240, P47, DOI 10.1007/978-3-030-38315-2_4
   Green DS, 2016, CYTOKINE GROWTH F R, V29, P109, DOI 10.1016/j.cytogfr.2016.02.006
   Hu YL, 2021, PLOS ONE, V16, DOI 10.1371/journal.pone.0259436
   Islinger M, 2009, TRAFFIC, V10, P1711, DOI 10.1111/j.1600-0854.2009.00966.x
   Jung H, 2017, BIOCHEM BIOPH RES CO, V493, P115, DOI 10.1016/j.bbrc.2017.09.066
   Kanehisa M, 2002, NOVART FDN SYMP, V247, P91
   Karimi F, 2024, ENDOCRINE, V83, P1, DOI 10.1007/s12020-023-03477-6
   Kellenberger LD, 2018, GYNECOL ONCOL, V149, P361, DOI 10.1016/j.ygyno.2018.02.003
   Kobayashi M, 2016, SCI REP-UK, V6, DOI 10.1038/srep36780
   Koedoot E, 2021, J EXP CLIN CANC RES, V40, DOI 10.1186/s13046-021-01863-4
   Kohl J, 2006, ADV EXP MED BIOL, V586, P71
   Lambert SA, 2018, CELL, V172, P650, DOI 10.1016/j.cell.2018.01.029
   Landry DA, 2022, SCI ADV, V8, DOI 10.1126/sciadv.abq1475
   Lecker LSM, 2021, CANCER RES, V81, P5706, DOI 10.1158/0008-5472.CAN-21-0536
   Lee JY, 2016, J CLIN INVEST, V126, P4616, DOI 10.1172/JCI88069
   Lees B, 2015, CURR OBSTET GYNECOL, V4, P234, DOI 10.1007/s13669-015-0127-x
   Li J, 2023, CLIN EXP MED, V23, P287, DOI 10.1007/s10238-022-00816-1
   Li LF, 2018, CANCER RES, V78, P1779, DOI 10.1158/0008-5472.CAN-17-2460
   Li X, 2022, DIABETES METAB J, V46, P451, DOI 10.4093/dmj.2021.0018
   Li XM, 2021, DIABET METAB SYND OB, V14, P2515, DOI 10.2147/DMSO.S304055
   Li Y, 2021, ANN MED, V53, P1019, DOI 10.1080/07853890.2021.1914343
   Li YH, 2017, ONCOTARGET, V8, P4501, DOI 10.18632/oncotarget.13885
   Liang LL, 2021, FRONT ONCOL, V11, DOI 10.3389/fonc.2021.711020
   Lim D, 2020, BMB REP, V53, P291, DOI 10.5483/BMBRep.2020.53.6.060
   Liu Y, 2019, EXP THER MED, V17, P3459, DOI 10.3892/etm.2019.7349
   Liu Y, 2009, CANCER RES, V69, P7844, DOI 10.1158/0008-5472.CAN-09-1833
   Lou RH, 2022, DRUG DISCOV TODAY, V27, DOI 10.1016/j.drudis.2022.07.008
   Luo WJ, 2013, BIOINFORMATICS, V29, P1830, DOI 10.1093/bioinformatics/btt285
   Lv WC, 2021, FRONT ONCOL, V11, DOI 10.3389/fonc.2021.796555
   Macciò A, 2021, J OVARIAN RES, V14, DOI 10.1186/s13048-021-00772-6
   Manna P, 2014, J BIOL CHEM, V289, P11767, DOI 10.1074/jbc.M113.524645
   Moin ASM, 2021, Cells, V10
   Nagy A, 2021, SCI REP-UK, V11, DOI 10.1038/s41598-021-84787-5
   Nakashima H, 2012, CANCER IMMUNOL IMMUN, V61, P1081, DOI 10.1007/s00262-011-1152-x
   Newman AM, 2015, NAT METHODS, V12, P453, DOI [10.1038/nmeth.3337, 10.1038/NMETH.3337]
   Olalekan S, 2021, CELL REP, V35, DOI 10.1016/j.celrep.2021.109165
   Papadopoulos GL, 2009, NUCLEIC ACIDS RES, V37, pD155, DOI 10.1093/nar/gkn809
   Raucci F, 2022, BRIT J PHARMACOL, V179, P1857, DOI 10.1111/bph.15413
   Robinson MD, 2010, BIOINFORMATICS, V26, P139, DOI 10.1093/bioinformatics/btp616
   Rohm TV, 2022, IMMUNITY, V55, P31, DOI 10.1016/j.immuni.2021.12.013
   Schoutrop E, 2022, SEMIN CANCER BIOL, V86, P207, DOI 10.1016/j.semcancer.2022.03.027
   Sebastian A, 2013, NUCLEIC ACIDS RES, V41, P1438, DOI 10.1093/nar/gks1301
   Shen ZS, 2021, CELL MOL IMMUNOL, V18, P2224, DOI 10.1038/s41423-020-0500-1
   Simon SL, 2015, RADIAT RES, V183, P27, DOI 10.1667/RR13729.1
   Stechova K, 2012, SCAND J IMMUNOL, V75, P210, DOI 10.1111/j.1365-3083.2011.02637.x
   Stricher F, 2013, AUTOPHAGY, V9, P1937, DOI 10.4161/auto.26448
   Sturtz LA, 2001, J BIOL CHEM, V276, P38084
   Sung H, 2021, CA-CANCER J CLIN, V71, P209, DOI 10.3322/caac.21660
   Szklarczyk D, 2019, NUCLEIC ACIDS RES, V47, pD607, DOI [10.1093/nar/gky1131, 10.1093/nar/gkac1000]
   Tang ZF, 2017, NUCLEIC ACIDS RES, V45, pW98, DOI 10.1093/nar/gkx247
   Tesone AJ, 2016, CELL REP, V14, P1774, DOI 10.1016/j.celrep.2016.01.056
   Theocharidis G, 2022, NAT COMMUN, V13, DOI 10.1038/s41467-021-27801-8
   Thiele M, 2022, J IMMUNOTHER CANCER, V10, DOI 10.1136/jitc-2022-005475
   Tian WJ, 2022, CELL DEATH DIS, V13, DOI 10.1038/s41419-022-04510-8
   Tossetta G, 2022, INT J MOL SCI, V23, DOI 10.3390/ijms232112893
   Tsogas FK, 2021, INT J MOL SCI, V22, DOI 10.3390/ijms22020867
   Uddin MN, 2019, J ONCOL, V2019, DOI 10.1155/2019/8752862
   Valkenburg KC, 2018, NAT REV CLIN ONCOL, V15, P366, DOI 10.1038/s41571-018-0007-1
   van Vlerken-Ysla L, 2023, CANCER CELL, V41, P490, DOI 10.1016/j.ccell.2023.02.009
   Wahid M, 2022, SEMIN CANCER BIOL, V86, P1179, DOI 10.1016/j.semcancer.2021.07.013
   Wang B, 2020, PATHOL RES PRACT, V216, DOI 10.1016/j.prp.2020.152910
   Wang T, 2015, CLIN TRANSL ONCOL, V17, P564, DOI 10.1007/s12094-015-1279-x
   Wyatt CDR, 2022, SCI ADV, V8, DOI 10.1126/sciadv.abn4935
   Wyler E, 2021, ISCIENCE, V24, DOI 10.1016/j.isci.2021.102151
   Xia JG, 2015, NAT PROTOC, V10, P823, DOI 10.1038/nprot.2015.052
   Xia M, 2021, FRONT CARDIOVASC MED, V8, DOI 10.3389/fcvm.2021.661709
   Xu JF, 2022, CLIN CANCER RES, V28, P3590, DOI 10.1158/1078-0432.CCR-22-0296
   Xu ZH, 2018, BIOMED PHARMACOTHER, V107, P1410, DOI 10.1016/j.biopha.2018.08.132
   Yan WY, 2020, ONCOTARGETS THER, V13, P7423, DOI 10.2147/OTT.S249733
   Yang X, 2016, ACTA DIABETOL, V53, P621, DOI 10.1007/s00592-016-0852-2
   Yao XL, 2007, BRAIN RES, V1182, P116, DOI 10.1016/j.brainres.2007.08.076
   Yeung TL, 2013, CANCER RES, V73, P5016, DOI 10.1158/0008-5472.CAN-13-0023
   Yin JW, 2019, REDOX BIOL, V24, DOI 10.1016/j.redox.2019.101172
   Yu GC, 2012, OMICS, V16, P284, DOI 10.1089/omi.2011.0118
   Zhang H, 2014, J OVARIAN RES, V7, DOI 10.1186/1757-2215-7-64
   Zhang LL, 2021, FRONT ONCOL, V11, DOI 10.3389/fonc.2021.581932
   Zhao T, 2017, MOL MED REP, V16, P9095, DOI 10.3892/mmr.2017.7752
   Zhou GY, 2019, NUCLEIC ACIDS RES, V47, pW234, DOI 10.1093/nar/gkz240
NR 98
TC 1
Z9 1
U1 1
U2 9
PU BMC
PI LONDON
PA CAMPUS, 4 CRINAN ST, LONDON N1 9XW, ENGLAND
SN 1471-2164
J9 BMC GENOMICS
JI BMC Genomics
PD JAN 2
PY 2024
VL 25
IS 1
AR 1
DI 10.1186/s12864-023-09893-2
PG 19
WC Biotechnology & Applied Microbiology; Genetics & Heredity
WE Science Citation Index Expanded (SCI-EXPANDED)
SC Biotechnology & Applied Microbiology; Genetics & Heredity
GA DX9N9
UT WOS:001135505200018
PM 38166541
OA gold, Green Published, Green Submitted
DA 2024-11-10
ER

PT J
AU Luo, XK
   Mo, JH
   Zhang, M
   Huang, W
   Bao, YT
   Zou, RY
   Yao, LQ
   Yuan, L
AF Luo, Xukai
   Mo, Jiahang
   Zhang, Min
   Huang, Wu
   Bao, Yiting
   Zou, Ruoyao
   Yao, Liangqing
   Yuan, Lei
TI CD47-a novel prognostic predicator in epithelial ovarian cancer and
   correlations with clinicopathological and gene mutation features
SO WORLD JOURNAL OF SURGICAL ONCOLOGY
LA English
DT Article
DE Epithelial ovarian cancer; Immunotherapy; CD47; Biomarker; Nomogram
ID INTEGRIN-ASSOCIATED PROTEIN; PD-L1 EXPRESSION; CARCINOMA; SURVIVAL;
   SYSTEM; TARGET; BRCA1; CELLS
AB BackgroundEpithelial ovarian cancer (EOC) is insensitive to immunotherapy due to its poor immunogenicity; thus, suitable biomarkers need to be identified for better prognostic stratification and individualized treatment. CD47 is a novel immunotherapy target; however, its impact on EOC prognosis is controversial and correlation with genetic features is unclear. The aim of this study was to investigate the prognostic significance of CD47 and its correlations with biological behaviors and genetic features of EOC.MethodsImmunohistochemistry (IHC) and next-generation sequencing (NGS) were performed to examine expressions of CD47, PD-L1, and genomic mutations in the tissue samples of 75 EOC patients. Various clinicopathologic and genomic features were then evaluated to determine their correlation with CD47 expression. Kaplan-Meier analysis and Cox regression analysis were used to identify independent prognostic factors. Risk score modeling was then established, and the predictive capacity of this model was further confirmed by nomogram analysis.ResultsCD47 was mainly expressed in the tumor cell membrane and cytoplasm, and the rate of high CD47 expression was 63.7%. CD47 expression was associated with various clinicopathological factors, including FIGO stage, CA125 and HE4 value, presence of multidisciplinary surgeries, presence and volume of ascites, lymph-node metastasis, Ki-67 index and platinum-resistant, as well as genetic characteristics like BRCA mutation, HRD status, and TP53 mutation in EOC. Patients with high CD47 expression showed worse prognosis than the low-expression group. Cox regression analysis demonstrated that CA125, CD47, and BRCA mutation were independent factors for EOC prognosis. Patients were then categorized into high-risk and low-risk subgroups based on the risk score of the aforementioned independent factors, and the prognosis of the high-risk group was worse than those of the low-risk group. The nomogram showed adequate discrimination with a concordance index of 0.777 (95% CI, 0.732-0.822). The calibration curve showed good consistency.ConclusionCD47 correlated with various malignant biology and genetic characteristics of EOC and may play pivotal and multifaceted roles in the tumor microenvironment of EOC Finally, we constructed a reliable prediction model centered on CD47 and integrated CA125 and BRCA to better guide high-risk population management.
C1 [Luo, Xukai; Zhang, Min; Huang, Wu; Bao, Yiting; Zou, Ruoyao; Yao, Liangqing; Yuan, Lei] Fudan Univ, Obstet & Gynecol Hosp, Dept Gynecol Oncol, Shanghai 200011, Peoples R China.
   [Mo, Jiahang] Fudan Univ, Inst Reprod & Dev, Shanghai 200011, Peoples R China.
C3 Fudan University; Fudan University
RP Yuan, L (通讯作者)，Fudan Univ, Obstet & Gynecol Hosp, Dept Gynecol Oncol, Shanghai 200011, Peoples R China.
EM yuanlei1529@163.com
RI Mo, Jiahang/AAJ-3515-2021
FU Obstetrics and Gynecology Hospital of Fudan University; Institute of
   Reproduction and Development of Fudan University
FX This research received no external funding, and this work was supported
   by Obstetrics and Gynecology Hospital of Fudan University, and Institute
   of Reproduction and Development of Fudan University.
CR Advani R, 2018, NEW ENGL J MED, V379, P1711, DOI 10.1056/NEJMoa1807315
   Al-Sudani H, 2023, NPJ PRECIS ONCOL, V7, DOI 10.1038/s41698-023-00418-4
   Bai GG, 2023, J INFLAMM RES, V16, P1227, DOI 10.2147/JIR.S401451
   Baldwin LA, 2012, OBSTET GYNECOL, V120, P612, DOI 10.1097/AOG.0b013e318264f794
   Barclay AN, 2006, NAT REV IMMUNOL, V6, P457, DOI 10.1038/nri1859
   Brightwell RM, 2016, GYNECOL ONCOL, V143, P393, DOI 10.1016/j.ygyno.2016.08.325
   BROWN E, 1990, J CELL BIOL, V111, P2785, DOI 10.1083/jcb.111.6.2785
   Brown EJ, 2001, TRENDS CELL BIOL, V11, P130, DOI 10.1016/S0962-8924(00)01906-1
   Chang CL, 2020, ONCOIMMUNOLOGY, V9, DOI 10.1080/2162402X.2020.1803530
   Chen H, 2020, AM J SURG PATHOL, V44, P1050, DOI 10.1097/PAS.0000000000001503
   Chen J, 2016, ANN ONCOL, V27, P409, DOI 10.1093/annonc/mdv615
   Chen SH, 2021, J IMMUNOTHER CANCER, V9, DOI 10.1136/jitc-2021-003464
   Eisenhauer EA, 2009, EUR J CANCER, V45, P228, DOI 10.1016/j.ejca.2008.10.026
   Feng RD, 2020, CRIT REV ONCOL HEMAT, V152, DOI 10.1016/j.critrevonc.2020.103014
   Goode EL, 2017, JAMA ONCOL, V3, DOI 10.1001/jamaoncol.2017.3290
   Huang YT, 2014, ONCOL REP, V31, P1235, DOI 10.3892/or.2014.2976
   Jia X, 2021, INT J BIOL SCI, V17, P3281, DOI 10.7150/ijbs.60782
   Jiang ZX, 2021, J HEMATOL ONCOL, V14, DOI 10.1186/s13045-021-01197-w
   Kim SI, 2023, MOL CELL PROTEOMICS, V22, DOI 10.1016/j.mcpro.2023.100502
   Kowanetz M, 2018, P NATL ACAD SCI USA, V115, pE10119, DOI 10.1073/pnas.1802166115
   Lian S, 2019, EBIOMEDICINE, V42, P281, DOI 10.1016/j.ebiom.2019.03.018
   Liu XJ, 2019, ONCOL RES, V27, P415, DOI 10.3727/096504018X15155538502359
   Liu YY, 2023, LIFE SCI, V326, DOI 10.1016/j.lfs.2023.121790
   Liu Y, 2020, FRONT ONCOL, V10, DOI 10.3389/fonc.2020.01525
   Luo XK, 2023, CANCER CONTROL, V30, DOI 10.1177/10732748231159706
   Majeti R, 2009, CELL, V138, P286, DOI 10.1016/j.cell.2009.05.045
   Matulonis UA, 2019, ANN ONCOL, V30, P1080, DOI 10.1093/annonc/mdz135
   Miller TW, 2013, MATRIX BIOL, V32, P316, DOI 10.1016/j.matbio.2013.02.009
   Morse CB, 2019, GYNECOL ONCOL, V153, P217, DOI 10.1016/j.ygyno.2019.02.011
   Murata Y, 2014, J BIOCHEM, V155, P335, DOI 10.1093/jb/mvu017
   Pai S, 2021, INT J MOL SCI, V22, DOI 10.3390/ijms222111492
   Parkin DM, 2005, CA-CANCER J CLIN, V55, P74, DOI 10.3322/canjclin.55.2.74
   Pujade-Lauraine E, 2021, LANCET ONCOL, V22, P1034, DOI 10.1016/S1470-2045(21)00216-3
   Shimoji M, 2016, LUNG CANCER, V98, P69, DOI 10.1016/j.lungcan.2016.04.021
   Soslow RA, 2012, MODERN PATHOL, V25, P625, DOI 10.1038/modpathol.2011.183
   Tan MZ, 2015, AM J CANCER RES, V5, P2777
   Taylor PT, 2005, JNCI-J NATL CANCER I, V97, P151, DOI 10.1093/jnci/dji027
   Thompson ED, 2017, MODERN PATHOL, V30, P1551, DOI 10.1038/modpathol.2017.79
   van Duijn A, 2022, J IMMUNOTHER CANCER, V10, DOI 10.1136/jitc-2022-004589
   Varga A, 2019, GYNECOL ONCOL, V152, P243, DOI 10.1016/j.ygyno.2018.11.017
   Wang HM, 2015, INT J MOL SCI, V16, P3391, DOI 10.3390/ijms16023391
   Webb JR, 2016, GYNECOL ONCOL, V141, P293, DOI 10.1016/j.ygyno.2016.03.008
   Willingham SB, 2012, P NATL ACAD SCI USA, V109, P6662, DOI 10.1073/pnas.1121623109
   Wu XH, 2017, INT J GYNECOL CANCER, V27, P1650, DOI 10.1097/IGC.0000000000001065
   Yang YP, 2015, J CLIN INVEST, V125, P3335, DOI 10.1172/JCI83871
   Zhang C, 2021, FRONT ONCOL, V10, DOI 10.3389/fonc.2020.572203
   Zhang X, 2020, CANCER LETT, V481, P32, DOI 10.1016/j.canlet.2020.03.027
   Zhao QY, 2017, J GYNECOL ONCOL, V28, DOI 10.3802/jgo.2017.28.e39
   Zhao XW, 2012, P NATL ACAD SCI USA, V109, pE2843, DOI 10.1073/pnas.1209265109
NR 49
TC 1
Z9 1
U1 4
U2 4
PU BMC
PI LONDON
PA CAMPUS, 4 CRINAN ST, LONDON N1 9XW, ENGLAND
EI 1477-7819
J9 WORLD J SURG ONCOL
JI World J. Surg. Oncol.
PD FEB 6
PY 2024
VL 22
IS 1
AR 44
DI 10.1186/s12957-024-03308-6
PG 14
WC Oncology; Surgery
WE Science Citation Index Expanded (SCI-EXPANDED)
SC Oncology; Surgery
GA HA8B8
UT WOS:001156846600001
PM 38317230
OA gold
DA 2024-11-10
ER

PT J
AU Miyamoto, T
   Murakami, R
   Hamanishi, J
   Tanigaki, K
   Hosoe, Y
   Mise, N
   Takamatsu, S
   Mise, Y
   Ukita, M
   Taki, M
   Yamanoi, K
   Horikawa, N
   Abiko, K
   Yamaguchi, K
   Baba, T
   Matsumura, N
   Mandai, M
AF Miyamoto, Taito
   Murakami, Ryusuke
   Hamanishi, Junzo
   Tanigaki, Kenji
   Hosoe, Yuko
   Mise, Nathan
   Takamatsu, Shiro
   Mise, Yuka
   Ukita, Masayo
   Taki, Mana
   Yamanoi, Koji
   Horikawa, Naoki
   Abiko, Kaoru
   Yamaguchi, Ken
   Baba, Tsukasa
   Matsumura, Noriomi
   Mandai, Masaki
TI B7-H3 Suppresses Antitumor Immunity via the CCL2-CCR2-M2 Macrophage Axis
   and Contributes to Ovarian Cancer Progression
SO CANCER IMMUNOLOGY RESEARCH
LA English
DT Article
ID IFN-GAMMA; TUMOR-CELLS; MOLECULE; BEVACIZUMAB; INHIBITION; ACTIVATION;
   PD-L1; PLUS
AB New approaches beyond PD-1/PD-L1 inhibition are required to target the immunologically diverse tumor microenvironment (TME) in high-grade serous ovarian cancer (HGSOC). In this study, we explored the immunosuppressive effect of B7-H3 (CD276) via the CCL2-CCR2-M2 macrophage axis and its potential as a therapeutic target. Transcriptome analysis revealed that B7-H3 is highly expressed in PD-L1-low, nonimmunoreactive HGSOC tumors, and its expression negatively correlated with an IFN gamma signature, which reflects the tumor immune reactivity. In syngeneic mouse models, B7-H3 (Cd276) knockout (KO) in tumor cells, but not in stromal cells, suppressed tumor progression, with a reduced number of M2 macrophages and an increased number of IFN gamma(+) CD8(+) T cells. CCL2 expression was downregulated in the B7-H3 KO tumor cell lines. Inhibition of the CCL2-CCR 2 axis partly negated the effects of B7-H3 suppression on M2 macrophage migration and differentiation, and tumor progression. In patients with HGSOC, B7-H3 expression positively correlated with CCL2 expression and M2 macrophage abundance, and patients with B7-H3-high tumors had fewer tumoral IFN gamma(+) CD8 c T cells and poorer prognosis than patients with B7-H3-low tumors. Thus, B7-H3 expression in tumor cells contributes to CCL2-CCR2-M2 macrophage axis-mediated immunosuppression and tumor progression. These findings provide new insights into the immunologic TME and could aid the development of new therapeutic approaches against the unfavorable HGSOC phenotype.
C1 [Miyamoto, Taito; Murakami, Ryusuke; Hamanishi, Junzo; Hosoe, Yuko; Takamatsu, Shiro; Mise, Yuka; Ukita, Masayo; Taki, Mana; Yamanoi, Koji; Horikawa, Naoki; Abiko, Kaoru; Yamaguchi, Ken; Mandai, Masaki] Kyoto Univ, Grad Sch Med, Dept Gynecol & Obstet, Kyoto, Japan.
   [Murakami, Ryusuke] Shiga Gen Hosp, Dept Gynecol, Moriyama, Japan.
   [Tanigaki, Kenji] Shiga Med Ctr, Res Inst, Moriyama, Shiga, Japan.
   [Mise, Nathan] Jichi Med Univ, Dept Environm & Prevent Med, Shimotsuke, Tochigi, Japan.
   [Horikawa, Naoki] Shizuoka Prefectural Gen Hosp, Dept Obstet & Gynecol, Shizuoka, Japan.
   [Abiko, Kaoru] Natl Hosp Org Kyoto Med Ctr, Dept Obstet & Gynecol, Kyoto, Japan.
   [Baba, Tsukasa] Iwate Med Univ, Dept Obstet & Gynecol, Sch Med, Morioka, Iwate, Japan.
   [Matsumura, Noriomi] Kindai Univ, Dept Obstet & Gynecol, Sch Med, Higashiosaka, Osaka, Japan.
C3 Kyoto University; Jichi Medical University; Shizuoka General Hospital;
   Iwate Medical University; Kindai University (Kinki University)
RP Murakami, R (通讯作者)，Shiga Gen Hosp, Dept Gynecol, 5-4-30 Moriyama, Moriyama, Shiga 5248524, Japan.
EM ryusukem@kuhp.kyoto-u.ac.jp
RI Miyamoto, Taito/LMN-7611-2024; Yamanoi, Koji/GYE-1706-2022; Taki,
   Mana/HTR-1885-2023; Hamanishi, Junzo/AAX-3318-2020; Mandai,
   Michiko/E-7986-2011; Yamaguchi, Ken/Y-6633-2018; 名丹, 三瀬/AAD-1036-2021
OI Yamaguchi, Ken/0000-0002-7669-1405; Miyamoto, Taito/0000-0001-7453-1611;
   Hamanishi, Junzo/0000-0002-7750-0623; Tanigaki,
   Kenji/0000-0003-2242-4704; Takamatsu, Shiro/0000-0002-1569-6421
FU Ministry of Education, Culture, Sports, Science, and Technology of Japan
   [18K16769, 20K18210]; Grants-in-Aid for Scientific Research [21K09548,
   21J15178, 18K16769, 20K16431, 20K18210, 20K21665, 20K07319] Funding
   Source: KAKEN
FX This work was supported by Grants-in-Aid for Strategic Medical Science
   Research (grant numbers 18K16769 and 20K18210) from the Ministry of
   Education, Culture, Sports, Science, and Technology of Japan. The
   authors thank Editage (www.editage.com) for English language editing.
CR Abiko K, 2013, CLIN CANCER RES, V19, P1363, DOI 10.1158/1078-0432.CCR-12-2199
   Armstrong DK, 2021, J NATL COMPR CANC NE, V19, P191, DOI 10.6004/jnccn.2021.0007
   Ayers M, 2017, J CLIN INVEST, V127, P2930, DOI 10.1172/JCI91190
   Barbie DA, 2009, NATURE, V462, P108, DOI 10.1038/nature08460
   Bell D, 2011, NATURE, V474, P609, DOI 10.1038/nature10166
   Benner B, 2019, J IMMUNOTHER CANCER, V7, DOI 10.1186/s40425-019-0622-0
   Broberg P, 2003, GENOME BIOL, V4, DOI 10.1186/gb-2003-4-6-r41
   Castriconi R, 2004, P NATL ACAD SCI USA, V101, P12640, DOI 10.1073/pnas.0405025101
   Chapoval AI, 2001, NAT IMMUNOL, V2, P269, DOI 10.1038/85339
   Chin CD, 2020, MODERN PATHOL, V33, P2001, DOI 10.1038/s41379-020-0567-3
   DeNardo DG, 2019, NAT REV IMMUNOL, V19, P369, DOI 10.1038/s41577-019-0127-6
   Desbois M, 2020, NAT COMMUN, V11, DOI 10.1038/s41467-020-19408-2
   Disis ML, 2019, JAMA ONCOL, V5, P393, DOI 10.1001/jamaoncol.2018.6258
   Du HW, 2019, CANCER CELL, V35, P221, DOI 10.1016/j.ccell.2019.01.002
   González-Martín A, 2019, NEW ENGL J MED, V381, P2391, DOI 10.1056/NEJMoa1910962
   Hamanishi J, 2007, P NATL ACAD SCI USA, V104, P3360, DOI 10.1073/pnas.0611533104
   Hensler M, 2020, J IMMUNOTHER CANCER, V8, DOI 10.1136/jitc-2020-000979
   Hofmeyer KA, 2008, P NATL ACAD SCI USA, V105, P10277, DOI 10.1073/pnas.0805458105
   Hox V, 2016, J ALLERGY CLIN IMMUN, V138, P187, DOI 10.1016/j.jaci.2015.11.024
   Husain B, 2019, MOL CELL PROTEOMICS, V18, P2310, DOI 10.1074/mcp.TIR119.001433
   Izar B, 2020, NAT MED, V26, P1271, DOI 10.1038/s41591-020-0926-0
   Kang FB, 2015, ONCOL REP, V33, P274, DOI 10.3892/or.2014.3587
   Kontos F, 2021, CLIN CANCER RES, V27, P1227, DOI 10.1158/1078-0432.CCR-20-2584
   Lee C, 2019, J IMMUNOTHER CANCER, V7, DOI 10.1186/s40425-019-0610-4
   Lee YH, 2017, CELL RES, V27, P1034, DOI 10.1038/cr.2017.90
   Lin L, 2019, LEUKEMIA, V33, P1475, DOI 10.1038/s41375-018-0331-6
   Liu H, 2011, MOL CANCER THER, V10, P960, DOI 10.1158/1535-7163.MCT-11-0072
   Macciò A, 2020, SCI REP-UK, V10, DOI 10.1038/s41598-020-63276-1
   Mandai M, 2016, CLIN CANCER RES, V22, P2329, DOI 10.1158/1078-0432.CCR-16-0224
   Mao L, 2017, J CELL MOL MED, V21, P2199, DOI 10.1111/jcmm.13143
   Mao Y, 2017, ONCOL LETT, V14, P6177, DOI 10.3892/ol.2017.6935
   Matulonis UA, 2019, ANN ONCOL, V30, P1080, DOI 10.1093/annonc/mdz135
   Modak S, 2020, J CLIN ONCOL, V38, P4283, DOI 10.1200/JCO.20.01974
   Moore KN, 2020, ANN ONCOL, V31, pS1161, DOI 10.1016/j.annonc.2020.08.2261
   Mulati K, 2019, BRIT J CANCER, V120, P115, DOI 10.1038/s41416-018-0313-5
   Murakami R, 2016, AM J PATHOL, V186, P1103, DOI 10.1016/j.ajpath.2015.12.029
   Peng J, 2015, CANCER RES, V75, P5034, DOI 10.1158/0008-5472.CAN-14-3098
   Prasad DVR, 2004, J IMMUNOL, V173, P2500, DOI 10.4049/jimmunol.173.4.2500
   Ray-Coquard I, 2019, NEW ENGL J MED, V381, P2416, DOI 10.1056/NEJMoa1911361
   Schust J, 2006, CHEM BIOL, V13, P1235, DOI 10.1016/j.chembiol.2006.09.018
   Seaman S, 2017, CANCER CELL, V31, P501, DOI 10.1016/j.ccell.2017.03.005
   Sung H, 2021, CA-CANCER J CLIN, V71, P209, DOI 10.3322/caac.21660
   Taki M, 2018, NAT COMMUN, V9, DOI 10.1038/s41467-018-03966-7
   Tekle C, 2012, INT J CANCER, V130, P2282, DOI 10.1002/ijc.26238
   Tekpli X, 2019, NAT COMMUN, V10, DOI 10.1038/s41467-019-13329-5
   Van de Velde LA, 2017, J BIOL CHEM, V292, P15, DOI 10.1074/jbc.M116.766238
   Verhaak RGW, 2013, J CLIN INVEST, V123, P517, DOI 10.1172/JCI65833
   Vigdorovich V, 2013, STRUCTURE, V21, P707, DOI 10.1016/j.str.2013.03.003
   Wang QH, 2017, CANCER CELL, V32, P42, DOI 10.1016/j.ccell.2017.06.003
   Wang RQ, 2020, CELL DEATH DIS, V11, DOI 10.1038/s41419-020-2252-3
NR 50
TC 70
Z9 76
U1 7
U2 33
PU AMER ASSOC CANCER RESEARCH
PI PHILADELPHIA
PA 615 CHESTNUT ST, 17TH FLOOR, PHILADELPHIA, PA 19106-4404 USA
SN 2326-6066
EI 2326-6074
J9 CANCER IMMUNOL RES
JI Cancer Immunol. Res.
PD JAN 1
PY 2022
VL 10
IS 1
BP 56
EP 69
DI 10.1158/2326-6066.CIR-21-0407
PG 14
WC Oncology; Immunology
WE Science Citation Index Expanded (SCI-EXPANDED)
SC Oncology; Immunology
GA YE9ZC
UT WOS:000741475600001
PM 34799346
OA hybrid, Green Submitted, Green Published
HC Y
HP N
DA 2024-11-10
ER

PT J
AU Chitrangi, S
   Vaity, P
   Jamdar, A
   Bhatt, S
AF Chitrangi, Swati
   Vaity, Pooja
   Jamdar, Aishwarya
   Bhatt, Shweta
TI Patient-derived organoids for precision oncology: a platform to
   facilitate clinical decision making
SO BMC CANCER
LA English
DT Article
DE Patient-Derived Organoids (PDOs); Tumor Microenvironment (TME);
   Patient-derived Xenograft (PDX); Drug efficacy and safety studies;
   Patient-derived induced pluripotent stem cells (iPSCs)
ID PLURIPOTENT STEM-CELLS; IPS CELLS; HUMAN ES; CANCER; CHEMOTHERAPY;
   HEPATOTOXICITY; DIFFERENTIATION; CARDIOTOXICITY; CARDIOMYOCYTES;
   COMPLICATIONS
AB BackgroundDespite recent advances in research, there are still critical lacunae in our basic understanding of the cause, pathogenesis, and natural history of many cancers, especially heterogeneity in patient response to drugs and mediators in the transition from malignant to invasive phenotypes. The explication of the pathogenesis of cancer has been constrained by limited access to patient samples, tumor heterogeneity and lack of reliable biological models. Amelioration in cancer treatment depends on further understanding of the etiologic, genetic, biological, and clinical heterogeneity of tumor microenvironment. Patient-derived organoids recapitulate the basic features of primary tumors, including histological complexity and genetic heterogeneity, which is instrumental in predicting patient response to drugs.MethodsHuman iPSCs from healthy donors, breast and ovarian cancer patients were successfully differentiated towards isogenic hepatic, cardiac, neural and endothelial lineages. Multicellular organoids were established using Primary cells isolated from tumor tissues, histologically normal tissues adjacent to the tumors (NATs) and adipose tissues (source of Mesenchymal Stem Cells) from ovarian and breast cancer patients. Further these organoids were propagated and used for drug resistance/sensitivity studies.ResultsOvarian and breast cancer patients' organoids showed heterogeneity in drug resistance and sensitivity. iPSCs-derived cardiomyocytes, hepatocytes and neurons showed donor-to-donor variability of chemotherapeutic drug sensitivity in ovarian cancer patients, breast cancer patients and healthy donors.ConclusionWe report development of a novel integrated platform to facilitate clinical decision-making using the patient's primary cells, iPSCs and derivatives, to clinically relevant models for oncology research.
C1 [Chitrangi, Swati; Vaity, Pooja; Jamdar, Aishwarya; Bhatt, Shweta] Yashraj Biotechnol Ltd, Dept Integrated Drug Discovery & Dev, TTC Ind Area, MIDC, C-232 & C-113, Pawane 400705, Maharashtra, India.
   [Bhatt, Shweta] Yashraj Biotechnol GmbH, Uhlandstr 20-25, D-10623 Berlin, Germany.
   [Bhatt, Shweta] Yashraj Biotechnol Ltd, 8 Green STE A, Dover, DE 19901 USA.
RP Bhatt, S (通讯作者)，Yashraj Biotechnol Ltd, Dept Integrated Drug Discovery & Dev, TTC Ind Area, MIDC, C-232 & C-113, Pawane 400705, Maharashtra, India.; Bhatt, S (通讯作者)，Yashraj Biotechnol GmbH, Uhlandstr 20-25, D-10623 Berlin, Germany.; Bhatt, S (通讯作者)，Yashraj Biotechnol Ltd, 8 Green STE A, Dover, DE 19901 USA.
EM shweta.bhatt@yashraj.com
CR Abushouk AI, 2019, FRONT PHARMACOL, V10, DOI 10.3389/fphar.2019.00635
   Akbarali HI, 2022, ADV CANCER RES, V155, P131, DOI 10.1016/bs.acr.2022.02.007
   Alberti P, 2019, CURR OPIN NEUROL, V32, P676, DOI 10.1097/WCO.0000000000000724
   Altomare C, 2021, FRONT PHYSIOL, V12, DOI 10.3389/fphys.2021.658790
   Belhabib I, 2021, CANCERS, V13, DOI 10.3390/cancers13143466
   Bhatt S, 2015, CELL METAB, V22, P239, DOI 10.1016/j.cmet.2015.07.015
   Bi JL, 2021, CANCERS, V13, DOI 10.3390/cancers13122901
   Broder H, 2008, REV CARDIOVASC MED, V9, P75
   Cagel M, 2017, DRUG DISCOV TODAY, V22, P270, DOI 10.1016/j.drudis.2016.11.005
   Calandrini C, 2022, STAR PROTOC, V3, DOI 10.1016/j.xpro.2021.101079
   Cao LS, 2016, SCI TRANSL MED, V8, DOI 10.1126/scitranslmed.aad7653
   Cattaneo CM, 2020, NAT PROTOC, V15, P15, DOI 10.1038/s41596-019-0232-9
   Chambers SM, 2009, NAT BIOTECHNOL, V27, P275, DOI 10.1038/nbt.1529
   Chitrangi s, 2023, STEM CELL RES
   Chitrangi S, 2023, STEM CELL RES, V70, DOI 10.1016/j.scr.2023.103128
   Chitrangi S, 2023, STEM CELL RES, V69, DOI 10.1016/j.scr.2023.103062
   Chitrangi S, 2017, J TISSUE ENG REGEN M, V11, P2359, DOI 10.1002/term.2136
   Chung T.D. Y., 2004, Assay Guidance Manual
   Collins A, 2020, GYNECOL ONCOL, V156, P251, DOI 10.1016/j.ygyno.2019.11.020
   Conway R, 2017, WORLD J HEPATOL, V9, P1092, DOI 10.4254/wjh.v9.i26.1092
   Cooper O, 2010, MOL CELL NEUROSCI, V45, P258, DOI 10.1016/j.mcn.2010.06.017
   Csöbönyeiová M, 2016, CAN J PHYSIOL PHARM, V94, P687, DOI 10.1139/cjpp-2015-0459
   Daily Neil J, 2017, J Evol Stem Cell Res, V1, P1, DOI 10.14302/issn.2574-4372.jesr-16-1395
   Damodar G, 2014, ANN MED HEALTH SCI R, V4, P74, DOI 10.4103/2141-9248.126619
   de Witte CJ, 2020, CELL REP, V31, DOI 10.1016/j.celrep.2020.107762
   Filous Angela R, 2016, Bio Protoc, V6, DOI 10.21769/BioProtoc.1694
   Fisher R, 2013, BRIT J CANCER, V108, P479, DOI 10.1038/bjc.2012.581
   Francies HE, 2019, METHODS MOL BIOL, V1576, P339, DOI 10.1007/7651_2016_10
   Gharib MI, 2002, EUR J HEART FAIL, V4, P235, DOI 10.1016/S1388-9842(01)00201-X
   Gintant G, 2019, CIRC RES, V125, pE75, DOI 10.1161/RES.0000000000000291
   Grigorian A, 2014, J CLIN TRANSL HEPATO, V2, P95, DOI 10.14218/JCTH.2014.00011
   Jang S, 2019, AM J PATHOL, V189, P502, DOI 10.1016/j.ajpath.2018.12.004
   Kawami M, 2019, TOXICOLOGY, V424, DOI 10.1016/j.tox.2019.06.002
   Kim J, 2020, NAT REV MOL CELL BIO, V21, P571, DOI 10.1038/s41580-020-0259-3
   Kopper O, 2019, NAT MED, V25, P838, DOI 10.1038/s41591-019-0422-6
   Kramer JA, 2007, NAT REV DRUG DISCOV, V6, P636, DOI 10.1038/nrd2378
   Livni L, 2019, NEUROSCI LETT, V694, P14, DOI 10.1016/j.neulet.2018.11.016
   Lucas D, 2013, NAT MED, V19, P695, DOI 10.1038/nm.3155
   Maillet A, 2016, SCI REP-UK, V6, DOI 10.1038/srep25333
   Mangione W, 2023, FRONT PHARMACOL, V14, DOI 10.3389/fphar.2023.1113007
   McKinney CE, 2017, NEURAL REGEN RES, V12, P1062, DOI 10.4103/1673-5374.211180
   Mudd TW, 2021, AM J CANCER RES, V11, P3461
   Mummery CL, 2012, CIRC RES, V111, P344, DOI 10.1161/CIRCRESAHA.110.227512
   Murabito A, 2020, FRONT CARDIOVASC MED, V7, DOI 10.3389/fcvm.2020.00035
   Ncube KN, 2023, BIOMEDICINES, V11, DOI 10.3390/biomedicines11051484
   Neal JT, 2018, CELL, V175, P1972, DOI 10.1016/j.cell.2018.11.021
   Ooft SN, 2019, SCI TRANSL MED, V11, DOI 10.1126/scitranslmed.aay2574
   Papapetrou EP, 2016, NAT MED, V22, P1392, DOI 10.1038/nm.4238
   Pasch CA, 2019, CLIN CANCER RES, V25, P5376, DOI 10.1158/1078-0432.CCR-18-3590
   Phan N, 2019, COMMUN BIOL, V2, DOI 10.1038/s42003-019-0305-x
   Prasanna PL, 2020, LIFE SCI, V250, DOI 10.1016/j.lfs.2020.117599
   Saleem A, 2008, CLIN CANCER RES, V14, P8184, DOI 10.1158/1078-0432.CCR-08-1324
   Santos MLC, 2020, WORLD J CLIN ONCOL, V11, DOI 10.5306/wjco.v11.i4.190
   Sara JD, 2018, THER ADV MED ONCOL, V10, DOI 10.1177/1758835918780140
   Schimmel KJM, 2004, CANCER TREAT REV, V30, P181, DOI 10.1016/j.ctrv.2003.07.003
   Schinke C, 2021, NEUROBIOL DIS, V155, DOI 10.1016/j.nbd.2021.105391
   Shi Y, 2017, NAT REV DRUG DISCOV, V16, P115, DOI 10.1038/nrd.2016.245
   Sirenko O, 2017, ASSAY DRUG DEV TECHN, V15, P280, DOI 10.1089/adt.2017.792
   Spijkers XM, 2021, SCI REP-UK, V11, DOI 10.1038/s41598-021-81335-z
   Takahashi N, 2019, CELLS-BASEL, V8, DOI 10.3390/cells8050481
   Valkenburg KC, 2018, NAT REV CLIN ONCOL, V15, P366, DOI 10.1038/s41571-018-0007-1
   Van Norman GA, 2020, JACC-BASIC TRANSL SC, V5, P387, DOI 10.1016/j.jacbts.2020.03.010
   Verstappen CCP, 2003, DRUGS, V63, P1549, DOI 10.2165/00003495-200363150-00003
   Weber G.F., 2014, Mol. Ther. Cancer, P9, DOI [DOI 10.1007/978-3-319-13278-52, 10.1007/978-3-319-13278-52]
   Whiteside TL, 2008, ONCOGENE, V27, P5904, DOI 10.1038/onc.2008.271
   Yang HY, 2018, GASTROENTEROL REP, V6, P243, DOI 10.1093/gastro/goy040
   Yang M, 2013, NEURAL REGEN RES, V8, P1606, DOI 10.3969/j.issn.1673-5374.2013.17.009
   Zhang L, 2021, FRONT MED-LAUSANNE, V8, DOI 10.3389/fmed.2021.644594
NR 68
TC 9
Z9 9
U1 4
U2 6
PU BMC
PI LONDON
PA CAMPUS, 4 CRINAN ST, LONDON N1 9XW, ENGLAND
EI 1471-2407
J9 BMC CANCER
JI BMC Cancer
PD JUL 22
PY 2023
VL 23
IS 1
AR 689
DI 10.1186/s12885-023-11078-9
PG 24
WC Oncology
WE Science Citation Index Expanded (SCI-EXPANDED)
SC Oncology
GA M7WD8
UT WOS:001032274300001
PM 37479967
OA Green Published, gold
DA 2024-11-10
ER

PT J
AU Dholakia, J
   Scalise, CB
   Katre, AA
   Goldsberry, WN
   Meza-Perez, S
   Randall, TD
   Norian, LA
   Novak, L
   Arend, RC
AF Dholakia, Jhalak
   Scalise, Carly B.
   Katre, Ashwini A.
   Goldsberry, Whitney N.
   Meza-Perez, Selene
   Randall, Troy D.
   Norian, Lyse A.
   Novak, Lea
   Arend, Rebecca C.
TI Sequential modulation of the Wnt/β-catenin signaling pathway enhances
   tumor-intrinsic MHC I expression and tumor clearance
SO GYNECOLOGIC ONCOLOGY
LA English
DT Article
DE Ovarian cancer; Immunotherapy; Wnt/beta-catenin signaling; Immune
   checkpoint blockade therapy; Tumor microenvironment
ID INDEPENDENT PROGNOSTIC-FACTOR; OVARIAN-CANCER; B-CELLS; INFILTRATING
   LYMPHOCYTES; FAVORABLE PROGNOSIS; IMMUNE ESCAPE; T-CELLS; SURVIVAL;
   ACTIVATION; MECHANISMS
AB Background. Progress in immunotherapy use for gynecologic malignancies is hampered by poor tumor anti-genicity and weak T cell infiltration of the tumor microenvironment (TME). Wnt/beta-catenin pathway modulation demonstrated patient benefit in clinical trials as well as enhanced immune cell recruitment in preclinical studies. The purpose of this study was to characterize the pathways by which Wnt/beta-catenin modulation facilitates a more immunotherapy-favorable TME.
   Methods. Human tumor samples and in vivo patient-derived xenograft and syngeneic murine models were administered Wnt/beta-catenin modulating agents DKN-01 and CGX-1321 individually or in sequence. Analytical methods included immunohistochemistry, flow cytometry, multiplex cytokine/chemokine array, and RNA sequencing.
   Results. DKK1 blockade via DKN-01 increased HLA/MHC expression in human and murine tissues, correlating with heightened expression of known MHC I regulators: NFkB, IL-1, LPS, and IFNy. PORCN inhibition via CGX-1321 increased production of T cell chemoattractant CXCL10, providing a mechanism for observed increases in intra-tumoral T cells. Diverse leukocyte recruitment was noted with elevations in B cells and macrophages, with increased tumor expression of population-specific chemokines. Sequential DKK1 blockade and PORCN inhibition decreased tumor burden as evidenced by reduced omental weights.
   Conclusions. Wnt/beta-catenin pathway modulation increases MHC I expression and promotes tumor leukocytic infiltration, facilitating a pro-immune TME associated with decreased tumor burden. This intervention overcomes common tumor immune-evasion mechanisms and may render ovarian tumors susceptible to immunotherapy. Published by Elsevier Inc.
C1 [Dholakia, Jhalak; Scalise, Carly B.; Katre, Ashwini A.; Goldsberry, Whitney N.; Arend, Rebecca C.] Univ Alabama Birmingham, Div Gynecol Oncol, Birmingham, AL 35233 USA.
   [Meza-Perez, Selene; Randall, Troy D.] Univ Alabama Birmingham, Div Immunol & Rheumatol, Birmingham, AL 35233 USA.
   [Randall, Troy D.; Norian, Lyse A.; Arend, Rebecca C.] Univ Alabama Birmingham, ONeal Comprehens Canc Ctr, 1824 6th Ave South,WTI 430 J, Birmingham, AL 35233 USA.
   [Norian, Lyse A.] Univ Alabama Birmingham, Dept Nutr Sci, Birmingham, AL 35233 USA.
   [Novak, Lea] Univ Alabama Birmingham, Dept Anat Pathol, Birmingham, AL 35233 USA.
C3 University of Alabama System; University of Alabama Birmingham;
   University of Alabama System; University of Alabama Birmingham;
   University of Alabama System; University of Alabama Birmingham;
   University of Alabama System; University of Alabama Birmingham;
   University of Alabama System; University of Alabama Birmingham
RP Arend, RC (通讯作者)，Univ Alabama Birmingham, ONeal Comprehens Canc Ctr, 1824 6th Ave South,WTI 430 J, Birmingham, AL 35233 USA.
EM rarend@uabmc.edu
RI Meza-Perez, Selene/AAX-2300-2021; Williams-Scalise, Carly
   Bess/D-7095-2016
OI Williams-Scalise, Carly Bess/0000-0002-7612-7791; Arend,
   Rebecca/0000-0003-2108-3426
FU [W81XWH-18-1-0231 DOD]; National Cancer Institute [T32CA047888] Funding
   Source: NIH RePORTER
FX Arend -W81XWH-18-1-0231 DOD.
CR Araujo JM, 2018, SCI REP-UK, V8, DOI 10.1038/s41598-018-23099-7
   Arenberg DA, 2001, CANCER IMMUNOL IMMUN, V50, P533, DOI 10.1007/s00262-001-0231-9
   Arend R., CLIN CANCER RES, P2021
   Beatty GL, 2015, CLIN CANCER RES, V21, P687, DOI 10.1158/1078-0432.CCR-14-1860
   Betella I, 2020, GYNECOL ONCOL, V157, P765, DOI 10.1016/j.ygyno.2020.03.010
   Bodnar L, 2014, J OVARIAN RES, V7, DOI 10.1186/1757-2215-7-16
   Boissonnas A, 2007, J EXP MED, V204, P345, DOI 10.1084/jem.20061890
   Bronger H, 2016, BRIT J CANCER, V115, P553, DOI 10.1038/bjc.2016.172
   Campoli M, 2008, ONCOGENE, V27, P5869, DOI 10.1038/onc.2008.273
   Campoli M, 2002, VACCINE, V20, pA40, DOI 10.1016/S0264-410X(02)00386-9
   Chuan T, 2020, MED SCI MONITOR, V26, DOI 10.12659/MSM.918281
   Colvin EK, 2014, FRONT ONCOL, V4, DOI 10.3389/fonc.2014.00137
   Cornel AM, 2020, CANCERS, V12, DOI 10.3390/cancers12071760
   D'Amico L, 2016, J EXP MED, V213, P827, DOI 10.1084/jem.20150950
   Dhatchinamoorthy K, 2021, FRONT IMMUNOL, V12, DOI 10.3389/fimmu.2021.636568
   Doo DW, 2020, THER ADV MED ONCOL, V12, DOI 10.1177/1758835920913798
   Duhen T, 2018, NAT COMMUN, V9, DOI 10.1038/s41467-018-05072-0
   Flynn NJ, 2017, TARGET ONCOL, V12, P139, DOI 10.1007/s11523-017-0481-x
   Galon J, 2019, NAT REV DRUG DISCOV, V18, P197, DOI 10.1038/s41573-018-0007-y
   Garcia-Lora A, 2003, J CELL PHYSIOL, V195, P346, DOI 10.1002/jcp.10290
   Goldsberry WN, 2020, CANCERS, V12, DOI 10.3390/cancers12030766
   Györffy B, 2012, ENDOCR-RELAT CANCER, V19, P197, DOI 10.1530/ERC-11-0329
   Haas MS, 2021, MOL CANCER RES, V19, P717, DOI 10.1158/1541-7786.MCR-20-0799
   Han LY, 2008, CLIN CANCER RES, V14, P3372, DOI 10.1158/1078-0432.CCR-07-4433
   Javitt A, 2019, FRONT IMMUNOL, V10, DOI 10.3389/fimmu.2019.00141
   Kagey MH, 2017, BRIT J PHARMACOL, V174, P4637, DOI 10.1111/bph.13894
   Kimura H, 2016, J CLIN INVEST, V126, P2689, DOI 10.1172/JCI84658
   Klempner SJ, 2020, J CLIN ONCOL, V38
   Li X, 2019, FRONT IMMUNOL, V10, DOI 10.3389/fimmu.2019.02293
   Li Y, 2012, REPROD SCI, V19, P1232, DOI 10.1177/1933719112447126
   Liu ML, 2011, ONCOL LETT, V2, P583, DOI 10.3892/ol.2011.300
   Luke JJ, 2019, CLIN CANCER RES, V25, P3074, DOI 10.1158/1078-0432.CCR-18-1942
   Mabuchi S, 2015, GYNECOL ONCOL, V137, P173, DOI 10.1016/j.ygyno.2015.02.003
   Marth C, 2004, AM J OBSTET GYNECOL, V191, P1598, DOI 10.1016/j.ajog.2004.05.007
   Montfort A, 2017, CLIN CANCER RES, V23, P250, DOI 10.1158/1078-0432.CCR-16-0081
   Moran CJ, 2002, CLIN CANCER RES, V8, P3803
   Morse MA, 2011, CLIN CANCER RES, V17, P3408, DOI 10.1158/1078-0432.CCR-10-2614
   Nelson BH, 2008, IMMUNOL REV, V222, P101, DOI 10.1111/j.1600-065X.2008.00614.x
   Nielsen JS, 2012, CLIN CANCER RES, V18, P3281, DOI 10.1158/1078-0432.CCR-12-0234
   Norell H, 2006, CANCER RES, V66, P6387, DOI 10.1158/0008-5472.CAN-06-0029
   Petitprez F, 2020, NATURE, V577, P556, DOI 10.1038/s41586-019-1906-8
   Raghavan S, 2019, J IMMUNOTHER CANCER, V7, DOI 10.1186/s40425-019-0666-1
   Rodríguez T, 2007, BMC CANCER, V7, DOI 10.1186/1471-2407-7-34
   Rolland P, 2007, CLIN CANCER RES, V13, P3591, DOI 10.1158/1078-0432.CCR-06-2087
   Sato E, 2005, P NATL ACAD SCI USA, V102, P18538, DOI 10.1073/pnas.0509182102
   Sheng X, 2020, ANN ONCOL, V31, pS577, DOI 10.1016/j.annonc.2020.08.814
   Siegel RL, 2021, CA-CANCER J CLIN, V71, P359, DOI [10.3322/caac.21669, 10.3322/caac.21387, 10.3322/caac.21772]
   Stelloo E, 2016, ONCOTARGET, V7, P39885, DOI 10.18632/oncotarget.9414
   Stenger M., 2015, CALCULATING H SCORE
   Stevanovic S, 2019, CLIN CANCER RES, V25, P1486, DOI 10.1158/1078-0432.CCR-18-2722
   Sui Q, 2021, J IMMUNOTHER CANCER, V9, DOI 10.1136/jitc-2020-001498corr1
   Tarhini AA, 2012, J IMMUNOL, V189, P3789, DOI 10.4049/jimmunol.1290060
   Teeuwssen M, 2019, J CLIN MED, V8, DOI 10.3390/jcm8101658
   Turner TB, 2017, ONCOTARGET, V8, P44159, DOI 10.18632/oncotarget.17395
   VERSTEEG R, 1988, EMBO J, V7, P1023, DOI 10.1002/j.1460-2075.1988.tb02909.x
   Wall JA, 2021, GYNECOL ONCOL, V160, P285, DOI 10.1016/j.ygyno.2020.10.031
   Weber A, 2010, SCI SIGNAL, V3, DOI 10.1126/scisignal.3105cm2
   Wei X, 2016, TUMOR BIOL, V37, P6581, DOI 10.1007/s13277-015-4538-0
   Yang W, 2020, ONCOGENE, V39, P1098, DOI 10.1038/s41388-019-1045-6
   Yigit R, 2010, GYNECOL ONCOL, V117, P366, DOI 10.1016/j.ygyno.2010.01.019
   Zhang L, 2003, NEW ENGL J MED, V348, P203, DOI 10.1056/NEJMoa020177
   Zhong Z, 2019, ONCOGENE, V38, P6662, DOI 10.1038/s41388-019-0908-1
   Zumwalt TJ, 2015, ONCOTARGET, V6, P2981, DOI 10.18632/oncotarget.3205
NR 63
TC 14
Z9 14
U1 1
U2 5
PU ACADEMIC PRESS INC ELSEVIER SCIENCE
PI SAN DIEGO
PA 525 B ST, STE 1900, SAN DIEGO, CA 92101-4495 USA
SN 0090-8258
EI 1095-6859
J9 GYNECOL ONCOL
JI Gynecol. Oncol.
PD JAN
PY 2022
VL 164
IS 1
BP 170
EP 180
DI 10.1016/j.ygyno.2021.09.026
EA DEC 2021
PG 11
WC Oncology; Obstetrics & Gynecology
WE Science Citation Index Expanded (SCI-EXPANDED)
SC Oncology; Obstetrics & Gynecology
GA YC0IY
UT WOS:000739385200023
PM 34844776
OA Bronze, Green Accepted
DA 2024-11-10
ER

PT J
AU Le, FY
   Yang, LL
   Han, YW
   Zhong, YY
   Zhan, FL
   Feng, Y
   Hu, H
   Chen, TT
   Tan, BZ
AF Le, Fuyin
   Yang, Lilan
   Han, Yiwen
   Zhong, Yanying
   Zhan, Fuliang
   Feng, Ying
   Hu, Hui
   Chen, Tingtao
   Tan, Buzhen
TI TPL Inhibits the Invasion and Migration of Drug-Resistant Ovarian Cancer
   by Targeting the PI3K/AKT/NF-κB-Signaling Pathway to Inhibit the
   Polarization of M2 TAMs
SO FRONTIERS IN ONCOLOGY
LA English
DT Article
DE A2780/DDP cells; cisplatin (DDP) resistance; triptolide (TPL);
   PI3K/AKT/NF-kappa B- pathway; tumor-associated macrophages (TAMs)
ID TUMOR MICROENVIRONMENT; AKKERMANSIA-MUCINIPHILA; TRIPTOLIDE; CELLS;
   CHEMOTHERAPY; GUT; PROGRESSION; MACROPHAGE; MICROBIOTA; ABUNDANCE
AB Chemoresistance is the primary reason for the poor prognosis of patients with ovarian cancer, and the search for a novel drug treatment or adjuvant chemotherapy drug is an urgent need. The tumor microenvironment plays key role in the incidence and development of tumors. As one of the most important components of the tumor microenvironment, M2 tumor-associated macrophages are closely related to tumor migration, invasion, immunosuppressive phenotype and drug resistance. Many studies have confirmed that triptolide (TPL), one of the principal components of Tripterygium wilfordii, possesses broad-spectrum anti-tumor activity. The aims of this study were to determine whether TPL could inhibit the migration and invasion of A2780/DDP cells in vitro and in vivo by inhibiting the polarization of M2 tumor-associated macrophages (fAMs); to explore the mechanism(s) underlying TPL effects; and to investigate the influence of TPL on murine intestinal symbiotic microbiota. In vitro results showed that M2 macrophage supernatant slightly promoted the proliferation, invasion, and migration of A2780/DDP cells, which was reversed by TPL in a dose-dependent manner. Animal experiments showed that TPL, particularly TPL + cisplatin (DDP), significantly reduced the tumor burden, prolonged the life span of mice by inhibiting M2 macrophage polarization, and downregulated the levels of CD31 and CD206 (CD31 is the vascular marker and CD206 is the macrophage marker), the mechanism of which may be related to the inhibition of the PI3K/Akt/NF-kappa B signaling pathway. High-throughput sequencing results of the intestinal microbiota in nude mice illustrated that Akkermansia and Clostridium were upregulated by DDP and TPL respective. We also found that Lactobacillus and Akkermansia were downregulated by DDP combined with TPL. Our results highlight the importance of M2 TAMs in Epithelial Ovarian Cancer (EOC) migration ability, invasiveness, and resistance to DDP. We also preliminarily explored the mechanism governing the reversal of the polarization of M2 macrophages by TPL.
C1 [Le, Fuyin; Zhong, Yanying; Zhan, Fuliang; Feng, Ying; Hu, Hui; Chen, Tingtao; Tan, Buzhen] Nanchang Univ, Affiliated Hosp 2, Dept Obstet & Gynecol, Nanchang, Jiangxi, Peoples R China.
   [Yang, Lilan] Nanchang Univ, Affiliated Hosp 1, Dept Obstet & Gynecol, Nanchang, Jiangxi, Peoples R China.
   [Han, Yiwen; Chen, Tingtao] Nanchang Univ, Inst Translat Med, Nanchang, Jiangxi, Peoples R China.
C3 Nanchang University; Nanchang University; Nanchang University
RP Hu, H; Chen, TT; Tan, BZ (通讯作者)，Nanchang Univ, Affiliated Hosp 2, Dept Obstet & Gynecol, Nanchang, Jiangxi, Peoples R China.; Chen, TT (通讯作者)，Nanchang Univ, Inst Translat Med, Nanchang, Jiangxi, Peoples R China.
EM huhui2008@163.com; chentingtao1984@163.com; tanbuzhen@sina.com
RI zhang, lingling/HDM-2189-2022; tingtao, chen/ABA-6138-2021
FU National Natural Science Foundation of China [31860090, 81760729,
   82060638]; Jiangxi Provincial Department of Education [GJJ190024];
   Jiangxi Natural Science Foundation [2017BAB215069, 20202BABL206102,
   20202BAB216005]; Jiangxi Province (innovation and technology
   professionals as the highend talent); Department of health of Jiangxi
   Province [202130359]
FX This work was supported by grants from the National Natural Science
   Foundation of China (No. 31860090, 81760729, 82060638), Jiangxi
   Provincial Department of Education (No. GJJ190024), Jiangxi Natural
   Science Foundation (No. 2017BAB215069, 20202BABL206102, 20202BAB216005),
   "double 10-thousand plan" of Jiangxi Province (innovation and technology
   professionals as the highend talent), and Department of health of
   Jiangxi Province (No. 202130359).
CR Chen DF, 2020, CANCER LETT, V469, P456, DOI 10.1016/j.canlet.2019.11.019
   Chen YY, 2019, J OBSTET GYNAECOL RE, V45, P2243, DOI 10.1111/jog.14079
   Cheng WY, 2020, GUT, V69, P1867, DOI 10.1136/gutjnl-2020-321153
   Egeblad M, 2010, DEV CELL, V18, P884, DOI 10.1016/j.devcel.2010.05.012
   Fruman DA, 2017, CELL, V170, P605, DOI 10.1016/j.cell.2017.07.029
   Gao ZZ, 2017, J IMMUNOL RES, V2017, DOI 10.1155/2017/1813086
   Genin M, 2015, BMC CANCER, V15, DOI 10.1186/s12885-015-1546-9
   Guglielmi G, 2018, NATURE, V557, P482, DOI 10.1038/d41586-018-05208-8
   Guo S, 2018, INT J BIOL SCI, V14, P2083, DOI 10.7150/ijbs.25720
   Hu H, 2018, ONCOL REP, V39, P1191, DOI 10.3892/or.2017.6158
   Huang GH, 2019, J CANCER, V10, P3012, DOI 10.7150/jca.30669
   Jiang X, 2021, J CELL PHYSIOL, V236, P193, DOI 10.1002/jcp.29833
   Koh A, 2018, CELL, V175, P947, DOI 10.1016/j.cell.2018.09.055
   Li HL, 2010, CANCER LETT, V297, P198, DOI 10.1016/j.canlet.2010.05.012
   Li X, 2020, ONCOTARGETS THER, V13, P8161, DOI 10.2147/OTT.S250392
   Liang X, 2014, CELL, V159, P469, DOI 10.1016/j.cell.2014.10.020
   Ma YC, 2019, EUR J PHARMACOL, V851, P43, DOI 10.1016/j.ejphar.2019.02.030
   Mariya T, 2016, ONCOTARGET, V7, P26806, DOI 10.18632/oncotarget.8645
   Matson V, 2018, SCIENCE, V359, P104, DOI 10.1126/science.aao3290
   Montassier E, 2015, ALIMENT PHARM THER, V42, P515, DOI 10.1111/apt.13302
   Montassier E, 2014, MICROB ECOL, V67, P690, DOI 10.1007/s00248-013-0355-4
   Ni J, 2017, SCI TRANSL MED, V9, DOI 10.1126/scitranslmed.aah6888
   Nie PQ, 2019, MED RES REV, V39, P2286, DOI 10.1002/med.21584
   Redente EF, 2010, AM J PATHOL, V176, P2972, DOI 10.2353/ajpath.2010.090879
   Rutkowski MR, 2015, CANCER CELL, V27, P27, DOI 10.1016/j.ccell.2014.11.009
   Santoni M, 2018, EUR UROL, V74, P521, DOI 10.1016/j.eururo.2018.05.033
   Shang AO, 2021, CRIT REV FOOD SCI, V61, P2061, DOI 10.1080/10408398.2020.1769548
   Solinas G, 2010, J IMMUNOL, V185, P642, DOI 10.4049/jimmunol.1000413
   Soysal SD, 2015, PATHOBIOLOGY, V82, P142, DOI 10.1159/000430499
   Squadrito ML, 2011, MOL ASPECTS MED, V32, P123, DOI 10.1016/j.mam.2011.04.005
   Stewart C, 2019, SEMIN ONCOL NURS, V35, P151, DOI 10.1016/j.soncn.2019.02.001
   Sun J, 2020, MOL NUTR FOOD RES, V64, DOI 10.1002/mnfr.201900636
   Wang L, 2013, MOL AUTISM, V4, DOI 10.1186/2040-2392-4-42
   Webb PM, 2017, BEST PRACT RES CL OB, V41, P3, DOI 10.1016/j.bpobgyn.2016.08.006
   Wu T, 2017, CANCER LETT, V387, P61, DOI 10.1016/j.canlet.2016.01.043
   Yang J, 2019, SCI REP-UK, V9, DOI 10.1038/s41598-019-49649-1
   Yang Y, 2017, ONCOTARGET, V8, P48863, DOI 10.18632/oncotarget.16458
   Yao LT, 2017, CYTOKINE, V89, P194, DOI 10.1016/j.cyto.2015.12.003
   Yu AI, 2020, CELL REP, V31, DOI 10.1016/j.celrep.2020.03.035
   Zhang Tian-jiao, 2016, Jiepou Xuebao, V47, P774, DOI 10.16098/j.issn.0529-1356.2016.06.009
   Zhang T, 2019, MICROB BIOTECHNOL, V12, P1109, DOI 10.1111/1751-7915.13410
   Zhou KQ, 2017, J FUNCT FOODS, V33, P194, DOI 10.1016/j.jff.2017.03.045
   Zhou ZL, 2010, MOL CANCER, V9, DOI 10.1186/1476-4598-9-268
   Zhu LN, 2014, NAT COMMUN, V5, DOI 10.1038/ncomms5696
NR 44
TC 25
Z9 26
U1 2
U2 18
PU FRONTIERS MEDIA SA
PI LAUSANNE
PA AVENUE DU TRIBUNAL FEDERAL 34, LAUSANNE, CH-1015, SWITZERLAND
SN 2234-943X
J9 FRONT ONCOL
JI Front. Oncol.
PD JUL 26
PY 2021
VL 11
AR 704001
DI 10.3389/fonc.2021.704001
PG 12
WC Oncology
WE Science Citation Index Expanded (SCI-EXPANDED)
SC Oncology
GA TX2LK
UT WOS:000682921600001
PM 34381726
OA Green Published, gold
DA 2024-11-10
ER

PT J
AU Shakfa, N
   Li, DY
   Conseil, G
   Lightbody, ED
   Wilson-Sanchez, J
   Hamade, A
   Chenard, S
   Jawa, NA
   Laight, BJ
   Afriyie-Asante, A
   Tyryshkin, K
   Koebel, M
   Koti, M
AF Shakfa, Noor
   Li, Deyang
   Conseil, Gwenaelle
   Lightbody, Elizabeth D.
   Wilson-Sanchez, Juliette
   Hamade, Ali
   Chenard, Stephen
   Jawa, Natasha A.
   Laight, Brian J.
   Afriyie-Asante, Afrakoma
   Tyryshkin, Kathrin
   Koebel, Martin
   Koti, Madhuri
TI Cancer cell genotype associated tumor immune microenvironment exhibits
   differential response to therapeutic STING pathway activation in
   high-grade serous ovarian cancer
SO JOURNAL FOR IMMUNOTHERAPY OF CANCER
LA English
DT Article
DE Immunotherapy; Interferon Inducers; Tumor Microenvironment;
   Immunomodulation; Genital Neoplasms; Female
ID CHEMOTHERAPY RESISTANCE; COMBINATION; BLOCKADE; GENES; BRCA1; P53
AB BackgroundHigh-grade serous ovarian carcinoma (HGSC) is the most lethal gynecologic malignancy characterized by resistance to chemotherapy and high rates of recurrence. HGSC tumors display a high prevalence of tumor suppressor gene loss. Given the type 1 interferon regulatory function of BRCA1 and PTENgenes and their associated contrasting T-cell infiltrated and non-infiltrated tumor immune microenvironment (TIME) states, respectively, in this study we investigated the potential of stimulator of interferon genes (STING) pathway activation in improving overall survival via enhancing chemotherapy response, specifically in tumors with PTEN deficiency.MethodsExpression of PTEN protein was evaluated in tissue microarrays generated using pretreatment tumors collected from a cohort of 110 patients with HGSC. Multiplex immunofluorescence staining was performed to determine spatial profiles and density of selected lymphoid and myeloid cells. In vivo studies using the syngeneic murine HGSC cell lines, ID8-Trp53(-/-); Pten(-/-) and ID8-Trp53(-/-); Brca1(-/-), were conducted to characterize the TIME and response to carboplatin chemotherapy in combination with exogenous STING activation therapy.ResultsPatient tumors with absence of PTEN protein exhibited a significantly decreased disease specific survival and intraepithelial CD68+ macrophage infiltration as compared with intact PTEN expression. In vivo studies demonstrated that Pten-deficient ovarian cancer cells establish an immunosuppressed TIME characterized by increased proportions of M2-like macrophages, GR1+MDSCs in the ascites, and reduced effector CD8+ cytotoxic T-cell function compared with Brca1-deficient cells; further, tumors from mice injected with Pten-deficient ID8 cells exhibited an aggressive behavior due to suppressive macrophage dominance in the malignant ascites. In combination with chemotherapy, exogenous STING activation resulted in longer overall survival in mice injected with Pten-deficient ID8 cells, reprogrammed intraperitoneal M2-like macrophages derived from Pten-deficient ascites to M1-like phenotype and rescued CD8+ cytotoxic T-cell activation.ConclusionsThis study reveals the importance of considering the influence of cancer cell intrinsic genetic alterations on the TIME for therapeutic selection. We establish the rationale for the optimal incorporation of interferon activating therapies as a novel combination strategy in PTEN-deficient HGSC.
C1 [Shakfa, Noor; Li, Deyang; Conseil, Gwenaelle; Wilson-Sanchez, Juliette; Hamade, Ali; Chenard, Stephen; Koti, Madhuri] Queens Univ, Biomed & Mol Sci, Kingston, ON, Canada.
   [Shakfa, Noor; Li, Deyang; Conseil, Gwenaelle; Wilson-Sanchez, Juliette; Hamade, Ali; Chenard, Stephen; Laight, Brian J.; Koti, Madhuri] Queens Univ, Queens Canc Res Inst, Kingston, ON, Canada.
   [Lightbody, Elizabeth D.] Harvard Univ, Dana Farber Canc Inst, Cambridge, MA USA.
   [Jawa, Natasha A.] Queens Univ, Ctr Neurosci Studies, Kingston, ON, Canada.
   [Jawa, Natasha A.] Queens Univ, Sch Med, Kingston, ON, Canada.
   [Laight, Brian J.] Queens Univ, Canc Res Inst, Pathol & Mol Med, Kingston, ON, Canada.
   [Afriyie-Asante, Afrakoma] Univ Ottawa, Biochem Microbiol & Immunol, Ottawa, ON, Canada.
   [Tyryshkin, Kathrin] Queens Univ, Pathol & Mol Med, Kingston, ON, Canada.
   [Koebel, Martin] Univ Calgary, Pathol & Lab Med, Calgary, AB, Canada.
C3 Queens University - Canada; Queens University - Canada; Harvard
   University; Dana-Farber Cancer Institute; Queens University - Canada;
   Queens University - Canada; Queens University - Canada; University of
   Ottawa; Queens University - Canada; University of Calgary
RP Koti, M (通讯作者)，Queens Univ, Biomed & Mol Sci, Kingston, ON, Canada.; Koti, M (通讯作者)，Queens Univ, Queens Canc Res Inst, Kingston, ON, Canada.
EM kotim@queensu.ca
RI Shakfa, Noor/HKV-2972-2023
FU Canadian Institutes of Health Research [159497]; Ontario Ministry of
   Research Innovation and Science; Early Research Award [ER17- 13- 133];
   Queen's University Research Initiation Grant and Canada Foundation for
   Innovation [37798]; Franklin Bracken Fellowship; Dean's Doctoral Award
   through Queen's University; Ontario Graduate Scholarship program
FX This work was supported by research and infrastructure grants from the
   Canadian Institutes of Health Research (grant number 159497), Ontario
   Ministry of Research Innovation and Science; Early Research Award (award
   number ER17- 13- 133), Queen's University Research Initiation Grant and
   Canada Foundation for Innovation (grant number 37798) to MKot.
   Additional support was provided to NS by the Franklin Bracken
   Fellowship, Dean's Doctoral Award through Queen's University, and the
   Ontario Graduate Scholarship program. We thank Shakeel Virk at the
   Queen's Laboratory for Molecular Pathology (QLMP) for his assistance
   with TMA imaging and Halo, Katy Milne at BC Cancer's Molecular and
   Cellular Immunology Core (MCIC) for immunofluorescence staining of TMAs.
CR Au KK, 2016, J PATHOL CLIN RES, V2, P259, DOI 10.1002/cjp2.55
   Borden EC, 2019, NAT REV DRUG DISCOV, V18, P219, DOI 10.1038/s41573-018-0011-2
   Brennan TV, 2018, BIO-PROTOCOL, V8, DOI 10.21769/BioProtoc.2817
   Bruand M, 2021, CELL REP, V36, DOI 10.1016/j.celrep.2021.109412
   Cao XZ, 2021, NAT COMMUN, V12, DOI 10.1038/s41467-021-26112-2
   Cardenas H, 2019, NPJ PRECIS ONCOL, V3, DOI 10.1038/s41698-019-0103-4
   Chen PW, 2019, CANCER CELL, V35, P868, DOI 10.1016/j.ccell.2019.05.003
   Dai Y, 2018, J CELL MOL MED, V22, P3979, DOI 10.1111/jcmm.13678
   Danenberg E, 2022, NAT GENET, V54, P660, DOI 10.1038/s41588-022-01041-y
   Ding LY, 2023, J IMMUNOTHER CANCER, V11, DOI 10.1136/jitc-2022-005627
   Garsed DW, 2022, NAT GENET, V54, DOI 10.1038/s41588-022-01230-9
   Ghaffari A, 2018, BRIT J CANCER, V119, P440, DOI 10.1038/s41416-018-0188-5
   Ghosh M, 2021, CANCER CELL, V39, P494, DOI 10.1016/j.ccell.2021.01.003
   Goode EL, 2017, JAMA ONCOL, V3, DOI 10.1001/jamaoncol.2017.3290
   Heijink AM, 2019, NAT COMMUN, V10, DOI 10.1038/s41467-018-07927-y
   Hensler M, 2020, J IMMUNOTHER CANCER, V8, DOI 10.1136/jitc-2020-000979
   Hornburg M, 2021, CANCER CELL, V39, P928, DOI 10.1016/j.ccell.2021.04.004
   Ignacio RMC, 2018, IMMUNE NETW, V18, DOI 10.4110/in.2018.18.e29
   Iyer S, 2021, CANCER DISCOV, V11, P384, DOI 10.1158/2159-8290.CD-20-0818
   Jin CW, 2022, J ONCOL, V2022, DOI 10.1155/2022/4880355
   Koti M, 2015, BRIT J CANCER, V112, P1215, DOI 10.1038/bjc.2015.81
   Kumar S, 2022, CANCERS, V14, DOI 10.3390/cancers14215224
   Leary A, 2021, THER ADV MED ONCOL, V13, DOI 10.1177/17588359211039899
   Lee SJ, 2021, J IMMUNOTHER CANCER, V9, DOI 10.1136/jitc-2020-002195
   Lheureux S, 2019, LANCET, V393, P1240, DOI 10.1016/S0140-6736(18)32552-2
   Li S, 2016, NAT IMMUNOL, V17, P241, DOI 10.1038/ni.3311
   Liang T, 2022, GENE, V809, DOI 10.1016/j.gene.2021.146040
   Martins FC, 2014, GENOME BIOL, V15, DOI 10.1186/s13059-014-0526-8
   Martins FC, 2020, BRIT J CANCER, V123, P793, DOI 10.1038/s41416-020-0900-0
   McAlpine JN, 2012, MODERN PATHOL, V25, P740, DOI 10.1038/modpathol.2011.211
   Meng JY, 2021, J TRANSL MED, V19, DOI 10.1186/s12967-021-03073-0
   Moreno BH, 2016, CANCER IMMUNOL RES, V4, P845, DOI 10.1158/2326-6066.CIR-16-0060
   Muñoz-Fontela C, 2016, NAT REV IMMUNOL, V16, P741, DOI 10.1038/nri.2016.99
   Pandey V, 2021, ELIFE, V10, DOI 10.7554/eLife.60646
   Patch AM, 2015, NATURE, V521, P489, DOI 10.1038/nature14410
   Porta C, 2009, P NATL ACAD SCI USA, V106, P14978, DOI 10.1073/pnas.0809784106
   Poveda A, 2021, LANCET ONCOL, V22, P620, DOI 10.1016/S1470-2045(21)00073-5
   Saraiva M, 2020, J EXP MED, V217, DOI 10.1084/jem.20190418
   Schweer D, 2022, CANCERS, V14, DOI 10.3390/cancers14092220
   Shakfa N, 2022, BRIT J CANCER, V127, P603, DOI 10.1038/s41416-022-01797-4
   Shen JF, 2019, CANCER RES, V79, P311, DOI 10.1158/0008-5472.CAN-18-1003
   Skelin M, 2023, J CHEMOTHERAPY, V35, P150, DOI 10.1080/1120009X.2022.2073161
   van Vugt MATM, 2022, TRENDS CANCER, V8, P174, DOI 10.1016/j.trecan.2021.12.003
   Vatner RE, 2019, MOL IMMUNOL, V110, P13, DOI 10.1016/j.molimm.2017.12.001
   Vázquez-García I, 2022, NATURE, V612, P778, DOI 10.1038/s41586-022-05496-1
   Vidotto T, 2020, BRIT J CANCER, V122, P1732, DOI 10.1038/s41416-020-0834-6
   Wang LY, 2022, INT J GYNECOL PATHOL, V41, P12, DOI 10.1097/PGP.0000000000000763
   Wang QW, 2022, NAT COMMUN, V13, DOI 10.1038/s41467-022-30568-1
   Welcsh PL, 2002, P NATL ACAD SCI USA, V99, P7560, DOI 10.1073/pnas.062181799
NR 49
TC 5
Z9 5
U1 1
U2 8
PU BMJ PUBLISHING GROUP
PI LONDON
PA BRITISH MED ASSOC HOUSE, TAVISTOCK SQUARE, LONDON WC1H 9JR, ENGLAND
EI 2051-1426
J9 J IMMUNOTHER CANCER
JI J. Immunother. Cancer
PD APR
PY 2023
VL 11
IS 4
AR e006170
DI 10.1136/jitc-2022-006170
PG 16
WC Oncology; Immunology
WE Science Citation Index Expanded (SCI-EXPANDED)
SC Oncology; Immunology
GA D1JE4
UT WOS:000966345600001
PM 37015760
OA gold, Green Published
DA 2024-11-10
ER

PT J
AU Sharma, A
   Li, MJ
   Thavathiru, E
   Ibrahim, M
   Garcia-Contreras, L
   Benbrook, DM
   Woo, S
AF Sharma, Ankur
   Li, Mengjie
   Thavathiru, Elangovan
   Ibrahim, Mariam
   Garcia-Contreras, Lucila
   Benbrook, Doris M.
   Woo, Sukyung
TI Physiologically Based Pharmacokinetic Modeling and Tissue Distribution
   Characteristics of SHetA2 in Tumor-Bearing Mice
SO AAPS JOURNAL
LA English
DT Article
DE PBPK model; SHetA2; tissue distribution
ID RETINOIC ACID RECEPTOR; FLEXIBLE-HETEROAROTINOIDS; INDUCE APOPTOSIS;
   ANTITUMOR AGENT; BLOOD-FLOW; CANCER; SUFFICIENT; METABOLISM; EXPRESSION
AB The orally available novel small molecule SHetA2 is the lead sulfur-containing heteroarotinoid that selectively inhibits cancer cells over normal cells, and is currently under clinical development for anticancer treatment and cancer prevention. The objective of this study was to assess and characterize the tissue distribution of SHetA2 in tumor-bearing mice by developing a physiologically based pharmacokinetic (PBPK) model. An orthotopic SKOV3 ovarian cancer xenograft mouse model was used to most accurately mimic the ovarian cancer tumor microenvironment in the peritoneal cavity. SHetA2 concentrations in plasma and 14 different tissues were measured at various time points after a single intravenous dose of 10 mg/kg and oral dose of 60 mg/kg, and these data were used to develop a whole-body PBPK model. SHetA2 exhibited a multi-exponential plasma concentration decline with an elimination half-life of 4.5 h. Rapid and extensive tissue distribution, which was best described by a perfusion rate-limited model, was observed with the tissue-to-plasma partition coefficients (k(p) = 1.4-21.2). The PBPK modeling estimated the systemic clearance (76.4 mL/h) from circulation as a main elimination pathway of SHetA2. It also indicated that the amount absorbed into intestine was the major determining factor for the oral bioavailability (22.3%), while the first-pass loss from liver and intestine contributed minimally (< 1%). Our results provide an insight into SHetA2 tissue distribution characteristics. The developed PBPK model can be used to predict the drug exposure at tumors or local sites of action for different dosing regimens and scaled up to humans to correlate with efficacy.
C1 [Sharma, Ankur; Li, Mengjie; Ibrahim, Mariam; Garcia-Contreras, Lucila; Woo, Sukyung] Univ Oklahoma, Hlth Sci Ctr, Coll Pharm, Dept Pharmaceut Sci, Oklahoma City, OK 73190 USA.
   [Thavathiru, Elangovan; Benbrook, Doris M.] Univ Oklahoma, Hlth Sci Ctr, Coll Med, Dept Obstet & Gynecol, Oklahoma City, OK 73190 USA.
   [Benbrook, Doris M.; Woo, Sukyung] Univ Oklahoma, Hlth Sci Ctr, Peggy & Charles Stephenson Canc Ctr, Oklahoma City, OK 73190 USA.
C3 University of Oklahoma System; University of Oklahoma Health Sciences
   Center; University of Oklahoma System; University of Oklahoma Health
   Sciences Center; University of Oklahoma System; University of Oklahoma
   Health Sciences Center
RP Woo, S (通讯作者)，Univ Oklahoma, Hlth Sci Ctr, Coll Pharm, Dept Pharmaceut Sci, Oklahoma City, OK 73190 USA.; Woo, S (通讯作者)，Univ Oklahoma, Hlth Sci Ctr, Peggy & Charles Stephenson Canc Ctr, Oklahoma City, OK 73190 USA.
EM skwoo@buffalo.edu
RI li, mengjie/GRS-3931-2022; Ibrahim, Mariam/M-6292-2019
OI Benbrook, Doris/0000-0001-7606-8245
FU College of Pharmacy; NIH [1R01CA196200, 1R01CA200126]; Stephenson Cancer
   Center Gynecologic Cancer Program
FX This work was made possible in part by the College of Pharmacy,
   Stephenson Cancer Center Gynecologic Cancer Program, and NIH R01s
   (1R01CA196200 and 1R01CA200126).
CR Banerjee AK, 2010, 49 ANN M SOC TOX MAR
   BAXTER LT, 1994, CANCER RES, V54, P1517
   Benbrook DM, 2005, INVEST NEW DRUG, V23, P417, DOI 10.1007/s10637-005-2901-5
   Benbrook DM, 2008, GENE REGUL SYST BIO, V2, P21
   Benbrook DM, 2014, INVEST NEW DRUG, V32, P412, DOI 10.1007/s10637-013-0041-x
   Benbrook DM, 2013, CANCER PREV RES, V6, P908, DOI 10.1158/1940-6207.CAPR-13-0171
   Brown RP, 1997, TOXICOL IND HEALTH, V13, P407, DOI 10.1177/074823379701300401
   CHENG HY, 1988, PHARM RES-DORDR, V5, P57, DOI 10.1023/A:1015819629884
   D'Argenio DZ., 2009, ADAPT 5 User's Guide: Pharmacokinetic/Pharmacodynamic Systems Analysis Software
   Davda JP, 2008, INT IMMUNOPHARMACOL, V8, P401, DOI 10.1016/j.intimp.2007.10.023
   DAVIES B, 1993, PHARMACEUT RES, V10, P1093, DOI 10.1023/A:1018943613122
   Doppalapudi RS, 2012, MUTAT RES-GEN TOX EN, V746, P78, DOI 10.1016/j.mrgentox.2012.03.009
   GERLOWSKI LE, 1983, J PHARM SCI, V72, P1103, DOI 10.1002/jps.2600721003
   Guruswamy S, 2001, JNCI-J NATL CANCER I, V93, P516, DOI 10.1093/jnci/93.7.516
   Ibrahim M, 2018, MOL PHARMACEUT, V15, P300, DOI 10.1021/acs.molpharmaceut.7b01062
   Jones HM, 2015, CLIN PHARMACOL THER, V97, P247, DOI 10.1002/cpt.37
   Kabirov KK, 2013, DRUG CHEM TOXICOL, V36, P284, DOI 10.3109/01480545.2012.710632
   KIM SG, 1988, CANCER RES, V48, P3449
   Laurence T, 1994, CANCER RES, V54, P1517
   Liu S, 2016, ANTICANCER DRUGS NAT, V67
   Liu SQ, 2004, J MED CHEM, V47, P999, DOI 10.1021/jm030346v
   Liu TZ, 2007, MOL CANCER THER, V6, P1814, DOI 10.1158/1535-7163.MCT-06-0279
   Liu TZ, 2009, MOL CANCER THER, V8, P1227, DOI 10.1158/1535-7163.MCT-08-1069
   Liu ZF, 2008, RAPID COMMUN MASS SP, V22, P3371, DOI 10.1002/rcm.3744
   Masamha CP, 2009, CANCER RES, V69, P6565, DOI 10.1158/0008-5472.CAN-09-0913
   Mic FA, 2003, P NATL ACAD SCI USA, V100, P7135, DOI 10.1073/pnas.1231422100
   Pawaskar DK, 2013, CANCER CHEMOTH PHARM, V71, P1219, DOI 10.1007/s00280-013-2116-y
   Plowchalk DR, 1997, TOXICOL APPL PHARM, V142, P386, DOI 10.1006/taap.1996.8052
   ROGERS W, 1969, ANGIOLOGY, V20, P374, DOI 10.1177/000331976902000702
   Sharma Ankur, 2017, J Pharm Technol Drug Res, V6, DOI 10.7243/2050-120X-6-2
   Sharma A, 2018, PLOS ONE, V13, DOI 10.1371/journal.pone.0194046
   Shugarts S, 2009, PHARM RES-DORDR, V26, P2039, DOI 10.1007/s11095-009-9924-0
   Sigurdsson HH, 2013, INT J PHARMACEUT, V453, P56, DOI 10.1016/j.ijpharm.2013.05.040
   Steinkamp MP, 2013, FRONT ONCOL, V3, DOI 10.3389/fonc.2013.00097
   Zhang YL, 2006, CANCER CHEMOTH PHARM, V58, P561, DOI 10.1007/s00280-006-0211-z
NR 35
TC 5
Z9 5
U1 0
U2 8
PU SPRINGER
PI NEW YORK
PA ONE NEW YORK PLAZA, SUITE 4600, NEW YORK, NY, UNITED STATES
SN 1550-7416
J9 AAPS J
JI AAPS J.
PD FEB 21
PY 2020
VL 22
IS 2
AR 51
DI 10.1208/s12248-020-0421-z
PG 12
WC Pharmacology & Pharmacy
WE Science Citation Index Expanded (SCI-EXPANDED)
SC Pharmacology & Pharmacy
GA KO1PC
UT WOS:000515319600001
PM 32086622
OA Green Accepted
DA 2024-11-10
ER

PT S
AU Schoonjans, CA
   Gallez, B
AF Schoonjans, Celine A.
   Gallez, Bernard
BE Serpa, J
TI Metabolic Plasticity of Tumor Cells: How They Do Adapt to Food
   Deprivation
SO TUMOR MICROENVIRONMENT: THE MAIN DRIVER OF METABOLIC ADAPTATION
SE Advances in Experimental Medicine and Biology
LA English
DT Article; Book Chapter
DE Metabolic reprogramming; Bioenergetics; Glycolysis; Mitochondria; Amino
   acid; Fatty acid; Hypoxia; Acidosis; Combined therapies
ID REDUCTIVE GLUTAMINE-METABOLISM; NONESSENTIAL AMINO-ACID; AEROBIC
   GLYCOLYSIS; TRANSFORMED-CELLS; SUPPORTS GROWTH; OVARIAN-CANCER; HYPOXIA;
   DICHLOROACETATE; SERINE; MITOCHONDRIAL
AB Dysregulated metabolism is a key hallmark of cancer cells and an enticing target for cancer treatment. Since the last 10 years, research on cancer metabolism has moved from pathway attention to network consideration. This metabolic complexity continuously adapt to new constraints in the tumor microenvironment. In this review, we will highlight striking changes in cancer cell metabolism compared to normal cells. Understanding this tumor metabolic plasticity suggests potential new targets and innovative combinatorial treatments for fighting cancer.
C1 [Schoonjans, Celine A.] Univ Catholique Louvain UCLouvain, Louvain Drug Res Inst, Brussels, Belgium.
   [Gallez, Bernard] Biomed Magnet Resonance, Brussels, Belgium.
RP Gallez, B (通讯作者)，Biomed Magnet Resonance, Brussels, Belgium.
EM bernard.gallez@uclouvain.be
OI Schoonjans, Celine/0000-0001-8983-3241
CR Agarwal R, 2003, NAT REV CANCER, V3, P502, DOI 10.1038/nrc1123
   Ahn CS, 2015, CANCER METAB, V3, DOI 10.1186/s40170-015-0128-2
   Altman BJ, 2016, NAT REV CANCER, V16, P749, DOI 10.1038/nrc.2016.114
   Amelio I, 2014, TRENDS BIOCHEM SCI, V39, P191, DOI 10.1016/j.tibs.2014.02.004
   Bayer C, 2012, STRAHLENTHER ONKOL, V188, P616, DOI 10.1007/s00066-012-0085-4
   Bhutia YD, 2015, CANCER RES, V75, P1782, DOI 10.1158/0008-5472.CAN-14-3745
   Biancur DE, 2017, NAT COMMUN, V8, DOI 10.1038/ncomms15965
   Bonnet S, 2007, CANCER CELL, V11, P37, DOI 10.1016/j.ccr.2006.10.020
   Boroughs LK, 2015, NAT CELL BIOL, V17, P351, DOI 10.1038/ncb3124
   Boudreau A, 2016, NAT CHEM BIOL, V12, P779, DOI 10.1038/nchembio.2143
   Cairns RA, 2011, NAT REV CANCER, V11, P85, DOI 10.1038/nrc2981
   Chen JLY, 2008, PLOS GENET, V4, DOI 10.1371/journal.pgen.1000293
   Corbet C, 2017, NAT REV CANCER, V17, P577, DOI 10.1038/nrc.2017.77
   Corbet C, 2017, BBA-REV CANCER, V1868, P7, DOI 10.1016/j.bbcan.2017.01.002
   Corbet C, 2016, CELL METAB, V24, P311, DOI 10.1016/j.cmet.2016.07.003
   Corbet C, 2014, CANCER RES, V74, P5507, DOI 10.1158/0008-5472.CAN-14-0705
   De Bock K, 2013, CELL, V154, P651, DOI 10.1016/j.cell.2013.06.037
   De Preter G, 2016, ONCOTARGET, V7, P2910, DOI 10.18632/oncotarget.6272
   DeBerardinis RJ, 2007, P NATL ACAD SCI USA, V104, P19345, DOI 10.1073/pnas.0709747104
   DeBerardinis RJ, 2016, SCI ADV, V2, DOI 10.1126/sciadv.1600200
   Eales KL, 2016, ONCOGENESIS, V5, DOI 10.1038/oncsis.2015.50
   Fan J, 2013, MOL SYST BIOL, V9, DOI 10.1038/msb.2013.65
   Frezza C, 2016, NAT CHEM BIOL, V12, P389, DOI 10.1038/nchembio.2086
   Fuchs BC, 2005, SEMIN CANCER BIOL, V15, P254, DOI 10.1016/j.semcancer.2005.04.005
   Geck Renee C., 2016, Advances in Biological Regulation, V62, P11, DOI 10.1016/j.jbior.2016.01.001
   Han Chae Young, 2018, Genes Cancer, V9, P155, DOI 10.18632/genesandcancer.176
   Haugrud AB, 2014, BREAST CANCER RES TR, V147, P539, DOI 10.1007/s10549-014-3128-y
   Hosios AM, 2016, DEV CELL, V36, P540, DOI 10.1016/j.devcel.2016.02.012
   Imbert V, 2018, LEUKEMIA LYMPHOMA, V59, P460, DOI 10.1080/10428194.2017.1339875
   Jones W, 2015, FRONT IMMUNOL, V6, P1, DOI 10.3389/fimmu.2015.00227
   Kamphorst JJ, 2014, CANCER METAB, V2, DOI 10.1186/2049-3002-2-23
   Kamphorst JJ, 2015, CANCER RES, V75, P544, DOI 10.1158/0008-5472.CAN-14-2211
   Kamphorst JJ, 2013, P NATL ACAD SCI USA, V110, P8882, DOI 10.1073/pnas.1307237110
   Kankotia S, 2014, BBA-REV CANCER, V1846, P617, DOI 10.1016/j.bbcan.2014.08.005
   Kim J, 2019, NAT CELL BIOL, V21, P63, DOI 10.1038/s41556-018-0205-1
   Kondo A, 2017, CELL REP, V18, P2228, DOI 10.1016/j.celrep.2017.02.006
   Kory N, 2018, SCIENCE, V362, P791, DOI 10.1126/science.aat9528
   Krall AS, 2016, NAT COMMUN, V7, DOI 10.1038/ncomms11457
   Kumar K, 2013, J MOL MED, V91, P749, DOI 10.1007/s00109-013-0996-2
   LaMonte G, 2013, CANCER METAB, V1, DOI 10.1186/2049-3002-1-23
   Laurenti G, 2016, BIOCHEM SOC T, V44, P1111, DOI 10.1042/BST20160099
   Le A, 2012, CELL METAB, V15, P110, DOI 10.1016/j.cmet.2011.12.009
   Li B, 2016, ONCOTARGET, V7, P59458, DOI 10.18632/oncotarget.10694
   Lu CW, 2008, J BIOL CHEM, V283, P28106, DOI 10.1074/jbc.M803508200
   Lukey MJ, 2017, DRUG DISCOV TODAY, V22, P796, DOI 10.1016/j.drudis.2016.12.003
   Lyssiotis CA, 2017, TRENDS CELL BIOL, V27, P873, DOI 10.1016/j.tcb.2017.06.003
   McGuirk S, 2013, CANCER METAB, V1, DOI 10.1186/2049-3002-1-22
   Metallo CM, 2012, NATURE, V481, P380, DOI 10.1038/nature10602
   Meyer Kevin A, 2016, Biochem Biophys Rep, V7, P144
   Mullen AR, 2012, NATURE, V481, P385, DOI 10.1038/nature10642
   Nakazawa MS, 2016, NAT REV CANCER, V16, P663, DOI 10.1038/nrc.2016.84
   Obre E, 2015, INT J BIOCHEM CELL B, V59, P167, DOI 10.1016/j.biocel.2014.12.008
   Palm W, 2015, CELL, V162, P259, DOI 10.1016/j.cell.2015.06.017
   Pavlova NN, 2016, CELL METAB, V23, P27, DOI 10.1016/j.cmet.2015.12.006
   Polet F, 2016, ONCOTARGET, V7, P1765, DOI 10.18632/oncotarget.6426
   Pusapati RV, 2016, CANCER CELL, V29, P548, DOI 10.1016/j.ccell.2016.02.018
   Rabanal-Ruiz Y, 2017, ESSAYS BIOCHEM, V61, P565, DOI 10.1042/EBC20170027
   San-Millán I, 2017, CARCINOGENESIS, V38, P119, DOI 10.1093/carcin/bgw127
   Schug ZT, 2015, CANCER CELL, V27, P57, DOI 10.1016/j.ccell.2014.12.002
   Senthebane DA, 2017, INT J MOL SCI, V18, DOI 10.3390/ijms18071586
   Sonveaux P, 2008, J CLIN INVEST, V118, P3930, DOI 10.1172/JCI36843
   Sousa CM, 2016, NATURE, V536, P479, DOI 10.1038/nature19084
   Sullivan LB, 2015, CELL, V162, P552, DOI 10.1016/j.cell.2015.07.017
   Taddei ML, 2013, CANCER LETT, V341, P80, DOI 10.1016/j.canlet.2013.01.042
   Tajan M, 2016, CELL METAB, V24, P645, DOI 10.1016/j.cmet.2016.10.017
   Tang XH, 2012, CANCER RES, V72, P491, DOI 10.1158/0008-5472.CAN-11-2076
   Tardito S, 2015, NAT CELL BIOL, V17, P1556, DOI 10.1038/ncb3272
   Verma A, 2019, J PHARM PHARMACOL, V71, P306, DOI 10.1111/jphp.13033
   WARBURG O, 1956, SCIENCE, V124, P269
   WARBURG O, 1956, SCIENCE, V123, P309, DOI 10.1126/science.123.3191.309
   Ward NP, 2017, PLOS ONE, V12, DOI 10.1371/journal.pone.0180061
   Weinberg F, 2010, P NATL ACAD SCI USA, V107, P8788, DOI 10.1073/pnas.1003428107
   Wise DR, 2011, P NATL ACAD SCI USA, V108, P19611, DOI 10.1073/pnas.1117773108
   Xuan Y, 2014, EXP CELL RES, V321, P219, DOI 10.1016/j.yexcr.2013.12.009
   Yang LF, 2016, CELL METAB, V24, P685, DOI 10.1016/j.cmet.2016.10.011
   Yang M, 2016, NAT REV CANCER, V16, P650, DOI 10.1038/nrc.2016.81
   Ye JB, 2014, CANCER DISCOV, V4, P1406, DOI 10.1158/2159-8290.CD-14-0250
   Yuneva M, 2007, J CELL BIOL, V178, P93, DOI 10.1083/jcb.200703099
   Zhang J, 2017, EMBO J, V36, P1302, DOI 10.15252/embj.201696151
   Zhang J, 2014, METHOD ENZYMOL, V542, P369, DOI 10.1016/B978-0-12-416618-9.00019-4
NR 80
TC 3
Z9 4
U1 0
U2 3
PU SPRINGER INTERNATIONAL PUBLISHING AG
PI CHAM
PA GEWERBESTRASSE 11, CHAM, CH-6330, SWITZERLAND
SN 0065-2598
EI 2214-8019
BN 978-3-030-34025-4; 978-3-030-34024-7
J9 ADV EXP MED BIOL
JI Adv.Exp.Med.Biol.
PY 2020
VL 1219
BP 109
EP 123
DI 10.1007/978-3-030-34025-4_6
D2 10.1007/978-3-030-34025-4
PG 15
WC Oncology; Medicine, Research & Experimental
WE Book Citation Index– Science (BKCI-S); Science Citation Index Expanded (SCI-EXPANDED)
SC Oncology; Research & Experimental Medicine
GA BP4XS
UT WOS:000554916200006
PM 32130696
DA 2024-11-10
ER

PT J
AU Caneba, CA
   Yang, L
   Baddour, J
   Curtis, R
   Win, J
   Hartig, S
   Marini, J
   Nagrath, D
AF Caneba, C. A.
   Yang, L.
   Baddour, J.
   Curtis, R.
   Win, J.
   Hartig, S.
   Marini, J.
   Nagrath, D.
TI Nitric oxide is a positive regulator of the Warburg effect in ovarian
   cancer cells
SO CELL DEATH & DISEASE
LA English
DT Article
ID LINE BT-20 BT-20-HNO; CYTOCHROME-C-OXIDASE; ARGININE DEIMINASE;
   BREAST-CANCER; ARGININOSUCCINATE SYNTHETASE; MITOCHONDRIAL BIOGENESIS;
   METABOLIC-REGULATION; INHIBITION; EXPRESSION; GROWTH
AB Ovarian cancer (OVCA) is among the most lethal gynecological cancers leading to high mortality rates among women. Increasing evidence indicate that cancer cells undergo metabolic transformation during tumorigenesis and growth through nutrients and growth factors available in tumor microenvironment. This altered metabolic rewiring further enhances tumor progression. Recent studies have begun to unravel the role of amino acids in the tumor microenvironment on the proliferation of cancer cells. One critically important, yet often overlooked, component to tumor growth is the metabolic reprogramming of nitric oxide (NO) pathways in cancer cells. Multiple lines of evidence support the link between NO and tumor growth in some cancers, including pancreas, breast and ovarian. However, the multifaceted role of NO in the metabolism of OVCA is unclear and direct demonstration of NO's role in modulating OVCA cells' metabolism is lacking. This study aims at indentifying the mechanistic links between NO and OVCA metabolism. We uncover a role of NO in modulating OVCA metabolism: NO positively regulates the Warburg effect, which postulates increased glycolysis along with reduced mitochondrial activity under aerobic conditions in cancer cells. Through both NO synthesis inhibition (using L-arginine deprivation, arginine is a substrate for NO synthase (NOS), which catalyzes NO synthesis; using L-Name, a NOS inhibitor) and NO donor (using DETA-NONOate) analysis, we show that NO not only positively regulates tumor growth but also inhibits mitochondrial respiration in OVCA cells, shifting these cells towards glycolysis to maintain their ATP production. Additionally, NO led to an increase in TCA cycle flux and glutaminolysis, suggesting that NO decreases ROS levels by increasing NADPH and glutathione levels. Our results place NO as a central player in the metabolism of OVCA cells. Understanding the effects of NO on cancer cell metabolism can lead to the development of NO targeting drugs for OVCAs.
C1 [Caneba, C. A.; Yang, L.; Baddour, J.; Curtis, R.; Win, J.; Nagrath, D.] Rice Univ, Lab Syst Biol Human Dis, Houston, TX USA.
   [Caneba, C. A.; Nagrath, D.] Rice Univ, Dept Bioengn, Houston, TX USA.
   [Yang, L.; Baddour, J.; Curtis, R.; Win, J.; Nagrath, D.] Rice Univ, Dept Chem & Biomol Engn, Houston, TX USA.
   [Hartig, S.; Marini, J.] Baylor Coll Med, Dept Pediat, Houston, TX 77030 USA.
   [Marini, J.] ARS, Childrens Nutr Res Ctr, Baylor Coll Med, Houston, TX 77030 USA.
   [Marini, J.] ARS, USDA, Childrens Nutr Res Ctr, Baylor Coll Med, Houston, TX 77030 USA.
C3 Rice University; Rice University; Rice University; Baylor College of
   Medicine; Baylor College of Medicine; Baylor College of Medicine; United
   States Department of Agriculture (USDA)
RP Marini, J (通讯作者)，Baylor Coll Med, Dept Pediat, Houston, TX 77030 USA.
EM marini@bcm.edu
RI Hartig, Sean/HKN-8506-2023
OI Nagrath, Deepak/0000-0002-8999-2282
FU Ken Kennedy Institute for Information Technology at Rice University,
   Houston, TX, USA; John and Ann Doerr Fund for the Computational
   Biomedicine; Rice University, Houston, TX, USA; NIH [1K01DK096093];
   Diabetes and Endocrinology Research Center at the Baylor College of
   Medicine [P30-DK079638]
FX This work made possible in part through support from the Ken Kennedy
   Institute for Information Technology at Rice University, Houston, TX,
   USA to DN under the Collaborative Advances in Biomedical Computing 2011
   seed funding program supported by the John and Ann Doerr Fund for the
   Computational Biomedicine. This work was supported by Rice University,
   Houston, TX, USA. We thank Dr Anil Sood (MD Anderson Cancer Center,
   Houston, TX, USA) for providing OVCA cell line, SKOV3ip1. Additionally,
   we thank Vidya Subramanian for help with figures. SMH is supported by
   NIH 1K01DK096093. This work was also partly supported by the Diabetes
   and Endocrinology Research Center (P30-DK079638) at the Baylor College
   of Medicine (to SMH).
CR Aguilar-Melero P, 2012, J PROTEOMICS, V75, P740, DOI 10.1016/j.jprot.2011.09.010
   Almeida A, 2001, P NATL ACAD SCI USA, V98, P15294, DOI 10.1073/pnas.261560998
   Antunes F, 2004, P NATL ACAD SCI USA, V101, P16774, DOI 10.1073/pnas.0405368101
   Bast RC, 2009, NAT REV CANCER, V9, P415, DOI 10.1038/nrc2644
   Bellows CF, 1999, J SURG RES, V86, P213, DOI 10.1006/jsre.1999.5713
   Bonome T, 2008, CANCER RES, V68, P5478, DOI 10.1158/0008-5472.CAN-07-6595
   Caneba CA, 2012, AM J PHYSIOL-ENDOC M, V303, pE1036, DOI 10.1152/ajpendo.00151.2012
   Cannistra SA, 2004, NEW ENGL J MED, V351, P2519, DOI 10.1056/NEJMra041842
   Chowdhury R, 2012, CHEM RES TOXICOL, V25, P2194, DOI 10.1021/tx300274a
   Chung JS, 2012, GASTROENTEROLOGY, V143, P1084, DOI 10.1053/j.gastro.2012.06.038
   CLEETER MWJ, 1994, FEBS LETT, V345, P50, DOI 10.1016/0014-5793(94)00424-2
   Clementi E, 1999, P NATL ACAD SCI USA, V96, P1559, DOI 10.1073/pnas.96.4.1559
   Cronauer MV, 2007, ONCOGENE, V26, P1875, DOI 10.1038/sj.onc.1209984
   De Vitto H, 2013, TUMOR BIOL, V34, P337, DOI 10.1007/s13277-012-0555-4
   De Vitto H, 2013, TUMOR BIOL, V34, P403, DOI 10.1007/s13277-012-0564-3
   Du Q, 2013, CANCER RES, V73, P6526, DOI 10.1158/0008-5472.CAN-13-1620
   Feun LG, 2012, BRIT J CANCER, V106, P1481, DOI 10.1038/bjc.2012.106
   García-Navas R, 2012, AUTOPHAGY, V8, P1557, DOI 10.4161/auto.21315
   Glasauer A, 2014, J CLIN INVEST, V124, P117, DOI 10.1172/JCI71714
   Goh J, 2011, BMC CANCER, V11, DOI 10.1186/1471-2407-11-191
   Haines Ricci J, 2011, Int J Biochem Mol Biol, V2, P8
   Hung WY, 2012, BBA-GEN SUBJECTS, V1820, P1102, DOI 10.1016/j.bbagen.2012.04.016
   Hussain SP, 2004, CANCER RES, V64, P6849, DOI 10.1158/0008-5472.CAN-04-2201
   Kelly MP, 2012, BRIT J CANCER, V106, P324, DOI 10.1038/bjc.2011.524
   Kim RH, 2009, CANCER RES, V69, P700, DOI 10.1158/0008-5472.CAN-08-3157
   Kisley LR, 2002, CANCER RES, V62, P6850
   Kumar B, 2008, CANCER RES, V68, P1777, DOI 10.1158/0008-5472.CAN-07-5259
   Le A, 2012, CLIN CANCER RES, V18, P4285, DOI 10.1158/1078-0432.CCR-12-0041
   Le Pennec S, 2011, J BIOL CHEM, V286, P18229, DOI 10.1074/jbc.M110.217521
   Leist M, 1999, EXP CELL RES, V249, P396, DOI 10.1006/excr.1999.4514
   Li J, 2004, AM J PHYSIOL-ENDOC M, V287, pE834, DOI 10.1152/ajpendo.00234.2004
   Long AR, 2013, BMC BIOTECHNOL, V13, DOI 10.1186/1472-6750-13-41
   Lu C, 2012, CELL METAB, V16, P9, DOI 10.1016/j.cmet.2012.06.001
   Luiking YC, 2012, AM J PHYSIOL-ENDOC M, V303, pE1177, DOI 10.1152/ajpendo.00284.2012
   Maciag AE, 2013, REDOX BIOL, V1, P115, DOI 10.1016/j.redox.2012.12.002
   Maletic SD, 1999, PHYSIOL RES, V48, P417
   Metallo CM, 2013, MOL CELL, V49, P388, DOI 10.1016/j.molcel.2013.01.018
   Metallo CM, 2012, NATURE, V481, P380, DOI 10.1038/nature10602
   Mullen AR, 2012, NATURE, V481, P385, DOI 10.1038/nature10642
   Nagrath D, 2014, J HEPATOL, VS0168-8278, P00303
   Nagrath D, 2011, BBA-BIOENERGETICS, V1807, P650, DOI 10.1016/j.bbabio.2011.03.006
   Nakamura J, 2003, NUCLEIC ACIDS RES, V31, DOI 10.1093/nar/gng105
   Ni Y, 2008, CANCER LETT, V261, P1, DOI 10.1016/j.canlet.2007.11.038
   Nicholson LJ, 2009, INT J CANCER, V125, P1454, DOI 10.1002/ijc.24546
   Nishikawa T, 2014, J HEPATOL, V60, P1203, DOI 10.1016/j.jhep.2014.02.014
   Nisoli E, 2005, P NATL ACAD SCI USA, V102, P5635, DOI 10.1073/pnas.0501597102
   Nisoli E, 2003, SCIENCE, V299, P896, DOI 10.1126/science.1079368
   Nisoli E, 2004, P NATL ACAD SCI USA, V101, P16507, DOI 10.1073/pnas.0405432101
   Pervin S, 2007, CANCER RES, V67, P289, DOI 10.1158/0008-5472.CAN-05-4623
   Raharijaona M, 2009, PLOS ONE, V4, DOI 10.1371/journal.pone.0007964
   Rieder J, 2001, GYNECOL ONCOL, V82, P172, DOI 10.1006/gyno.2001.6242
   Sanuphan A, 2013, BIOMED RES INT, V2013, DOI 10.1155/2013/186972
   Semenza GL, 2000, BIOCHEM PHARMACOL, V59, P47, DOI 10.1016/S0006-2952(99)00292-0
   Sen S, 2013, ARCH BIOCHEM BIOPHYS, V540, P33, DOI 10.1016/j.abb.2013.10.006
   Sen S, 2013, FREE RADICAL BIO MED, V57, P210, DOI 10.1016/j.freeradbiomed.2012.10.545
   Simeone AM, 2003, ONCOGENE, V22, P6739, DOI 10.1038/sj.onc.1206786
   Szlosarek PW, 2007, INT J CANCER, V121, P6, DOI 10.1002/ijc.22666
   Walters RG, 2013, PLOS ONE, V8, DOI 10.1371/journal.pone.0058048
   Wang F, 2007, CANCER LETT, V257, P274, DOI 10.1016/j.canlet.2007.08.001
   Yang LF, 2014, MOL SYST BIOL, V10, DOI 10.1002/msb.20134892
   Yang TS, 2010, BRIT J CANCER, V103, P954, DOI 10.1038/sj.bjc.6605856
NR 61
TC 73
Z9 77
U1 1
U2 29
PU NATURE PUBLISHING GROUP
PI LONDON
PA MACMILLAN BUILDING, 4 CRINAN ST, LONDON N1 9XW, ENGLAND
SN 2041-4889
J9 CELL DEATH DIS
JI Cell Death Dis.
PD JUN
PY 2014
VL 5
AR e1302
DI 10.1038/cddis.2014.264
PG 12
WC Cell Biology
WE Science Citation Index Expanded (SCI-EXPANDED)
SC Cell Biology
GA AK9WE
UT WOS:000338778500030
PM 24967964
OA Green Published, gold
DA 2024-11-10
ER

PT J
AU Giusti, I
   Di Francesco, M
   Poppa, G
   Esposito, L
   D'Ascenzo, S
   Dolo, V
AF Giusti, Ilaria
   Di Francesco, Marianna
   Poppa, Giuseppina
   Esposito, Letizia
   D'Ascenzo, Sandra
   Dolo, Vincenza
TI Tumor-Derived Extracellular Vesicles Activate Normal Human Fibroblasts
   to a Cancer-Associated Fibroblast-Like Phenotype, Sustaining a
   Pro-Tumorigenic Microenvironment
SO FRONTIERS IN ONCOLOGY
LA English
DT Article
DE extracellular vesicles; cancer-associated fibroblasts; CAFs; ovarian
   cancer; tumor microenvironment; vesicles subpopulations
ID CELLS INDUCE; STEM-CELLS; CABA-I; EXOSOMES; ROLES; MICROVESICLES;
   TRANSITION; RESISTANCE; SECRETION; CARCINOMA
AB Fibroblasts in the tumor microenvironment have been proven to actively participate in tumor progression; they can be "educated" by cancer cells acquiring an activated state and, as such, are identified as cancer-associated fibroblasts (CAFs); CAFs, in turn, remodel tumor stroma to be more advantageous for cancer progression by modulating several processes, including angiogenesis, immunosuppression, and drug access, presumably driving the chemoresistance. That is why they are believed to hamper the response to clinical therapeutic options. The communication between cancer cells and fibroblasts can be mediated by extracellular vesicles (EVs), composed of both exosomes (EXOs) and microvesicles (MVs). To verify the role of different subpopulations of EVs in this cross-talk, a nearly pure subpopulation of EXO-like EVs and the second one of mixed EXO- and MV-like EVs were isolated from ovarian cancer cells and administered to fibroblasts. It turned out that EVs can activate fibroblasts to a CAF-like state, supporting their proliferation, motility, invasiveness, and enzyme expression; EXO-like EV subpopulation seems to be more efficient in some of those processes, suggesting different roles for different EV subpopulations. Moreover, the secretome of these "activated" fibroblasts, composed of both soluble and EV-associated molecules, was, in turn, able to modulate the response of bystander cells (fibroblasts, tumor, and endothelial cells), supporting the idea that EVs sustain the mutual cross-talk between tumor cells and CAFs.
C1 [Giusti, Ilaria; Di Francesco, Marianna; Poppa, Giuseppina; Esposito, Letizia; D'Ascenzo, Sandra; Dolo, Vincenza] Univ Aquila, Dept Life Hlth & Environm Sci, Laquila, Italy.
C3 University of L'Aquila
RP Dolo, V (通讯作者)，Univ Aquila, Dept Life Hlth & Environm Sci, Laquila, Italy.
EM vincenza.dolo@univaq.it
RI Dolo, Vincenza/AAB-2885-2021
OI Poppa, Giuseppina/0000-0003-2067-9615; Esposito,
   Letizia/0000-0003-1621-599X
CR Abd Elmageed ZY, 2014, STEM CELLS, V32, P983, DOI 10.1002/stem.1619
   Alkasalias T, 2018, INT J MOL SCI, V19, DOI 10.3390/ijms19051532
   Bebelman MP, 2018, PHARMACOL THERAPEUT, V188, P1, DOI 10.1016/j.pharmthera.2018.02.013
   BRADFORD MM, 1976, ANAL BIOCHEM, V72, P248, DOI 10.1016/0003-2697(76)90527-3
   Bruzzese F, 2014, CANCER RES, V74, P3408, DOI 10.1158/0008-5472.CAN-13-2259
   Bu L, 2019, ONCOGENE, V38, P4887, DOI 10.1038/s41388-019-0765-y
   Carpentier G, 2012, 4 IMAGEJ USER DEV C, P198
   Chen CC, 2021, ONCOL LETT, V21, DOI 10.3892/ol.2021.12674
   Chen H, 2009, BRIT J CANCER, V101, P432, DOI 10.1038/sj.bjc.6605185
   Clancy J, 2018, CANCER J, V24, P65, DOI 10.1097/PPO.0000000000000306
   Colombo M, 2014, ANNU REV CELL DEV BI, V30, P255, DOI 10.1146/annurev-cellbio-101512-122326
   Czernek L, 2017, ARCH IMMUNOL THER EX, V65, P311, DOI 10.1007/s00005-016-0453-3
   Dasari S, 2018, CANCERS, V10, DOI 10.3390/cancers10110406
   De Jaeghere EA, 2019, TRENDS CANCER, V5, P704, DOI 10.1016/j.trecan.2019.09.009
   Delpech JC, 2019, TRENDS NEUROSCI, V42, P361, DOI 10.1016/j.tins.2019.02.007
   Dolo V, 1997, ONCOL RES, V9, P129
   Domen A, 2021, CANCERS, V13, DOI 10.3390/cancers13050987
   Erdogan B, 2017, BIOCHEM SOC T, V45, P229, DOI 10.1042/BST20160387
   Fiori ME, 2019, MOL CANCER, V18, DOI 10.1186/s12943-019-0994-2
   Giannopoulou L, 2019, TRANSL RES, V205, P77, DOI 10.1016/j.trsl.2018.10.003
   Giusti I, 2008, NEOPLASIA, V10, P481, DOI 10.1593/neo.08178
   Giusti I, 2018, CANCER BIOL THER, V19, P722, DOI 10.1080/15384047.2018.1451286
   Giusti I, 2015, ONCOL REP, V34, P2752, DOI 10.3892/or.2015.4199
   Gu JM, 2012, PLOS ONE, V7, DOI 10.1371/journal.pone.0052465
   Guo YX, 2019, MOL CANCER, V18, DOI 10.1186/s12943-019-0995-1
   Haga H, 2015, J EXTRACELL VESICLES, V4, DOI 10.3402/jev.v4.24900
   Hu YB, 2015, PLOS ONE, V10, DOI 10.1371/journal.pone.0125625
   Iraci N, 2016, INT J MOL SCI, V17, DOI 10.3390/ijms17020171
   Ishii G, 2016, ADV DRUG DELIVER REV, V99, P186, DOI 10.1016/j.addr.2015.07.007
   Kalluri R, 2016, NAT REV CANCER, V16, P582, DOI 10.1038/nrc.2016.73
   Keerthikumar S, 2015, ONCOTARGET, V6, P15375, DOI 10.18632/oncotarget.3801
   Kong J, 2019, MOL CANCER, V18, DOI 10.1186/s12943-019-1101-4
   Kosaka N, 2016, J CLIN INVEST, V126, P1163, DOI 10.1172/JCI81130
   Kuzet SE, 2016, CELL TISSUE RES, V365, P607, DOI 10.1007/s00441-016-2467-x
   Liao ZH, 2019, CELL IMMUNOL, V343, DOI 10.1016/j.cellimm.2017.12.003
   Lindoso RS, 2015, ONCOTARGET, V6, P7959, DOI 10.18632/oncotarget.3503
   Liu YF, 2016, CANCER CELL, V30, P243, DOI 10.1016/j.ccell.2016.06.021
   Luga V, 2012, CELL, V151, P1542, DOI 10.1016/j.cell.2012.11.024
   Lugini L, 2016, ONCOTARGET, V7, P50086, DOI 10.18632/oncotarget.10574
   Luo ZY, 2016, CANCER LETT, V377, P174, DOI 10.1016/j.canlet.2016.04.038
   Lutz AM, 2011, RADIOLOGY, V259, P329, DOI 10.1148/radiol.11090563
   Vu LT, 2019, J EXTRACELL VESICLES, V8, DOI 10.1080/20013078.2019.1599680
   Maacha S, 2019, MOL CANCER, V18, DOI 10.1186/s12943-019-0965-7
   Maas SLN, 2017, TRENDS CELL BIOL, V27, P172, DOI 10.1016/j.tcb.2016.11.003
   Malloci M, 2019, ANTIOXID REDOX SIGN, V30, P813, DOI 10.1089/ars.2017.7265
   Margolis L, 2019, PLOS BIOL, V17, DOI 10.1371/journal.pbio.3000363
   Martin YD, 2015, CELL REP, V13, P2456, DOI 10.1016/j.celrep.2015.11.025
   Mathieu M, 2019, NAT CELL BIOL, V21, P9, DOI 10.1038/s41556-018-0250-9
   Mezawa Y, 2016, CELL TISSUE RES, V365, P675, DOI 10.1007/s00441-016-2471-1
   Nurmik M, 2020, INT J CANCER, V146, P895, DOI 10.1002/ijc.32193
   Öhlund D, 2014, J EXP MED, V211, P1503, DOI 10.1084/jem.20140692
   Paggetti J, 2015, BLOOD, V126, P1106, DOI 10.1182/blood-2014-12-618025
   Pein M, 2020, NAT COMMUN, V11, DOI 10.1038/s41467-020-15188-x
   Ratajczak K, 2020, CARBOHYD POLYM, V229, DOI 10.1016/j.carbpol.2019.115463
   Sahai E, 2020, NAT REV CANCER, V20, P174, DOI 10.1038/s41568-019-0238-1
   Samuel P, 2017, PROTEOMICS, V17, DOI 10.1002/pmic.201600375
   Santi A, 2015, BBA-MOL CELL RES, V1853, P3211, DOI 10.1016/j.bbamcr.2015.09.013
   Sato S, 2018, ESSAYS BIOCHEM, V62, P149, DOI 10.1042/EBC20170080
   Shiga K, 2015, CANCERS, V7, P2443, DOI 10.3390/cancers7040902
   Shinde A, 2020, ONCOGENESIS, V9, DOI 10.1038/s41389-020-0204-5
   Shoucair I, 2020, INT J MOL SCI, V21, DOI 10.3390/ijms21186837
   Silva TA, 2016, ONCOTARGET, V7, P49998, DOI 10.18632/oncotarget.10307
   Spugnini EP, 2018, INT J MOL SCI, V19, DOI 10.3390/ijms19123968
   Stahl PD, 2019, PHYSIOLOGY, V34, P169, DOI 10.1152/physiol.00045.2018
   Stobiecka M, 2019, BIOSENS BIOELECTRON, V137, P58, DOI 10.1016/j.bios.2019.04.060
   Straussman R, 2012, NATURE, V487, P500, DOI 10.1038/nature11183
   Sun W, 2019, ONCOL LETT, V18, P2173, DOI 10.3892/ol.2019.10587
   Turturici G, 2014, AM J PHYSIOL-CELL PH, V306, pC621, DOI 10.1152/ajpcell.00228.2013
   van Niel G, 2018, NAT REV MOL CELL BIO, V19, P213, DOI 10.1038/nrm.2017.125
   Wang M, 2015, PLOS ONE, V10, DOI 10.1371/journal.pone.0128057
   Webber J P, 2015, Oncogene, V34, P290, DOI 10.1038/onc.2013.560
   Webber J, 2015, SEMIN CELL DEV BIOL, V40, P27, DOI 10.1016/j.semcdb.2015.01.013
   Willms E, 2018, FRONT IMMUNOL, V9, DOI 10.3389/fimmu.2018.00738
   Wolf K, 2007, NAT CELL BIOL, V9, P893, DOI 10.1038/ncb1616
   Worzfeld T, 2017, FRONT ONCOL, V7, DOI 10.3389/fonc.2017.00024
   Xu R, 2015, METHODS, V87, P11, DOI 10.1016/j.ymeth.2015.04.008
   Yáñez-Mó M, 2015, J EXTRACELL VESICLES, V4, DOI 10.3402/jev.v4.27066
   Yao Q, 2009, ONCOL REP, V22, P541, DOI 10.3892/or_00000469
   Yeung TL, 2016, BIOMOLECULES, V6, DOI 10.3390/biom6010003
   Zhao H, 2018, BBA-REV CANCER, V1869, P64, DOI 10.1016/j.bbcan.2017.11.005
NR 80
TC 26
Z9 27
U1 1
U2 7
PU FRONTIERS MEDIA SA
PI LAUSANNE
PA AVENUE DU TRIBUNAL FEDERAL 34, LAUSANNE, CH-1015, SWITZERLAND
SN 2234-943X
J9 FRONT ONCOL
JI Front. Oncol.
PD FEB 23
PY 2022
VL 12
AR 839880
DI 10.3389/fonc.2022.839880
PG 15
WC Oncology
WE Science Citation Index Expanded (SCI-EXPANDED)
SC Oncology
GA ZQ1RR
UT WOS:000766890000001
PM 35280782
OA Green Published, gold
DA 2024-11-10
ER

PT J
AU Le Saux, O
   Ardin, M
   Berthet, J
   Barrin, S
   Bourhis, M
   Cinier, J
   Lounici, Y
   Treilleux, I
   Just, PA
   Bataillon, G
   Savoye, AM
   Mouret-Reynier, MA
   Coquan, E
   Derbel, O
   Jeay, L
   Bouizaguen, S
   Labidi-Galy, I
   Tabone-Eglinger, S
   Ferrari, A
   Thomas, E
   Ménétrier-Caux, C
   Tartour, E
   Galy-Fauroux, I
   Stern, MH
   Terme, M
   Caux, C
   Dubois, B
   Ray-Coquard, I
AF Le Saux, Olivia
   Ardin, Maude
   Berthet, Justine
   Barrin, Sarah
   Bourhis, Morgane
   Cinier, Justine
   Lounici, Yasmine
   Treilleux, Isabelle
   Just, Pierre-Alexandre
   Bataillon, Guillaume
   Savoye, Aude-Marie
   Mouret-Reynier, Marie-Ange
   Coquan, Elodie
   Derbel, Olfa
   Jeay, Louis
   Bouizaguen, Suliman
   Labidi-Galy, Intidhar
   Tabone-Eglinger, Severine
   Ferrari, Anthony
   Thomas, Emilie
   Menetrier-Caux, Christine
   Tartour, Eric
   Galy-Fauroux, Isabelle
   Stern, Marc-Henri
   Terme, Magali
   Caux, Christophe
   Dubois, Bertrand
   Ray-Coquard, Isabelle
TI Immunomic longitudinal profiling of the NeoPembrOv trial identifies
   drivers of immunoresistance in high-grade ovarian carcinoma
SO NATURE COMMUNICATIONS
LA English
DT Article
ID TERTIARY LYMPHOID STRUCTURES; CD8(+) T-CELLS; NEOADJUVANT CHEMOTHERAPY;
   TUMOR MICROENVIRONMENT; B-CELLS; CANCER; SURVIVAL; IMMUNOTHERAPY;
   LYMPHOCYTES; EXPRESSION
AB PD-1/PD-L1 blockade has so far shown limited survival benefit for high-grade ovarian carcinomas. By using paired samples from the NeoPembrOv randomized phase II trial (NCT03275506), for which primary outcomes are published, and by combining RNA-seq and multiplexed immunofluorescence staining, we explore the impact of NeoAdjuvant ChemoTherapy (NACT) +/- Pembrolizumab (P) on the tumor environment, and identify parameters that correlated with response to immunotherapy as a pre-planned exploratory analysis. Indeed, i) combination therapy results in a significant increase in intraepithelial CD8+PD-1+ T cells, ii) combining endothelial and monocyte gene signatures with the CD8B/FOXP3 expression ratio is predictive of response to NACT + P with an area under the curve of 0.93 (95% CI 0.85-1.00) and iii) high CD8B/FOXP3 and high CD8B/ENTPD1 ratios are significantly associated with positive response to NACT + P, while KDR and VEGFR2 expression are associated with resistance. These results indicate that targeting regulatory T cells and endothelial cells, especially VEGFR2+ endothelial cells, could overcome immune resistance of ovarian cancers.
   Changes in the tumour microenvironment have been associated with response and resistance to immunotherapy. Here, by performing longitudinal transcriptomic and spatial analysis, the authors report the exploratory analysis of their phase II trial of neoadjuvant chemotherapy alone or in combination with pembrolizumab (anti-PD1) in patients with advanced high-grade ovarian carcinoma.
C1 [Le Saux, Olivia; Ardin, Maude; Berthet, Justine; Cinier, Justine; Lounici, Yasmine; Menetrier-Caux, Christine; Caux, Christophe; Dubois, Bertrand] Univ Claude Bernard Lyon 1, Univ Lyon, Canc Immune Surveillance & Therapeut Targeting Lab, Canc Res Ctr Lyon,INSERM 1052,CNRS 5286,Ctr Leon B, F-69008 Lyon, France.
   [Le Saux, Olivia; Ardin, Maude; Berthet, Justine; Cinier, Justine; Lounici, Yasmine; Menetrier-Caux, Christine; Caux, Christophe; Dubois, Bertrand; Ray-Coquard, Isabelle] Univ Claude Bernard Lyon 1, Lyon Univ, Ctr Leon Berard, F-69008 Lyon, France.
   [Le Saux, Olivia; Savoye, Aude-Marie; Mouret-Reynier, Marie-Ange; Coquan, Elodie; Ray-Coquard, Isabelle] Natl Investigators Grp Ovarian & Breast Canc Studi, Paris, France.
   [Le Saux, Olivia; Ray-Coquard, Isabelle] Ctr Leon Berard, Dept Med Oncol, F-69008 Lyon, France.
   [Berthet, Justine; Barrin, Sarah; Menetrier-Caux, Christine; Caux, Christophe; Dubois, Bertrand] Ctr Leon Berard, Canc Res Ctr Lyon, Lyon Immunotherapy Canc Lab LICL, F-69008 Lyon, France.
   [Bourhis, Morgane; Tartour, Eric; Galy-Fauroux, Isabelle; Terme, Magali] Univ Paris Cite, Inserm, PARCC, F-75015 Paris, France.
   [Treilleux, Isabelle] Ctr Leon Berard, Dept Anatomopathol, F-69008 Lyon, France.
   [Just, Pierre-Alexandre] AP HM, Dept Anatomopathol, Marseille, France.
   [Bataillon, Guillaume] Univ Hosp Toulouse, Dept Anatomopathol, Toulouse, France.
   [Savoye, Aude-Marie] Inst Jean Godinot, Dept Med Oncol, Reims, France.
   [Mouret-Reynier, Marie-Ange] Ctr Jean Perrin, Dept Med Oncol, Clermont Ferrand, France.
   [Coquan, Elodie] Ctr Francois Baclesse, Dept Med Oncol, Caen, France.
   [Derbel, Olfa] Hop Prive Jean Mermoz, Dept Med Oncol, Lyon, France.
   [Jeay, Louis; Bouizaguen, Suliman] Keen Eye Technol Paris, Paris, France.
   [Labidi-Galy, Intidhar] Hop Univ Geneve, Fac Med, Ctr Translat Res Oncohematol, Swiss Canc Ctr Leman,Dept Oncol, Geneva, Switzerland.
   [Tabone-Eglinger, Severine] Ctr Leon Berard, Human Biol Resources, F-69008 Lyon, France.
   [Ferrari, Anthony; Thomas, Emilie] Ctr Leon Berard, Synergie Lyon Canc, Gilles Thomas Bioinformat Platform, F-69373 Lyon 08, France.
   [Stern, Marc-Henri] PSL Res Univ, Inst Curie, DNA Repair & Uveal Melanoma DRUM Team, Inserm U830, F-75005 Paris, France.
C3 Institut National de la Sante et de la Recherche Medicale (Inserm);
   UNICANCER; Centre Leon Berard; Centre National de la Recherche
   Scientifique (CNRS); CNRS - National Institute for Biology (INSB);
   Universite Claude Bernard Lyon 1; Universite Claude Bernard Lyon 1;
   UNICANCER; Centre Leon Berard; UNICANCER; Centre Leon Berard; Universite
   Claude Bernard Lyon 1; UNICANCER; Centre Leon Berard; Universite Paris
   Cite; Institut National de la Sante et de la Recherche Medicale
   (Inserm); UNICANCER; Centre Leon Berard; Aix-Marseille Universite;
   Assistance Publique-Hopitaux de Marseille; CHU de Toulouse; UNICANCER;
   Institut Jean Godinot; UNICANCER; Centre Jean Perrin; UNICANCER; Centre
   Francois Baclesse; University of Geneva; UNICANCER; Centre Leon Berard;
   UNICANCER; Centre Leon Berard; Universite PSL; UNICANCER; Institut
   Curie; Institut National de la Sante et de la Recherche Medicale
   (Inserm)
RP Dubois, B (通讯作者)，Univ Claude Bernard Lyon 1, Univ Lyon, Canc Immune Surveillance & Therapeut Targeting Lab, Canc Res Ctr Lyon,INSERM 1052,CNRS 5286,Ctr Leon B, F-69008 Lyon, France.; Dubois, B; Ray-Coquard, I (通讯作者)，Univ Claude Bernard Lyon 1, Lyon Univ, Ctr Leon Berard, F-69008 Lyon, France.; Ray-Coquard, I (通讯作者)，Natl Investigators Grp Ovarian & Breast Canc Studi, Paris, France.; Ray-Coquard, I (通讯作者)，Ctr Leon Berard, Dept Med Oncol, F-69008 Lyon, France.; Dubois, B (通讯作者)，Ctr Leon Berard, Canc Res Ctr Lyon, Lyon Immunotherapy Canc Lab LICL, F-69008 Lyon, France.
EM bertrand.dubois@lyon.unicancer.fr;
   isabelle.ray-coquard@lyon.unicancer.fr
RI TERME, Magali/GZK-9661-2022; JUST, Pierre-Alexandre/P-1972-2017; Le
   Saux, Olivia/AAD-7516-2022
OI TERME, Magali/0000-0003-0857-7237; Le Saux, Olivia/0000-0002-7815-323X
FU Fondation ARC pour la Recherche sur le Cancer (ARC Foundation for Cancer
   Research) [PGA1 RC20170205307]; ARC Foundation; MSD; ARCAGY GINECO
   [INCa-DGOS-INSERM-ITMO cancer_18003]; Cancer Genomics Platforms [IRICE
   RRA18 010792 01 - 10365]; Rhone Alpes Auvergne region
   [ANR-10-LABX-0061]; Institut Convergence Plascan [ANR-17-CONV-0002]
FX We thank the patients and their families for their participation in this
   study, as well as the study teams at each of the study sites.
   Translational research was supported by the ARC Foundation-DefImmunPD-1
   project [PGA1 RC20170205307]. The clinical trial was supported by MSD.
   The funding agencies/companies have not participated in the study design
   or analysis of the results. We also thank Deborah Cardoso, Alexandre
   Degnieau, Christine Montoto-Grillot from ARCAGY GINECO, the sponsor, for
   clinical study design, clinical data collection and analysis and for
   logistic help for translational research. We thank the Biological
   Resources Center of the Leon Berard Cancer Center, Laetitia Odeyer and
   Amelie Vermorel for performing the PD-L1 staining and Brigitte Manship
   for diligent proofreading of the manuscript. We are also grateful for
   the technical support from the core facilities at CRCL, in particular
   the Research Pathology Platform East (N. Gadot) and Cancer Genomics
   Platforms, the LYriCAN+ (Grant INCa-DGOS-INSERM-ITMO cancer_18003) for
   funding the PD-L1 analysis and the Rhone Alpes Auvergne region (Grant
   IRICE RRA18 010792 01 - 10365) for initial funding of the LICL multi-IF
   platform. This work was performed within the framework of the LABEX
   DEVweCAN (ANR-10-LABX-0061) of the University of Lyon and beneficiated
   from help from the Institut Convergence Plascan (ANR-17-CONV-0002).
CR Andreani V, 2018, P NATL ACAD SCI USA, V115, pE9630, DOI 10.1073/pnas.1809739115
   Bamias A, 2012, CRIT REV ONCOL HEMAT, V84, P314, DOI 10.1016/j.critrevonc.2012.04.002
   Bamias A, 2008, GYNECOL ONCOL, V108, P421, DOI 10.1016/j.ygyno.2007.10.018
   Becht E, 2016, GENOME BIOL, V17, DOI 10.1186/s13059-016-1070-5
   Binnewies M, 2021, CELL REP, V37, DOI 10.1016/j.celrep.2021.109844
   Böhm S, 2016, CLIN CANCER RES, V22, P3025, DOI 10.1158/1078-0432.CCR-15-2657
   Buckanovich RJ, 2008, NAT MED, V14, P28, DOI 10.1038/nm1699
   Cabrita R, 2020, NATURE, V577, P561, DOI 10.1038/s41586-019-1914-8
   Canale FP, 2018, CANCER RES, V78, P115, DOI 10.1158/0008-5472.CAN-16-2684
   Caushi JX, 2021, NATURE, V596, P126, DOI 10.1038/s41586-021-03752-4
   Chen PL, 2016, CANCER DISCOV, V6, P827, DOI 10.1158/2159-8290.CD-15-1545
   Chinnasamy D, 2013, CANCER RES, V73, P3371, DOI 10.1158/0008-5472.CAN-12-3913
   Chinnasamy D, 2010, J CLIN INVEST, V120, P3953, DOI 10.1172/JCI43490
   Chow A, 2023, IMMUNITY, V56, P93, DOI 10.1016/j.immuni.2022.12.001
   Dineen SP, 2008, CANCER RES, V68, P4340, DOI 10.1158/0008-5472.CAN-07-6705
   DISANTO JP, 1993, EUR J IMMUNOL, V23, P320, DOI 10.1002/eji.1830230203
   Dobin A, 2013, BIOINFORMATICS, V29, P15, DOI 10.1093/bioinformatics/bts635
   Duhen T, 2018, NAT COMMUN, V9, DOI 10.1038/s41467-018-05072-0
   Fernandez-Poma SM, 2017, CANCER RES, V77, P3672, DOI 10.1158/0008-5472.CAN-17-0236
   Finotello F, 2019, GENOME MED, V11, DOI 10.1186/s13073-019-0638-6
   Foy JP, 2022, EUR J CANCER, V174, P287, DOI 10.1016/j.ejca.2022.06.034
   Gavalas NG, 2013, INT J MOL SCI, V14, P15885, DOI 10.3390/ijms140815885
   Goode EL, 2017, JAMA ONCOL, V3, DOI 10.1001/jamaoncol.2017.3290
   Groeneveld CS, 2021, EUR J CANCER, V148, P181, DOI 10.1016/j.ejca.2021.01.036
   Gros A, 2019, J CLIN INVEST, V129, P4992, DOI 10.1172/JCI127967
   Gros A, 2014, J CLIN INVEST, V124, P2246, DOI [10.1172/JCI73639, 10.1172/JC173639]
   Guo Bing-Qin, 2018, Oncotarget, V9, P30552, DOI 10.18632/oncotarget.25702
   Hao DP, 2018, CLIN CANCER RES, V24, P3560, DOI 10.1158/1078-0432.CCR-17-3862
   Helmink BA, 2020, NATURE, V577, P549, DOI 10.1038/s41586-019-1922-8
   Hoos A, 2015, CLIN CANCER RES, V21, P4989, DOI 10.1158/1078-0432.CCR-14-3128
   Hornburg M, 2021, CANCER CELL, V39, P928, DOI 10.1016/j.ccell.2021.04.004
   Huang YH, 2012, P NATL ACAD SCI USA, V109, P17561, DOI 10.1073/pnas.1215397109
   Inozume T, 2010, J IMMUNOTHER, V33, P956, DOI 10.1097/CJI.0b013e3181fad2b0
   Jing WQ, 2017, J IMMUNOTHER CANCER, V5, DOI 10.1186/s40425-017-0256-z
   Joly F, 2017, J CLIN ONCOL, V35, DOI 10.1200/JCO.2017.35.15_suppl.5538
   Kawamura K, 2009, PATHOL INT, V59, P300, DOI 10.1111/j.1440-1827.2009.02369.x
   Kumagai S, 2020, NAT IMMUNOL, V21, P1346, DOI 10.1038/s41590-020-0769-3
   Landen CN, 2023, CLIN CANCER RES, V29, P1698, DOI 10.1158/1078-0432.CCR-22-2032
   Laumont CM, 2021, CLIN CANCER RES, V27, P4089, DOI 10.1158/1078-0432.CCR-20-4394
   Le Saux O, 2021, INT J GYNECOL CANCER, V31, pA216, DOI 10.1136/ijgc-2021-ESGO.369
   Le Saux O, 2020, B CANCER, V107, P465, DOI 10.1016/j.bulcan.2019.11.015
   Leary A, 2021, ANN ONCOL, V32, pS731, DOI 10.1016/j.annonc.2021.08.1170
   Leary A, 2021, CANCER IMMUNOL IMMUN, V70, P519, DOI 10.1007/s00262-020-02670-0
   Li KY, 2022, CANCER CELL, V40, P1374, DOI 10.1016/j.ccell.2022.10.001
   Li YX, 2022, PLOS ONE, V17, DOI 10.1371/journal.pone.0268244
   Lo CS, 2017, CLIN CANCER RES, V23, P925, DOI 10.1158/1078-0432.CCR-16-1433
   Love MI, 2014, GENOME BIOL, V15, DOI 10.1186/s13059-014-0550-8
   Madissoon E, 2019, GENOME BIOL, V21, DOI 10.1186/s13059-019-1906-x
   Mamer SB, 2017, SCI REP-UK, V7, DOI 10.1038/s41598-017-16610-z
   Matulonis UA, 2019, ANN ONCOL, V30, P1080, DOI 10.1093/annonc/mdz135
   Mesnage SJL, 2017, ANN ONCOL, V28, P651, DOI 10.1093/annonc/mdw625
   Molgora M, 2020, CELL, V182, P886, DOI 10.1016/j.cell.2020.07.013
   Monk BJ, 2021, LANCET ONCOL, V22, P1275, DOI 10.1016/S1470-2045(21)00342-9
   Moore KN, 2021, J CLIN ONCOL, V39, P1842, DOI 10.1200/JCO.21.00306
   Motz GT, 2014, NAT MED, V20, P607, DOI 10.1038/nm.3541
   O'Connor BP, 2004, J EXP MED, V199, P91, DOI 10.1084/jem.20031330
   Opzoomer JW, 2021, SCI ADV, V7, DOI 10.1126/sciadv.abg9518
   Patro R, 2017, NAT METHODS, V14, P417, DOI 10.1038/nmeth.4197
   Peart MJ, 2005, P NATL ACAD SCI USA, V102, P3697, DOI 10.1073/pnas.0500369102
   Petitprez F, 2020, NATURE, V577, P556, DOI 10.1038/s41586-019-1906-8
   Premalata C S, 2016, Gulf J Oncolog, V1, P49
   Pujade-Lauraine E, 2021, LANCET ONCOL, V22, P1034, DOI 10.1016/S1470-2045(21)00216-3
   Raouf A, 2008, CELL STEM CELL, V3, P109, DOI 10.1016/j.stem.2008.05.018
   Ray-Coquard IL, 2024, NAT COMMUN, V15, DOI 10.1038/s41467-024-46999-x
   Reckamp KL, 2022, J CLIN ONCOL, V40, P2295, DOI 10.1200/JCO.22.00912
   Saha S, 2022, BLOOD ADV, V6, P3106, DOI 10.1182/bloodadvances.2021006235
   Salas-Benito D, 2021, BRIT J CANCER, V124, P1138, DOI 10.1038/s41416-020-01218-4
   Silina K, 2018, CANCER RES, V78, P1308, DOI 10.1158/0008-5472.CAN-17-1987
   Sturm G, 2019, BIOINFORMATICS, V35, pI436, DOI 10.1093/bioinformatics/btz363
   Tan QX, 2021, AGING-US, V13, P23210, DOI 10.18632/aging.203613
   Thommen DS, 2018, NAT MED, V24, P994, DOI 10.1038/s41591-018-0057-z
   Tibshirani R, 1996, J ROY STAT SOC B, V58, P267, DOI 10.1111/j.2517-6161.1996.tb02080.x
   Toker A, 2018, CLIN CANCER RES, V24, P5685, DOI 10.1158/1078-0432.CCR-18-0554
   Vanguri R, 2022, GYNECOL ONCOL REP, V39, DOI 10.1016/j.gore.2022.100926
   Vankerckhoven A, 2020, CELLS-BASEL, V9, DOI 10.3390/cells9020305
   Voron T, 2015, J EXP MED, V212, P139, DOI 10.1084/jem.20140559
   Wang R, 2011, LUNG CANCER, V74, P188, DOI 10.1016/j.lungcan.2011.04.009
   Wolchok JD, 2009, CLIN CANCER RES, V15, P7412, DOI 10.1158/1078-0432.CCR-09-1624
   Yang YL, 2016, NAT COMMUN, V7, DOI 10.1038/ncomms11385
   Zamarin D, 2020, J CLIN ONCOL, V38, P1814, DOI 10.1200/JCO.19.02059
   Zhang L, 2003, NEW ENGL J MED, V348, P203, DOI 10.1056/NEJMoa020177
   Zhang QM, 2019, CELL, V179, P829, DOI 10.1016/j.cell.2019.10.003
   Zhang YT, 2019, BMC CANCER, V19, DOI 10.1186/s12885-019-6139-6
   Zhao HY, 2021, J TRANSL MED, V19, DOI 10.1186/s12967-021-03123-7
NR 84
TC 2
Z9 2
U1 0
U2 0
PU NATURE PORTFOLIO
PI BERLIN
PA HEIDELBERGER PLATZ 3, BERLIN, 14197, GERMANY
EI 2041-1723
J9 NAT COMMUN
JI Nat. Commun.
PD JUL 16
PY 2024
VL 15
IS 1
AR 5932
DI 10.1038/s41467-024-47000-5
PG 15
WC Multidisciplinary Sciences
WE Science Citation Index Expanded (SCI-EXPANDED)
SC Science & Technology - Other Topics
GA YR4H8
UT WOS:001270192000034
PM 39013886
OA gold, Green Published
DA 2024-11-10
ER

PT J
AU Chen, L
   Gao, WJ
   Lin, L
   Sha, CL
   Li, TQ
   Chen, Q
   Wei, H
   Yang, ML
   Xing, J
   Zhang, MX
   Zhao, SJ
   Xu, WL
   Li, YF
   Long, LL
   Zhu, XL
AF Chen, Lu
   Gao, Wujiang
   Lin, Li
   Sha, Chunli
   Li, Taoqiong
   Chen, Qi
   Wei, Hong
   Yang, Meiling
   Xing, Jie
   Zhang, Mengxue
   Zhao, Shijie
   Xu, Wenlin
   Li, Yuefeng
   Long, Lulu
   Zhu, Xiaolan
TI A methylation- and immune-related lncRNA signature to predict ovarian
   cancer outcome and uncover mechanisms of chemoresistance
SO JOURNAL OF OVARIAN RESEARCH
LA English
DT Article
DE mrlncRNA; irlncRNA; OC; Chemoresistance; Tumor-infiltrating
ID TUMOR MICROENVIRONMENT; RNA; RESISTANCE
AB Tumor-associated lncRNAs regulated by epigenetic modification switches mediate immune escape and chemoresistance in ovarian cancer (OC). However, the underlying mechanisms and concrete targets have not been systematically elucidated. Here, we discovered that methylation modifications played a significant role in regulating immune cell infiltration and sensitizing OC to chemotherapy by modulating immune-related lncRNAs (irlncRNAs), which represent tumor immune status. Through deep analysis of the TCGA database, a prognostic risk model incorporating four methylation-related lncRNAs (mrlncRNAs) and irlncRNAs was constructed. Twenty-one mrlncRNA/irlncRNA pairs were identified that were significantly related to the overall survival (OS) of OC patients. Subsequently, we selected four lncRNAs to construct a risk signature predictive of OS and indicative of OC immune infiltration, and verified the robustness of the risk signature in an internal validation set. The risk score was an independent prognostic factor for OC prognosis, which was demonstrated via multifactorial Cox regression analysis and nomogram. Moreover, risk scores were negatively related to the expression of CD274, CTLA4, ICOS, LAG3, PDCD1, and PDCD1LG2 and negatively correlated with CD8+, CD4+, and Treg tumor-infiltrating immune cells. In addition, a high-risk score was associated with a higher IC50 value for cisplatin, which was associated with a significantly worse clinical outcome. Next, a competing endogenous RNA (ceRNA) network and a signaling pathway controlling the infiltration of CD8+ T cells were explored based on the lncRNA model, which suggested a potential therapeutic target for immunotherapy. Overall, this study constructed a prognostic model by pairing mrlncRNAs and irlncRNAs and revealed the critical role of the FTO/RP5-991G20.1/hsa-miR-1976/MEIS1 signaling pathway in regulating immune function and enhancing anticancer therapy.
C1 [Chen, Lu; Gao, Wujiang; Lin, Li; Sha, Chunli; Li, Taoqiong; Chen, Qi; Wei, Hong; Yang, Meiling; Xing, Jie; Zhang, Mengxue; Zhao, Shijie; Xu, Wenlin; Zhu, Xiaolan] Jiangsu Univ, Affiliated Hosp 4, Reprod Med Ctr, 20 Zhengdong Rd, Zhenjiang 212001, Jiangsu, Peoples R China.
   [Chen, Lu] Taixing Peoples Hosp, Dept Gynaecol & Obstet, Taixing, Jiangsu, Peoples R China.
   [Gao, Wujiang] Yangzhou First Peoples Hosp, Dept Gynaecol & Obstet, Yangzhou, Jiangsu, Peoples R China.
   [Sha, Chunli; Yang, Meiling] First Peoples Hosp Nantong City, Dept Gynaecol & Obstet, Nantong, Jiangsu, Peoples R China.
   [Li, Yuefeng] Jiangsu Univ, Med Sch, 301 Xuefu Rd, Zhenjiang 212031, Jiangsu, Peoples R China.
   [Long, Lulu] Jiangsu Univ, Affiliated Peoples Hosp, Oncol Dept, 8 Dianli Rd, Zhenjiang 212001, Jiangsu, Peoples R China.
C3 Jiangsu University; Jiangsu University; Jiangsu University
RP Xu, WL; Zhu, XL (通讯作者)，Jiangsu Univ, Affiliated Hosp 4, Reprod Med Ctr, 20 Zhengdong Rd, Zhenjiang 212001, Jiangsu, Peoples R China.; Li, YF (通讯作者)，Jiangsu Univ, Med Sch, 301 Xuefu Rd, Zhenjiang 212031, Jiangsu, Peoples R China.; Long, LL (通讯作者)，Jiangsu Univ, Affiliated Peoples Hosp, Oncol Dept, 8 Dianli Rd, Zhenjiang 212001, Jiangsu, Peoples R China.
EM 1585896219@qq.com; jiangdalyf@163.com; 2221913106@stmail.ujs.edu.cn;
   6000003983@ujs.edu.cn
RI Li, Shanshan/HLH-7747-2023; Zhao, Shijie/JQJ-6769-2023; Zhu,
   xiaolan/GSM-8306-2022; Yang, Mei-Ling/GON-8612-2022
FU The authors thank the Department of Pathology of Jiangsu University for
   providing pathological specimens and diagnostic guidance.; Department of
   Pathology of Jiangsu University
FX The authors thank the Department of Pathology of Jiangsu University for
   providing pathological specimens and diagnostic guidance.
CR Agarwal R, 2003, NAT REV CANCER, V3, P502, DOI 10.1038/nrc1123
   Baharudin R, 2022, INT J MOL SCI, V23, DOI 10.3390/ijms23137281
   Chen K, 2015, ANGEW CHEM INT EDIT, V54, P1587, DOI 10.1002/anie.201410647
   Chen Y, 2021, CLIN IMMUNOL, V227, DOI 10.1016/j.clim.2021.108728
   Cherkassky L, 2022, AM J CANCER RES, V12, P3099
   Di Luccia B, 2022, CANCER DISCOV, V12, P1189, DOI 10.1158/2159-8290.CD-22-0221
   Doo DW, 2019, GYNECOL ONCOL REP, V29, P48, DOI 10.1016/j.gore.2019.06.003
   Hou J, 2022, SCI REP-UK, V12, DOI 10.1038/s41598-022-07334-w
   Huang H, 2020, CANCER RES, V80, P3200, DOI 10.1158/0008-5472.CAN-19-4044
   Jemal A, 2011, CA-CANCER J CLIN, V61, P134, DOI [10.3322/caac.20115, 10.3322/caac.21492, 10.3322/caac.20107]
   Johnson N, 2017, INT J GYNECOL CANCER, V27, pS14, DOI 10.1097/IGC.0000000000001115
   Karapetsas A, 2018, MOL CARCINOGEN, V57, P1251, DOI 10.1002/mc.22840
   Konecny GE, 2014, JNCI-J NATL CANCER I, V106, DOI 10.1093/jnci/dju249
   Kossaï M, 2018, PATHOBIOLOGY, V85, P41, DOI 10.1159/000479006
   Kuo SH, 2014, BLOOD CANCER J, V4, DOI 10.1038/bcj.2014.40
   Leary A, 2021, THER ADV MED ONCOL, V13, DOI 10.1177/17588359211039899
   Lee JT, 2013, CELL, V152, P1308, DOI 10.1016/j.cell.2013.02.016
   Lheureux S, 2019, CA-CANCER J CLIN, V69, P280, DOI 10.3322/caac.21559
   Li HM, 2022, FRONT IMMUNOL, V13, DOI 10.3389/fimmu.2022.891175
   Li N, 2021, FRONT GENET, V12, DOI 10.3389/fgene.2021.616073
   Li YY, 2022, FRONT IMMUNOL, V13, DOI 10.3389/fimmu.2022.872991
   Lin ZB, 2021, INT J BIOL SCI, V17, P1757, DOI 10.7150/ijbs.59001
   Liu JH, 2021, FRONT IMMUNOL, V12, DOI 10.3389/fimmu.2021.751594
   Luo WJ, 2021, J CELL MOL MED, V25, P4326, DOI 10.1111/jcmm.16494
   Mielgo-Rubio X, 2021, CANCERS, V13, DOI 10.3390/cancers13194811
   Najafi S, 2023, J CANCER RES CLIN, V149, P2211, DOI 10.1007/s00432-022-04328-z
   Najafi S, 2022, EXP CELL RES, V418, DOI 10.1016/j.yexcr.2022.113294
   Noor H, 2021, INT J MOL SCI, V22, DOI 10.3390/ijms222212572
   Peng LR, 2022, CELL BIOL TOXICOL, V38, P1159, DOI 10.1007/s10565-022-09718-0
   Poduval DB, 2020, CLIN EPIGENETICS, V12, DOI 10.1186/s13148-020-00920-7
   Qian M, 2020, AGING-US, V12, P17122, DOI 10.18632/aging.103653
   Rauch S, 2020, ACS CENTRAL SCI, V6, P1987, DOI 10.1021/acscentsci.0c00537
   Rong JL, 2022, AGING-US, V14, P5233, DOI 10.18632/aging.204151
   Sang W, 2019, CHEM SOC REV, V48, P3771, DOI 10.1039/c8cs00896e
   Shan Y, 2023, ANTI-CANCER DRUG, V34, P73, DOI 10.1097/CAD.0000000000001336
   Shao DQ, 2022, FRONT GENET, V13, DOI 10.3389/fgene.2022.903117
   Shen J., 2021, LAB INVEST, V101, P775, DOI [10.1038/s41374-021-00543-3, DOI 10.1038/s41374-021-00543-3]
   Shen SP, 2019, EBIOMEDICINE, V40, P318, DOI 10.1016/j.ebiom.2018.12.054
   Shen YY, 2022, CRIT REV EUKAR GENE, V32, P77, DOI 10.1615/CritRevEukaryotGeneExpr.2022042417
   Sun Y, 2016, CANCER LETT, V380, P205, DOI 10.1016/j.canlet.2015.07.044
   Uddin MB, 2020, THERANOSTICS, V10, P3164, DOI 10.7150/thno.41687
   Wang J, 2021, EUR J CELL BIOL, V100, DOI 10.1016/j.ejcb.2021.151182
   Wang KX, 2022, J IMMUNOL RES, V2022, DOI 10.1155/2022/2359349
   Wang M, 2019, IN VITRO CELL DEV-AN, V55, P694, DOI 10.1007/s11626-019-00386-9
   Wang NY, 2022, AM J CANCER RES, V12, P2160
   Wang SX, 2022, SCI REP-UK, V12, DOI 10.1038/s41598-022-17645-7
   Wei W, 2022, FRONT GENET, V13, DOI 10.3389/fgene.2022.906496
   Wu ML, 2022, J HEMATOL ONCOL, V15, DOI 10.1186/s13045-022-01242-2
   Xie WW, 2021, CANCER CELL INT, V21, DOI 10.1186/s12935-021-02136-y
   Xu SY, 2022, BMC CANCER, V22, DOI 10.1186/s12885-022-09801-z
   Yi YC, 2020, MOL CANCER, V19, DOI 10.1186/s12943-020-01233-2
   Yuan XL, 2021, J OVARIAN RES, V14, DOI 10.1186/s13048-020-00756-y
   Zelenetz AD, 2014, J NATL COMPR CANC NE, V12, P1282, DOI 10.6004/jnccn.2014.0125
   Zhang K, 2020, CANCER SCI, V111, P4041, DOI 10.1111/cas.14634
   Zhang YB, 2019, CANCER LETT, V458, P123, DOI 10.1016/j.canlet.2019.05.017
   Zhao P, 2021, METAB BRAIN DIS, V36, P1185, DOI 10.1007/s11011-021-00729-0
   Zheng JF, 2021, CANCER CELL INT, V21, DOI 10.1186/s12935-021-02076-7
   Zhou C, 2017, CELL REP, V20, P2262, DOI 10.1016/j.celrep.2017.08.027
   Zhou WW, 2022, CRIT REV CL LAB SCI, V59, P203, DOI 10.1080/10408363.2021.2002256
NR 59
TC 9
Z9 9
U1 0
U2 1
PU BMC
PI LONDON
PA CAMPUS, 4 CRINAN ST, LONDON N1 9XW, ENGLAND
EI 1757-2215
J9 J OVARIAN RES
JI J. Ovarian Res.
PD SEP 6
PY 2023
VL 16
IS 1
AR 186
DI 10.1186/s13048-023-01260-9
PG 22
WC Reproductive Biology
WE Science Citation Index Expanded (SCI-EXPANDED)
SC Reproductive Biology
GA Q7YE2
UT WOS:001059634800001
PM 37674251
OA gold, Green Published
DA 2024-11-10
ER

PT J
AU Toker, A
   Nguyen, LT
   Stone, SC
   Yang, SYC
   Katz, SR
   Shaw, PA
   Clarke, BA
   Ghazarian, D
   Al-Habeeb, A
   Easson, A
   Leong, WL
   McCready, DR
   Reedijk, M
   Guidos, CJ
   Pugh, TJ
   Bernardini, MQ
   Ohashi, PS
AF Toker, Aras
   Nguyen, Linh T.
   Stone, Simone C.
   Yang, S. Y. Cindy
   Katz, Sarah Rachel
   Shaw, Patricia A.
   Clarke, Blaise A.
   Ghazarian, Danny
   Al-Habeeb, Ayman
   Easson, Alexandra
   Leong, Wey L.
   McCready, David R.
   Reedijk, Michael
   Guidos, Cynthia J.
   Pugh, Trevor J.
   Bernardini, Marcus Q.
   Ohashi, Pamela S.
TI Regulatory T Cells in Ovarian Cancer Are Characterized by a Highly
   Activated Phenotype Distinct from that in Melanoma
SO CLINICAL CANCER RESEARCH
LA English
DT Article
ID NEOADJUVANT CHEMOTHERAPY; FOXP3 EXPRESSION; ICOS-LIGAND;
   MICROENVIRONMENT; LANDSCAPE; DEPLETION; RESPONSES; BLOCKADE
AB Purpose: Regulatory T (Treg) cells expressing the transcription factor FOXP3 are essential for the maintenance of immunologic self-tolerance but play a detrimental role in most cancers due to their ability to suppress antitumor immunity. The phenotype of human circulating Treg cells has been extensively studied, but less is known about tumor-infiltrating Treg cells. We studied the phenotype and function of tumor-infiltrating Treg cells in ovarian cancer and melanoma to identify potential Treg cell-associated molecules that can be targeted by tumor immunotherapies.
   Experimental Design: The phenotype of intratumoral and circulating Treg cells was analyzed by multicolor flow cytometry, mass cytometry, RNA-seq, and functional assays.
   Results: Treg cells isolated from ovarian tumors displayed a distinct cell surface phenotype with increased expression of a number of receptors associated with TCR engagement, including PD-1, 4-1BB, and ICOS. Higher PD-1 and 4-1BB expression was associated with increased responsiveness to further TCR stimulation and increased suppressive capacity, respectively. Transcriptomic and mass cytometry analyses revealed the presence of Treg cell subpopulations and further supported a highly activated state specifically in ovarian tumors. In comparison, Treg cells infiltrating melanomas displayed lower FOXP3, PD-1, 4-1BB, and ICOS expression and were less potent suppressors of CD8 T-cell proliferation.
   Conclusions: The highly activated phenotype of ovarian tumor-infiltrating Treg cells may be a key component of an immunosuppressive tumor microenvironment. Receptors that are expressed by tumor-infiltrating Treg cells could be exploited for the design of novel combination tumor immunotherapies. (C) 2018 AACR.
C1 [Toker, Aras; Nguyen, Linh T.; Stone, Simone C.; Ohashi, Pamela S.] Princess Margaret Canc Ctr, Campbell Family Inst Breast Canc Res, Univ Hlth Network, Toronto, ON, Canada.
   [Yang, S. Y. Cindy; Reedijk, Michael; Pugh, Trevor J.; Ohashi, Pamela S.] Univ Toronto, Dept Med Biophys, Toronto, ON, Canada.
   [Katz, Sarah Rachel; Bernardini, Marcus Q.] Univ Hlth Network, Div Gynecol Oncol, Toronto, ON, Canada.
   [Shaw, Patricia A.; Clarke, Blaise A.; Ghazarian, Danny; Al-Habeeb, Ayman] Univ Toronto, Univ Hlth Network, Dept Lab Med & Pathobiol, Toronto, ON, Canada.
   [Easson, Alexandra; Leong, Wey L.; McCready, David R.; Reedijk, Michael] Univ Hlth Network, Dept Surg Oncol, Toronto, ON, Canada.
   [Guidos, Cynthia J.] Univ Toronto, Dept Immunol, Toronto, ON, Canada.
   [Guidos, Cynthia J.] Hosp Sick Children Res Inst, Program Dev & Stem Cell Biol, Toronto, ON, Canada.
   [Pugh, Trevor J.] Princess Margaret Genom Ctr, Univ Hlth Network, Toronto, ON, Canada.
C3 University of Toronto; University Health Network Toronto; Princess
   Margaret Cancer Centre; University of Toronto; University of Toronto;
   University Health Network Toronto; University of Toronto; University
   Health Network Toronto; University of Toronto; University Health Network
   Toronto; University of Toronto; University of Toronto; Hospital for Sick
   Children (SickKids); University of Toronto; University Health Network
   Toronto; Princess Margaret Cancer Centre
RP Ohashi, PS (通讯作者)，Princess Margaret Canc Ctr, 610 Univ Ave,Suite 8-407, Toronto, ON M5G 2C9, Canada.
EM pam.ohashi@uhnresearch.ca
RI Pugh, Trevor/Y-2535-2019; Easson, Alexandra/U-9850-2017
OI Clarke, Blaise/0000-0002-2585-8391; Easson,
   Alexandra/0000-0003-0998-3659; Pugh, Trevor/0000-0002-8073-5888;
   Ghazarian, Danny/0000-0002-3531-1074
FU CIHR Foundation; TRI award - OICR; Garron Family Cancer Centre
FX This work was supported by a CIHR Foundation award to P.S. Ohashi and a
   TRI award sponsored by OICR to P.S. Ohashi and the Garron Family Cancer
   Centre to C.J. Guidos. We thank the Flow and Mass Cytometry Facility
   (FMCF), The Hospital for Sick Children, Toronto, Canada, for assistance
   with cell sorting and mass cytometry data acquisition. The authors thank
   Diana Gray for providing patient data. They also thank the patients and
   their families for agreeing to provide the tissue for research.
CR Adeegbe DO, 2013, FRONT IMMUNOL, V4, DOI 10.3389/fimmu.2013.00190
   Beriou G, 2009, BLOOD, V113, P4240, DOI 10.1182/blood-2008-10-183251
   Böhm S, 2016, CLIN CANCER RES, V22, P3025, DOI 10.1158/1078-0432.CCR-15-2657
   Chao JL, 2018, J IMMUNOL, V200, P415, DOI 10.4049/jimmunol.1701188
   Chew V, 2017, P NATL ACAD SCI USA, V114, pE5900, DOI 10.1073/pnas.1706559114
   Crome SQ, 2017, NAT MED, V23, P368, DOI 10.1038/nm.4278
   Curiel TJ, 2004, NAT MED, V10, P942, DOI 10.1038/nm1093
   De Simone M, 2016, IMMUNITY, V45, P1135, DOI 10.1016/j.immuni.2016.10.021
   Dominguez-Villar M, 2011, NAT MED, V17, P673, DOI 10.1038/nm.2389
   Faget J, 2012, CANCER RES, V72, P6130, DOI 10.1158/0008-5472.CAN-12-2409
   Fontenot JD, 2005, J EXP MED, V202, P901, DOI 10.1084/jem.20050784
   Fujii H, 2011, BRIT J DERMATOL, V164, P1052, DOI 10.1111/j.1365-2133.2010.10199.x
   Gabrilovich DI, 2017, CANCER IMMUNOL RES, V5, P3, DOI 10.1158/2326-6066.CIR-16-0297
   Gaillard Stephanie L, 2016, Gynecol Oncol Res Pract, V3, P11
   Galluzzi L, 2015, CANCER CELL, V28, P690, DOI 10.1016/j.ccell.2015.10.012
   Gao X, 2012, PLOS ONE, V7, DOI 10.1371/journal.pone.0030676
   Gavin MA, 2006, P NATL ACAD SCI USA, V103, P6659, DOI 10.1073/pnas.0509484103
   Ghiringhelli F, 2007, CANCER IMMUNOL IMMUN, V56, P641, DOI 10.1007/s00262-006-0225-8
   Jandus C, 2009, CANCER RES, V69, P8085, DOI 10.1158/0008-5472.CAN-09-2226
   Klages K, 2010, CANCER RES, V70, P7788, DOI 10.1158/0008-5472.CAN-10-1736
   Komatsu N, 2009, P NATL ACAD SCI USA, V106, P1903, DOI 10.1073/pnas.0811556106
   Kurtulus S, 2015, J CLIN INVEST, V125, P4053, DOI 10.1172/JCI81187
   Lai C, 2016, CLIN CANCER RES, V22, P4236, DOI 10.1158/1078-0432.CCR-15-2614
   Liu C, 2016, FEBS J, V283, P2731, DOI 10.1111/febs.13656
   Lo CS, 2017, CLIN CANCER RES, V23, P925, DOI 10.1158/1078-0432.CCR-16-1433
   Martin-Orozco N, 2010, CANCER RES, V70, P9581, DOI 10.1158/0008-5472.CAN-10-1379
   Mason GM, 2015, J IMMUNOL, V195, P2030, DOI 10.4049/jimmunol.1500703
   Mathew M, 2018, PHARMACOL THERAPEUT, V186, P130, DOI 10.1016/j.pharmthera.2018.01.003
   Miyara M, 2011, IMMUNOL CELL BIOL, V89, P346, DOI 10.1038/icb.2010.137
   Miyara M, 2009, IMMUNITY, V30, P899, DOI 10.1016/j.immuni.2009.03.019
   Nguyen LT, 2015, NAT REV IMMUNOL, V15, P45, DOI 10.1038/nri3790
   Ohkura N, 2013, IMMUNITY, V38, P414, DOI 10.1016/j.immuni.2013.03.002
   Ott PA, 2017, J IMMUNOTHER CANCER, V5, DOI 10.1186/s40425-017-0218-5
   Ott PA, 2013, CLIN CANCER RES, V19, P5300, DOI 10.1158/1078-0432.CCR-13-0143
   Pardoll DM, 2012, NAT REV CANCER, V12, P252, DOI 10.1038/nrc3239
   Peng J, 2015, CANCER RES, V75, P5034, DOI 10.1158/0008-5472.CAN-14-3098
   Plitas G, 2016, IMMUNITY, V45, P1122, DOI 10.1016/j.immuni.2016.10.032
   Romano E, 2015, P NATL ACAD SCI USA, V112, P6140, DOI 10.1073/pnas.1417320112
   Roselli M, 2013, ONCOIMMUNOLOGY, V2, DOI 10.4161/onci.27025
   Sage PT, 2013, NAT IMMUNOL, V14, P152, DOI 10.1038/ni.2496
   Saito T, 2016, NAT MED, V22, P679, DOI 10.1038/nm.4086
   Sugiyama D, 2013, P NATL ACAD SCI USA, V110, P17945, DOI 10.1073/pnas.1316796110
   Swart M, 2016, FRONT ONCOL, V6, DOI 10.3389/fonc.2016.00233
   Tanaka A, 2017, CELL RES, V27, P109, DOI 10.1038/cr.2016.151
   Teng MWL, 2010, CANCER RES, V70, P7800, DOI 10.1158/0008-5472.CAN-10-1681
   Toker A, 2013, J IMMUNOL, V190, P3180, DOI 10.4049/jimmunol.1203473
   Webb JR, 2016, GYNECOL ONCOL, V141, P293, DOI 10.1016/j.ygyno.2016.03.008
   Wieczorek G, 2009, CANCER RES, V69, P599, DOI 10.1158/0008-5472.CAN-08-2361
   Worzfeld T, 2017, FRONT ONCOL, V7, DOI 10.3389/fonc.2017.00024
   Zheng CH, 2017, CELL, V169, P1342, DOI 10.1016/j.cell.2017.05.035
NR 50
TC 80
Z9 87
U1 0
U2 20
PU AMER ASSOC CANCER RESEARCH
PI PHILADELPHIA
PA 615 CHESTNUT ST, 17TH FLOOR, PHILADELPHIA, PA 19106-4404 USA
SN 1078-0432
EI 1557-3265
J9 CLIN CANCER RES
JI Clin. Cancer Res.
PD NOV 15
PY 2018
VL 24
IS 22
BP 5685
EP 5696
DI 10.1158/1078-0432.CCR-18-0554
PG 12
WC Oncology
WE Science Citation Index Expanded (SCI-EXPANDED)
SC Oncology
GA HA5WC
UT WOS:000450349300021
PM 30065096
OA Green Submitted
DA 2024-11-10
ER

PT J
AU Lu, YC
   Shi, YY
   Luo, ZY
   Guo, XM
   Jiang, MS
   Li, X
   Zhang, JL
   Zhu, CQ
   Yin, H
   Qin, B
   Liu, X
   Huang, JX
   Du, YZ
   Luo, LH
   You, J
AF Lu, Yichao
   Shi, Yingying
   Luo, Zhenyu
   Guo, Xuemeng
   Jiang, Mengshi
   Li, Xiang
   Zhang, Junlei
   Zhu, Chunqi
   Yin, Hang
   Qin, Bing
   Liu, Xu
   Huang, Jiaxin
   Du, Yongzhong
   Luo, Lihua
   You, Jian
TI Reactivation of dysfunctional dendritic cells by a stress-relieving
   nanosystem resets anti-tumor immune landscape
SO NANO TODAY
LA English
DT Article
DE Dysfunctional dendritic cells; XBP1; Reactive oxygen species;
   Relieving-stress nanosystem; Anti-tumor immunity
ID OVARIAN-CANCER; TUMOR-GROWTH; ER STRESS; RESPONSES; TRAFFICKING;
   METABOLISM; ACTIVATION; MELANOMA; PRODUCT; ACCUMULATION
AB Dendritic cells (DCs), particularly tumor-infiltrating DCs (TIDCs), are critical to the orchestration of T celldependent anti-tumor immune response. However, immunosuppressive tumor microenvironment (TME) conspires to pose multifarious challenges that hinder the function of TIDCs and promote the development of immune evasion. The TIDCs with functional defects usually accumulate excessive lipid, characterized with both aberrantly endoplasmic reticulum (ER) stress and oxidative stress. In this study, we generate a KIRA6 loaded alpha-Tocopherol nanoemulsion (KT-NE), which concurrently inhibits ER stress sensor inositolrequiring kinase 1 alpha (IRE1 alpha)-X-box binding protein 1 (XBP1) and reactive oxygen species (ROS) in dysfunctional lipid-laden TIDCs. As a result, KT-NE prominently mitigates the XBP1- and ROS-triggered lipid accumulation of TIDCs, which reactivates TIDCs and rehabs their capacity of expanding and stimulating tumor-specific T cells. Moreover, both KT-NE treated TIDCs (adoptive transfer) and KT-NE itself could significantly restore the efficacy of DC-mediated immunotherapy and ease tumor burden in malignant ovarian cancer (OvCa)-bearing mice. In conclusion, co-inhibiting hyperactivated XBP1 and redundant intracellular ROS though KT-NE may be a potent therapeutic strategy to ameliorate the ineffective DCs, reverse hostile TME, evoke robust anti-tumor immunity, and extend host progression-free survival ultimately. (c) 2022 Published by Elsevier Ltd.
C1 [Lu, Yichao; Shi, Yingying; Luo, Zhenyu; Guo, Xuemeng; Jiang, Mengshi; Li, Xiang; Zhang, Junlei; Zhu, Chunqi; Yin, Hang; Qin, Bing; Liu, Xu; Huang, Jiaxin; Du, Yongzhong; Luo, Lihua; You, Jian] Zhejiang Univ, Coll Pharmaceut Sci, 866 Yuhangtang Rd, Hangzhou 310058, Zhejiang, Peoples R China.
C3 Zhejiang University
RP Luo, LH; You, J (通讯作者)，Zhejiang Univ, Coll Pharmaceut Sci, 866 Yuhangtang Rd, Hangzhou 310058, Zhejiang, Peoples R China.
EM luolihua@zju.edu.cn; youjiandoc@zju.edu.cn
RI Lee, Leonard/GOJ-8927-2022; shi, yingying/E-1112-2015; luo,
   zhenyu/HKM-8310-2023; Bing, Qin/IYJ-4052-2023
OI Luo, Lihua/0000-0002-8062-8580; Shi, Yingying/0000-0002-2712-2126
FU National Key R&D Program of China [2017YFE0102200]; National Natural
   Science Foundation of China [81573365, 82003667]; Basic Public Welfare
   Research Project of Zhejiang Province, China [LGF18H300004]; China
   Postdoctoral Science Foundation [2019TQ0283, 2020M671772];  [14]
FX This work was supported by the National Key R & D Program of China (No.
   2017YFE0102200), National Natural Science Foundation of China (81573365,
   82003667), Basic Public Welfare Research Project of Zhejiang Province,
   China (LGF18H300004), and China Postdoctoral Science Foundation
   (2019TQ0283, 2020M671772).
CR Allen BM, 2020, NAT MED, V26, P1125, DOI 10.1038/s41591-020-0892-6
   Barilla RM, 2019, NAT COMMUN, V10, DOI 10.1038/s41467-019-09416-2
   Böttcher JP, 2018, CELL, V172, P1022, DOI 10.1016/j.cell.2018.01.004
   Broz ML, 2014, CANCER CELL, V26, P638, DOI 10.1016/j.ccell.2014.09.007
   Buchroithner J, 2018, CANCERS, V10, DOI 10.3390/cancers10100372
   Cao W, 2014, J IMMUNOL, V192, P2920, DOI 10.4049/jimmunol.1302801
   Caronni N, 2018, CANCER RES, V78, P1685, DOI 10.1158/0008-5472.CAN-17-1307
   Certo M, 2021, NAT REV IMMUNOL, V21, P151, DOI 10.1038/s41577-020-0406-2
   Craig R, 2008, MOL THER, V16, P901, DOI 10.1038/mt.2008.40
   Cubillos-Ruiz JR, 2017, CELL, V168, P692, DOI 10.1016/j.cell.2016.12.004
   Cubillos-Ruiz JR, 2015, CELL, V161, P1527, DOI 10.1016/j.cell.2015.05.025
   de Vries IJM, 2003, CLIN CANCER RES, V9, P5091
   Gao F, 2015, SCI REP-UK, V5, DOI 10.1038/srep09613
   Gardner JK, 2015, PLOS ONE, V10, DOI 10.1371/journal.pone.0123563
   Garris CS, 2018, IMMUNITY, V49, P1148, DOI 10.1016/j.immuni.2018.09.024
   Garris CS, 2015, CELL, V161, P1492, DOI 10.1016/j.cell.2015.06.006
   Ghosh R, 2014, CELL, V158, P534, DOI 10.1016/j.cell.2014.07.002
   Giovanelli P, 2019, TRENDS IMMUNOL, V40, P699, DOI 10.1016/j.it.2019.06.004
   Grandclaudon M, 2019, CELL, V179, P432, DOI 10.1016/j.cell.2019.09.012
   Guak H, 2018, NAT COMMUN, V9, DOI 10.1038/s41467-018-04804-6
   Hamanishi J, 2015, J CLIN ONCOL, V33, P4015, DOI 10.1200/JCO.2015.62.3397
   Handley ME, 2005, FREE RADICAL BIO MED, V38, P1637, DOI 10.1016/j.freeradbiomed.2005.02.022
   Hegde S, 2020, CANCER CELL, V37, P289, DOI 10.1016/j.ccell.2020.02.008
   Herber DL, 2010, NAT MED, V16, P880, DOI 10.1038/nm.2172
   Hoang My-Dung, 2015, Chonnam Med J, V51, P1, DOI 10.4068/cmj.2015.51.1.1
   Inogés S, 2017, J TRANSL MED, V15, DOI 10.1186/s12967-017-1202-z
   Jiang L., 2018, FRONT IMMUNOL, V9
   Kipps E, 2013, NAT REV CANCER, V13, P273, DOI 10.1038/nrc3432
   Krawczyk CM, 2010, BLOOD, V115, P4742, DOI 10.1182/blood-2009-10-249540
   Kuhn S, 2015, FRONT IMMUNOL, V6, DOI 10.3389/fimmu.2015.00584
   Liau LM, 2018, J TRANSL MED, V16, DOI 10.1186/s12967-018-1507-6
   Ligeon LA, 2021, NAT COMMUN, V12, DOI 10.1038/s41467-021-21829-6
   Lin MH, 2014, TOXICOLOGY, V315, P24, DOI 10.1016/j.tox.2013.11.007
   Liu RR, 2021, FOOD CHEM, V356, DOI 10.1016/j.foodchem.2021.129648
   Maier B, 2020, NATURE, V580, P257, DOI 10.1038/s41586-020-2134-y
   Matulonis UA, 2016, NAT REV DIS PRIMERS, V2, DOI 10.1038/nrdp.2016.61
   MCALLISTER RA, 1988, BRIT J CANCER, V57, P83, DOI 10.1038/bjc.1988.14
   McPherson A, 2016, NAT GENET, V48, P758, DOI 10.1038/ng.3573
   Mehrotra S, 2017, J HEMATOL ONCOL, V10, DOI 10.1186/s13045-017-0459-2
   Meyer MA, 2018, NAT COMMUN, V9, DOI 10.1038/s41467-018-03600-6
   Oberkampf M, 2018, NAT COMMUN, V9, DOI 10.1038/s41467-018-04686-8
   Obermajer N, 2018, NAT PROTOC, V13, P335, DOI 10.1038/nprot.2017.130
   Odunsi K., 2017, ANN ONCOL OFF J EU S, V28, pSviii1
   Orabona C, 2004, NAT IMMUNOL, V5, P1134, DOI 10.1038/ni1124
   Pearce EJ, 2015, NAT REV IMMUNOL, V15, P18, DOI 10.1038/nri3771
   Pereira ER, 2018, SCIENCE, V359, P1403, DOI 10.1126/science.aal3622
   Piperi C, 2016, TRENDS ENDOCRIN MET, V27, P119, DOI 10.1016/j.tem.2016.01.001
   Ricciardi MR, 2015, BLOOD, V126, P1925, DOI 10.1182/blood-2014-12-617498
   Roberts EW, 2016, CANCER CELL, V30, P324, DOI 10.1016/j.ccell.2016.06.003
   Ruffell B, 2014, CANCER CELL, V26, P623, DOI 10.1016/j.ccell.2014.09.006
   Salmon H, 2016, IMMUNITY, V44, P924, DOI 10.1016/j.immuni.2016.03.012
   Santana-Magal N, 2020, CANCER RES, V80, P1942, DOI 10.1158/0008-5472.CAN-19-2944
   Scarlett UK, 2012, J EXP MED, V209, P495, DOI 10.1084/jem.20111413
   Schadendorf D, 2006, ANN ONCOL, V17, P563, DOI 10.1093/annonc/mdj138
   Sharpe AH, 2018, NAT REV IMMUNOL, V18, P153, DOI 10.1038/nri.2017.108
   Shi YY, 2021, BIOMATERIALS, V272, DOI 10.1016/j.biomaterials.2021.120757
   Song M, 2018, NATURE, V562, P423, DOI 10.1038/s41586-018-0597-x
   Spranger S, 2017, CANCER CELL, V31, P711, DOI 10.1016/j.ccell.2017.04.003
   Stacker SA, 2014, NAT REV CANCER, V14, P159, DOI 10.1038/nrc3677
   Tavernier SJ, 2017, NAT CELL BIOL, V19, P698, DOI 10.1038/ncb3518
   Tel J, 2013, CANCER RES, V73, P1063, DOI 10.1158/0008-5472.CAN-12-2583
   Van den Bossche J, 2020, SCI TRANSL MED, V12, DOI 10.1126/scitranslmed.abf4685
   Veglia F, 2017, NAT COMMUN, V8, DOI 10.1038/s41467-017-02186-9
   Vladykovskaya E, 2012, J BIOL CHEM, V287, P11398, DOI 10.1074/jbc.M111.320416
   Wang HM, 2019, NAT COMMUN, V10, DOI 10.1038/s41467-019-09903-6
   Wang LX, 2020, CELL DEATH DIS, V11, DOI 10.1038/s41419-020-2324-4
   Yamada K, 2007, NAT PROTOC, V2, P753, DOI 10.1038/nprot.2007.76
   Yan J, 2019, NAT COMMUN, V10, DOI 10.1038/s41467-018-08271-x
   Yin XZ, 2020, CELL REP, V33, DOI 10.1016/j.celrep.2020.108278
   Zelenay S, 2015, CELL, V162, P1257, DOI 10.1016/j.cell.2015.08.015
   Zhao F, 2018, IMMUNITY, V48, P147, DOI 10.1016/j.immuni.2017.12.004
   Zitvogel L, 2014, CANCER CELL, V26, P591, DOI 10.1016/j.ccell.2014.10.008
   Zitvogel L, 2010, NAT MED, V16, P858, DOI 10.1038/nm0810-858
NR 73
TC 19
Z9 19
U1 1
U2 55
PU ELSEVIER SCI LTD
PI OXFORD
PA THE BOULEVARD, LANGFORD LANE, KIDLINGTON, OXFORD OX5 1GB, OXON, ENGLAND
SN 1748-0132
EI 1878-044X
J9 NANO TODAY
JI Nano Today
PD APR
PY 2022
VL 43
AR 101416
DI 10.1016/j.nantod.2022.101416
EA JAN 2022
PG 16
WC Chemistry, Multidisciplinary; Nanoscience & Nanotechnology; Materials
   Science, Multidisciplinary
WE Science Citation Index Expanded (SCI-EXPANDED)
SC Chemistry; Science & Technology - Other Topics; Materials Science
GA ZY8BJ
UT WOS:000772806100001
DA 2024-11-10
ER

PT J
AU Tocci, P
   Roman, C
   Sestito, R
   Caprara, V
   Sacconi, A
   Molineris, I
   Tonon, G
   Blandino, G
   Bagnato, A
AF Tocci, Piera
   Roman, Celia
   Sestito, Rosanna
   Caprara, Valentina
   Sacconi, Andrea
   Molineris, Ivan
   Tonon, Giovanni
   Blandino, Giovanni
   Bagnato, Anna
TI The endothelin-1-driven tumor-stroma feed-forward loops in high-grade
   serous ovarian cancer
SO CLINICAL SCIENCE
LA English
DT Article
ID MICROENVIRONMENT; EXPRESSION
AB The high-grade serous ovarian cancer (HG-SOC) tumor microenvironment (TME) is constellated by cellular elements and a network of soluble constituents that contribute to tumor progression. In the multitude of the secreted molecules, the endothelin-1 (ET-1) has emerged to be implicated in the tumor/TME interplay; however, the molecular mechanisms induced by the ET-1-driven feed-forward loops (FFL) and associated with the HG-SOC metastatic potential need to be further investigated. The tracking of the patient-derived (PD) HG-SOC cell transcriptome by RNA-seq identified the vascular endothelial growth factor (VEGF) gene and its associated signature among those mostly up-regulated by ET-1 and down-modulated by the dual ET-1R antagonist macitentan. Within the ligand-receptor pairs concurrently expressed in PD-HG-SOC cells, endothelial cells and activated fibroblasts, we discovered two intertwined FFL, the ET-1/ET-1R and VEGF/VEGF receptors, concurrently activated by ET-1 and shutting-down by macitentan, or by the anti-VEGF antibody bevacizumab. In parallel, we observed that ET-1 fine-tuned the tumoral and stromal secretome toward a pro-invasive pattern. Into the fray of the HG-SOC/TME double and triple co-cultures, the secretion of ET-1 and VEGF, that share a common co-regulation, was inhibited upon the administration of macitentan. Functionally, macitentan, mimicking the effect of bevacizumab, interfered with the HG-SOC/TME FFL-driven communication that fuels the HG-SOC invasive behavior. The identification of ET-1 and VEGF FFL as tumor and TME actionable vulnerabilities, reveals how ET-1R blockade, targeting the HG-SOC cells and the TME simultaneously, may represent an effective therapeutic option for HG-SOC patients.
C1 [Tocci, Piera; Roman, Celia; Sestito, Rosanna; Caprara, Valentina; Bagnato, Anna] Regina Elena Inst Canc Res, Ist Ricovero & Cura Carattere Sci IRCCS, Preclin Models & New Therapeut Agents Unit, Rome, Italy.
   [Sacconi, Andrea; Blandino, Giovanni] Regina Elena Inst Canc Res, IRCCS, Translat Oncol Res Unit, Rome, Italy.
   [Molineris, Ivan] Univ Turin, Dept Life Sci & Syst Biol, Turin, Italy.
   [Molineris, Ivan] IRCCS San Raffaele Sci Inst, Ctr Om Sci COSR, Div Expt Oncol, Milan, Italy.
   [Molineris, Ivan] IRCCS San Raffaele Sci Inst, Div Expt Oncol, Funct Genom Canc Unit, Milan, Italy.
   [Molineris, Ivan] Univ V Salute San Raffaele, I-20132 Milan, Italy.
C3 IRCCS Istituti Fisioterapici Ospitalieri (IFO); IRCCS Regina Elena;
   IRCCS Istituti Fisioterapici Ospitalieri (IFO); IRCCS Regina Elena;
   University of Turin; Vita-Salute San Raffaele University; IRCCS Ospedale
   San Raffaele; Vita-Salute San Raffaele University; IRCCS Ospedale San
   Raffaele
RP Tocci, P; Bagnato, A (通讯作者)，Regina Elena Inst Canc Res, Ist Ricovero & Cura Carattere Sci IRCCS, Preclin Models & New Therapeut Agents Unit, Rome, Italy.
EM piera.tocci@ifo.it; annateresa.bagnato@ifo.it
RI Sestito, Rosanna/K-2361-2018; Molineris, Ivan/H-5071-2019; Blandino,
   Giovanni/LLM-1397-2024; Tocci, Piera/ABH-7630-2020; Tonon,
   Giovanni/J-9804-2018; Bagnato, Anna/G-9747-2016
OI Roman, Celia/0000-0003-4157-4855; Bagnato, Anna/0000-0002-7269-9522;
   Sestito, Rosanna/0000-0001-5460-2777
FU Fondazione AIRC [MFAG 2023, 28919]; Ministero della Salute
   [RF-2019-12368718, MUR-PNRR M4C2I1.3 PE6, PE00000019]; Heal Italia [CUP
   H83C22000550006]
FX The research leading to these results was supported by Fondazione AIRC
   [grant number AIRC IG22835] ; Ministero della Salute [grant number
   RF-2019-12368718] ; MUR-PNRR M4C2I1.3 PE6 project PE00000019 Heal Italia
   [grant number CUP H83C22000550006 (to A.B. and G.B.) ] ; and by
   Fondazione AIRC [grant number MFAG 2023 ID. 28919 (to P.T.) ] .
CR Arndt PF, 2024, CLIN SCI, V138, P617, DOI 10.1042/CS20240426
   Baumann Z, 2022, EMBO MOL MED, V14, DOI 10.15252/emmm.202114283
   Bekes I, 2016, MOL CANCER, V15, DOI 10.1186/s12943-016-0497-3
   Bhat BA, 2023, EXPERT OPIN THER TAR, V27, P841, DOI 10.1080/14728222.2023.2259096
   de Visser KE, 2023, CANCER CELL, V41, P374, DOI 10.1016/j.ccell.2023.02.016
   Dobin A, 2013, BIOINFORMATICS, V29, P15, DOI 10.1093/bioinformatics/bts635
   Ferri-Borgogno S, 2023, CANCER RES, V83, P1503, DOI 10.1158/0008-5472.CAN-22-1821
   Heindl A, 2016, ONCOTARGET, V7, P71123, DOI 10.18632/oncotarget.12106
   Horikawa N, 2017, CLIN CANCER RES, V23, P587, DOI 10.1158/1078-0432.CCR-16-0387
   Kandalaft LE, 2022, NAT REV CANCER, V22, P640, DOI 10.1038/s41568-022-00503-z
   Kim S, 2016, CANCER SCI, V107, P1173, DOI 10.1111/cas.12987
   Labiche A, 2010, INT J GYNECOL CANCER, V20, P28, DOI 10.1111/IGC.0b013e3181bda1cb
   Lan CY, 2015, SCI REP-UK, V5, DOI 10.1038/srep16317
   Launonen IM, 2022, NAT COMMUN, V13, DOI 10.1038/s41467-022-28389-3
   Liao Y, 2014, BIOINFORMATICS, V30, P923, DOI 10.1093/bioinformatics/btt656
   Lorusso D, 2024, INT J GYNECOL CANCER, V34, P550, DOI 10.1136/ijgc-2023-004995
   Mao CL, 2022, INT J MOL SCI, V23, DOI 10.3390/ijms23136911
   Mpekris F, 2020, P NATL ACAD SCI USA, V117, P3728, DOI 10.1073/pnas.1919764117
   Pearce OMT, 2018, CANCER DISCOV, V8, P304, DOI 10.1158/2159-8290.CD-17-0284
   Pilié PG, 2019, NAT REV CLIN ONCOL, V16, P81, DOI 10.1038/s41571-018-0114-z
   Ray-Coquard I, 2019, NEW ENGL J MED, V381, P2416, DOI 10.1056/NEJMoa1911361
   Robinson MD, 2010, BIOINFORMATICS, V26, P139, DOI 10.1093/bioinformatics/btp616
   Rosanò L, 2014, CANCER RES, V74, P7453, DOI 10.1158/0008-5472.CAN-13-3133
   Rosanò L, 2013, NAT REV CANCER, V13, P637, DOI 10.1038/nrc3546
   Salani D, 2000, AM J PATHOL, V157, P1537, DOI 10.1016/S0002-9440(10)64791-8
   Son S, 2021, BIOMATERIALS, V276, DOI 10.1016/j.biomaterials.2021.121058
   Stur E, 2022, ISCIENCE, V25, DOI 10.1016/j.isci.2022.103923
   Tang PW, 2023, AM J PHYSIOL-CELL PH, V325, pC731, DOI 10.1152/ajpcell.00588.2022
   Tocci P, 2023, CELL DEATH DIS, V14, DOI 10.1038/s41419-022-05538-6
   Tocci P, 2020, CANCER LETT, V492, P84, DOI 10.1016/j.canlet.2020.08.026
   Tocci P, 2019, FRONT ENDOCRINOL, V10, DOI 10.3389/fendo.2019.00609
   Tocci P, 2019, NAT COMMUN, V10, DOI 10.1038/s41467-019-11045-8
   Weigert A, 2022, NAT COMMUN, V13, DOI 10.1038/s41467-022-33458-8
NR 33
TC 0
Z9 0
U1 0
U2 0
PU PORTLAND PRESS LTD
PI LONDON
PA 1ST FLR, 10 QUEEN STREET PLACE, LONDON, ENGLAND
SN 0143-5221
EI 1470-8736
J9 CLIN SCI
JI Clin. Sci.
PD JUL
PY 2024
VL 138
IS 14
BP 851
EP 862
DI 10.1042/CS20240346
PG 12
WC Medicine, Research & Experimental
WE Science Citation Index Expanded (SCI-EXPANDED)
SC Research & Experimental Medicine
GA XW9V4
UT WOS:001264841300001
PM 38884602
OA Green Published, hybrid
DA 2024-11-10
ER

PT J
AU Liu, W
   Wang, YQ
   Xie, YK
   Dai, TY
   Fan, MJ
   Li, CZ
   Zou, YH
AF Liu, Wei
   Wang, Yanqiu
   Xie, Yunkai
   Dai, Tianyu
   Fan, Mingjun
   Li, Changzhong
   Zou, Yonghui
TI Cisplatin remodels the tumor immune microenvironment via the
   transcription factor EB in ovarian cancer
SO CELL DEATH DISCOVERY
LA English
DT Article
ID T-CELLS; EMERGING ROLES; TFEB; AUTOPHAGY; CHEMOTHERAPY; IMMUNOTHERAPY;
   EXPRESSION; ANTI-PD-1; ANTIBODY; SAFETY
AB The mortality rate of ovarian cancer (OC) remains the highest among all gynecological malignancies. Platinum-based chemotherapies are effective in treating most OC cases. However, chemoresistance is still a major challenge for successful OC treatments. Emerging evidence has highlighted that the modulation of the tumor immune microenvironment is involved in chemoresistance, but the mechanism remains unclear. This study aimed to investigate whether resistance to cisplatin (CDDP), the standard treatment for OC, is due to the remodeling of the tumor immune microenvironment by the transcription factor EB (TFEB). We hypothesized that TFEB is not essential for tumor survival but is associated with CDDP resistance. We collected 20 tissue samples of OC patients who had not undergone chemotherapy or radiotherapy prior to surgery. We cultured OC cell lines and performed cell transfection and assays as well as analytical, fluorescence microscopy, and immunohistochemical techniques to explore a novel function of TFEB in remodeling the tumor immune microenvironment in OC. We found a positive correlation between TFEB and programmed cell death-ligand 1 (PD-L1), PD-L2, and HLA-A expression in OC cells and tissues. We also found that CDDP treatment induced TFEB nuclear translocation, thus increasing PD-L1 and PD-L2 expression to foster an immunosuppressive tumor microenvironment, which mediates tumor immune evasion and drug resistance. Interestingly, TFEB also regulated HLA-A expression, which increases the tumor immunogenicity of OC. Finally, in a syngenic murine model of OC, we observed the therapeutic benefit of CDDP plus programmed cell death-1 (PD-1) inhibitor, which enhanced the cytolytic activity of CD8(+) T cells and inhibited tumor growth. Our study illustrates the important role of TFEB in regulating the tumor immune microenvironment in OC.
C1 [Liu, Wei; Xie, Yunkai; Li, Changzhong; Zou, Yonghui] Shandong Univ, Shandong Prov Hosp, Cheeloo Coll Med, Dept Gynecol, Jinan 250021, Shandong, Peoples R China.
   [Wang, Yanqiu] Shandong First Med Univ, Shandong Prov Hosp, Dept Operating Room, Jinan 250021, Shandong, Peoples R China.
   [Dai, Tianyu; Fan, Mingjun; Li, Changzhong; Zou, Yonghui] Shandong First Med Univ, Shandong Prov Hosp, Dept Gynecol, Jinan 250021, Shandong, Peoples R China.
C3 Shandong First Medical University & Shandong Academy of Medical
   Sciences; Shandong University; Shandong First Medical University &
   Shandong Academy of Medical Sciences; Shandong First Medical University
   & Shandong Academy of Medical Sciences
RP Li, CZ; Zou, YH (通讯作者)，Shandong Univ, Shandong Prov Hosp, Cheeloo Coll Med, Dept Gynecol, Jinan 250021, Shandong, Peoples R China.; Li, CZ; Zou, YH (通讯作者)，Shandong First Med Univ, Shandong Prov Hosp, Dept Gynecol, Jinan 250021, Shandong, Peoples R China.
EM 15168888909@163.com; 18769735015@163.com
RI wang, yanqiu/T-9664-2018
OI Li, Changzhong/0000-0001-5654-1031
FU National Nature Science Foundation of China [81671434]; Natural Science
   Foundation of Shandong Province for Youth
FX This work was supported by the National Nature Science Foundation of
   China (No.81671434) and the Natural Science Foundation of Shandong
   Province for Youth (No.ZR2016HQ22).
CR Asadzadeh Z, 2020, CANCERS, V12, DOI 10.3390/cancers12041047
   Bahrami A, 2020, LIFE SCI, V244, DOI 10.1016/j.lfs.2020.117341
   Bergamini A, 2019, INT J GYNECOL CANCER, V29, P1431, DOI 10.1136/ijgc-2019-000624
   Brady OA, 2018, AUTOPHAGY, V14, P181, DOI 10.1080/15548627.2017.1313943
   Brewer M, 2020, GYNECOL ONCOL, V156, P523, DOI 10.1016/j.ygyno.2019.12.024
   Cavazzoni A, 2020, CANCERS, V12, DOI 10.3390/cancers12030666
   Cheng SH, 2020, ADV SCI, V7, DOI 10.1002/advs.201903301
   Chu HY, 2018, CANCER LETT, V423, P105, DOI 10.1016/j.canlet.2018.03.003
   Curiel TJ, 2004, NAT MED, V10, P942, DOI 10.1038/nm1093
   Giatromanolaki Alexandra, 2017, Clin Breast Cancer, V17, pe119, DOI 10.1016/j.clbc.2016.11.006
   Giatromanolaki A, 2015, LUNG CANCER, V90, P98, DOI 10.1016/j.lungcan.2015.07.008
   Hamid O, 2013, NEW ENGL J MED, V369, P134, DOI 10.1056/NEJMoa1305133
   Hwang WT, 2012, GYNECOL ONCOL, V124, P192, DOI 10.1016/j.ygyno.2011.09.039
   Jackson SR, 2014, IMMUNOTHERAPY-UK, V6, P833, DOI [10.2217/IMT.14.51, 10.2217/imt.14.51]
   Jemal A, 2011, CA-CANCER J CLIN, V61, P134, DOI [10.3322/caac.20115, 10.3322/caac.21492, 10.3322/caac.20107]
   Karagounis IV, 2016, BRIT J CANCER, V115, P312, DOI 10.1038/bjc.2016.202
   Kauffman EC, 2014, NAT REV UROL, V11, P465, DOI 10.1038/nrurol.2014.162
   Kim YR, 2015, ONCOTARGET, V6, P31030, DOI 10.18632/oncotarget.5208
   Klein K, 2016, INT J ONCOL, V49, P164, DOI 10.3892/ijo.2016.3505
   Kotsakis A, 2017, LANCET ONCOL, V18, P556, DOI 10.1016/S1470-2045(17)30227-9
   Kroon P, 2019, CANCER IMMUNOL RES, V7, P670, DOI 10.1158/2326-6066.CIR-18-0654
   Larionova I, 2019, ONCOIMMUNOLOGY, V8, DOI 10.1080/2162402X.2019.1596004
   Lazzari C, 2018, THER ADV MED ONCOL, V10, P1, DOI 10.1177/1758835918762094
   Le Saux O, 2020, B CANCER, V107, P465, DOI 10.1016/j.bulcan.2019.11.015
   Mortezaee K, 2020, LIFE SCI, V258, DOI 10.1016/j.lfs.2020.118110
   Nowak AK, 2003, CANCER RES, V63, P4490
   Nowak M, 2020, CELLS-BASEL, V9, DOI 10.3390/cells9051299
   Peng J, 2015, CANCER RES, V75, P5034, DOI 10.1158/0008-5472.CAN-14-3098
   Perera R, 2015, NATURE, V524, P361, DOI 10.1038/nature14587
   Raben N, 2016, ANNU REV CELL DEV BI, V32, P255, DOI 10.1146/annurev-cellbio-111315-125407
   Ramakrishnan R, 2010, J CLIN INVEST, V120, P1111, DOI 10.1172/JCI40269
   Sakamoto H, 2018, ORAL DIS, V24, P741, DOI 10.1111/odi.12826
   Slade L, 2020, BIOCHEM J, V477, P137, DOI 10.1042/BCJ20190596
   Topalian SL, 2012, NEW ENGL J MED, V366, P2443, DOI 10.1056/NEJMoa1200690
   Yang MQ, 2017, MOL ONCOL, V11, P358, DOI 10.1002/1878-0261.12032
   Yang M, 2018, CELL COMMUN SIGNAL, V16, DOI 10.1186/s12964-018-0242-1
   Zhang C, 2019, CLIN CANCER RES, V25, P6827, DOI 10.1158/1078-0432.CCR-19-0733
   Zhang L, 2003, NEW ENGL J MED, V348, P203, DOI 10.1056/NEJMoa020177
   Zhang WH, 2020, CELL DEATH DISCOV, V6, DOI 10.1038/s41420-020-0265-4
   Zhao B, 2020, CELL DEATH DISCOV, V6, DOI 10.1038/s41420-020-0246-7
   Zhou JY, 2019, J CELL MOL MED, V23, P4854, DOI 10.1111/jcmm.14356
NR 41
TC 11
Z9 11
U1 0
U2 14
PU SPRINGERNATURE
PI LONDON
PA CAMPUS, 4 CRINAN ST, LONDON, N1 9XW, ENGLAND
EI 2058-7716
J9 CELL DEATH DISCOV
JI Cell Death Discov.
PD JUN 5
PY 2021
VL 7
IS 1
AR 136
DI 10.1038/s41420-021-00519-8
PG 13
WC Cell Biology
WE Science Citation Index Expanded (SCI-EXPANDED)
SC Cell Biology
GA SS5SQ
UT WOS:000661816400002
PM 34091590
OA Green Published, gold
DA 2024-11-10
ER

PT J
AU Sirong, C
   Zhang, K
   Yang, YX
   Zhong, YX
   Sun, PY
   Zanhong, W
AF Sirong, Cheng
   Zhang, Kun
   Yang, Yinxia
   Zhong, Yuxuan
   Sun, Pengyu
   Zanhong, Wang
TI Association between systemic lupus erythematosus and common female
   reproductive system malignancies
SO DISCOVER ONCOLOGY
LA English
DT Article
DE Cervical cancer; Endometrial cancer; Ovarian cancer; Systemic lupus
   erythematosus; Mendelian randomization
ID SQUAMOUS INTRAEPITHELIAL LESIONS; CANCER-RISK; CERVICAL-CANCER;
   FOLLOW-UP; POPULATION; PREVALENCE; COHORT; BREAST; WOMEN
AB Lymphocytes are important for protective immunity against infections and cancers, and dysregulation of the immune system may lead to systemic lupus erythematosus (SLE). Metabolic adaptation regulates the fate of lymphocytes. The immune microenvironment is vital role in both SLE and gynecological malignancies. The disruption of the immune microenvironment in SLE is one of the key factors leading to disease occurrence. Overactive autoimmunity indices the body to attack its own tissues, leading to the formation of immune complexes that further trigger tissue damage and inflammation. This imbalance in the immune microenvironment affects the progression of SLE and may also indirectly affect the occurrence of gynecological cancers. For gynecological cancers, immune cells, cytokines, and chemokines in the tumor microenvironment jointly comprise a complex network, and their interactions determine cancer growth, invasion, and metastasis. Mendelian randomization analysis revealed that SLE does not have a statistically significant causal effect on the risk of common cancers of the female reproductive system such as cervical, endometrial, and ovarian cancers in the European population. However, the odds ratio < 1 in the inverse variance weighted results suggest the potential of SLE as a protective factor for endometrial cancer.
C1 [Sirong, Cheng; Yang, Yinxia; Zhong, Yuxuan; Sun, Pengyu; Zanhong, Wang] Shanxi Med Univ, Shanxi Bethune Hosp, Tongji Shanxi Hosp, Shanxi Acad Med Sci,Dept Obstet & Gynecol,Hosp 3, Taiyuan 030032, Peoples R China.
   [Zhang, Kun] Shanxi Prov Peoples Hosp, Dept Surg Oncol Gastrointestinal Pancreat Tumors, Taiyuan 030013, Peoples R China.
C3 Shanxi Medical University; Shanxi People's Hospital
RP Zanhong, W (通讯作者)，Shanxi Med Univ, Shanxi Bethune Hosp, Tongji Shanxi Hosp, Shanxi Acad Med Sci,Dept Obstet & Gynecol,Hosp 3, Taiyuan 030032, Peoples R China.
EM wangzh740217@163.com
FU Shanxi Provincial Central Government guides local projects
FX Not applicable.
CR Bae EH, 2019, LUPUS, V28, P317, DOI 10.1177/0961203319826672
   Bernatsky S, 2006, ARTHRITIS RHEUM-US, V54, P2550, DOI 10.1002/art.21955
   Bernatsky S, 2011, BRIT J CANCER, V104, P1478, DOI 10.1038/bjc.2011.115
   Bernatsky S, 2014, ANN RHEUM DIS, V73, P138, DOI 10.1136/annrheumdis-2012-202099
   Bernatsky S, 2013, J AUTOIMMUN, V42, P130, DOI 10.1016/j.jaut.2012.12.009
   Björnådal L, 2002, SCAND J RHEUMATOL, V31, P66
   Bruera S, 2021, ARTHRIT CARE RES, V73, P1796, DOI 10.1002/acr.24414
   Cader Rizna Abdul, 2018, Asian Pac J Cancer Prev, V19, P3551
   Cao LH, 2015, PLOS ONE, V10, DOI 10.1371/journal.pone.0122964
   Cibere J, 2001, LUPUS, V10, P394, DOI 10.1191/096120301678646128
   Clarke AE, 2021, SEMIN ARTHRITIS RHEU, V51, P1230, DOI 10.1016/j.semarthrit.2021.09.009
   Dreyer L, 2011, ARTHRITIS RHEUM-US, V63, P3032, DOI 10.1002/art.30483
   Goobie GC, 2015, CURR OPIN RHEUMATOL, V27, P454, DOI 10.1097/BOR.0000000000000202
   Hang JJ, 2019, CANCER MED-US, V8, P1326, DOI 10.1002/cam4.1988
   Hansen JE, 2012, SCI TRANSL MED, V4, DOI 10.1126/scitranslmed.3004385
   Hemani G, 2018, ELIFE, V7, DOI 10.7554/eLife.34408
   Ji JG, 2011, RHEUMATOLOGY, V50, P1513, DOI 10.1093/rheumatology/ker143
   Justiz Vaillant A. A, 2023, StatPearls Internet
   Kim SC, 2015, ANN RHEUM DIS, V74, P1360, DOI 10.1136/annrheumdis-2013-204993
   Kiss E, 2010, AUTOIMMUN REV, V9, P195, DOI 10.1016/j.autrev.2009.07.004
   Kyu HH, 2018, LANCET, V392, P1859, DOI 10.1016/S0140-6736(18)32335-3
   Ladouceur A, 2020, RHEUM DIS CLIN N AM, V46, P533, DOI 10.1016/j.rdc.2020.05.005
   Lyrio LDC, 2013, RHEUMATOL INT, V33, P335, DOI 10.1007/s00296-012-2426-0
   Noble PW, 2014, SCI REP-UK, V4, DOI 10.1038/srep05958
   Parikh-Patel A, 2008, CANCER CAUSE CONTROL, V19, P887, DOI 10.1007/s10552-008-9151-8
   Pol J, 2022, ONCOIMMUNOLOGY, V11, DOI 10.1080/2162402X.2022.2029299
   Skare TL, 2014, REV BRAS GINECOL OBS, V36, P367, DOI 10.1590/SO100-720320140005052
   Smith GD, 2003, INT J EPIDEMIOL, V32, P1, DOI 10.1093/ije/dyg070
   Song LB, 2018, ARTHRITIS RES THER, V20, DOI 10.1186/s13075-018-1760-3
   Sung H, 2021, CA-CANCER J CLIN, V71, P209, DOI 10.3322/caac.21660
   Tam LS, 2011, ARTHRIT CARE RES, V63, P269, DOI 10.1002/acr.20367
   Tam LS, 2004, ARTHRITIS RHEUM-US, V50, P3619, DOI 10.1002/art.20616
   Wadström H, 2017, RHEUMATOLOGY, V56, P613, DOI 10.1093/rheumatology/kew459
   Wang YT, 2023, BIOCELL, V47, P1365, DOI 10.32604/biocell.2023.027201
   Westermann R, 2021, LUPUS, V30, P752, DOI 10.1177/0961203321990106
   Wu JF, 2024, ONCOL RES, V32, P373, DOI 10.32604/or.2023.031404
   Yu KH, 2016, MEDICINE, V95, DOI 10.1097/MD.0000000000003540
   Zard E, 2014, AUTOIMMUN REV, V13, P730, DOI 10.1016/j.autrev.2014.03.001
   Zheng Jie, 2017, Curr Epidemiol Rep, V4, P330, DOI 10.1007/s40471-017-0128-6
   Zhou ZY, 2022, CANCER COMMUN, V42, P435, DOI 10.1002/cac2.12283
NR 40
TC 0
Z9 0
U1 4
U2 4
PU SPRINGER
PI NEW YORK
PA ONE NEW YORK PLAZA, SUITE 4600, NEW YORK, NY, UNITED STATES
EI 2730-6011
J9 DISCOV ONCOL
JI Discov. Oncol.
PD AUG 9
PY 2024
VL 15
IS 1
AR 341
DI 10.1007/s12672-024-01218-3
PG 14
WC Oncology; Endocrinology & Metabolism
WE Science Citation Index Expanded (SCI-EXPANDED)
SC Oncology; Endocrinology & Metabolism
GA C3A8P
UT WOS:001288121900001
PM 39120776
OA Green Accepted, gold
DA 2024-11-10
ER

PT J
AU Xu, AM
   Haro, M
   Walts, AE
   Hu, Y
   John, J
   Karlan, BY
   Merchant, A
   Orsulic, S
AF Xu, Alexander M.
   Haro, Marcela
   Walts, Ann E.
   Hu, Ye
   John, Joshi
   Karlan, Beth Y.
   Merchant, Akil
   Orsulic, Sandra
TI Spatiotemporal architecture of immune cells and cancer-associated
   fibroblasts in high-grade serous ovarian carcinoma
SO SCIENCE ADVANCES
LA English
DT Article
ID TUMOR-INFILTRATING LYMPHOCYTES; TERTIARY LYMPHOID STRUCTURES; T-CELLS;
   PODOPLANIN EXPRESSION; FAVORABLE PROGNOSIS; SEQUENCING REVEALS;
   POOR-PROGNOSIS; IMMUNOSCORE; MICROENVIRONMENT; SURVIVAL
AB High-grade serous ovarian carcinoma (HGSOC), the deadliest form of ovarian cancer, is typically diagnosed after it has metastasized and often relapses after standard-of-care platinum-based chemotherapy, likely due to advanced tumor stage, heterogeneity, and immune evasion and tumor-promoting signaling from the tumor microenvironment. To understand how spatial heterogeneity contributes to HGSOC progression and early relapse, we profiled an HGSOC tissue microarray of patient-matched longitudinal samples from 42 patients. We found spatial patterns associated with early relapse, including changes in T cell localization, malformed tertiary lymphoid structure (TLS)-like aggregates, and increased podoplanin-positive cancer-associated fibroblasts (CAFs). Using spatial features to compartmentalize the tissue, we found that plasma cells distribute in two different compartments associated with TLS-like aggregates and CAFs, and these distinct microenvironments may account for the conflicting reports about the role of plasma cells in HGSOC prognosis.
C1 [Xu, Alexander M.; Merchant, Akil] Cedars Sinai Med Ctr, Board Governors Regenerat Med Inst, Los Angeles, CA 90048 USA.
   [Xu, Alexander M.; Merchant, Akil] Cedars Sinai Med Ctr, Samuel Oschin Comprehens Canc Inst, Div Hematol & Cellular Therapy, Los Angeles, CA 90048 USA.
   [Haro, Marcela] Cedars Sinai Med Ctr, Dept Obstet & Gynecol, Los Angeles, CA 90048 USA.
   [Haro, Marcela] Cedars Sinai Med Ctr, Samuel Oschin Comprehens Canc Inst, Los Angeles, CA 90048 USA.
   [Walts, Ann E.] Cedars Sinai Med Ctr, Dept Pathol & Lab Med, Los Angeles, CA 90048 USA.
   [Hu, Ye; Karlan, Beth Y.; Orsulic, Sandra] Univ Calif Los Angeles, David Geffen Sch Med, Dept Obstet & Gynecol, Los Angeles, CA 90095 USA.
   [John, Joshi; Orsulic, Sandra] Dept Vet Affairs Greater Los Angeles Healthcare Sy, Los Angeles, CA 90073 USA.
   [John, Joshi] Univ Calif Los Angeles, David Geffen Sch Med, Dept Med, Div Geriatr, Los Angeles, CA 90095 USA.
   [Karlan, Beth Y.; Orsulic, Sandra] Univ Calif Los Angeles, Jonsson Comprehens Canc Ctr, Los Angeles, CA 90095 USA.
C3 Cedars Sinai Medical Center; Cedars Sinai Medical Center; Cedars Sinai
   Medical Center; Cedars Sinai Medical Center; Cedars Sinai Medical
   Center; University of California System; University of California Los
   Angeles; University of California Los Angeles Medical Center; David
   Geffen School of Medicine at UCLA; University of California System;
   University of California Los Angeles; University of California Los
   Angeles Medical Center; David Geffen School of Medicine at UCLA;
   University of California System; University of California Los Angeles;
   UCLA Jonsson Comprehensive Cancer Center
RP Xu, AM (通讯作者)，Cedars Sinai Med Ctr, Board Governors Regenerat Med Inst, Los Angeles, CA 90048 USA.; Xu, AM (通讯作者)，Cedars Sinai Med Ctr, Samuel Oschin Comprehens Canc Inst, Div Hematol & Cellular Therapy, Los Angeles, CA 90048 USA.; Orsulic, S (通讯作者)，Univ Calif Los Angeles, David Geffen Sch Med, Dept Obstet & Gynecol, Los Angeles, CA 90095 USA.; Orsulic, S (通讯作者)，Dept Vet Affairs Greater Los Angeles Healthcare Sy, Los Angeles, CA 90073 USA.; Orsulic, S (通讯作者)，Univ Calif Los Angeles, Jonsson Comprehens Canc Ctr, Los Angeles, CA 90095 USA.
EM alexander.xu@cshs.org; sorsulic@mednet.ucla.edu
RI ; Xu, Alexander/J-6528-2012
OI Karlan, Beth/0000-0002-9451-2933; Xu, Alexander/0000-0003-4877-4358;
   Walts, Ann/0000-0002-6893-5748; Merchant, Akil Abid/0000-0001-7472-822X
FU NIH [R01 CA208753]; United States department of veterans Affairs Merit
   Awards VA-ORD [I01 BX004974, I01 BX006020]; Office of the Assistant
   Secretary of Defense for Health Affairs through the Ovarian Cancer
   Research Program [W81XWH2210631]; Sandy Rollman Ovarian Cancer
   Foundation; NIH National Center for Advancing Translational Science
   (NCATS) UCLA CTSI [UL1TR001881]
FX S.O. was supported by the NIH grant R01 CA208753, the United States
   department of veterans Affairs Merit Awards VA-ORD I01 BX004974 and I01
   BX006020, the Office of the Assistant Secretary of Defense for Health
   Affairs through the Ovarian Cancer Research Program Award no.
   W81XWH2210631, and the Sandy Rollman Ovarian Cancer Foundation. S.O. and
   A.M.X. were supported by the NIH National Center for Advancing
   Translational Science (NCATS) UCLA CTSI Grant number UL1TR001881.
CR Acton SE, 2012, IMMUNITY, V37, P276, DOI 10.1016/j.immuni.2012.05.022
   Angel H, 2013, CURR OPIN IMMUNOL, V25, P261, DOI 10.1016/j.coi.2013.03.004
   Angelo M, 2014, NAT MED, V20, P436, DOI 10.1038/nm.3488
   Ansel KM, 2000, NATURE, V406, P309, DOI 10.1038/35018581
   Aoki T., 2023, J. Clin. Oncol, V42, P1077
   Ascierto PA, 2013, J TRANSL MED, V11, DOI 10.1186/1479-5876-11-54
   Astarita JL, 2015, NAT IMMUNOL, V16, P75, DOI 10.1038/ni.3035
   Astarita JL, 2012, FRONT IMMUNOL, V3, DOI 10.3389/fimmu.2012.00283
   Bankhead P, 2017, SCI REP-UK, V7, DOI 10.1038/s41598-017-17204-5
   Barua S, 2018, LUNG CANCER, V117, P73, DOI 10.1016/j.lungcan.2018.01.022
   Becht E, 2016, ADV IMMUNOL, V130, P95, DOI 10.1016/bs.ai.2015.12.002
   Bery AI, 2022, CELL MOL LIFE SCI, V79, DOI 10.1007/s00018-022-04388-x
   Bösmüller HC, 2016, INT J GYNECOL CANCER, V26, P671, DOI 10.1097/IGC.0000000000000672
   Bowtell DD, 2015, NAT REV CANCER, V15, P668, DOI 10.1038/nrc4019
   Chakravarthy A, 2018, NAT COMMUN, V9, DOI 10.1038/s41467-018-06654-8
   Chen Y, 2015, BIOMED RES INT-UK, V2015, DOI 10.1155/2015/589301
   Cheon DJ, 2015, J PATHOL CLIN RES, V1, P41, DOI 10.1002/cjp2.4
   Cobec IM, 2016, ANTICANCER RES, V36, P5265, DOI 10.21873/anticanres.11097
   Cremasco V, 2018, CANCER IMMUNOL RES, V6, P1472, DOI 10.1158/2326-6066.CIR-18-0098
   de Bruyn M, 2015, ONCOIMMUNOLOGY, V4, DOI 10.1080/2162402X.2014.999536
   Desbois M, 2020, NAT COMMUN, V11, DOI 10.1038/s41467-020-19408-2
   Dieu-Nosjean MC, 2014, TRENDS IMMUNOL, V35, P571, DOI 10.1016/j.it.2014.09.006
   Efremova M, 2020, NAT PROTOC, V15, P1484, DOI 10.1038/s41596-020-0292-x
   Feig C, 2013, P NATL ACAD SCI USA, V110, P20212, DOI 10.1073/pnas.1320318110
   Fletcher AL, 2015, NAT REV IMMUNOL, V15, P350, DOI 10.1038/nri3846
   Galon J, 2014, J PATHOL, V232, P199, DOI 10.1002/path.4287
   Galon J, 2012, J TRANSL MED, V10, DOI 10.1186/1479-5876-10-205
   Giesen C, 2014, NAT METHODS, V11, P417, DOI [10.1038/NMETH.2869, 10.1038/nmeth.2869]
   Goltsev Y, 2018, CELL, V174, P968, DOI 10.1016/j.cell.2018.07.010
   Goode EL, 2017, JAMA ONCOL, V3, DOI 10.1001/jamaoncol.2017.3290
   Grout JA, 2022, CANCER DISCOV, V12, P2606, DOI 10.1158/2159-8290.CD-21-1714
   Hamanishi J, 2007, P NATL ACAD SCI USA, V104, P3360, DOI 10.1073/pnas.0611533104
   Han JJ, 2011, GYNECOL ONCOL, V120, P5, DOI 10.1016/j.ygyno.2010.09.006
   Hao Q, 2021, CLIN TRANSL MED, V11, DOI 10.1002/ctm2.500
   Hargreaves DC, 2001, J EXP MED, V194, P45, DOI 10.1084/jem.194.1.45
   Hartmann N, 2014, CLIN CANCER RES, V20, P3422, DOI 10.1158/1078-0432.CCR-13-2972
   Hensler M, 2020, J IMMUNOTHER CANCER, V8, DOI 10.1136/jitc-2020-000979
   Hornburg M, 2021, CANCER CELL, V39, P928, DOI 10.1016/j.ccell.2021.04.004
   Hou Y, 2023, FRONT GENET, V13, DOI 10.3389/fgene.2022.1090640
   Hu GM, 2018, ONCOTARGETS THER, V11, P5607, DOI 10.2147/OTT.S175566
   Hu Y, 2024, NPJ PRECIS ONCOL, V8, DOI 10.1038/s41698-024-00523-y
   Huang DW, 2007, GENOME BIOL, V8, DOI 10.1186/gb-2007-8-9-r183
   Izar B, 2020, NAT MED, V26, P1271, DOI 10.1038/s41591-020-0926-0
   Jackson HW, 2020, NATURE, V578, P615, DOI 10.1038/s41586-019-1876-x
   Jia DY, 2016, CANCER LETT, V382, P203, DOI 10.1016/j.canlet.2016.09.001
   Jiang J, 2022, FRONT MED-LAUSANNE, V9, DOI 10.3389/fmed.2022.994467
   Kan TT, 2022, ONCOGENE, V41, P895, DOI 10.1038/s41388-021-02139-z
   Kawase A, 2008, INT J CANCER, V123, P1053, DOI 10.1002/ijc.23611
   Keating SM, 2018, CTS-CLIN TRANSL SCI, V11, P267, DOI 10.1111/cts.12536
   Kirilovsky A, 2016, INT IMMUNOL, V28, P373, DOI 10.1093/intimm/dxw021
   Kraman M, 2010, SCIENCE, V330, P827, DOI 10.1126/science.1195300
   Kreuzinger C, 2017, CLIN CANCER RES, V23, P7621, DOI 10.1158/1078-0432.CCR-17-1159
   Kroeger DR, 2016, CLIN CANCER RES, V22, P3005, DOI 10.1158/1078-0432.CCR-15-2762
   Kündig P, 2018, J TRANSL MED, V16, DOI 10.1186/s12967-018-1495-6
   Lan C, 2019, BMC CANCER, V19, DOI 10.1186/s12885-019-5343-8
   Lan CY, 2015, SCI REP-UK, V5, DOI 10.1038/srep16317
   Laumont CM., 2021, CLIN CANCER RES, V27, P4089, DOI [DOI 10.1158/1078-0432.CCR-20-4394, 10.1158/1078-0432.CCR-20-4394]
   Launonen IM, 2022, NAT COMMUN, V13, DOI 10.1038/s41467-022-28389-3
   Levine JH, 2015, CELL, V162, P184, DOI 10.1016/j.cell.2015.05.047
   Lou E, 2024, JAMA NETW OPEN, V7, DOI 10.1001/jamanetworkopen.2024.0407
   Lou E, 2019, JAMA ONCOL, V5, P1222, DOI 10.1001/jamaoncol.2019.1943
   Lundgren S, 2016, J OVARIAN RES, V9, DOI 10.1186/s13048-016-0232-0
   Luther SA, 2002, J IMMUNOL, V169, P424, DOI 10.4049/jimmunol.169.1.424
   Mariathasan S, 2018, NATURE, V554, P544, DOI 10.1038/nature25501
   Mionnet C, 2013, PLOS BIOL, V11, DOI 10.1371/journal.pbio.1001672
   Mlecnik B, 2016, IMMUNITY, V44, P698, DOI 10.1016/j.immuni.2016.02.025
   Mlecnik B, 2016, SCI TRANSL MED, V8, DOI 10.1126/scitranslmed.aad6352
   Moldoveanu D, 2022, SCI IMMUNOL, V7, DOI 10.1126/sciimmunol.abi5072
   Nielsen JS, 2012, CLIN CANCER RES, V18, P3281, DOI 10.1158/1078-0432.CCR-12-0234
   Olalekan S, 2021, CELL REP, V35, DOI 10.1016/j.celrep.2021.109165
   Olbrecht S, 2021, GENOME MED, V13, DOI 10.1186/s13073-021-00922-x
   Pelka K, 2021, CELL, V184, P4734, DOI 10.1016/j.cell.2021.08.003
   Pietilä EA, 2021, NAT COMMUN, V12, DOI 10.1038/s41467-021-24009-8
   Poznansky MC, 2000, NAT MED, V6, P543, DOI 10.1038/75022
   Pula B, 2013, INT J ONCOL, V42, P1849, DOI 10.3892/ijo.2013.1887
   Robinson DR, 2017, NATURE, V548, P297, DOI 10.1038/nature23306
   Saed GM, 2018, GYNECOL ONCOL, V148, P567, DOI 10.1016/j.ygyno.2017.12.018
   Said SA, 2021, CANCER EPIDEMIOL, V75, DOI 10.1016/j.canep.2021.102008
   Salani R, 2007, INT J GYNECOL PATHOL, V26, P141, DOI 10.1097/01.pgp.0000229994.02815.f9
   Salmon H, 2012, J CLIN INVEST, V122, P899, DOI 10.1172/JCI45817
   Sato E, 2005, P NATL ACAD SCI USA, V102, P18538, DOI 10.1073/pnas.0509182102
   Scarlett UK, 2012, J EXP MED, V209, P495, DOI 10.1084/jem.20111413
   Shih AJ, 2018, PLOS ONE, V13, DOI 10.1371/journal.pone.0206785
   Stur E, 2022, ISCIENCE, V25, DOI 10.1016/j.isci.2022.103923
   Sumida T.S., 2022, Sci Immunol, V7, peabq7242
   Suzuki J, 2021, LUNG CANCER, V153, P1, DOI 10.1016/j.lungcan.2020.12.020
   Talhouk A, 2020, CLIN CANCER RES, V26, P5411, DOI 10.1158/1078-0432.CCR-20-0103
   Tanaka Y, 2021, BREAST CANCER-TOKYO, V28, P822, DOI 10.1007/s12282-021-01217-0
   Tejchman A, 2017, ONCOTARGET, V8, P31876, DOI 10.18632/oncotarget.16311
   Tiberio L, 2018, CELL MOL IMMUNOL, V15, P346, DOI 10.1038/s41423-018-0005-3
   Ushijima K, 2010, J ONCOL, V2010, DOI 10.1155/2010/497429
   Varghese JR, 2022, ANN DIAGN PATHOL, V60, DOI 10.1016/j.anndiagpath.2022.151984
   Väyrynen SA, 2021, CLIN CANCER RES, V27, P1069, DOI 10.1158/1078-0432.CCR-20-3141
   Vidal F, 2016, PLOS ONE, V11, DOI 10.1371/journal.pone.0147787
   Westergaard MCW, 2020, CANCERS, V12, DOI 10.3390/cancers12123828
   Winterhoff BJ, 2017, GYNECOL ONCOL, V144, P598, DOI 10.1016/j.ygyno.2017.01.015
   Wouters MCA, 2018, CLIN CANCER RES, V24, P6125, DOI 10.1158/1078-0432.CCR-18-1481
   Xu JF, 2022, CLIN CANCER RES, V28, P3590, DOI 10.1158/1078-0432.CCR-22-0296
   Yang ZN, 2021, SCI ADV, V7, DOI 10.1126/sciadv.abb0737
   Zhang AW, 2018, CELL, V173, P1755, DOI 10.1016/j.cell.2018.03.073
   Zhang KY, 2022, SCI ADV, V8, DOI 10.1126/sciadv.abm1831
   Zhang L, 2003, NEW ENGL J MED, V348, P203, DOI 10.1056/NEJMoa020177
   Zhou FG, 2022, FRONT IMMUNOL, V13, DOI 10.3389/fimmu.2022.1015283
   Zhu Y., 2019 IEEE MBS INT C
   Zhu Y, 2021, CANCERS, V13, DOI 10.3390/cancers13081777
   Zilionis R, 2019, IMMUNITY, V50, P1317, DOI 10.1016/j.immuni.2019.03.009
NR 106
TC 4
Z9 4
U1 10
U2 10
PU AMER ASSOC ADVANCEMENT SCIENCE
PI WASHINGTON
PA 1200 NEW YORK AVE, NW, WASHINGTON, DC 20005 USA
SN 2375-2548
J9 SCI ADV
JI Sci. Adv.
PD APR 17
PY 2024
VL 10
IS 16
AR eadk8805
DI 10.1126/sciadv.adk8805
PG 17
WC Multidisciplinary Sciences
WE Science Citation Index Expanded (SCI-EXPANDED)
SC Science & Technology - Other Topics
GA NY7H6
UT WOS:001204074900007
PM 38630822
OA gold, Green Published
DA 2024-11-10
ER

PT J
AU Uppal, S
   Medlin, E
   Felder, M
   Kapur, A
   Sterner, RC
   Vazquez, J
   Lindner, PN
   Stanic, AK
   Barroilhet, L
   Gonzalez-Bosquet, J
   Patankar, MS
AF Uppal, Shitanshu
   Medlin, Erin
   Felder, Mildred
   Kapur, Arvinder
   Sterner, Robert C.
   Vazquez, Jessica
   Lindner, Payton N.
   Stanic, Aleksandar K.
   Barroilhet, Lisa
   Gonzalez-Bosquet, Jesus
   Patankar, Manish S.
TI Identifying novel ovarian tumor biomarkers through mining of the
   transcriptome of circulating immune cells: A proof-of-concept study
SO AMERICAN JOURNAL OF REPRODUCTIVE IMMUNOLOGY
LA English
DT Article
DE biomarkers; immune cells; immune surveillance; ovarian cancer;
   transcriptome
ID FLOW-CYTOMETRY; CANCER; CA125; EQUILIBRIUM; MONOCYTES; UKCTOCS; MARKERS;
   TRIAL
AB Objective Treatment of high-grade serous ovarian cancer (HGSOC) will benefit from early detection of cancer. Here, we provide proof-of-concept data supporting the hypothesis that circulating immune cells, because of their early recognition of tumors and the tumor microenvironment, can be considered for biomarker discovery. Methods Longitudinal blood samples from C57BL/6 mice bearing syngeneic ovarian tumors and peripheral blood mononuclear cells (PBMC) from healthy postmenopausal women and newly diagnosed for HGSOC patients were subjected to RNASeq. The results from human immune cells were validated using Affymetrix microarrays. Differentially expressed transcripts in immune cells from tumor-bearing mice and HGSOC patients were compared to matching controls. Results A total of 1282 transcripts (798 and 484, up- and downregulated, respectively) were differentially expressed in the tumor-bearing mice as compared with controls. Top 100 genes showing longitudinal changes in gene expression 2, 4, 7, and 18 days after tumor implantation were identified. Analysis of the PBMC from healthy post-menopausal women and HGSOC patients identified 4382 differentially expressed genes and 519 of these were validated through Affymetrix microarray analysis. A total of 384 genes, including IL-1R2, CH3L1, Infitm1, FP42, CXC42, Hdc, Spib, and Sema6b, were differentially expressed in the human and mouse datasets. Conclusion The PBMC transcriptome shows longitudinal changes in response to the progressing tumor. Several potential biomarker transcripts were identified in HGSOC patients and mouse models. Monitoring their expression in individual PBMC subsets can serve as additional discriminator for the diagnosis of HGSOC.
C1 [Uppal, Shitanshu; Medlin, Erin; Felder, Mildred; Kapur, Arvinder; Sterner, Robert C.; Vazquez, Jessica; Lindner, Payton N.; Stanic, Aleksandar K.; Barroilhet, Lisa; Patankar, Manish S.] Univ Wisconsin, Dept Obstet & Gynecol, Madison, WI 53706 USA.
   [Gonzalez-Bosquet, Jesus] Univ Iowa, Dept Obstet & Gynecol, Iowa City, IA 52242 USA.
C3 University of Wisconsin System; University of Wisconsin Madison;
   University of Iowa
RP Patankar, MS (通讯作者)，Univ Wisconsin, Dept Obstet & Gynecol, Madison, WI 53706 USA.; Gonzalez-Bosquet, J (通讯作者)，Univ Iowa, Dept Obstet & Gynecol, Iowa City, IA 52242 USA.
EM jesus-gonzalezbosquet@uiowa.edu; patankar@wisc.edu
RI Uppal, Shitanshu/D-9374-2015
OI Vazquez, Jessica/0000-0002-8052-3850; Stanic-Kostic,
   Aleksandar/0000-0003-1946-6436; Sterner, Robert/0000-0001-8195-4970
FU Department of Defense Ovarian Cancer Research Program [W81XWH-11-1-0181,
   598088]; Wisconsin Ovarian Cancer Alliance [CA14520]; University of
   Wisconsin Comprehensive Cancer Center; Department of Obstetrics and
   Gynecology
FX Department of Defense Ovarian Cancer Research Program, Grant/Award
   Number: W81XWH-11-1-0181 and 598088; Department of Obstetrics and
   Gynecology and the Wisconsin Ovarian Cancer Alliance, Grant/Award
   Number: CA14520; University of Wisconsin Comprehensive Cancer Center
CR AGADJANIAN H, 2013, CANCER RES, V73, P329, DOI DOI 10.1158/1538-7445.AM2013-329
   Badgwell D, 2007, DIS MARKERS, V23, P397, DOI 10.1155/2007/309382
   Bast Robert C. Jr., 2007, V174, P91
   Bast Robert C Jr, 2002, Cancer Treat Res, V107, P61
   Belisle JA, 2010, MOL CANCER, V9, DOI 10.1186/1476-4598-9-118
   Burkholder B, 2014, BBA-REV CANCER, V1845, P182, DOI 10.1016/j.bbcan.2014.01.004
   Chittezhath M, 2014, IMMUNITY, V41, P815, DOI 10.1016/j.immuni.2014.09.014
   Cramer DW, 2011, CANCER PREV RES, V4, P365, DOI 10.1158/1940-6207.CAPR-10-0195
   Curiel TJ, 2004, NAT MED, V10, P942, DOI 10.1038/nm1093
   Dilley J, 2016, INT J GYNECOL OBSTET, V133, P239, DOI 10.1016/j.ijgo.2015.09.013
   Dunn GP, 2004, ANNU REV IMMUNOL, V22, P329, DOI 10.1146/annurev.immunol.22.012703.104803
   Gentry-Maharaj A, 2020, CANCERS, V12, DOI 10.3390/cancers12071931
   González G, 2021, CANCERS, V13, DOI 10.3390/cancers13092072
   Hellström I, 2003, CANCER RES, V63, P3695
   HOCHBERG Y, 1990, STAT MED, V9, P811, DOI 10.1002/sim.4780090710
   Jacobs IJ, 2016, LANCET, V387, P945, DOI 10.1016/S0140-6736(15)01224-6
   Jeong S, 2020, ACS SENSORS, V5, P2772, DOI 10.1021/acssensors.0c00567
   Juretzka MM, 2007, GYNECOL ONCOL, V104, P176, DOI 10.1016/j.ygyno.2006.07.027
   Kaczorowski KJ, 2017, P NATL ACAD SCI USA, V114, pE6097, DOI 10.1073/pnas.1705065114
   Karlan BY, 2014, CANCER EPIDEM BIOMAR, V23, P1383, DOI 10.1158/1055-9965.EPI-13-1361
   Maecker HT, 2012, NAT REV IMMUNOL, V12, P191, DOI 10.1038/nri3158
   McCloskey CW, 2018, CANCERS, V10, DOI 10.3390/cancers10080244
   Menon U, 2012, INT J GYNECOL CANCER, V22, pS18, DOI 10.1097/IGC.0b013e318251cb47
   Mills GB, 2001, J NATL CANCER I, V93, P1437, DOI 10.1093/jnci/93.19.1437
   Mittal D, 2014, CURR OPIN IMMUNOL, V27, P16, DOI 10.1016/j.coi.2014.01.004
   Nishimura H, 1992, Asia Oceania J Obstet Gynaecol, V18, P37
   Ornatsky O, 2010, J IMMUNOL METHODS, V361, P1, DOI 10.1016/j.jim.2010.07.002
   Patankar MS, 2005, GYNECOL ONCOL, V99, P704, DOI 10.1016/j.ygyno.2005.07.030
   Perfetto SP, 2004, NAT REV IMMUNOL, V4, P648, DOI 10.1038/nri1416
   Perfetto SP, 2014, CYTOM PART A, V85A, P1037, DOI 10.1002/cyto.a.22579
   R Core Team, 2014, R: A language and environment for statistical computing. 4.3.0
   Simon R, 2005, J CLIN ONCOL, V23, P7332, DOI 10.1200/JCO.2005.02.8712
   Taylor DD, 2001, BRIT J CANCER, V84, P1624, DOI 10.1054/bjoc.2001.1847
   Teng MWL, 2008, J LEUKOCYTE BIOL, V84, P988, DOI 10.1189/jlb.1107774
   Torre LA, 2018, CA-CANCER J CLIN, V68, P284, DOI 10.3322/caac.21456
   Tyler C, 2012, AM J REPROD IMMUNOL, V68, P28, DOI 10.1111/j.1600-0897.2012.01113.x
   Urban Nicole, 2011, J Natl Cancer Inst, V103, P1630, DOI 10.1093/jnci/djr359
   Yu GC, 2012, OMICS, V16, P284, DOI 10.1089/omi.2011.0118
   Zhang HY, 2020, CLIN CANCER RES, V26, P1359, DOI 10.1158/1078-0432.CCR-19-3249
   Zhu CS, 2011, CANCER PREV RES, V4, P375, DOI 10.1158/1940-6207.CAPR-10-0193
NR 40
TC 4
Z9 4
U1 0
U2 5
PU WILEY
PI HOBOKEN
PA 111 RIVER ST, HOBOKEN 07030-5774, NJ USA
SN 1046-7408
EI 1600-0897
J9 AM J REPROD IMMUNOL
JI Am. J. Reprod. Immunol.
PD OCT
PY 2021
VL 86
IS 4
AR e13469
DI 10.1111/aji.13469
EA JUL 2021
PG 8
WC Immunology; Reproductive Biology
WE Science Citation Index Expanded (SCI-EXPANDED)
SC Immunology; Reproductive Biology
GA UU7GL
UT WOS:000669021200001
PM 34022086
DA 2024-11-10
ER

PT J
AU Josephs, DH
   Bax, HJ
   Dodev, T
   Georgouli, M
   Nakamura, M
   Pellizzari, G
   Saul, L
   Karagiannis, P
   Cheung, A
   Herraiz, C
   Ilieva, KM
   Correa, I
   Fittall, M
   Crescioli, S
   Gazinska, P
   Woodman, N
   Mele, S
   Chiaruttini, G
   Gilbert, AE
   Koers, A
   Bracher, M
   Selkirk, C
   Lentfer, H
   Barton, C
   Lever, E
   Muirhead, G
   Tsoka, S
   Canevari, S
   Figini, M
   Montes, A
   Downes, N
   Dombrowicz, D
   Corrigan, CJ
   Beavil, AJ
   Nestle, FO
   Jones, PS
   Gould, HJ
   Sanz-Moreno, V
   Blower, PJ
   Spicer, JF
   Karagiannis, SN
AF Josephs, Debra H.
   Bax, Heather J.
   Dodev, Tihomir
   Georgouli, Mirella
   Nakamura, Mano
   Pellizzari, Giulia
   Saul, Louise
   Karagiannis, Panagiotis
   Cheung, Anthony
   Herraiz, Cecilia
   Ilieva, Kristina M.
   Correa, Isabel
   Fittall, Matthew
   Crescioli, Silvia
   Gazinska, Patrycja
   Woodman, Natalie
   Mele, Silvia
   Chiaruttini, Giulia
   Gilbert, Amy E.
   Koers, Alexander
   Bracher, Marguerite
   Selkirk, Christopher
   Lentfer, Heike
   Barton, Claire
   Lever, Elliott
   Muirhead, Gareth
   Tsoka, Sophia
   Canevari, Silvana
   Figini, Mariangela
   Montes, Ana
   Downes, Noel
   Dombrowicz, David
   Corrigan, Christopher J.
   Beavil, Andrew J.
   Nestle, Frank O.
   Jones, Paul S.
   Gould, Hannah J.
   Sanz-Moreno, Victoria
   Blower, Philip J.
   Spicer, James F.
   Karagiannis, Sophia N.
TI Anti-Folate Receptor-a IgE but not IgG Recruits Macrophages to Attack
   Tumors via TNFa/MCP-1 Signaling
SO CANCER RESEARCH
LA English
DT Article
ID FC-EPSILON-RI; OVARIAN-CANCER; IN-VITRO; SOLID TUMORS; ANTIBODY; CELLS;
   IMMUNOTHERAPY; EXPRESSION; MELANOMA; MCP-1
AB IgE antibodies are key mediators of antiparasitic immune responses, but their potential for cancer treatment via antibody-dependent cell-mediated cytotoxicity (ADCC) has been little studied. Recently, tumor antigen-specific IgEs were reported to restrict cancer cell growth by engaging high-affinity Fc receptors on monocytes and macrophages; however, the underlying therapeutic mechanisms were undefined and in vivo proof of concept was limited. Here, an immunocompetent rat model was designed to recapitulate the human IgE-Fce receptor system for cancer studies. We also generated rat IgE and IgG mAbs specific for the folate receptor (FRa), which is expressed widely on human ovarian tumors, along with a syngeneic rat tumor model expressing human FRa. Compared with IgG, anti-FRa IgE reduced lung metastases. This effect was associated with increased intratumoral infiltration by TNF alpha and CD80(+) macrophages plus elevated TNFa and the macrophage chemoattractant MCP-1 in lung bronchoalveolar lavage fluid. Increased levels of TNFa and MCP-1 correlated with IgE-mediated tumor cytotoxicity by human monocytes and with longer patient survival in clinical specimens of ovarian cancer. Monocytes responded to IgE but not IgG exposure by upregulating TNFa, which in turn induced MCP-1 production by monocytes and tumor cells to promote amonocyte chemotactic response. Conversely, blocking TNFa receptor signaling abrogated induction of MCP-1, implicating it in the antitumor effects of IgE. Overall, these findings show how antitumor IgE reprograms monocytes and macrophages in the tumor microenvironment, encouraging the clinical use of IgE antibody technology to attack cancer beyond the present exclusive reliance on IgG. (C) 2017 AACR.
C1 [Josephs, Debra H.; Bax, Heather J.; Nakamura, Mano; Pellizzari, Giulia; Saul, Louise; Karagiannis, Panagiotis; Cheung, Anthony; Ilieva, Kristina M.; Correa, Isabel; Fittall, Matthew; Crescioli, Silvia; Mele, Silvia; Chiaruttini, Giulia; Gilbert, Amy E.; Lever, Elliott; Karagiannis, Sophia N.] Kings Coll London, St Johns Inst Dermatol, Fac Life Sci & Med, Div Genet & Mol Med, London, England.
   [Josephs, Debra H.; Bax, Heather J.; Dodev, Tihomir; Saul, Louise; Karagiannis, Panagiotis; Ilieva, Kristina M.; Correa, Isabel; Fittall, Matthew; Crescioli, Silvia; Gilbert, Amy E.; Beavil, Andrew J.; Gould, Hannah J.; Karagiannis, Sophia N.] Guys & St Thomas Hosp, NIHR Biomed Res Ctr, London, England.
   [Josephs, Debra H.; Bax, Heather J.; Dodev, Tihomir; Saul, Louise; Karagiannis, Panagiotis; Ilieva, Kristina M.; Correa, Isabel; Fittall, Matthew; Crescioli, Silvia; Gilbert, Amy E.; Beavil, Andrew J.; Gould, Hannah J.; Karagiannis, Sophia N.] Kings Coll London, London, England.
   [Bax, Heather J.; Pellizzari, Giulia; Saul, Louise; Cheung, Anthony; Ilieva, Kristina M.; Fittall, Matthew; Spicer, James F.] Kings Coll London, Fac Life Sci & Med, Div Canc Studies, London, England.
   [Dodev, Tihomir; Bracher, Marguerite; Beavil, Andrew J.; Gould, Hannah J.] Kings Coll London, Randall Div Cell & Mol Biophys, London, England.
   [Dodev, Tihomir; Corrigan, Christopher J.; Beavil, Andrew J.; Gould, Hannah J.] Kings Coll London, MRC, Div Asthma Allergy & Lung Biol, London, England.
   [Dodev, Tihomir; Corrigan, Christopher J.; Beavil, Andrew J.; Gould, Hannah J.] Kings Coll London, Asthma UK Ctr Allerg Mech Asthma, London, England.
   [Georgouli, Mirella; Herraiz, Cecilia; Sanz-Moreno, Victoria] Kings Coll London, Randall Div Cell & Mol Biophys, Tumor Plast Lab, London, England.
   [Cheung, Anthony; Ilieva, Kristina M.; Fittall, Matthew; Karagiannis, Sophia N.] Kings Coll London, Fac Life Sci & Med, Div Canc Studies, Breast Canc Now Res Unit, London, England.
   [Gazinska, Patrycja; Woodman, Natalie] Kings Coll London, Fac Life Sci & Med, Div Canc Studies, Kings Hlth Partners Canc Biobank, London, England.
   [Koers, Alexander; Blower, Philip J.] Kings Coll London, Div Imaging Sci & Biomed Engn, London, England.
   [Selkirk, Christopher; Lentfer, Heike] Canc Res UK, Biotherapeut Dev Unit, S Mimms, Herts, England.
   [Barton, Claire; Jones, Paul S.] Canc Res UK, Ctr Drug Dev, London, England.
   [Muirhead, Gareth; Tsoka, Sophia; Nestle, Frank O.] Kings Coll London, Fac Nat & Math Sci, Dept Informat, London, England.
   [Canevari, Silvana; Figini, Mariangela] Fdn IRCCS Ist Nazl Tumori Milano, Dept Expt Oncol & Mol Med, Mol Therapies Unit, Milan, Italy.
   [Montes, Ana] Guys & St Thomas NHS Fdn Trust, Dept Med Oncol, London, England.
   [Downes, Noel] Sequani, Ledbury, Herts, England.
   [Dombrowicz, David] INSERM, U1011, Lille, France.
   [Nestle, Frank O.] Sanofi US, Immunol & Inflammat Therapeut Res Area, Cambridge, MA USA.
C3 University of London; King's College London; Guy's & St Thomas' NHS
   Foundation Trust; University of London; King's College London;
   University of London; King's College London; University of London;
   King's College London; University of London; King's College London;
   University of London; King's College London; University of London;
   King's College London; University of London; King's College London;
   University of London; King's College London; University of London;
   King's College London; Cancer Research UK; Cancer Research UK;
   University of London; King's College London; Fondazione IRCCS Istituto
   Nazionale Tumori Milan; Guy's & St Thomas' NHS Foundation Trust;
   Universite de Lille; Institut National de la Sante et de la Recherche
   Medicale (Inserm); Sanofi-Aventis; Sanofi USA
RP Karagiannis, SN (通讯作者)，Kings Coll London, Guys Hosp, Fac Life Sci & Med, Div Genet & Mol Med,St Johns Inst Dermatol, 9th Floor,Guys Tower Wing, London SE1 9RT, England.
EM sophia.karagiannis@kcl.ac.uk
RI Beavil, Andrew/B-5624-2009; Karagiannis, Panagiotis/JQI-3122-2023;
   Blower, Phil/GSD-5552-2022; Dombrowicz, David/F-7044-2013; Karagiannis,
   Sophia/H-1097-2011; Figini, Mariangela/K-8753-2016; Herraiz Serrano,
   Cecilia/H-2550-2015
OI Beavil, Andrew/0000-0002-0768-122X; Chiaruttini,
   Giulia/0000-0002-2548-3307; Pellizzari, Giulia/0000-0003-0387-1912;
   Spicer, James/0000-0003-3732-8491; Sanz-Moreno,
   Victoria/0000-0002-5096-9456; Tsoka, Sophia/0000-0001-8403-1282;
   Crescioli, Silvia/0000-0002-1909-5957; Blower,
   Philip/0000-0001-6290-1590; Bax, Heather J/0000-0003-0432-4160;
   Dombrowicz, David/0000-0002-0485-8923; Corrigan,
   Chris/0000-0002-0706-6534; Mele, Silvia/0000-0003-3709-5739; Fittall,
   Matthew/0000-0002-5172-4100; Karagiannis,
   Panagiotis/0000-0001-6459-7561; Gazinska PhD DSc,
   Patrycja/0000-0001-5031-1913; Karagiannis, Sophia/0000-0002-4100-7810;
   Figini, Mariangela/0000-0001-9001-8754; Herraiz Serrano,
   Cecilia/0000-0001-6912-0738
FU Cancer Research UK [C30122/A11527, C30122/A15774, C33043/A12065];
   Academy of Medical Sciences; CRUK/EPSRC/MRC/NIHR KCL/UCL Comprehensive
   Cancer Imaging Centre [C1519/A10331]; Medical Research Council
   [MR/L023091/1]; Breast Cancer [147]; CRUK/NIHR in England/DoH for
   Scotland; Wales and Northern Ireland Experimental Cancer Medicine Centre
   [C10355/A15587]; Royal Society [RG110591]; Federation of European
   Biochemical Societies; National Institute for Health Research (NIHR) BRC
   based at Guy's and St Thomas' NHS Foundation Trust and King's College
   London; MRC [MR/L023091/1, G1100090] Funding Source: UKRI
FX The authors acknowledge support by Cancer Research UK (C30122/A11527,
   C30122/A15774, C33043/A12065), The Academy of Medical Sciences,
   CRUK/EPSRC/MRC/NIHR KCL/UCL Comprehensive Cancer Imaging Centre
   (C1519/A10331), the Medical Research Council (MR/L023091/1), Breast
   Cancer Now (147), CRUK/NIHR in England/DoH for Scotland, Wales and
   Northern Ireland Experimental Cancer Medicine Centre (C10355/A15587),
   Royal Society (RG110591), and the Federation of European Biochemical
   Societies. This research was also supported by the National Institute
   for Health Research (NIHR) BRC based at Guy's and St Thomas' NHS
   Foundation Trust and King's College London.
CR Bax HJ, 2016, MABS-AUSTIN, V8, P1437, DOI 10.1080/19420862.2016.1219005
   BENARD J, 1985, CANCER RES, V45, P4970
   Bingle L, 2002, J PATHOL, V196, P254, DOI 10.1002/path.1027
   BOTTERO F, 1993, CANCER RES, V53, P5791
   CAPRON M, 1994, SCIENCE, V264, P1876, DOI 10.1126/science.8009216
   Cheung A, 2016, ONCOTARGET, V7, P52553, DOI 10.18632/oncotarget.9651
   CONEY LR, 1991, CANCER RES, V51, P6125
   Dai FQ, 2010, BMC CANCER, V10, DOI 10.1186/1471-2407-10-220
   Dodev TS, 2014, SCI REP-UK, V4, DOI 10.1038/srep05885
   Dombrowicz D, 2000, J IMMUNOL, V165, P1266, DOI 10.4049/jimmunol.165.3.1266
   Fujimoto H, 2009, INT J CANCER, V125, P1276, DOI 10.1002/ijc.24378
   Gazzaniga S, 2007, J INVEST DERMATOL, V127, P2031, DOI 10.1038/sj.jid.5700827
   Georgoudaki AM, 2016, CELL REP, V15, P2000, DOI 10.1016/j.celrep.2016.04.084
   Gould HJ, 2003, ANNU REV IMMUNOL, V21, P579, DOI 10.1146/annurev.immunol.21.120601.141103
   Gould HJ, 1999, EUR J IMMUNOL, V29, P3527, DOI 10.1002/(SICI)1521-4141(199911)29:11<3527::AID-IMMU3527>3.3.CO;2-X
   GOUNNI AS, 1994, NATURE, V367, P183, DOI 10.1038/367183a0
   Greer AM, 2014, J CLIN INVEST, V124, P1187, DOI 10.1172/JCI68964
   Györffy B, 2012, ENDOCR-RELAT CANCER, V19, P197, DOI 10.1530/ERC-11-0329
   Holladay C, 2011, MOL THER, V19, P969, DOI 10.1038/mt.2010.311
   Jefferis R, 2009, NAT REV DRUG DISCOV, V8, P226, DOI 10.1038/nrd2804
   Jensen-Jarolim E, 2012, CANCER IMMUNOL IMMUN, V61, P1355, DOI 10.1007/s00262-012-1315-4
   Josephs DH, 2014, MABS-AUSTIN, V6, P54, DOI 10.4161/mabs.27029
   Josephs DH, 2015, FRONT BIOSCI ELITE E, V7, P293, DOI DOI 10.2741/E735
   Karagiannis P, 2015, ONCOIMMUNOLOGY, V4, DOI 10.1080/2162402X.2015.1032492
   Karagiannis P, 2013, CANCER RES, V73, DOI [10.1158/1538-7445.TUMIMM2012-B65, 10.1172/JCI65579]
   Karagiannis P, 2013, ONCOIMMUNOLOGY, V2, DOI 10.4161/onci.24889
   Karagiannis P, 2009, CANCER IMMUNOL IMMUN, V58, P915, DOI 10.1007/s00262-008-0607-1
   Karagiannis SN, 2003, EUR J IMMUNOL, V33, P1030, DOI 10.1002/eji.200323185
   Karagiannis SN, 2007, J IMMUNOL, V179, P2832, DOI 10.4049/jimmunol.179.5.2832
   Karagiannis SN, 2012, CANCER IMMUNOL IMMUN, V61, P1547, DOI 10.1007/s00262-011-1162-8
   Kataki A, 2002, J LAB CLIN MED, V140, P320, DOI 10.1067/mlc.2002.128317
   Kraft S, 2007, NAT REV IMMUNOL, V7, P365, DOI 10.1038/nri2072
   Kross KW, 2007, ACTA OTO-LARYNGOL, V127, P532, DOI 10.1080/00016480600951384
   Ledermann JA, 2015, ANN ONCOL, V26, P2034, DOI 10.1093/annonc/mdv250
   MARQUET RL, 1984, INT J CANCER, V33, P689, DOI 10.1002/ijc.2910330521
   Nigro EA, 2012, J IMMUNOL, V188, P103, DOI 10.4049/jimmunol.1101842
   Platzer B, 2015, CELL REP, V10, P1487, DOI 10.1016/j.celrep.2015.02.015
   Quarta A, 2015, NANOSCALE, V7, P2336, DOI 10.1039/c4nr04426f
   Riemer AB, 2007, CANCER RES, V67, P3406, DOI 10.1158/0008-5472.CAN-06-3758
   Romano E, 2015, P NATL ACAD SCI USA, V112, P6140, DOI 10.1073/pnas.1417320112
   Saul L, 2016, SCI REP-UK, V6, DOI 10.1038/srep29736
   Shimura S, 2000, CANCER RES, V60, P5857
   Soucek L, 2007, NAT MED, V13, P1211, DOI 10.1038/nm1649
   Teo PZ, 2012, CANCER IMMUNOL IMMUN, V61, P2295, DOI 10.1007/s00262-012-1299-0
   Vouldoukis I, 2011, PLOS ONE, V6, DOI 10.1371/journal.pone.0018289
   Weiner GJ, 2015, NAT REV CANCER, V15, P361, DOI 10.1038/nrc3930
   Welsh TJ, 2005, J CLIN ONCOL, V23, P8959, DOI 10.1200/JCO.2005.01.4910
   White AL, 2015, CANCER CELL, V27, P138, DOI 10.1016/j.ccell.2014.11.001
   Woof JM, 2012, MABS-AUSTIN, V4, P291, DOI 10.4161/mabs.20100
   Wulaningsih W, 2016, ONCOIMMUNOLOGY, V5, DOI 10.1080/2162402X.2016.1154250
NR 50
TC 56
Z9 60
U1 0
U2 15
PU AMER ASSOC CANCER RESEARCH
PI PHILADELPHIA
PA 615 CHESTNUT ST, 17TH FLOOR, PHILADELPHIA, PA 19106-4404 USA
SN 0008-5472
EI 1538-7445
J9 CANCER RES
JI Cancer Res.
PD MAR 1
PY 2017
VL 77
IS 5
BP 1127
EP 1141
DI 10.1158/0008-5472.CAN-16-1829
PG 15
WC Oncology
WE Science Citation Index Expanded (SCI-EXPANDED)
SC Oncology
GA EN4XV
UT WOS:000396011100009
PM 28096174
OA Green Submitted, hybrid, Green Accepted
DA 2024-11-10
ER

PT J
AU Zhang, XL
   Liu, XY
   Cui, WW
   Zhang, RH
   Liu, Y
   Li, YK
   Hao, J
AF Zhang, Xiaoli
   Liu, Xinyu
   Cui, Weiwei
   Zhang, Ruihong
   Liu, Yang
   Li, Yongkun
   Hao, Jing
TI Sohlh2 alleviates malignancy of EOC cells under hypoxia via inhibiting
   the HIF1α/CA9 signaling pathway
SO BIOLOGICAL CHEMISTRY
LA English
DT Article
DE EMT; EOC; HIF1 alpha/CA9 pathway; hypoxia; sohlh2
ID CARBONIC-ANHYDRASE-IX; EPITHELIAL-MESENCHYMAL TRANSITION; CANCER
   METASTASIS; POOR-PROGNOSIS; BREAST-CANCER; TUMOR HYPOXIA; EXPRESSION;
   MARKER; PROLIFERATION; PROGRESSION
AB Epithelial ovarian cancer (EOC) is the most common and deadly ovarian cancer. Most of the patients have abdominal/pelvic invasion and metastasis at the time of diagnosis, but the underlying mechanism remains unclear. Insufficiency of blood perfusion and diffusion within most solid tumors can lead to a hypoxic tumor microenvironment and promotes tumor malignancy. In the present study, we detected the role of the spermatogenesis- and oogenesis-specific basic helix-loop-helix (bHLH) transcription factor 2 (sohlh2) on migration, invasion and epithelial-mesenchymal transition (EMT) of EOC cell lines under hypoxia in vitro. We also investigated the possible mechanism underlying it. The results showed that sohlh2 inhibited the migration, invasion and EMT of EOC cells and might function through suppression of the hypoxia-inducible factor 1 alpha (HIF1 alpha)/carbonic anhydrase 9 (CA9) signaling pathway. Our results may open a new avenue for the further development of diagnostic tools and novel therapeutics that will benefit EOC patients.
C1 [Zhang, Xiaoli; Liu, Xinyu; Cui, Weiwei; Zhang, Ruihong; Liu, Yang; Li, Yongkun; Hao, Jing] Shandong Univ, Cheeloo Coll Med, Sch Basic Med Sci, Key Lab,Minist Educ Expt Teratol,Dept Anat & Hist, 44 Wenhua Xi Rd, Jinan 250012, Shandong, Peoples R China.
C3 Shandong University
RP Hao, J (通讯作者)，Shandong Univ, Cheeloo Coll Med, Sch Basic Med Sci, Key Lab,Minist Educ Expt Teratol,Dept Anat & Hist, 44 Wenhua Xi Rd, Jinan 250012, Shandong, Peoples R China.
EM haojing@sdu.edu.cn
RI yongkun, Li/AAC-1352-2021; Zhang, Ruihua/HMP-3996-2023
FU National Natural Science Foundation of China [81672861, 81874118];
   Shandong Department of Science and Technology Plan Project
   [2019GSF107013, 2017GSF218029]; Natural Science Foundation of Shandong
   Province [ZR2014HM017, ZR2016HM79, ZR201702180317, ZR2014HM035]
FX This work was supported by the National Natural Science Foundation of
   China under Grant numbers 81672861 and 81874118, The Shandong Department
   of Science and Technology Plan Project under Grant numbers 2019GSF107013
   and 2017GSF218029, and the Natural Science Foundation of Shandong
   Province under Grant numbers ZR2014HM017, ZR2016HM79, ZR201702180317 and
   ZR2014HM035.
CR Ahmed N, 2013, FRONT ONCOL, V3, DOI 10.3389/fonc.2013.00256
   Ballow DJ, 2006, GENE EXPR PATTERNS, V6, P1014, DOI 10.1016/j.modgep.2006.04.007
   Chafe SC, 2019, CANCER IMMUNOL RES, V7, P1064, DOI 10.1158/2326-6066.CIR-18-0657
   Chia SK, 2001, J CLIN ONCOL, V19, P3660, DOI 10.1200/JCO.2001.19.16.3660
   Eastham AM, 2007, CANCER RES, V67, P11254, DOI 10.1158/0008-5472.CAN-07-2253
   Gao DC, 2012, CANCER RES, V72, P4883, DOI 10.1158/0008-5472.CAN-12-1223
   Gao T, 2016, BIOMED PHARMACOTHER, V80, P393, DOI 10.1016/j.biopha.2016.02.044
   Giatromanolaki A, 2001, CANCER RES, V61, P7992
   Gupta GP, 2006, CELL, V127, P679, DOI 10.1016/j.cell.2006.11.001
   Hao J, 2008, STEM CELLS, V26, P1587, DOI 10.1634/stemcells.2007-0502
   Harris AL, 2002, NAT REV CANCER, V2, P38, DOI 10.1038/nrc704
   Hoskin PJ, 2003, BRIT J CANCER, V89, P1290, DOI 10.1038/sj.bjc.6601260
   Hyuga S, 2017, INT J ONCOL, V51, P1179, DOI 10.3892/ijo.2017.4098
   Kaluz S, 2002, CANCER RES, V62, P4469
   Kim HL, 2004, CLIN CANCER RES, V10, P5464, DOI 10.1158/1078-0432.CCR-04-0488
   Krishnamachary B, 2003, CANCER RES, V63, P1138
   Langyel E, 2010, AM J PATHOL, V177, P1053, DOI 10.2353/ajpath.2010.100105
   Li LN, 2015, PHARMACOL THERAPEUT, V150, P33, DOI 10.1016/j.pharmthera.2015.01.004
   Li MC, 2016, ONCOL REP, V36, P521, DOI 10.3892/or.2016.4766
   Myszczyszyn A, 2015, STEM CELL REV REP, V11, P919, DOI 10.1007/s12015-015-9611-y
   Pastorek J, 2015, SEMIN CANCER BIOL, V31, P52, DOI 10.1016/j.semcancer.2014.08.002
   Peinado H, 2007, NAT REV CANCER, V7, P415, DOI 10.1038/nrc2131
   Sedlakova O, 2014, FRONT PHYSIOL, V4, DOI 10.3389/fphys.2013.00400
   Semenza GL, 2010, ONCOGENE, V29, P625, DOI 10.1038/onc.2009.441
   Sun Hong, 2007, Transl Oncogenomics, V2, P107
   Svastova E, 2012, J BIOL CHEM, V287, P3392, DOI 10.1074/jbc.M111.286062
   Swietach P, 2009, J BIOL CHEM, V284, P20299, DOI 10.1074/jbc.M109.006478
   Swinson DEB, 2003, J CLIN ONCOL, V21, P473, DOI 10.1200/JCO.2003.11.132
   Tan EY, 2009, BRIT J CANCER, V100, P405, DOI 10.1038/sj.bjc.6604844
   Torre LA, 2018, CA-CANCER J CLIN, V68, P284, DOI 10.3322/caac.21456
   Vaupel P, 2007, ANTIOXID REDOX SIGN, V9, P1221, DOI 10.1089/ars.2007.1628
   Wang Y, 2014, ONCOL REP, V32, P2150, DOI 10.3892/or.2014.3448
   Wykoff CC, 2000, CANCER RES, V60, P7075
   Xing F, 2011, ONCOGENE, V30, P4075, DOI 10.1038/onc.2011.122
   Ye LY, 2016, CANCER RES, V76, P818, DOI 10.1158/0008-5472.CAN-15-0977
   Zhang HY, 2016, MOL CARCINOGEN, V55, P1127, DOI 10.1002/mc.22355
   Zhang HY, 2014, CARCINOGENESIS, V35, P1863, DOI 10.1093/carcin/bgu113
NR 37
TC 4
Z9 5
U1 0
U2 11
PU WALTER DE GRUYTER GMBH
PI BERLIN
PA GENTHINER STRASSE 13, D-10785 BERLIN, GERMANY
SN 1431-6730
EI 1437-4315
J9 BIOL CHEM
JI Biol. Chem.
PD FEB
PY 2020
VL 401
IS 2
BP 263
EP 271
DI 10.1515/hsz-2019-0119
PG 9
WC Biochemistry & Molecular Biology
WE Science Citation Index Expanded (SCI-EXPANDED)
SC Biochemistry & Molecular Biology
GA KB7LO
UT WOS:000506672200004
PM 31318683
DA 2024-11-10
ER

PT J
AU Roque, DM
   Buza, N
   Glasgow, M
   Bellone, S
   Bortolomai, I
   Gasparrini, S
   Cocco, E
   Ratner, E
   Silasi, DA
   Azodi, M
   Rutherford, TJ
   Schwartz, PE
   Santin, AD
AF Roque, Dana M.
   Buza, Natalia
   Glasgow, Michelle
   Bellone, Stefania
   Bortolomai, Ileana
   Gasparrini, Sara
   Cocco, Emiliano
   Ratner, Elena
   Silasi, Dan-Arin
   Azodi, Masoud
   Rutherford, Thomas J.
   Schwartz, Peter E.
   Santin, Alessandro D.
TI Class III β-tubulin overexpression within the tumor microenvironment is
   a prognostic biomarker for poor overall survival in ovarian cancer
   patients treated with neoadjuvant carboplatin/paclitaxel
SO CLINICAL & EXPERIMENTAL METASTASIS
LA English
DT Article
DE Neoadjuvant chemotherapy; Ovarian cancer; Epothilone; Tubulin;
   Paclitaxel resistance
ID CELL LUNG-CANCER; EPITHELIAL OVARIAN; BREAST-CANCER; CYTOREDUCTIVE
   SURGERY; PACLITAXEL RESISTANCE; PRIMARY PERITONEAL; SEROUS CARCINOMA;
   GENE-EXPRESSION; CHEMOTHERAPY; SENSITIVITY
AB Critics have suggested that neoadjuvant chemotherapy (NACT) followed by interval debulking may select for resistant clones or cancer stem cells when compared to primary cytoreduction. beta-tubulins are chemotherapeutic targets of taxanes and epothilones. Class III beta-tubulin overexpression has been linked to chemoresistance and hypoxia. Herein, we describe changes in class III beta-tubulin in patients with advanced ovarian carcinoma in response to NACT, in relationship to clinical outcome, and between patients who underwent NACT versus primary debulking; we characterize in vitro chemosensitivity to paclitaxel/patupilone of cell lines established from this patient population, and class III beta-tubulin expression following repeated exposure to paclitaxel. Using immunohistochemistry, we observed among 22 paired specimens obtained before/after NACT decreased expression of class III beta-tubulin following therapy within stroma (p = 0.07), but not tumor (p = 0.63). Poor median overall survival was predicted by high levels of class III beta-tubulin in both tumor (HR 3.66 [1.11,12.05], p = 0.03) and stroma (HR 4.53 [1.28,16.1], p = 0.02). Class III beta-tubulin expression by quantitative-real-time-polymerase-chain-reaction was higher among patients who received NACT (n = 12) compared to primary cytoreduction (n = 14) (mean +/- A SD fold-change: 491.2 +/- A 115.9 vs. 224.1 +/- A 55.66, p = 0.037). In vitro subculture with paclitaxel resulted in class III beta-tubulin upregulation, however, cell lines that overexpressed class III beta-tubulin remained sensitive to patupilone. Overexpression of class III beta-tubulin in patients dispositioned to NACT may thus identify an intrinsically aggressive phenotype, and predict poor overall survival and paclitaxel resistance. Decreases in stromal expression may represent normalization of the tumor microenvironment following therapy. Epothilones warrant study for patients who have received neoadjuvant carboplatin and paclitaxel.
C1 [Roque, Dana M.; Ratner, Elena; Silasi, Dan-Arin; Azodi, Masoud; Rutherford, Thomas J.; Schwartz, Peter E.; Santin, Alessandro D.] Yale Univ, Sch Med, Div Gynecol Oncol, New Haven, CT 06520 USA.
   [Buza, Natalia] Yale Univ, Sch Med, Dept Pathol, New Haven, CT 06520 USA.
   [Glasgow, Michelle; Bellone, Stefania; Bortolomai, Ileana; Gasparrini, Sara; Cocco, Emiliano] Yale Univ, Sch Med, Dept Obstet Gynecol & Reprod Sci, New Haven, CT 06520 USA.
C3 Yale University; Yale University; Yale University
RP Santin, AD (通讯作者)，Yale Univ, Sch Med, Div Gynecol Oncol, 333 Cedar St FMB 328,Box 208063, New Haven, CT 06520 USA.
EM alessandro.santin@yale.edu
RI Bellone, Simonetta/K-2196-2016; Roque, Dana/AAW-4497-2020
OI Ileana, Bortolomai/0000-0002-2592-1274; Bellone,
   Stefania/0000-0001-5909-5292
FU NCI NIH HHS [R01 CA122728, R01 CA154460] Funding Source: Medline
CR Aletti GD, 2006, GYNECOL ONCOL, V100, P283, DOI 10.1016/j.ygyno.2005.08.027
   BOLLAG DM, 1995, CANCER RES, V55, P2325
   Bristow RE, 2002, J CLIN ONCOL, V20, P1248, DOI 10.1200/JCO.20.5.1248
   Bristow RE, 2006, GYNECOL ONCOL, V103, P1070, DOI 10.1016/j.ygyno.2006.06.025
   Carrara L, 2012, GYNECOL ONCOL, V125, P231, DOI 10.1016/j.ygyno.2011.12.446
   Chefetz I, 2013, CELL CYCLE, V12, P511, DOI 10.4161/cc.23406
   Chi DS, 2006, GYNECOL ONCOL, V103, P559, DOI 10.1016/j.ygyno.2006.03.051
   Crawford SC, 2005, J CLIN ONCOL, V23, P8802, DOI 10.1200/JCO.2005.02.1287
   De Donato M, 2012, J CELL PHYSIOL, V227, P1034, DOI 10.1002/jcp.22813
   De Geest K, 2010, J CLIN ONCOL, V28, P149, DOI 10.1200/JCO.2009.24.1455
   del Carmen MG, 2012, GYNECOL ONCOL, V127, P651, DOI 10.1016/j.ygyno.2012.09.012
   Dizon DS, 2009, J CLIN ONCOL, V27, P3104, DOI 10.1200/JCO.2008.20.6995
   du Bois A, 2009, CANCER-AM CANCER SOC, V115, P1234, DOI 10.1002/cncr.24149
   El-Sahwi K, 2010, BRIT J CANCER, V102, P134, DOI 10.1038/sj.bjc.6605448
   Ferlini C, 2005, CANCER RES, V65, P2397, DOI 10.1158/0008-5472.CAN-04-3065
   Ferlini C, 2007, CURR CANCER DRUG TAR, V7, P704, DOI 10.2174/156800907783220453
   Ferrandina G, 2006, CLIN CANCER RES, V12, P2774, DOI 10.1158/1078-0432.CCR-05-2715
   Gan PP, 2007, CANCER RES, V67, P9356, DOI 10.1158/0008-5472.CAN-07-0509
   Gan PP, 2011, PLOS ONE, V6, DOI 10.1371/journal.pone.0021717
   Glasgow MA, 2013, J SURG ONCOL, V107, P195, DOI 10.1002/jso.23171
   Kang CH, 2009, J THORAC ONCOL, V4, P1307, DOI 10.1097/JTO.0b013e3181b9f236
   Kang S, 2009, ANN SURG ONCOL, V16, P2315, DOI 10.1245/s10434-009-0558-6
   Kavallaris M, 1997, J CLIN INVEST, V100, P1282, DOI 10.1172/JCI119642
   Le TD, 1999, GYNECOL ONCOL, V73, P461, DOI 10.1006/gyno.1999.5361
   Magnani M, 2006, FEBS J, V273, P3301, DOI 10.1111/j.1742-4658.2006.05340.x
   Mariani M, 2011, CURR MOL MED, V11, P726, DOI 10.2174/156652411798062368
   Mariani M, 2012, CLIN CANCER RES, V18, P2964, DOI 10.1158/1078-0432.CCR-11-2318
   McMeekin S, 2012, BRIT J CANCER, V106, P70, DOI 10.1038/bjc.2011.499
   Menczer J, 2011, J GYNECOL ONCOL, V22, P183, DOI 10.3802/jgo.2011.22.3.183
   Moller KA, 2004, GYNECOL ONCOL, V94, P170, DOI 10.1016/j.ygyno.2004.03.040
   Mozzetti S, 2005, CLIN CANCER RES, V11, P298
   NIH Clinical Trials, EV CARB PACL BEV TRE
   Pusztai L, 2007, ANN ONCOL, V18, P15, DOI 10.1093/annonc/mdm534
   Raspaglio G, 2008, GENE, V409, P100, DOI 10.1016/j.gene.2007.11.015
   Resnik E, 1996, GYNECOL ONCOL, V62, P123, DOI 10.1006/gyno.1996.0201
   Roque DM, 2013, CANCER-AM CANCER SOC, V119, P2582, DOI 10.1002/cncr.28017
   Roque DM, 2013, AM J OBSTET GYNECOL, DOI [10.1016/ajog.2013.04.017, DOI 10.1016/AJ0G.2013.04.017]
   Seve P, 2007, CANCER CHEMOTH PHARM, V60, P27, DOI 10.1007/s00280-006-0343-1
   Sève P, 2010, LUNG CANCER, V67, P136, DOI 10.1016/j.lungcan.2009.09.007
   Spigel DR, 2012, LUNG CANCER, V78, P70, DOI 10.1016/j.lungcan.2012.06.008
   Tassi RA, 2007, GYNECOL ONCOL, V105, P578, DOI 10.1016/j.ygyno.2007.01.043
   Tavassoli FA., 2003, WHO TUMOURS BREAST F
   Thongwatchara P, 2011, ONCOL REP, V26, P185, DOI 10.3892/or.2011.1266
   Tian Q, 2004, MOL CELL PROTEOMICS, V3, P960, DOI 10.1074/mcp.M400055-MCP200
   Tommasi S, 2007, INT J CANCER, V120, P2078, DOI 10.1002/ijc.22557
   Umezu T, 2008, INT J GYNECOL PATHOL, V27, P207, DOI 10.1097/PGP.0b013e318156c838
   vanDiest PJ, 1997, J CLIN PATHOL, V50, P801, DOI 10.1136/jcp.50.10.801
   Vansteenkiste J, 2007, J CLIN ONCOL, V25, P3448, DOI 10.1200/JCO.2006.09.7097
   Vergote I, 1998, GYNECOL ONCOL, V71, P431, DOI 10.1006/gyno.1998.5213
   Vergote I, 2010, NEW ENGL J MED, V363, P943, DOI 10.1056/NEJMoa0908806
   Zivanovic O, 2008, GYNECOL ONCOL, V108, P287, DOI 10.1016/j.ygyno.2007.10.001
NR 51
TC 38
Z9 40
U1 0
U2 8
PU SPRINGER
PI DORDRECHT
PA VAN GODEWIJCKSTRAAT 30, 3311 GZ DORDRECHT, NETHERLANDS
SN 0262-0898
EI 1573-7276
J9 CLIN EXP METASTAS
JI Clin. Exp. Metastasis
PD JAN
PY 2014
VL 31
IS 1
BP 101
EP 110
DI 10.1007/s10585-013-9614-5
PG 10
WC Oncology
WE Science Citation Index Expanded (SCI-EXPANDED)
SC Oncology
GA 288TA
UT WOS:000329633500010
PM 24005572
OA Green Accepted
DA 2024-11-10
ER

PT J
AU Joy, JD
   Malacrida, B
   Laforets, F
   Kotantaki, P
   Maniati, E
   Manchanda, R
   Annibaldi, A
   Hopkins, S
   Garrobo-Calleja, I
   Gautrot, J
   Balkwill, FR
AF Joy, Joash D.
   Malacrida, Beatrice
   Laforets, Florian
   Kotantaki, Panoraia
   Maniati, Eleni
   Manchanda, Ranjit
   Annibaldi, Alessandro
   Hopkins, Sarah
   Garrobo-Calleja, Ianire
   Gautrot, Julien
   Balkwill, Frances R.
TI Human 3D Ovarian Cancer Models Reveal Malignant Cell-Intrinsic and
   -Extrinsic Factors That Influence CAR T-cell Activity
SO CANCER RESEARCH
LA English
DT Article
ID FIBROBLASTS; MATRIX; ACTIVATION; EXPRESSION; CARCINOMA; MUC1
AB Three-dimensional in vitro models of increasing complexity uncover mechanisms of resistance to CAR T cells in solid tumors, which could help accelerate development of improved CAR T-cell constructs.
   In vitro preclinical testing of chimeric antigen receptor (CAR) T cells is mostly carried out in monolayer cell cultures. However, alternative strategies are needed to take into account the complexity and the effects of the tumor microenvironment. Here, we describe the modulation of CAR T-cell activity by malignant cells and fibroblasts in human three-dimensional (3D) in vitro cell models of increasing complexity. In models combining mucin-1 (MUC1) and TnMUC1 CAR T cells with human high-grade serous ovarian cancer cell spheroids, malignant cell-intrinsic resistance to CAR T-cell killing was due to defective death receptor signaling involving TNF alpha. Adding primary human fibroblasts to spheroids unexpectedly increased the ability of CAR T cells to kill resistant malignant cells as CCL2 produced by fibroblasts activated CCR2/4+ CAR T cells. However, culturing malignant cells and fibroblasts in collagen gels engendered production of a dense extracellular matrix that impeded CAR T-cell activity in a TGF beta-dependent manner. A vascularized microfluidic device was developed that allowed CAR T cells to flow through the vessels and penetrate the gels in a more physiological way, killing malignant cells in a TNF alpha-dependent manner. Complex 3D human cell models may provide an efficient way of screening multiple cytotoxic human immune cell constructs while also enabling evaluation of mechanisms of resistance involving cell-cell and cell-matrix interactions, thus accelerating preclinical research on cytotoxic immune cell therapies in solid tumors.Significance: Three-dimensional in vitro models of increasing complexity uncover mechanisms of resistance to CAR T cells in solid tumors, which could help accelerate development of improved CAR T-cell constructs.
C1 [Joy, Joash D.; Malacrida, Beatrice; Laforets, Florian; Kotantaki, Panoraia; Maniati, Eleni; Balkwill, Frances R.] Queen Mary Univ London, Barts Canc Inst, Charterhouse Sq, London EC1M 6BQ, England.
   [Manchanda, Ranjit] Queen Mary Univ London, Wolfson Inst Populat Hlth, Barts Ctr, Canc Res UK, London, England.
   [Manchanda, Ranjit] Barts Hlth NHS Trust, Royal London Hosp, Dept Gynaecol Oncol, London, England.
   [Manchanda, Ranjit] London Sch Hyg & Trop Med, Dept Hlth Serv Res & Policy, London, England.
   [Annibaldi, Alessandro] Univ Cologne, Ctr Mol Med Cologne, Cologne, Germany.
   [Hopkins, Sarah; Garrobo-Calleja, Ianire] GlaxoSmithKline Med Res Ctr, Stevenage, England.
   [Gautrot, Julien] Queen Mary Univ London, Ctr Bioengn, Sch Engn & Mat Sci, London, England.
C3 University of London; Queen Mary University London; University of
   London; Queen Mary University London; Cancer Research UK; Barts Health
   NHS Trust; Royal London Hospital; University of London; London School of
   Hygiene & Tropical Medicine; University of Cologne; GlaxoSmithKline;
   University of London; Queen Mary University London
RP Balkwill, FR (通讯作者)，Queen Mary Univ London, Barts Canc Inst, Charterhouse Sq, London EC1M 6BQ, England.
EM f.balkwill@qmul.ac.uk
RI Kotantaki, Panoraia/LKJ-7167-2024; Manchanda, Ranjit/AEP-0906-2022;
   Maniati, Eleni/ABC-4551-2020; Gautrot, Julien/S-7920-2016
OI Joy, Joash Dominic/0000-0001-5700-2582; Gautrot,
   Julien/0000-0002-1614-2578; Malacrida, Beatrice/0000-0001-6977-4141;
   Maniati, Eleni/0000-0001-6993-9890; Kotantaki,
   Panoraia/0000-0003-1098-9994; Laforets, Florian/0000-0002-0924-5691;
   Manchanda, Ranjit/0000-0003-3381-5057
FU Biotechnology and Biological Sciences Research Council [BIDS3000032485];
   Ovarian Cancer Research Alliance [648516]; Cancer Research UK
   [C587/A16354, C587/A25714, C16420/A18066]; Barts Charity SIGNPOST
   [ECMG1B6R]
FX The authors would like to thank the surgeons of Barts Trust Oncology for
   their help in supplying human tumors. We wish to acknowledge Nadia
   Rahman and the BCI pathology core, and Dr. Linda Hammond and the BCI
   microscopy core and the flow cytometry facility. We thank Drs. Sara
   Brett, Takis Athanasopoulos, Sadfer Ali, Peter Emery-Billcliff, Alicia
   Shepherd-Roberts, Charlotte Kay, and Magda Ali for their technical help
   in lentivirus production and CAR T-cell generation. We also thank Drs.
   Matthew Dibble and Stefania Di Cio for their technical help in
   microfabrication and organ-on-a-chip technology. Finally, we are
   extremely grateful to the patients who donated samples and made this
   study possible. J.D. Joy discloses support for the research described in
   this study from Biotechnology and Biological Sciences Research Council
   (BIDS3000032485). B. Malacrida and F.R. Balkwill disclose support for
   the research described in this study from Ovarian Cancer Research
   Alliance (648516). F. Laforets, P. Kotantaki, and F.R. Balkwill disclose
   support for the research described in this study from Cancer Research UK
   (C587/A16354 and C587/A25714). E. Maniati discloses support for the
   research described in this study from Cancer Research UK Centre of
   Excellence Award (C16420/A18066). R. Manchanda discloses support for the
   research described in this study from Barts Charity SIGNPOST (ECMG1B6R).
CR Ando Y, 2019, ADV HEALTHC MATER, V8, DOI 10.1002/adhm.201900001
   Asai H, 2013, PLOS ONE, V8, DOI 10.1371/journal.pone.0056820
   Bakos E, 2017, J IMMUNOL, V198, P4659, DOI 10.4049/jimmunol.1601458
   Barnas JL, 2010, J IMMUNOL, V185, P2681, DOI 10.4049/jimmunol.1000896
   Belfiore L, 2021, EUR J PHARM SCI, V163, DOI 10.1016/j.ejps.2021.105876
   Beug ST, 2017, NAT COMMUN, V8, DOI 10.1038/ncomms14278
   Boucherit N, 2020, FRONT IMMUNOL, V11, DOI 10.3389/fimmu.2020.603640
   Delaine-Smith RM, 2021, ISCIENCE, V24, DOI 10.1016/j.isci.2021.102674
   Drew Y, 2020, ANN ONCOL, V31, pS615, DOI 10.1016/j.annonc.2020.08.953
   Dufva O, 2020, BLOOD, V135, P597, DOI 10.1182/blood.2019002121
   Grunewald L, 2021, FRONT IMMUNOL, V12, DOI 10.3389/fimmu.2021.689697
   Habanjar O, 2021, INT J MOL SCI, V22, DOI 10.3390/ijms222212200
   Han JJ, 2023, ARTIF ORGANS, V47, P449, DOI 10.1111/aor.14503
   Hao QY, 2020, CELL COMMUN SIGNAL, V18, DOI 10.1186/s12964-020-00589-8
   Hwang TJ, 2016, JAMA INTERN MED, V176, P1826, DOI 10.1001/jamainternmed.2016.6008
   Kuczek DE, 2019, J IMMUNOTHER CANCER, V7, DOI 10.1186/s40425-019-0556-6
   Kyte JA, 2022, CANCERS, V14, DOI 10.3390/cancers14030571
   Laforêts F, 2023, ISCIENCE, V26, DOI 10.1016/j.isci.2023.106514
   Larson RC, 2021, NAT REV CANCER, V21, P145, DOI 10.1038/s41568-020-00323-z
   Laury AR, 2010, AM J SURG PATHOL, V34, P627, DOI 10.1097/PAS.0b013e3181da7687
   Liu Y, 2020, CYTOTHERAPY, V22, P573, DOI 10.1016/j.jcyt.2020.04.088
   Malacrida B, 2021, ISCIENCE, V24, DOI 10.1016/j.isci.2021.102676
   Manduca N, 2023, FRONT IMMUNOL, V14, DOI 10.3389/fimmu.2023.1175503
   Manguso RT, 2017, NATURE, V547, P413, DOI 10.1038/nature23270
   Miyai Y, 2022, LIFE SCI ALLIANCE, V5, DOI 10.26508/lsa.202101230
   Nashimoto Y, 2017, INTEGR BIOL-UK, V9, P506, DOI 10.1039/c7ib00024c
   Nath S, 2014, TRENDS MOL MED, V20, P332, DOI 10.1016/j.molmed.2014.02.007
   Özdemir BC, 2014, CANCER CELL, V25, P719, DOI 10.1016/j.ccr.2014.04.005
   Pearce OMT, 2018, CANCER DISCOV, V8, P304, DOI 10.1158/2159-8290.CD-17-0284
   Prapa M, 2021, NPJ PRECIS ONCOL, V5, DOI 10.1038/s41698-021-00233-9
   Pujade-Lauraine E, 2021, OBSTET GYNECOL SURV, V76, P673
   Qian LW, 2018, J BIOMED NANOTECHNOL, V14, P1826, DOI 10.1166/jbn.2018.2616
   Raje N, 2019, NEW ENGL J MED, V380, P1726, DOI 10.1056/NEJMoa1817226
   Reddy PK, 2003, EUR J CANCER, V39, P397, DOI 10.1016/S0959-8049(02)00700-1
   Rodrigues J, 2021, TRENDS CANCER, V7, P249, DOI 10.1016/j.trecan.2020.10.009
   Salmon H, 2012, J CLIN INVEST, V122, P899, DOI 10.1172/JCI45817
   Schnalzger TE, 2019, EMBO J, V38, DOI 10.15252/embj.2018100928
   Shi DH, 2020, CLIN CANCER RES, V26, P3979, DOI 10.1158/1078-0432.CCR-19-3259
   Singh N, 2020, CANCER DISCOV, V10, P552, DOI 10.1158/2159-8290.CD-19-0813
   Sontheimer-Phelps A, 2019, NAT REV CANCER, V19, P65, DOI 10.1038/s41568-018-0104-6
   Supimon K, 2021, SCI REP-UK, V11, DOI 10.1038/s41598-021-85747-9
   Tamura N, 2020, CANCER RES, V80, P4946, DOI 10.1158/0008-5472.CAN-19-0852
   Upadhyay R, 2021, CANCER DISCOV, V11, P599, DOI 10.1158/2159-8290.CD-20-0756
   Van Elssen CHMJ, 2010, HISTOPATHOLOGY, V57, P597, DOI 10.1111/j.1365-2559.2010.03667.x
   Vickerman V, 2012, INTEGR BIOL-UK, V4, P863, DOI 10.1039/c2ib00184e
   Vredevoogd DW, 2019, CELL, V178, P585, DOI 10.1016/j.cell.2019.06.014
   Wan ZP, 2023, ADV HEALTHC MATER, V12, DOI 10.1002/adhm.202201784
   Wang MH, 2020, NEW ENGL J MED, V382, P1331, DOI 10.1056/NEJMoa1914347
   Wershof E, 2021, LIFE SCI ALLIANCE, V4, DOI 10.26508/lsa.202000880
   Zhang YY, 2020, CELL MOL IMMUNOL, V17, P807, DOI 10.1038/s41423-020-0488-6
NR 50
TC 1
Z9 1
U1 6
U2 6
PU AMER ASSOC CANCER RESEARCH
PI PHILADELPHIA
PA 615 CHESTNUT ST, 17TH FLOOR, PHILADELPHIA, PA 19106-4404 USA
SN 0008-5472
EI 1538-7445
J9 CANCER RES
JI Cancer Res.
PD AUG 1
PY 2024
VL 84
IS 15
BP 2432
EP 2449
DI 10.1158/0008-5472.CAN-23-3007
PG 18
WC Oncology
WE Science Citation Index Expanded (SCI-EXPANDED)
SC Oncology
GA A4Q0F
UT WOS:001282382500013
PM 38819641
OA hybrid, Green Published
DA 2024-11-10
ER

PT J
AU Zhou, M
   Li, BS
   Liu, JF
   Hong, L
AF Zhou, Min
   Li, Bingshu
   Liu, Jianfeng
   Hong, Li
TI Genomic, Immunological, and Clinical Characterization of Pyroptosis in
   Ovarian Cancer
SO JOURNAL OF INFLAMMATION RESEARCH
LA English
DT Article
DE pyroptosis; gynecological cancer; tumor microenvironment; immunotherapy;
   overall survival
ID TUMOR-INFILTRATING LYMPHOCYTES; FAVORABLE PROGNOSIS; EXPRESSION;
   MICROENVIRONMENT; PD-1/PD-L1; INHIBITORS; CD44
AB Purpose: Pyroptosis is a form of lytic programmed cell death that is associated with the pathogenesis of many tumors. However, the potential roles of pyroptosis-related genes (PRGs) in the tumor microenvironment (TME) remain unclear. Materials and Methods: We systematically described the genetic and transcriptional alterations in PRGs in gynecological cancers. An unsupervised clustering method was used to investigate the molecular subtypes of ovarian cancer (OV) and systematically analyze the TME cell infiltration characteristics. A prognostic signature and nomogram were established to quantify the pyroptosis patterns of individual tumors. We also analyzed the expression levels of eight PRGs in the OV tissues. Results: Two distinct molecular subtypes of OV were identified, and these two distinct molecular subtypes could predict clinicopathological features, prognosis, TME stromal activity, immune infiltrating cells, and immune checkpoints. A prognostic signature was established, and its predictive capability was validated. Low risk score, characterized by activation of immunity, upregulation of programmed death-ligand 1 expression, lower tumor immune dysfunction and exclusion scores, lower tumor mutation burden, and favorable prognosis. These findings suggested that low-risk patients with OV may be more sensitive to immunotherapy. In addition, this signature could effectively predict the response to chemotherapy in patients with OV. Furthermore, a prognostic nomogram was generated, which exhibited superior predictive accuracy. Conclusion: This study highlights the crucial role of PRGs in the TME and may help develop immunotherapies and promote individualized therapeutic strategies for patients with OV.
C1 [Zhou, Min; Li, Bingshu; Liu, Jianfeng; Hong, Li] Wuhan Univ, Renmin Hosp, Dept Gynecol & Obstet, 238 Jiefang Rd, Wuhan 430060, Hubei, Peoples R China.
C3 Wuhan University
RP Hong, L (通讯作者)，Wuhan Univ, Renmin Hosp, Dept Gynecol & Obstet, 238 Jiefang Rd, Wuhan 430060, Hubei, Peoples R China.
EM drhongli7777@gmail.com
RI Liu, Jian-Feng/Q-2096-2019
CR Ai LY, 2020, ADV EXP MED BIOL, V1248, P33, DOI 10.1007/978-981-15-3266-5_3
   Belli C, 2018, CANCER TREAT REV, V65, P22, DOI 10.1016/j.ctrv.2018.02.004
   Boussios S, 2019, DIAGNOSTICS, V9, DOI 10.3390/diagnostics9030087
   Boussios S, 2019, DIAGNOSTICS, V9, DOI 10.3390/diagnostics9020055
   Byun JM, 2017, INT J GYNECOL CANCER, V27, P872, DOI 10.1097/IGC.0000000000000979
   Chen F, 2015, BMC MED, V13, DOI 10.1186/s12916-015-0278-7
   Dafou D, 2010, NEOPLASIA, V12, P579, DOI 10.1593/neo.10340
   Erkes DA, 2020, CANCER DISCOV, V10, P254, DOI 10.1158/2159-8290.CD-19-0672
   Gao JW, 2018, ONCOL REP, V40, P1971, DOI 10.3892/or.2018.6634
   Garris CS, 2020, CLIN CANCER RES, V26, P3901, DOI 10.1158/1078-0432.CCR-19-1321
   González-Martín A, 2019, CANCER-AM CANCER SOC, V125, P4616, DOI 10.1002/cncr.32520
   Heimes AS, 2019, ARCH GYNECOL OBSTET, V299, P239, DOI 10.1007/s00404-018-4941-z
   Henriksen JR, 2020, J OVARIAN RES, V13, DOI 10.1186/s13048-020-00661-4
   Hinshaw DC, 2019, CANCER RES, V79, P4557, DOI 10.1158/0008-5472.CAN-18-3962
   Jiang MX, 2020, CELL DEATH DISCOV, V6, DOI 10.1038/s41420-020-00349-0
   Jiang P, 2018, NAT MED, V24, P1550, DOI 10.1038/s41591-018-0136-1
   Jiang YX, 2020, BRIT J CANCER, V123, P275, DOI 10.1038/s41416-020-0865-z
   Jiménez-Sánchez A, 2017, CELL, V170, P927, DOI 10.1016/j.cell.2017.07.025
   Jorgensen I, 2015, IMMUNOL REV, V265, P130, DOI 10.1111/imr.12287
   Karmakar M, 2020, NAT COMMUN, V11, DOI 10.1038/s41467-020-16043-9
   Kossaï M, 2018, PATHOBIOLOGY, V85, P41, DOI 10.1159/000479006
   Kovacs SB, 2017, TRENDS CELL BIOL, V27, P673, DOI 10.1016/j.tcb.2017.05.005
   Le Saux O, 2021, SEMIN CANCER BIOL, V77, P127, DOI 10.1016/j.semcancer.2020.08.017
   Li J, 2017, ONCOTARGET, V8, P15621, DOI 10.18632/oncotarget.14919
   Lu S, 2019, JAMA ONCOL, V5, P1195, DOI 10.1001/jamaoncol.2019.1549
   Martincuks A, 2020, FRONT ONCOL, V10, DOI 10.3389/fonc.2020.589601
   Nguyen LT, 2015, NAT REV IMMUNOL, V15, P45, DOI 10.1038/nri3790
   Nielsen JS, 2012, CLIN CANCER RES, V18, P3281, DOI 10.1158/1078-0432.CCR-12-0234
   Orning P, 2019, J EXP MED, V216, P2453, DOI 10.1084/jem.20190545
   Ponta H, 2003, NAT REV MOL CELL BIO, V4, P33, DOI 10.1038/nrm1004
   Rebe C, 2015, MOL CELL ONCOL, V2, DOI 10.4161/23723548.2014.970094
   Revythis A, 2021, DIAGNOSTICS, V11, DOI 10.3390/diagnostics11081341
   Rogers C, 2017, NAT COMMUN, V8, DOI 10.1038/ncomms14128
   Roma-Rodrigues C, 2019, INT J MOL SCI, V20, DOI 10.3390/ijms20040840
   Rotte A, 2019, J EXP CLIN CANC RES, V38, DOI 10.1186/s13046-019-1259-z
   Sato E, 2005, P NATL ACAD SCI USA, V102, P18538, DOI 10.1073/pnas.0509182102
   Strickland KC, 2016, ONCOTARGET, V7, P13587, DOI 10.18632/oncotarget.7277
   Sun C, 2018, IMMUNITY, V48, P434, DOI 10.1016/j.immuni.2018.03.014
   Tang R, 2020, J HEMATOL ONCOL, V13, DOI 10.1186/s13045-020-00946-7
   Tsuchiya K, 2021, INT J MOL SCI, V22, DOI 10.3390/ijms22010426
   Wang QY, 2020, NATURE, V579, P421, DOI 10.1038/s41586-020-2079-1
   Wang WM, 2019, NATURE, V569, P270, DOI 10.1038/s41586-019-1170-y
   Yaghoubi N, 2019, BIOMED PHARMACOTHER, V110, P312, DOI 10.1016/j.biopha.2018.11.105
   Ye Y, 2021, CELL DEATH DISCOV, V7, DOI 10.1038/s41420-021-00451-x
   Yu J, 2021, CANCER CELL INT, V21, DOI 10.1186/s12935-021-02045-0
   Zamarin D, 2020, J CLIN ONCOL, V38, P1814, DOI 10.1200/JCO.19.02059
   Zhang ZB, 2020, NATURE, V579, P415, DOI 10.1038/s41586-020-2071-9
   Zhou JY, 2019, FRONT ONCOL, V9, DOI 10.3389/fonc.2019.00802
NR 48
TC 6
Z9 6
U1 0
U2 7
PU DOVE MEDICAL PRESS LTD
PI ALBANY
PA PO BOX 300-008, ALBANY, AUCKLAND 0752, NEW ZEALAND
EI 1178-7031
J9 J INFLAMM RES
JI J. Inflamm. Res.
PY 2021
VL 14
BP 7341
EP 7358
DI 10.2147/JIR.S344554
PG 18
WC Immunology
WE Science Citation Index Expanded (SCI-EXPANDED)
SC Immunology
GA XY4OI
UT WOS:000736953500002
PM 34992421
OA gold, Green Published
DA 2024-11-10
ER

PT J
AU Gao, LL
   Ying, FQ
   Cai, J
   Peng, MG
   Xiao, M
   Sun, S
   Zeng, Y
   Xiong, ZF
   Cai, LQ
   Gao, R
   Wang, ZH
AF Gao, Lingling
   Ying, Feiquan
   Cai, Jing
   Peng, Minggang
   Xiao, Man
   Sun, Si
   Zeng, Ya
   Xiong, Zhoufang
   Cai, Liqiong
   Gao, Rui
   Wang, Zehua
TI Identification and validation of pyroptosis-related gene landscape in
   prognosis and immunotherapy of ovarian cancer
SO JOURNAL OF OVARIAN RESEARCH
LA English
DT Article
DE Ovarian cancer; Pyroptosis; Tumor microenvironment; Immune and
   immunotherapy
ID DISCOVERY; PACKAGE
AB BackgroundEmerging evidence has highlighted the biological significance of pyroptosis in tumor tumorigenesis and progression. Nonetheless, the potential roles of pyroptosis in tumor immune microenvironment and target therapy of ovarian cancer (OC) remain unknown.MethodsIn this study, with a series of bioinformatic and machine learning approaches, we comprehensively evaluated genetic alterations and transcriptome profiles of pyroptosis-associated genes (PYAGs) with TCGA-OV datasets. Consensus molecular clustering was performed to determine pyroptosis-associated clusters (PACs) and gene clusters in OC. Subsequently, component analysis algorithm (PCA) was employed to construct Pyrsig score and a highly accurate nomogram was established to evaluate its efficacy. Meanwhile, we systematically performed association analysis for these groups with prognosis, clinical features, TME cell-infiltrating characteristics, drug response and immunotherapeutic efficacy. Immunohistochemistry was conducted to verify molecular expression with clinical samples.ResultsThe somatic mutations and copy number variation (CNV) of 51 PYRGs in OC samples were clarified. Two distinct PACs (PAC1/2) and three gene clusters (A/B/C) were identified based on 1332 OC samples, PAC1 and gene cluster A were significantly associated with favorable overall survival (OS), clinicopathological features and TME cell-infiltrating characteristics. Subsequently, Pyrsig score was successfully established to demonstrate the prognostic value and immune characteristics of pyroptosis in OC, low Pyrsig score, characterized by activated immune cell infiltration, indicated prolonged OS, increased sensitivity of some chemotherapeutic drugs and enhanced efficacy of anti-PD-L1 immunotherapy, Consequently, a nomogram was successfully established to improve the clinical applicability and stability of Pyrsig score. With clinical OC samples, GSDMD and GZMB proteins were validated highly expressed in OC and associated with immune infiltration and Pyrsig score, GZMB and CD8 proteins were regarded as independent prognostic factors of OC.ConclusionThis work revealed pyroptosis played a non-negligible role in prognosis value, clinicopathological characteristics and tumor immune infiltration microenvironment in OC, which provided novel insights into identifying and characterizing landscape of tumor immune microenvironment, thereby guiding more effective prognostic evaluation and tailored immunotherapy strategies of OC.
C1 [Gao, Lingling; Ying, Feiquan; Cai, Jing; Peng, Minggang; Xiao, Man; Sun, Si; Zeng, Ya; Xiong, Zhoufang; Cai, Liqiong; Gao, Rui; Wang, Zehua] Huazhong Univ Sci & Technol, Union Hosp, Tongji Med Coll, Dept Obstet & Gynecol, Wuhan 430022, Peoples R China.
C3 Huazhong University of Science & Technology
RP Gao, R; Wang, ZH (通讯作者)，Huazhong Univ Sci & Technol, Union Hosp, Tongji Med Coll, Dept Obstet & Gynecol, Wuhan 430022, Peoples R China.
EM gaorui_zzu@163.com; zehuawang@hust.edu.cn
OI Ying, Feiquan/0000-0003-2697-3604
CR Aran D, 2017, GENOME BIOL, V18, DOI 10.1186/s13059-017-1349-1
   Becht E, 2016, GENOME BIOL, V17, DOI 10.1186/s13059-016-1070-5
   Beumer-Chuwonpad A, 2021, CELLS-BASEL, V10, DOI 10.3390/cells10092234
   Blanc-Durand F, 2021, GYNECOL ONCOL, V160, P279, DOI 10.1016/j.ygyno.2020.09.045
   Bonavita E, 2020, IMMUNITY, V53, P1215, DOI 10.1016/j.immuni.2020.10.020
   Cassetta L, 2020, CURR BIOL, V30, pR246, DOI 10.1016/j.cub.2020.01.031
   Charoentong P, 2017, CELL REP, V18, P248, DOI 10.1016/j.celrep.2016.12.019
   Chen XY, 2021, ONCOGENE, V40, P6381, DOI 10.1038/s41388-021-02024-9
   Conesa A, 2016, GENOME BIOL, V17, DOI 10.1186/s13059-016-0881-8
   Dieterich LC, 2020, SEMIN CANCER BIOL, V65, P197, DOI 10.1016/j.semcancer.2019.12.021
   Foord E, 2021, SCI TRANSL MED, V13, DOI 10.1126/scitranslmed.abb0192
   GAVRIELATOU N, 2021, CLIN CANCER RES, V28, P360
   Geeleher P, 2014, GENOME BIOL, V15, DOI 10.1186/gb-2014-15-3-r47
   Geller A, 2019, FRONT IMMUNOL, V10, DOI 10.3389/fimmu.2019.01074
   Girault I, 2022, CLIN CANCER RES, V28, P518, DOI 10.1158/1078-0432.CCR-21-1229
   Hänzelmann S, 2013, BMC BIOINFORMATICS, V14, DOI 10.1186/1471-2105-14-7
   Hensler M, 2020, J IMMUNOTHER CANCER, V8, DOI 10.1136/jitc-2020-000979
   Hou JW, 2020, NAT CELL BIOL, V22, P1264, DOI 10.1038/s41556-020-0575-z
   Jemal A, 2010, CA-CANCER J CLIN, V60, P277, DOI [10.3322/caac.20073, 10.3322/caac.21254]
   Jiang P, 2018, NAT MED, V24, P1550, DOI 10.1038/s41591-018-0136-1
   Jin MZ, 2020, SIGNAL TRANSDUCT TAR, V5, DOI 10.1038/s41392-020-00280-x
   Kamoun A, 2020, EUR UROL, V77, P420, DOI 10.1016/j.eururo.2019.09.006
   Kandalaft LE, 2019, J CLIN ONCOL, V37, P2460, DOI 10.1200/JCO.19.00508
   Leek JT, 2012, BIOINFORMATICS, V28, P882, DOI 10.1093/bioinformatics/bts034
   Li CX, 2020, MOL CANCER, V19, DOI 10.1186/s12943-020-01234-1
   Liberzon A, 2015, CELL SYST, V1, P417, DOI 10.1016/j.cels.2015.12.004
   Linder A, 2020, EMBO J, V39, DOI 10.15252/embj.2020105071
   Liu ZQ, 2021, CLIN TRANSL MED, V11, DOI 10.1002/ctm2.619
   Mariathasan S, 2018, NATURE, V554, P544, DOI 10.1038/nature25501
   Montemagno C, 2020, ONCOIMMUNOLOGY, V9, DOI 10.1080/2162402X.2020.1846901
   Myers JA, 2021, NAT REV CLIN ONCOL, V18, P85, DOI 10.1038/s41571-020-0426-7
   Newman AM, 2015, NAT METHODS, V12, P453, DOI [10.1038/nmeth.3337, 10.1038/NMETH.3337]
   Qiao LQ, 2019, FASEB J, V33, P12760, DOI 10.1096/fj.201900483RR
   Sarrió D, 2021, BBA-REV CANCER, V1876, DOI 10.1016/j.bbcan.2021.188635
   Shi JJ, 2015, NATURE, V526, P660, DOI 10.1038/nature15514
   Sima LE, 2021, J IMMUNOTHER CANCER, V9, DOI 10.1136/jitc-2021-002682
   Song W, 2021, ONCOIMMUNOLOGY, V10, DOI 10.1080/2162402X.2021.1987636
   Travers M, 2019, CANCER RES, V79, P3445, DOI 10.1158/0008-5472.CAN-18-4018
   Tsuchiya K, 2021, INT J MOL SCI, V22, DOI 10.3390/ijms22010426
   Wang QY, 2020, NATURE, V579, P421, DOI 10.1038/s41586-020-2079-1
   Wilkerson MD, 2010, BIOINFORMATICS, V26, P1572, DOI 10.1093/bioinformatics/btq170
   Wu JB, 2021, FRONT IMMUNOL, V12, DOI 10.3389/fimmu.2021.748221
   Xia XJ, 2019, CELL DEATH DIS, V10, DOI 10.1038/s41419-019-1883-8
   Xiao Y, 2019, CLIN CANCER RES, V25, P5002, DOI 10.1158/1078-0432.CCR-18-3524
   Yang QY, 2020, ACTA PHARMACOL SIN B, V10, P2156, DOI 10.1016/j.apsb.2020.04.004
   Yang WJ, 2013, NUCLEIC ACIDS RES, V41, pD955, DOI 10.1093/nar/gks1111
   Yoshihara K, 2013, NAT COMMUN, V4, DOI 10.1038/ncomms3612
   Yu GC, 2012, OMICS, V16, P284, DOI 10.1089/omi.2011.0118
   Zeng DQ, 2019, CANCER IMMUNOL RES, V7, P737, DOI 10.1158/2326-6066.CIR-18-0436
   Zhang RJ, 2020, J AGR FOOD CHEM, V68, P1326, DOI 10.1021/acs.jafc.9b07908
   Zhang YY, 2020, CELL MOL IMMUNOL, V17, P807, DOI 10.1038/s41423-020-0488-6
   Zhang ZB, 2020, NATURE, V579, P415, DOI 10.1038/s41586-020-2071-9
   Zhou ZW, 2020, SCIENCE, V368, P965, DOI 10.1126/science.aaz7548
NR 53
TC 5
Z9 5
U1 0
U2 8
PU BMC
PI LONDON
PA CAMPUS, 4 CRINAN ST, LONDON N1 9XW, ENGLAND
EI 1757-2215
J9 J OVARIAN RES
JI J. Ovarian Res.
PD JAN 27
PY 2023
VL 16
IS 1
AR 27
DI 10.1186/s13048-022-01065-2
PG 20
WC Reproductive Biology
WE Science Citation Index Expanded (SCI-EXPANDED)
SC Reproductive Biology
GA 8H5DX
UT WOS:000921055000002
PM 36707884
OA Green Published, gold
DA 2024-11-10
ER

PT J
AU Zhao, SY
   Ye, BC
   Chi, H
   Cheng, C
   Liu, JH
AF Zhao, Songyun
   Ye, Bicheng
   Chi, Hao
   Cheng, Chao
   Liu, Jinhui
TI Identification of peripheral blood immune infiltration signatures and
   construction of monocyte-associated signatures in ovarian cancer and
   Alzheimer's disease using single-cell sequencing
SO HELIYON
LA English
DT Article
DE OC; AD; Single-cell RNA-Seq; Machine learning; Tumor microenvironment;
   Immunotherapy; Prognostic model
ID OOPHORECTOMY; CARCINOMA; PROFILES
AB Background: Ovarian cancer (OC) is a common tumor of the female reproductive system, while Alzheimer's disease (AD) is a prevalent neurodegenerative disease that primarily affects cognitive function in the elderly. Monocytes are immune cells in the blood that can enter tissues and transform into macrophages, thus participating in immune and inflammatory responses. Overall, monocytes may play an important role in Alzheimer's disease and ovarian cancer.Methods: The CIBERSORT algorithm results indicate a potential crucial role of monocytes/mac-rophages in OC and AD. To identify monocyte marker genes, single-cell RNA-seq data of pe-ripheral blood mononuclear cells (PBMCs) from OC and AD patients were analyzed. Enrichment analysis of various cell subpopulations was performed using the "irGSEA" R package. The esti-mation of cell cycle was conducted with the "tricycle" R package, and intercellular communi-cation networks were analyzed using "CellChat". For 134 monocyte-associated genes (MRGs), bulk RNA-seq data from two diseased tissues were obtained. Cox regression analysis was employed to develop risk models, categorizing patients into high-risk (HR) and low-risk (LR) groups. The model's accuracy was validated using an external GEO cohort. The different risk groups were evaluated in terms of immune cell infiltration, mutational status, signaling pathways, immune checkpoint expression, and immunotherapy. To identify characteristic MRGs in AD, two machine learning algorithms, namely random forest and support vector machine (SVM), were utilized.Results: Based on Cox regression analysis, a risk model consisting of seven genes was developed in OC, indicating a better prognosis for patients in the LR group. The LR group had a higher tumor mutation burden, immune cell infiltration abundance, and immune checkpoint expression. The results of the TIDE algorithm and the IMvigor210 cohort showed that the LR group was more likely to benefit from immunotherapy. Finally, ZFP36L1 and AP1S2 were identified as charac-teristic MRGs affecting OC and AD progression.Conclusion: The risk profile containing seven genes identified in this study may help further guide clinical management and targeted therapy for OC. ZFP36L1 and AP1S2 may serve as biomarkers and new therapeutic targets for patients with OC and AD.
C1 [Zhao, Songyun; Cheng, Chao] Nanjing Med Univ, Wuxi Peoples Hosp, Dept Neurosurg, Wuxi 214000, Peoples R China.
   [Ye, Bicheng] Yangzhou Polytech Coll, Sch Clin Med, Yangzhou 225000, Peoples R China.
   [Chi, Hao] Southwest Med Univ, Clin Med Coll, Luzhou 646000, Peoples R China.
   [Liu, Jinhui] Nanjing Med Univ, Affiliated Hosp 1, Dept Gynecol, Nanjing 210000, Peoples R China.
C3 Nanjing Medical University; Jiangnan University; Yangzhou Polytechnic
   Institute; Southwest Medical University; Nanjing Medical University
RP Cheng, C (通讯作者)，Nanjing Med Univ, Wuxi Peoples Hosp, Dept Neurosurg, Wuxi 214000, Peoples R China.; Liu, JH (通讯作者)，Nanjing Med Univ, Affiliated Hosp 1, Dept Gynecol, Nanjing 210000, Peoples R China.
EM 2021122190@stu.njmu.edu.cn; Mr_chengchao@126.com; jinhuiliu@njmu.edu.cn
RI Chi, Hao/GOE-4749-2022; liu, jinhui/AHA-0269-2022; cheng,
   chao/HCI-6356-2022; Zhao, Songyun/GXI-0381-2022
OI cheng, chao/0000-0002-9380-3296; Zhao, Songyun/0000-0003-0542-1085; ,
   Bicheng Ye/0009-0008-2729-3022; Chi, Hao/0000-0002-5210-0770; Liu,
   Jinhui/0000-0001-8032-5099
FU Wuxi Taihu Lake Talent Plan [2020THRC-DJ-SNW]; Jiangsu Province Nature
   Science Foundation [BK20220729]
FX This work was supported by Wuxi Taihu Lake Talent Plan, Supports for
   Leading Talents in Medical and Health Profession (2020THRC-DJ-SNW) and
   the Jiangsu Province Nature Science Foundation (BK20220729) .
CR Aran D, 2019, NAT IMMUNOL, V20, P163, DOI 10.1038/s41590-018-0276-y
   Armaiz-Pena GN, 2015, ONCOTARGET, V6, P4266, DOI 10.18632/oncotarget.2887
   Bagit A, 2021, AM J PHYSIOL-ENDOC M, V321, pE164, DOI 10.1152/ajpendo.00008.2021
   Block ML, 2009, TRENDS NEUROSCI, V32, P506, DOI 10.1016/j.tins.2009.05.009
   Bronger H, 2021, GEBURTSH FRAUENHEILK, V81, P1128, DOI 10.1055/a-1475-4335
   Cacciagli P, 2014, EUR J HUM GENET, V22, P363, DOI 10.1038/ejhg.2013.135
   Chan TA, 2019, ANN ONCOL, V30, P44, DOI 10.1093/annonc/mdy495
   Chandrasekaran S, 2016, COMPUT STRUCT BIOTEC, V14, P117, DOI 10.1016/j.csbj.2016.02.001
   Chester C, 2015, J IMMUNOTHER CANCER, V3, DOI 10.1186/s40425-015-0051-7
   Claes K, 2004, BRIT J CANCER, V90, P1244, DOI 10.1038/sj.bjc.6601656
   Coleman RL, 2013, NAT REV CLIN ONCOL, V10, P211, DOI 10.1038/nrclinonc.2013.5
   Conesa A, 2016, GENOME BIOL, V17, DOI 10.1186/s13059-016-0881-8
   de Jong CGHM, 2020, CELL MOL LIFE SCI, V77, P1289, DOI 10.1007/s00018-019-03327-7
   Doody RS, 2013, NEW ENGL J MED, V369, P341, DOI 10.1056/NEJMoa1210951
   Earp MA, 2014, HUM GENET, V133, P481, DOI 10.1007/s00439-013-1383-3
   Evans EC, 2016, OBSTET GYNECOL, V128, P476, DOI 10.1097/AOG.0000000000001592
   Filippou P, 2021, MOVEMENT DISORD, V36, P340, DOI 10.1002/mds.28425
   Fu WY, 2019, ACS CHEM NEUROSCI, V10, P872, DOI 10.1021/acschemneuro.8b00402
   Geng R, 2022, CANCERS, V14, DOI 10.3390/cancers14164056
   Guleria S, 2020, CANCER CAUSE CONTROL, V31, P25, DOI 10.1007/s10552-019-01245-4
   Hänzelmann S, 2013, BMC BIOINFORMATICS, V14, DOI 10.1186/1471-2105-14-7
   Hampel H, 2018, ALZHEIMERS DEMENT, V14, P492, DOI 10.1016/j.jalz.2017.11.015
   Irizarry RA, 2003, BIOSTATISTICS, V4, P249, DOI 10.1093/biostatistics/4.2.249
   Jiang P, 2018, NAT MED, V24, P1550, DOI 10.1038/s41591-018-0136-1
   Jin SQ, 2021, NAT COMMUN, V12, DOI 10.1038/s41467-021-21246-9
   Kamat PK, 2016, ALCOHOL CLIN EXP RES, V40, P2474, DOI 10.1111/acer.13234
   Karanth SD, 2022, BRAIN, V145, P2518, DOI 10.1093/brain/awac035
   Koehn BH, 2009, NAT MED, V15, P731, DOI 10.1038/nm0709-731
   Korsunsky I, 2019, NAT METHODS, V16, P1289, DOI 10.1038/s41592-019-0619-0
   Kostuk EW, 2019, GLIA, V67, P1542, DOI 10.1002/glia.23627
   Kübler K, 2006, INT J CANCER, V119, P2980, DOI 10.1002/ijc.22266
   Lanni C, 2021, MOL PSYCHIATR, V26, P280, DOI 10.1038/s41380-020-0760-2
   Li XP, 2020, EBIOMEDICINE, V51, DOI 10.1016/j.ebiom.2019.11.030
   Liang WS, 2007, PHYSIOL GENOMICS, V28, P311, DOI 10.1152/physiolgenomics.00208.2006
   Mariathasan S, 2018, NATURE, V554, P544, DOI 10.1038/nature25501
   Martowicz A, 2016, HISTOL HISTOPATHOL, V31, P349, DOI 10.14670/HH-11-678
   Mayakonda A, 2018, GENOME RES, V28, P1747, DOI 10.1101/gr.239244.118
   Meryet-Figuière M, 2017, ONCOL REP, V38, P1949, DOI 10.3892/or.2017.5882
   Michels KA, 2019, GYNECOL ONCOL, V155, P294, DOI 10.1016/j.ygyno.2019.08.032
   Naughton BJ, 2015, J ALZHEIMERS DIS, V43, P93, DOI 10.3233/JAD-140606
   Olingy CE, 2019, J LEUKOCYTE BIOL, V106, P309, DOI 10.1002/JLB.4RI0818-311R
   Pan S, 2022, J TRANSL INTERN MED, V10, P156, DOI 10.2478/jtim-2022-0013
   Payen D, 2000, Minerva Anestesiol, V66, P757
   Pils D, 2013, BMC CANCER, V13, DOI 10.1186/1471-2407-13-178
   Plun-Favreau H, 2010, PLOS GENET, V6, DOI 10.1371/journal.pgen.1001257
   Pontén F, 2008, J PATHOL, V216, P387, DOI 10.1002/path.2440
   Rajan KB, 2021, ALZHEIMERS DEMENT, V17, P1966, DOI 10.1002/alz.12362
   Ren YY, 2022, FRONT IMMUNOL, V13, DOI 10.3389/fimmu.2022.985187
   Saini Y, 2020, CANCERS, V12, DOI 10.3390/cancers12061539
   Samuel D, 2022, CELLS-BASEL, V11, DOI 10.3390/cells11030539
   Sanz H, 2018, BMC BIOINFORMATICS, V19, DOI 10.1186/s12859-018-2451-4
   Seo YS, 2020, MICROORGANISMS, V8, DOI 10.3390/microorganisms8030427
   Shen XN, 2019, J NEUROL NEUROSUR PS, V90, P590, DOI 10.1136/jnnp-2018-319148
   Sherzai AZ, 2020, ALZ DIS ASSOC DIS, V34, P122, DOI 10.1097/WAD.0000000000000369
   Shin J, 2021, BIOENGINEERED, V12, P8259, DOI 10.1080/21655979.2021.1982846
   Sinha D, 2018, NUCLEIC ACIDS RES, V46, DOI 10.1093/nar/gky007
   Sladojevic N, 2014, NEUROBIOL DIS, V67, P57, DOI 10.1016/j.nbd.2014.03.010
   Suk FM, 2018, SCI REP-UK, V8, DOI 10.1038/s41598-018-21160-z
   Tremblay RG, 2010, J NEUROSCI METH, V186, P60, DOI 10.1016/j.jneumeth.2009.11.004
   Uddin MS, 2020, MOL NEUROBIOL, V57, P2654, DOI 10.1007/s12035-020-01911-8
   Uldbjerg CS, 2022, MENOPAUSE, V29, P514, DOI 10.1097/GME.0000000000001943
   Vanherle L, 2020, FRONT CELL DEV BIOL, V8, DOI 10.3389/fcell.2020.00053
   Xie JD, 2023, FRONT IMMUNOL, V13, DOI 10.3389/fimmu.2022.1076883
   Xie JD, 2022, INT J MOL SCI, V23, DOI 10.3390/ijms232415647
   Xu H, 2021, FRONT IMMUNOL, V12, DOI 10.3389/fimmu.2021.645666
   Yan Y, 2022, CELL, V185, P3913, DOI 10.1016/j.cell.2022.09.002
   Yu GC, 2012, OMICS, V16, P284, DOI 10.1089/omi.2011.0118
   Zhang PP, 2023, FRONT ENDOCRINOL, V14, DOI 10.3389/fendo.2023.1154410
   Zhang PP, 2023, FRONT IMMUNOL, V14, DOI 10.3389/fimmu.2023.1115272
   Zhao HK, 2021, SIGNAL TRANSDUCT TAR, V6, DOI 10.1038/s41392-021-00658-5
   Zhao SY, 2023, FRONT ENDOCRINOL, V14, DOI 10.3389/fendo.2023.1180404
   Zhao SY, 2023, FRONT ENDOCRINOL, V14, DOI 10.3389/fendo.2023.1145797
   Zhao SY, 2023, FRONT IMMUNOL, V14, DOI 10.3389/fimmu.2023.1090040
   Zhao SY, 2022, BMC CANCER, V22, DOI 10.1186/s12885-022-10305-z
   Zhao SY, 2022, FRONT GENET, V13, DOI 10.3389/fgene.2022.1010361
   Zheng SJC, 2022, GENOME BIOL, V23, DOI 10.1186/s13059-021-02581-y
NR 76
TC 11
Z9 11
U1 0
U2 3
PU CELL PRESS
PI CAMBRIDGE
PA 50 HAMPSHIRE ST, FLOOR 5, CAMBRIDGE, MA 02139 USA
EI 2405-8440
J9 HELIYON
JI Heliyon
PD JUL
PY 2023
VL 9
IS 7
AR e17454
DI 10.1016/j.heliyon.2023.e17454
EA JUN 2023
PG 18
WC Multidisciplinary Sciences
WE Science Citation Index Expanded (SCI-EXPANDED)
SC Science & Technology - Other Topics
GA Q3BS5
UT WOS:001056306300001
PM 37449151
OA gold, Green Published
DA 2024-11-10
ER

PT J
AU Mahasongkram, K
   Glab-ampai, K
   Kaewchim, K
   Saenlom, T
   Chulanetra, M
   Sookrung, N
   Nathalang, O
   Chaicumpa, W
AF Mahasongkram, Kodchakorn
   Glab-ampai, Kantaphon
   Kaewchim, Kanasap
   Saenlom, Thanatsaran
   Chulanetra, Monrat
   Sookrung, Nitat
   Nathalang, Oytip
   Chaicumpa, Wanpen
TI Agonistic Bivalent Human scFvs-Fcγ Fusion Antibodies to OX40 Ectodomain
   Enhance T Cell Activities against Cancer
SO VACCINES
LA English
DT Article
DE cancer immunotherapy; bivalent scFvs-Fc gamma antibodies; fusion
   protein; human single-chain antibody; OX40; OX40 agonistic antibodies;
   phage-display technology; ovarian cancer
ID IMMUNE CHECKPOINT INHIBITORS; PROTEIN-STRUCTURE; LYMPHOCYTES; RECEPTOR;
   BIOLOGY; LIGAND
AB (1) Background: Understanding how advanced cancers evade host innate and adaptive immune opponents has led to cancer immunotherapy. Among several immunotherapeutic strategies, the reversal of immunosuppression mediated by regulatory T cells in the tumor microenvironment (TME) using blockers of immune-checkpoint signaling in effector T cells is the most successful treatment measure. Furthermore, agonists of T cell costimulatory molecules (CD40, 4-1BB, OX40) play an additional anti-cancer role to that of checkpoint blocking in combined therapy and serve also as adjuvant/neoadjuvant/induction therapy to conventional cancer treatments, such as tumor resection and radio- and chemo- therapies. (2) Methods and Results: In this study, novel agonistic antibodies to the OX40/CD134 ectodomain (EcOX40), i.e., fully human bivalent single-chain variable fragments (HuscFvs) linked to IgG Fc (bivalent HuscFv-Fc gamma fusion antibodies) were generated by using phage-display technology and genetic engineering. The HuscFvs in the fusion antibodies bound to the cysteine-rich domain-2 of the EcOX40, which is known to be involved in OX40-OX40L signaling for NF-kappa B activation in T cells. The fusion antibodies caused proliferation, and increased the survival and cytokine production of CD3-CD28-activated human T cells. They showed enhancement trends for other effector T cell activities like granzyme B production and lysis of ovarian cancer cells when added to the activated T cells. (3) Conclusions: The novel OX40 agonistic fusion antibodies should be further tested step-by-step toward their safe use as an adjunctive non-immunogenic cancer immunotherapeutic agent.
C1 [Mahasongkram, Kodchakorn; Glab-ampai, Kantaphon; Kaewchim, Kanasap; Saenlom, Thanatsaran; Chulanetra, Monrat; Sookrung, Nitat; Chaicumpa, Wanpen] Mahidol Univ, Fac Med Siriraj Hosp, Ctr Res Excellence Therapeut Prot & Antibody Engn, Dept Parasitol, Bangkok 10700, Thailand.
   [Kaewchim, Kanasap] Mahidol Univ, Fac Med Siriraj Hosp, Dept Immunol, Grad Program Immunol, Bangkok 10700, Thailand.
   [Sookrung, Nitat] Mahidol Univ, Fac Med Siriraj Hosp, Dept Res, Biomed Res Incubator Unit, Bangkok 10700, Thailand.
   [Nathalang, Oytip] Thammasat Univ, Fac Allied Hlth Sci, Grad Program Biomed Sci, Rangsit Campus, Pathum Thani 12121, Thailand.
C3 Mahidol University; Mahidol University; Mahidol University; Thammasat
   University
RP Chaicumpa, W (通讯作者)，Mahidol Univ, Fac Med Siriraj Hosp, Ctr Res Excellence Therapeut Prot & Antibody Engn, Dept Parasitol, Bangkok 10700, Thailand.
EM kodchakorn.mah@mahidol.ac.th; kantaphon.gla@mahidol.edu;
   kanasap.kaw@alumni.mahidol.ac.th; thanatsaran.sae@mahidol.ac.th;
   monrat.chl@mahidol.edu; nitat.soo@mahidol.ac.th; oytipntl@hotmail.com;
   wanpen.cha@mahidol.ac.th
FU National Sciences and Technology Development Agency (NSTDA)
FX The authors thank Suphon Manorommana, The National Cancer Institute,
   Bangkok, for his learned supervision, and Somponnat Sampattavanich,
   Department of Pharmacology, Faculty of Medicine Siriraj Hospital,
   Mahidol University, Bangkok, for providing the ovarian cell line. Thanks
   are due to all human subjects for their donation of the blood samples
   used in this study.
CR Aspeslagh S, 2016, EUR J CANCER, V52, P50, DOI 10.1016/j.ejca.2015.08.021
   Basu R, 2016, CELL, V165, P100, DOI 10.1016/j.cell.2016.01.021
   Beck RJ, 2019, CANCER RES, V79, P3406, DOI 10.1158/0008-5472.CAN-18-3147
   Beer TM, 2017, J CLIN ONCOL, V35, P40, DOI 10.1200/JCO.2016.69.1584
   Bostrom Jenny, 2009, V525, P353, DOI 10.1007/978-1-59745-554-1_19
   Brenke R, 2012, BIOINFORMATICS, V28, P2608, DOI 10.1093/bioinformatics/bts493
   Brito ABC, 2021, THORAC CANCER, V12, P1058, DOI 10.1111/1759-7714.13867
   Burt R, 2019, HUM VACC IMMUNOTHER, V15, P594, DOI 10.1080/21645515.2018.1540828
   Chen LP, 2013, NAT REV IMMUNOL, V13, P227, DOI 10.1038/nri3405
   COLEY WB, 1991, CLIN ORTHOP RELAT R, P3
   Croft M, 2010, ANNU REV IMMUNOL, V28, P57, DOI 10.1146/annurev-immunol-030409-101243
   Croft M, 2009, IMMUNOL REV, V229, P173, DOI 10.1111/j.1600-065X.2009.00766.x
   Davis EJ, 2022, J IMMUNOTHER CANCER, V10, DOI 10.1136/jitc-2021-004235
   Deng J, 2019, ONCOTARGETS THER, V12, P7347, DOI 10.2147/OTT.S214211
   Dunn GP, 2002, NAT IMMUNOL, V3, P991, DOI 10.1038/ni1102-991
   Enokida T, 2021, J CLIN INVEST, V131, DOI 10.1172/JCI146956
   Floros T, 2015, SEMIN ONCOL, V42, P539, DOI 10.1053/j.seminoncol.2015.05.015
   Gough MJ, 2010, J IMMUNOTHER, V33, P798, DOI 10.1097/CJI.0b013e3181ee7095
   Gubin MM, 2022, CLIN CANCER RES, V28, P3917, DOI 10.1158/1078-0432.CCR-21-1804
   Guo ZQ, 2014, PLOS ONE, V9, DOI 10.1371/journal.pone.0089350
   Hay ZLZ, 2022, INT J MOL SCI, V23, DOI 10.3390/ijms23031833
   Hoffmann P, 2005, INT J CANCER, V115, P98, DOI 10.1002/ijc.20908
   Ishii N, 2010, ADV IMMUNOL, V105, P63, DOI 10.1016/S0065-2776(10)05003-0
   Kaewchim K, 2021, MOLECULES, V26, DOI 10.3390/molecules26216436
   Kciuk M, 2023, CANCERS, V15, DOI 10.3390/cancers15102721
   Knutson KL, 2005, CANCER IMMUNOL IMMUN, V54, P721, DOI 10.1007/s00262-004-0653-2
   Kuang ZH, 2020, CANCER IMMUNOL IMMUN, V69, P939, DOI 10.1007/s00262-020-02501-2
   Kulkeaw K, 2009, J PROTEOMICS, V72, P270, DOI 10.1016/j.jprot.2008.12.007
   Lai C, 2016, CLIN CANCER RES, V22, P4236, DOI 10.1158/1078-0432.CCR-15-2614
   Lewis AL, 2020, BRIT J ANAESTH, V124, P251, DOI 10.1016/j.bja.2019.11.034
   Linch SN, 2015, FRONT ONCOL, V5, DOI 10.3389/fonc.2015.00034
   Liu JH, 2021, FRONT PHARMACOL, V12, DOI 10.3389/fphar.2021.731798
   Lu XJ, 2021, CURR MED CHEM, V28, P5659, DOI 10.2174/0929867328666201229123151
   Madeira F, 2022, NUCLEIC ACIDS RES, V50, pW276, DOI 10.1093/nar/gkac240
   Manso T, 2022, NUCLEIC ACIDS RES, V50, pD1262, DOI 10.1093/nar/gkab1136
   Merz M, 2020, ANN HEMATOL, V99, P1709, DOI 10.1007/s00277-020-04023-4
   Newman JG, 2021, HEAD NECK-J SCI SPEC, V43, P2822, DOI 10.1002/hed.26767
   O'Sullivan BJ, 2002, J IMMUNOL, V168, P5491, DOI 10.4049/jimmunol.168.11.5491
   Oberst MD, 2018, MOL CANCER THER, V17, P1024, DOI 10.1158/1535-7163.MCT-17-0200
   Oelkrug C, 2014, CLIN EXP IMMUNOL, V178, P1, DOI 10.1111/cei.12382
   Park Sungtae, 2021, Immunohorizons, V5, P909, DOI 10.4049/immunohorizons.2100017
   Peng WY, 2019, CLIN CANCER RES, V25, P6406, DOI 10.1158/1078-0432.CCR-19-1259
   Picanço-Castro V, 2020, METHODS MOL BIOL, V2086, P1, DOI 10.1007/978-1-0716-0146-4_1
   Ping Y, 2018, PROTEIN CELL, V9, P254, DOI 10.1007/s13238-016-0367-1
   Quail DF, 2013, NAT MED, V19, P1423, DOI 10.1038/nm.3394
   Rallis KS, 2021, ANTICANCER RES, V41, P3247, DOI 10.21873/anticanres.15110
   rcsb, US
   Ribatti D, 2006, CLIN EXP MED, V6, P145, DOI 10.1007/s10238-006-0117-4
   Roufarshbaf M, 2022, RES PHARM SCI, V17, P43, DOI 10.4103/1735-5362.329925
   Saw SPL, 2022, CURR TREAT OPTION ON, V23, P1721, DOI 10.1007/s11864-022-01034-3
   Schreiber RD, 2011, SCIENCE, V331, P1565, DOI 10.1126/science.1203486
   Sfakianos JP, 2021, UROL ONCOL-SEMIN ORI, V39, P121, DOI 10.1016/j.urolonc.2020.09.031
   Shankaran V, 2001, NATURE, V410, P1107, DOI 10.1038/35074122
   Shevyrev D, 2020, FRONT IMMUNOL, V10, DOI 10.3389/fimmu.2019.03100
   Shiravand Y, 2022, CURR ONCOL, V29, P3044, DOI 10.3390/curroncol29050247
   Silva CAC, 2020, ESMO OPEN, V5, DOI 10.1136/esmoopen-2019-000573
   Tagliamonte M, 2014, HUM VACC IMMUNOTHER, V10, P3332, DOI 10.4161/21645515.2014.973317
   Tay RE, 2021, CANCER GENE THER, V28, P5, DOI 10.1038/s41417-020-0183-x
   Tormoen GW, 2018, ADV RADIAT ONCOL, V3, P520, DOI 10.1016/j.adro.2018.08.018
   van Zelm MC, 2005, J IMMUNOL, V175, P5912, DOI 10.4049/jimmunol.175.9.5912
   VectorBuilder, ABOUT US
   Waight Jeremy D., 2017, Human Antibodies, V25, P87, DOI 10.3233/HAB-160308
   Wang SH, 2021, BMC MED, V19, DOI 10.1186/s12916-021-02006-4
   Wei R, 2020, ANAL CELL PATHOL, V2020, DOI 10.1155/2020/6283796
   Wen YJ, 2002, BLOOD, V99, P3280, DOI 10.1182/blood.V99.9.3280
   West H, 2015, JAMA ONCOL, V1, P550, DOI 10.1001/jamaoncol.2015.1241
   Wojtukiewicz MZ, 2021, CANCER METAST REV, V40, P949, DOI 10.1007/s10555-021-09976-0
   Xie GZ, 2020, EBIOMEDICINE, V59, DOI 10.1016/j.ebiom.2020.102975
   Xu D, 2011, BIOPHYS J, V101, P2525, DOI 10.1016/j.bpj.2011.10.024
   Yadav R, 2022, CURR ONCOL REP, V24, P951, DOI 10.1007/s11912-022-01265-5
   Yang JY, 2015, NUCLEIC ACIDS RES, V43, pW174, DOI 10.1093/nar/gkv342
   Scott Andrew M, 2012, Cancer Immun, V12, P14, DOI 10.3390/antib9030034
   Zhang D, 2017, MABS-AUSTIN, V9, P1129, DOI 10.1080/19420862.2017.1358838
   Zhang J, 2011, STRUCTURE, V19, P1784, DOI 10.1016/j.str.2011.09.022
   Zhang J, 2022, BIOMOLECULES, V12, DOI 10.3390/biom12091209
   Zhang XF, 2023, FRONT ONCOL, V13, DOI 10.3389/fonc.2023.1022042
   Zhang XL, 2018, CELL REP, V24, P607, DOI 10.1016/j.celrep.2018.06.052
NR 77
TC 0
Z9 0
U1 0
U2 1
PU MDPI
PI BASEL
PA ST ALBAN-ANLAGE 66, CH-4052 BASEL, SWITZERLAND
EI 2076-393X
J9 VACCINES-BASEL
JI Vaccines
PD DEC
PY 2023
VL 11
IS 12
AR 1826
DI 10.3390/vaccines11121826
PG 38
WC Immunology; Medicine, Research & Experimental
WE Science Citation Index Expanded (SCI-EXPANDED)
SC Immunology; Research & Experimental Medicine
GA DL1E4
UT WOS:001132098700001
PM 38140230
OA Green Published, gold
DA 2024-11-10
ER

PT J
AU Huang, RY
   Francois, A
   McGray, AJR
   Miliotto, A
   Odunsi, K
AF Huang, Ruea-Yea
   Francois, Ariel
   McGray, A. J. Robert
   Miliotto, Anthony
   Odunsi, Kunle
TI Compensatory upregulation of PD-1, LAG-3, and CTLA-4 limits the efficacy
   of single-agent checkpoint blockade in metastatic ovarian cancer
SO ONCOIMMUNOLOGY
LA English
DT Article
DE Antibody blockade; CTLA-4; immune inhibitory checkpoint; LAG-3; PD-1;
   ovarian cancer
ID T-CELL EXHAUSTION; SUPPRESSOR-CELLS; ANTI-PD-1 ANTIBODY;
   ANTITUMOR-ACTIVITY; EXPRESSION; SAFETY; IMMUNOTHERAPY; IPILIMUMAB;
   RECEPTORS; NIVOLUMAB
AB Tumor-associated or -infiltrating lymphocytes (TALs or TILs) co-express multiple immune inhibitory receptors that contribute to immune suppression in the ovarian tumor microenvironment (TME). Dual blockade of PD-1 along with LAG-3 or CTLA-4 has been shown to synergistically enhance T-cell effector function, resulting in a delay in murine ovarian tumor growth. However, the mechanisms underlying this synergy and the relative contribution of other inhibitory receptors to immune suppression in the ovarian TME are unknown. Here, we report that multiple immune checkpoints are expressed in TALs and TILs isolated from ovarian tumor-bearing mice. Importantly, blockade of PD-1, LAG-3, or CTLA-4 alone using genetic ablation or blocking antibodies conferred a compensatory upregulation of the other checkpoint pathways, potentiating their capacity for local T-cell suppression that, in turn, could be overcome through combinatorial blockade strategies. Whereas single-agent blockade led to tumor outgrowth in all animals, dual antibody blockade against PD-1/ CTLA-4 or triple blockade against PD-1/LAG-3/CTLA-4 resulted in tumor-free survival in 20% of treated mice. In contrast, dual blockade of LAG-3 and CTLA-4 pathways using PD-1 knockout mice led to tumor-free survival in 40% of treated mice, suggesting a hierarchical ordering of checkpoint function. Durable antitumor immunity was most strongly associated with increased numbers of CD8(+) T cells, the frequency of cytokine-producing effector T cells, reduced frequency of Tregs and arginine-expressing monocytic myeloid-derived suppressor cells in the peritoneal TME. These data provide a basis for combinatorial checkpoint blockade in clinical intervention for ovarian cancer.
C1 [Huang, Ruea-Yea; Francois, Ariel; McGray, A. J. Robert; Miliotto, Anthony; Odunsi, Kunle] Roswell Pk Canc Inst, Ctr Immunotherapy, Elm & Carlton St, Buffalo, NY 14263 USA.
   [Odunsi, Kunle] Roswell Pk Canc Inst, Dept Gynecol Oncol, Buffalo, NY 14263 USA.
   [Odunsi, Kunle] Roswell Pk Canc Inst, Dept Immunol, Buffalo, NY 14263 USA.
C3 Roswell Park Comprehensive Cancer Center; Roswell Park Comprehensive
   Cancer Center; Roswell Park Comprehensive Cancer Center
RP Huang, RY; Odunsi, K (通讯作者)，Roswell Pk Canc Inst, Ctr Immunotherapy, Elm & Carlton St, Buffalo, NY 14263 USA.
EM raya.huang@roswellpark.org; kunle.odunsi@roswellpark.org
FU Roswell Park Alliance Foundation; NCI Cancer Center Support Grant [P30
   CA016056]; NIH [1R01CA158318-01A1]; RPCI-UPCI Ovarian Cancer SPORE
   [P50CA159981-01A1]
FX This work was supported by the Roswell Park Alliance Foundation, NCI
   Cancer Center Support Grant P30 CA016056, NIH 1R01CA158318-01A1, and
   RPCI-UPCI Ovarian Cancer SPORE P50CA159981-01A1.
CR Agata Y, 1996, INT IMMUNOL, V8, P765, DOI 10.1093/intimm/8.5.765
   Baitsch L, 2012, PLOS ONE, V7, DOI 10.1371/journal.pone.0030852
   Barber DL, 2006, NATURE, V439, P682, DOI 10.1038/nature04444
   Blackburn SD, 2009, NAT IMMUNOL, V10, P29, DOI 10.1038/ni.1679
   Brahmer JR, 2012, NEW ENGL J MED, V366, P2455, DOI 10.1056/NEJMoa1200694
   Bruniquel D, 1998, IMMUNOGENETICS, V48, P116, DOI 10.1007/s002510050411
   Callahan MK, 2010, SEMIN ONCOL, V37, P473, DOI 10.1053/j.seminoncol.2010.09.001
   Curran MA, 2010, P NATL ACAD SCI USA, V107, P4275, DOI 10.1073/pnas.0915174107
   de Coaña YP, 2013, CANCER IMMUNOL RES, V1, P158, DOI 10.1158/2326-6066.CIR-13-0016
   De Felice F, 2015, J IMMUNOL RES, V2015, DOI 10.1155/2015/191832
   Duraiswamy J, 2013, CANCER RES, V73, P6900, DOI 10.1158/0008-5472.CAN-13-1550
   Duraiswamy J, 2013, CANCER RES, V73, P3591, DOI 10.1158/0008-5472.CAN-12-4100
   Fourcade J, 2010, J EXP MED, V207, P2175, DOI 10.1084/jem.20100637
   Gabrilovich DI, 2009, NAT REV IMMUNOL, V9, P162, DOI 10.1038/nri2506
   Gallina G, 2006, J CLIN INVEST, V116, P2777, DOI 10.1172/JCI28828
   Hamanishi J, 2015, J CLIN ONCOL, V33, P4015, DOI 10.1200/JCO.2015.62.3397
   Hannani D, 2015, CELL RES, V25, P208, DOI [10.1038/cr.2015.3, 10.1038/cr.2015.28]
   Harris NL, 1999, IMMUNOL CELL BIOL, V77, P304, DOI 10.1046/j.1440-1711.1999.00835.x
   Huang RY, 2015, ONCOTARGET, V6, P27359, DOI 10.18632/oncotarget.4751
   HUARD B, 1994, EUR J IMMUNOL, V24, P3216, DOI 10.1002/eji.1830241246
   Johnston RJ, 2014, CANCER CELL, V26, P923, DOI 10.1016/j.ccell.2014.10.018
   Koyama S, 2016, NAT COMMUN, V7, DOI 10.1038/ncomms10501
   Liu J, 2015, P NATL ACAD SCI USA, V112, P6682, DOI 10.1073/pnas.1420370112
   Mahoney KM, 2015, CLIN THER, V37, P764, DOI 10.1016/j.clinthera.2015.02.018
   Mangsbo SM, 2010, J IMMUNOTHER, V33, P225, DOI 10.1097/CJI.0b013e3181c01fcb
   Martinez GJ, 2015, IMMUNITY, V42, P265, DOI 10.1016/j.immuni.2015.01.006
   Matsuzaki J, 2010, P NATL ACAD SCI USA, V107, P7875, DOI 10.1073/pnas.1003345107
   Odorizzi PM, 2015, J EXP MED, V212, P1125, DOI 10.1084/jem.20142237
   Pardoll DM, 2012, NAT REV CANCER, V12, P252, DOI 10.1038/nrc3239
   Park JJ, 2010, BLOOD, V116, P1291, DOI 10.1182/blood-2010-01-265975
   Peggs KS, 2009, J EXP MED, V206, P1717, DOI 10.1084/jem.20082492
   Postow MA, 2015, J CLIN ONCOL, V33, P1974, DOI 10.1200/JCO.2014.59.4358
   Roby KF, 2000, CARCINOGENESIS, V21, P585, DOI 10.1093/carcin/21.4.585
   Sato E, 2005, P NATL ACAD SCI USA, V102, P18538, DOI 10.1073/pnas.0509182102
   Topalian SL, 2012, NEW ENGL J MED, V366, P2443, DOI 10.1056/NEJMoa1200690
   Walker LSK, 2011, NAT REV IMMUNOL, V11, P852, DOI 10.1038/nri3108
   Wei HF, 2013, PLOS ONE, V8, DOI 10.1371/journal.pone.0084927
   Wherry EJ, 2007, IMMUNITY, V27, P670, DOI 10.1016/j.immuni.2007.09.006
   Wherry EJ, 2011, NAT IMMUNOL, V12, P492, DOI 10.1038/ni.2035
   Wing K, 2008, SCIENCE, V322, P271, DOI 10.1126/science.1160062
   Wolchok JD, 2013, NEW ENGL J MED, V369, P122, DOI 10.1056/NEJMoa1302369
   Woo SR, 2012, CANCER RES, V72, P917, DOI 10.1158/0008-5472.CAN-11-1620
   Woo SR, 2010, EUR J IMMUNOL, V40, P1768, DOI 10.1002/eji.200939874
   Workman CJ, 2009, J IMMUNOL, V182, P1885, DOI 10.4049/jimmunol.0800185
   Youn JI, 2008, J IMMUNOL, V181, P5791, DOI 10.4049/jimmunol.181.8.5791
NR 45
TC 243
Z9 264
U1 0
U2 38
PU TAYLOR & FRANCIS INC
PI PHILADELPHIA
PA 530 WALNUT STREET, STE 850, PHILADELPHIA, PA 19106 USA
SN 2162-402X
J9 ONCOIMMUNOLOGY
JI OncoImmunology
PY 2017
VL 6
IS 1
AR e1249561
DI 10.1080/2162402X.2016.1249561
PG 13
WC Oncology; Immunology
WE Science Citation Index Expanded (SCI-EXPANDED)
SC Oncology; Immunology
GA EP0IB
UT WOS:000397069400005
PM 28197366
OA Green Published, gold
HC Y
HP N
DA 2024-11-10
ER

PT J
AU O'Shannessy, DJ
   Somers, EB
   Wang, LC
   Wang, HW
   Hsu, R
AF O'Shannessy, Daniel J.
   Somers, Elizabeth B.
   Wang, Li-chong
   Wang, Hongwei
   Hsu, Ruby
TI Expression of folate receptors alpha and beta in normal and cancerous
   gynecologic tissues: correlation of expression of the beta isoform with
   macrophage markers
SO JOURNAL OF OVARIAN RESEARCH
LA English
DT Article
DE FOLR1; FOLR2; CD68; CD11b; Epithelial ovarian cancer; Fallopian
   adenocarcinoma; Tumor microenvironment; Stromal cells
ID OVARIAN-CANCER; FALLOPIAN-TUBE; TUMOR; MICROENVIRONMENT; ORIGIN; CELL;
   CARCINOGENESIS; CD68
AB Background: Folate receptor alpha (FOLR1/FRA) is expressed in a number of epithelial cancers and in particular epithelial ovarian cancer (EOC), especially of the serous histotype. Recent studies have shown that EOC originates from the fallopian tube fimbriae rather than from epithelial cells lining the ovary. We have previously shown by immunohistochemistry a strong correlation between FRA expression in EOC and normal and fallopian adenocarcinoma. Folate receptor beta (FOLR2/FRB) has been described to be expressed by macrophages both in inflammatory disorders and certain epithelial cancers. Given the high sequence identity of these two folate receptor family members we sought to investigate the architectural and cell-specific expression of these two receptors in gynecologic tissues.
   Methods: RNA scope, a novel chromogenic in situ hybridization assay tool, was used to examine expression of the alpha (FOLR1) and beta (FOLR2) isoforms of folate receptor relative to each other as well as to the macrophage markers CD11b and CD68, in samples of normal fallopian tube and fallopian adenocarcinoma as well as normal ovary and EOC.
   Results: We demonstrated expression of both FOLR1 and FOLR2 in EOC, normal fallopian tube and fallopian adenocarcinoma tissue while very little expression of either marker was observed in normal ovary. Furthermore, FOLR2 was shown to be expressed almost exclusively in macrophages, of both the M1 and M2 lineages, as determined by co-expression of CD11b and/or CD68, with little or no expression in epithelial cells.
   Conclusions: These findings further substantiate the hypothesis that the cell of origin of EOC is tubal epithelium and that the beta isoform of folate receptor is primarily restricted to macrophages. Further, macrophages expressing FOLR2 may represent tumor associated or infiltrating macrophages (TAMs) in epithelial cancers.
C1 [O'Shannessy, Daniel J.; Somers, Elizabeth B.] Morphotek Inc, Translat Med & Diagnost, Exton, PA 19341 USA.
   [Wang, Li-chong; Wang, Hongwei; Hsu, Ruby] Adv Cell Diagnost Inc, Pharma Assay Serv, Hayward, CA USA.
C3 Eisai Co Ltd
RP O'Shannessy, DJ (通讯作者)，Morphotek Inc, Translat Med & Diagnost, Exton, PA 19341 USA.
EM doshannessy@morphotek.com
RI wang, hw/HZH-3227-2023
CR Berezhnaya N. M., 2010, Experimental Oncology, V32, P159
   CALAFAT J, 1993, BLOOD, V81, P3122
   Collins IM, 2011, LANCET ONCOL, V12, P1089, DOI 10.1016/S1470-2045(11)70222-4
   Dannenmann SR, 2013, ONCOIMMUNOLOGY, V2, DOI 10.4161/onci.23562
   Fadare O, 2009, INT J CLIN EXP PATHO, V2, P411
   Feeley KM, 2001, HISTOPATHOLOGY, V38, P87, DOI 10.1046/j.1365-2559.2001.01042.x
   Feng Y, 2011, ARTHRITIS RES THER, V13, DOI 10.1186/ar3312
   Fleming JS, 2006, MOL CELL ENDOCRINOL, V247, P4, DOI 10.1016/j.mce.2005.09.014
   Gaytán M, 2007, J REPROD IMMUNOL, V73, P66, DOI 10.1016/j.jri.2006.06.002
   HOLNESS CL, 1993, BLOOD, V81, P1607
   Hough CD, 2001, CANCER RES, V61, P3869
   Jager NA, 2012, AUTOIMMUN REV, V11, P621, DOI 10.1016/j.autrev.2011.11.002
   Kalli KR, 2008, GYNECOL ONCOL, V108, P619, DOI 10.1016/j.ygyno.2007.11.020
   Kelemen LE, 2004, CANCER CAUSE CONTROL, V15, P1085, DOI 10.1007/s10552-004-1546-6
   Kelemen LE, 2008, CANCER RES, V68, P2498, DOI 10.1158/0008-5472.CAN-07-5165
   Kelemen LE, 2006, INT J CANCER, V119, P243, DOI 10.1002/ijc.21712
   Kim J, 2012, P NATL ACAD SCI USA, V109, P3921, DOI 10.1073/pnas.1117135109
   Köbel M, 2008, PLOS MED, V5, P1749, DOI 10.1371/journal.pmed.0050232
   Kotsopoulos J, 2010, INT J CANCER, V126, P2191, DOI 10.1002/ijc.24723
   Kurahara H, 2012, ANN SURG ONCOL, V19, P2264, DOI 10.1245/s10434-012-2263-0
   Kurman RJ, 2010, AM J SURG PATHOL, V34, P433, DOI 10.1097/PAS.0b013e3181cf3d79
   Li J, 2012, J HEMATOL ONCOL, V5, DOI 10.1186/1756-8722-5-8
   Liu J, 2010, ADV GENET, V71, P79, DOI [10.1016/S0065-2660(10)71004-X, 10.1016/B978-0-12-380864-6.00004-3]
   Mao Y, 2013, CANCER METAST REV, V32, P303, DOI 10.1007/s10555-012-9415-3
   Musrap N, 2012, MOL CANCER RES, V10, P1254, DOI 10.1158/1541-7786.MCR-12-0353
   O'Shannessy DJ, 2013, INT J MOL SCI, V14, P13687, DOI 10.3390/ijms140713687
   O'Shannessy DJ, 2013, INT J GYNECOL PATHOL, V32, P258, DOI 10.1097/PGP.0b013e3182774562
   Owen JL, 2013, FRONT PHYSIOL, V4, DOI 10.3389/fphys.2013.00159
   Paulsen G, 2013, HISTOCHEM CELL BIOL, V139, P691, DOI 10.1007/s00418-012-1061-x
   Piek JMJ, 2004, AM J OBSTET GYNECOL, V191, P718, DOI 10.1016/j.ajog.2004.02.067
   Pollard JW, 2008, J LEUKOCYTE BIOL, V84, P623, DOI 10.1189/jlb.1107762
   Puig-Kröger A, 2009, CANCER RES, V69, P9395, DOI 10.1158/0008-5472.CAN-09-2050
   Repo H, 1997, J IMMUNOL, V159, P943
   Schauer IG, 2011, NEOPLASIA, V13, P393, DOI 10.1593/neo.101720
   Shabo I, 2011, ADV EXP MED BIOL, V714, P141, DOI 10.1007/978-94-007-0782-5_7
   Shen J, 2014, J LEUKOCYTE BIOL
   Shih IM, 2009, FUTURE ONCOL, V5, P1641, DOI [10.2217/fon.09.126, 10.2217/FON.09.126]
   Siegel R, 2012, CA-CANCER J CLIN, V62, P10, DOI 10.3322/caac.20138
   SMOLEN JE, 1986, AM J PATHOL, V124, P281
   Solinas G, 2009, J LEUKOCYTE BIOL, V86, P1065, DOI 10.1189/jlb.0609385
   Spannuth WA, 2010, EXPERT OPIN BIOL TH, V10, P431, DOI 10.1517/14712591003592069
   Tsuneyoshi Y, 2012, SCAND J RHEUMATOL, V41, P132, DOI 10.3109/03009742.2011.605391
   Wang F, 2012, J MOL DIAGN, V14, P22, DOI 10.1016/j.jmoldx.2011.08.002
   Wang HW, 2014, METHODS MOL BIOL, V1211, P139, DOI 10.1007/978-1-4939-1459-3_12
   Weiclenbusch M, 2012, J INNATE IMMUN, V4, P463, DOI 10.1159/000336717
NR 45
TC 55
Z9 57
U1 1
U2 13
PU BMC
PI LONDON
PA CAMPUS, 4 CRINAN ST, LONDON N1 9XW, ENGLAND
EI 1757-2215
J9 J OVARIAN RES
JI J. Ovarian Res.
PD MAY 14
PY 2015
VL 8
AR 29
DI 10.1186/s13048-015-0156-0
PG 9
WC Reproductive Biology
WE Science Citation Index Expanded (SCI-EXPANDED)
SC Reproductive Biology
GA CK0PJ
UT WOS:000355906800001
PM 25971554
OA Green Published, gold
DA 2024-11-10
ER

PT J
AU Brightwell, RM
   Grzankowski, KS
   Lele, S
   Eng, K
   Arshad, M
   Chen, H
   Odunsi, K
AF Brightwell, R. M.
   Grzankowski, K. S.
   Lele, S.
   Eng, K.
   Arshad, M.
   Chen, H.
   Odunsi, K.
TI The CD47 "don't eat me signal" is highly expressed in human ovarian
   cancer
SO GYNECOLOGIC ONCOLOGY
LA English
DT Article
DE CD47; SIRP alpha; Ovarian cancer; CD4(+) T cells; NY-ESO-1; IFN-gamma;
   CD8(+) T-cell activation anti-tumor effect
ID STEM-CELLS; T-CELLS; CARCINOMA; TARGET
AB Objectives. The CD47 "don't eat me" signal allows tumor immune evasion. We tested the association of CD47 expression with outcomes in EOC.
   Methods. CD47 expression was examined within the TCGA database for ovarian carcinoma. For validation, IHC was performed on a TMA consisting of specimens from 265 patients with EOC. The medical records of the patients were also retrospectively reviewed to correlate demographic and survival data.
   Results. CD47 was amplified in 15/316 (5%) ovarian serous cancers in TCGA. In the validation cohort, the majority of patients had stage III/IV disease (208/265, 78.4%). CD47 expression was seen in 210/265 (79.2%). Patients were categorized into CD47hi (129/265; 48.7%) versus CD47lo (136/265; 513%). Patients with CD4710 tumors were more likely to have a complete response to adjuvant therapy than CD47hi (65% vs 50%, p = 0.026). Although there was a trend towards an increase in median OS (37.64 vs 45.26 months, p = 0.92) in the CD4710 group compared with CD47hi, the difference was not significant.
   Conclusions. CD47 is expressed at high frequency in EOC. Patients with CD47lo EOC had a better treatment response to standard therapy, and trended towards improved OS. This demonstrates that while CD47 may be an immunologic shield that may be considered for targeted therapies, it is likely that it operates in concert with other mechanisms of immune evasion. Future studies to evaluate CD47 expression with other known mechanisms of immune escape in the tumor microenvironment may help further define its role. (C) 2016 Elsevier Inc. All rights reserved.
C1 [Brightwell, R. M.; Grzankowski, K. S.; Lele, S.; Odunsi, K.] Roswell Pk Canc Inst, Dept Gynecol Oncol, Buffalo, NY 14263 USA.
   [Brightwell, R. M.; Grzankowski, K. S.; Odunsi, K.] Roswell Pk Canc Inst, Ctr Immunotherapy, Buffalo, NY 14263 USA.
   [Eng, K.] Roswell Pk Canc Inst, Dept Biostat & Bioinformat, Buffalo, NY 14263 USA.
   [Arshad, M.; Chen, H.] Roswell Pk Canc Inst, Dept Pathol, Buffalo, NY 14263 USA.
C3 Roswell Park Comprehensive Cancer Center; Roswell Park Comprehensive
   Cancer Center; Roswell Park Comprehensive Cancer Center; Roswell Park
   Comprehensive Cancer Center
RP Odunsi, K (通讯作者)，Roswell Pk Canc Inst, Buffalo, NY 14263 USA.
EM kunle.odunsi@roswellpark.org
OI Eng, Kevin/0000-0001-5636-0812
FU Cancer Research Institute/Ludwig Institute for Cancer Research Cancer
   Vaccine Collaborative Grant; Anna-Maria Kellen Clinical Investigator
   Award of the Cancer Research Institute; Ovarian Cancer Research Fund;
   Roswell Park Alliance Foundation; NCI Cancer Center Support Grant [P30
   CA016056]; NIH [T32CA108456, NIH1R01CA158318-01A1]; RPCI-UPCI Ovarian
   Cancer SPORE [P50CA159981-01A1]; Empire State Stem Cell Board from the
   New York State Health Department (NYSTEM) [N14C-002]
FX This work was supported by a Cancer Research Institute/Ludwig Institute
   for Cancer Research Cancer Vaccine Collaborative Grant (K.O.), an
   Anna-Maria Kellen Clinical Investigator Award of the Cancer Research
   Institute (K.O.), Ovarian Cancer Research Fund (K.O. and T.T.), Roswell
   Park Alliance Foundation (K.O. and T.T.), NCI Cancer Center Support
   Grant P30 CA016056, NIH T32CA108456, NIH1R01CA158318-01A1, and RPCI-UPCI
   Ovarian Cancer SPORE P50CA159981-01A1, the Empire State Stem Cell Board
   from the New York State Health Department (NYSTEM) N14C-002.
CR Berglund L, 2008, MOL CELL PROTEOMICS, V7, P2019, DOI 10.1074/mcp.R800013-MCP200
   Cerami E, 2012, CANCER DISCOV, V2, P401, DOI 10.1158/2159-8290.CD-12-0095
   Curiel TJ, 2004, NAT MED, V10, P942, DOI 10.1038/nm1093
   Galli S, 2015, LEUKEMIA RES, V39, P749, DOI 10.1016/j.leukres.2015.04.007
   Huang RY, 2015, ONCOTARGET, V6, P27359, DOI 10.18632/oncotarget.4751
   Jaiswal S, 2009, CELL, V138, P271, DOI 10.1016/j.cell.2009.05.046
   [鞠宝辉 Ju Baohui], 2013, [中国肿瘤临床, Chinese Journal of Clinical Oncology], V40, P440
   Majeti R, 2009, CELL, V138, P286, DOI 10.1016/j.cell.2009.05.045
   Matsuzaki J, 2010, P NATL ACAD SCI USA, V107, P7875, DOI 10.1073/pnas.1003345107
   Olenborg P. A., 2004, LEUKEMIA LYMPHOMA, V45, P1319
   Olenborg P.A., 2013, INT SCHOLARLY RES NO, V2013, P1
   Serov S., 1973, INT HISTOLOGICAL CLA, V9, P51
   Wang HM, 2015, INT J MOL SCI, V16, P3391, DOI 10.3390/ijms16023391
   Wang SF, 2011, PLOS ONE, V6, DOI 10.1371/journal.pone.0017621
   Willingham SB, 2012, P NATL ACAD SCI USA, V109, P6662, DOI 10.1073/pnas.1121623109
   2011, NATURE, V474, P609, DOI DOI 10.1038/NATURE10166
NR 16
TC 53
Z9 62
U1 1
U2 19
PU ACADEMIC PRESS INC ELSEVIER SCIENCE
PI SAN DIEGO
PA 525 B ST, STE 1900, SAN DIEGO, CA 92101-4495 USA
SN 0090-8258
EI 1095-6859
J9 GYNECOL ONCOL
JI Gynecol. Oncol.
PD NOV
PY 2016
VL 143
IS 2
BP 393
EP 397
DI 10.1016/j.ygyno.2016.08.325
PG 5
WC Oncology; Obstetrics & Gynecology
WE Science Citation Index Expanded (SCI-EXPANDED)
SC Oncology; Obstetrics & Gynecology
GA EA6MS
UT WOS:000386743900029
PM 27569584
OA Green Accepted
DA 2024-11-10
ER

PT J
AU Wang, HG
   Yung, MMH
   Xuan, Y
   Chen, FS
   Chan, WS
   Siu, MKY
   Long, RY
   Jia, S
   Liang, YH
   Xu, DK
   Song, ZF
   Tsui, SKW
   Ngan, HYS
   Chan, KKL
   Chan, DW
AF Wang, Huogang
   Yung, Mingo M. H.
   Xuan, Yang
   Chen, Fushun
   Chan, Waisun
   Siu, Michelle K. Y.
   Long, Runying
   Jia, Shuo
   Liang, Yonghao
   Xu, Dakang
   Song, Zhangfa
   Tsui, Stephen K. W.
   Ngan, Hextan Y. S.
   Chan, Karen K. L.
   Chan, David W.
TI Polyunsaturated fatty acids promote M2-like TAM deposition via dampening
   RhoA-YAP1 signaling in the ovarian cancer microenvironment
SO EXPERIMENTAL HEMATOLOGY & ONCOLOGY
LA English
DT Article
DE Tumor microenvironment; Immunometabolism; TAM polarization; Ovarian
   cancer and ascites; Polyunsaturated fatty acids; RhoA-YAP1 signaling
ID TUMOR-ASSOCIATED MACROPHAGES; POLARIZATION; MECHANISMS; PATHWAY; YAP/TAZ
AB BackgroundPeritoneal metastases frequently occur in epithelial ovarian cancer (EOC), resulting in poor prognosis and survival rates. Tumor-associated-macrophages (TAMs) massively infiltrate into ascites spheroids and are multi-polarized as protumoral M2-like phenotype, orchestrating the immunosuppression and promoting tumor progression. However, the impact of omental conditioned medium/ascites (OCM/AS) on TAM polarization and its function in tumor progression remains elusive.MethodsThe distribution and polarization of TAMs in primary and omental metastatic EOC patients' tumors and ascites were examined by m-IHC, FACS analysis, and immunofluorescence. QPCR, immunofluorescence, FACS analysis, lipid staining assay, ROS assay, and Seahorse real-time cell metabolic assay characterized TAMs as being polarized in the ascites microenvironment. The oncogenic role of TAMs in tumor cells was demonstrated by co-cultured migration/invasion, proliferation, and spheroid formation assays. Mechanistic studies of the regulations of TAM polarization were performed by using RNA-Seq, GTPase pull-down, G-LISA activation assays, and other biochemical assays. A Yap1 macrophages (M & Fcy;s) conditional knockout (cKO) mouse model demonstrated the roles of YAP1 in TAM polarization status and its pro-metastatic function. Finally, the anti-metastatic potential of targeting TAMs through restoring YAP1 by pharmacological agonist XMU MP1 was demonstrated in vitro and in vivo.ResultsAbundant polyunsaturated fatty acids (PUFAs) in OCM/AS suppressed RhoA-GTPase activities, which, in turn, downregulated nuclear YAP1 in M & Fcy;s, leading to increased protumoral TAM polarization accompanied by elevated OXPHOS metabolism. Abolishment of YAP1 in M & Fcy;s further confirmed that a higher M2/M1 ratio of TAM polarization could alleviate CD8+ T cell infiltration and cytotoxicity in vivo. Consistently, the loss of YAP1 has been observed in EOC metastatic tissues, suggesting its clinical relevance. On the contrary, restoration of YAP1 expression by pharmaceutical inhibition of MST1/2 induced conversion of M2-to-M1-like polarized M & Fcy;s, elevating the infiltration of CD8+ T cells and attenuating tumor growth.ConclusionThis study revealed that PUFAs-enriched OCM/AS of EOC promotes M2-like TAM polarization through RhoA-YAP1 inhibition, where YAP1 downregulation is required for accelerating protumoral M2-like TAM polarization, thereby causing immunosuppression and enhancing tumor progression. Conversion of M2-to-M1-like polarized M & Fcy;s through Yap1 activation inhibits tumor progression and contributes to developing potential TAMs-targeted immunotherapies in combating EOC peritoneal metastases.
C1 [Wang, Huogang; Yung, Mingo M. H.; Xuan, Yang; Chen, Fushun; Chan, Waisun; Siu, Michelle K. Y.; Long, Runying; Ngan, Hextan Y. S.; Chan, Karen K. L.; Chan, David W.] Univ Hong Kong, LKS Fac Med, Sch Clin Med, Dept Obstet & Gynaecol, Hong Kong, Peoples R China.
   [Wang, Huogang; Song, Zhangfa] Zhejiang Univ, Sir Run Run Shaw Hosp, Sch Med, Dept Colorectal Surg, Hangzhou 310016, Zhejiang, Peoples R China.
   [Jia, Shuo] Zhejiang Univ, Affiliated Hosp 2, Eye Ctr, Sch Med, Hangzhou 310009, Peoples R China.
   [Liang, Yonghao; Tsui, Stephen K. W.; Chan, David W.] Chinese Univ Hong Kong, Sch Biomed Sci, Hong Kong, Peoples R China.
   [Xu, Dakang] Shanghai Jiao Tong Univ, Fac Med Lab Sci, Ruijin Hosp, Sch Med, Shanghai 200030, Peoples R China.
   [Chan, David W.] Chinese Univ Hong Kong, Sch Med, Shenzhen 518172, Guangdong, Peoples R China.
C3 University of Hong Kong; Zhejiang University; Zhejiang University;
   Chinese University of Hong Kong; Shanghai Jiao Tong University; The
   Chinese University of Hong Kong, Shenzhen
RP Chan, KKL; Chan, DW (通讯作者)，Univ Hong Kong, LKS Fac Med, Sch Clin Med, Dept Obstet & Gynaecol, Hong Kong, Peoples R China.; Chan, DW (通讯作者)，Chinese Univ Hong Kong, Sch Biomed Sci, Hong Kong, Peoples R China.; Chan, DW (通讯作者)，Chinese Univ Hong Kong, Sch Med, Shenzhen 518172, Guangdong, Peoples R China.
EM kklchan@hku.hk; dwchan@cuhk.edu.cn
RI YUNG, Mingo Ming Ho/AHB-5775-2022; Tsui, Stephen/E-4385-2015
OI JIA, Shuo/0000-0003-4390-6067
FU Zhejiang Provincial Natural Science Foundation of China; LKS Faculty of
   Medicine, HKU
FX We appreciate Dr. RCC Chang (The University of Hong Kong) for providing
   LysM-Cre mice. We also thank Prof. Benjamin Tsang (University of Ottawa)
   for providing A2780cp cells, Prof. George Tsao (The University of Hong
   Kong) for providing OVCA433 cells, and Dr. Katherine Roby (University of
   Kansas Medical Center) for providing ID8 cells. The authors acknowledge
   the assistance of the Facilities and Services Centre for PanorOmic
   Sciences (CPOS), LKS Faculty of Medicine, HKU for all imaging analyses,
   Centre for Comparative Medicine Research (CCMR), LKS Faculty of
   Medicine, for all mouse model studies, and HaploX Biotechnology
   (Shenzhen, P.R. China) for RNA-seq service.
CR Al-Khalaifah H, 2020, FRONT VET SCI, V7, DOI 10.3389/fvets.2020.569939
   Aminin D, 2021, KAOHSIUNG J MED SCI, V37, P749, DOI 10.1002/kjm2.12405
   Aragona M, 2013, CELL, V154, P1047, DOI 10.1016/j.cell.2013.07.042
   Ardestani A, 2019, NAT COMMUN, V10, DOI 10.1038/s41467-019-12880-5
   Barsoum IB, 2014, CANCER RES, V74, P7185, DOI 10.1158/0008-5472.CAN-14-2598
   Biro M, 2014, BRIT J PHARMACOL, V171, P5491, DOI 10.1111/bph.12658
   Broadfield LA, 2021, DEV CELL, V56, P1363, DOI 10.1016/j.devcel.2021.04.013
   Bros M, 2019, CELLS-BASEL, V8, DOI 10.3390/cells8070733
   Bruen R, 2017, BRIT J CLIN PHARMACO, V83, P46, DOI 10.1111/bcp.12948
   Calder PC, 2002, EUR J CLIN NUTR, V56, pS14, DOI 10.1038/sj.ejcn.1601478
   Cassado AD, 2015, FRONT IMMUNOL, V6, DOI 10.3389/fimmu.2015.00225
   Chen RR, 2019, COMMUN BIOL, V2, DOI 10.1038/s42003-019-0508-1
   Davuluri GVN, 2023, FEBS J, V290, P3040, DOI 10.1111/febs.16465
   Dufies O, 2021, PLOS PATHOG, V17, DOI 10.1371/journal.ppat.1009504
   Flavell RA, 2010, NAT REV IMMUNOL, V10, P554, DOI 10.1038/nri2808
   Ford CE, 2020, BRIT J CANCER, V123, P9, DOI 10.1038/s41416-020-0875-x
   Gong YQ, 2020, INT J CANCER, V147, P1768, DOI 10.1002/ijc.32990
   GRECO AV, 1995, CLIN CHIM ACTA, V239, P13, DOI 10.1016/0009-8981(95)06093-S
   Hagemann T, 2008, J EXP MED, V205, P1261, DOI 10.1084/jem.20080108
   Jia QZ, 2022, EXP HEMATOL ONCOL, V11, DOI 10.1186/s40164-022-00277-y
   Jin HR, 2023, J HEMATOL ONCOL, V16, DOI 10.1186/s13045-023-01498-2
   Karanth S, 2013, DIS MODEL MECH, V6, P1365, DOI 10.1242/dmm.013425
   Kim S, 2016, CANCER SCI, V107, P1173, DOI 10.1111/cas.12987
   Koba K, 2014, OBES RES CLIN PRACT, V8, pE525, DOI 10.1016/j.orcp.2013.10.001
   Labani-Motlagh A, 2020, FRONT IMMUNOL, V11, DOI 10.3389/fimmu.2020.00940
   Lee U, 2022, BBA-MOL CELL RES, V1869, DOI 10.1016/j.bbamcr.2021.119201
   Liu MM, 2021, CIRC RES, V129, P909, DOI 10.1161/CIRCRESAHA.121.319687
   Liu Y, 2021, BIOMARK RES, V9, DOI 10.1186/s40364-020-00251-y
   Loyher PL, 2018, J EXP MED, V215, P2536, DOI 10.1084/jem.20180534
   Matthaios D, 2021, BIOMEDICINES, V9, DOI 10.3390/biomedicines9121949
   Meng ZP, 2016, GENE DEV, V30, P1, DOI 10.1101/gad.274027.115
   Mo YL, 2023, MOL CANCER, V22, DOI 10.1186/s12943-022-01703-9
   Notarnicola M, 2010, LIPIDS HEALTH DIS, V9, DOI 10.1186/1476-511X-9-135
   Pan YY, 2020, FRONT IMMUNOL, V11, DOI 10.3389/fimmu.2020.583084
   Poznanski SM, 2021, Cell Metab
   Prendeville H, 2022, CELL MOL IMMUNOL, V19, P432, DOI 10.1038/s41423-021-00781-x
   Qiao XH, 2023, LIPIDS HEALTH DIS, V22, DOI 10.1186/s12944-023-01807-1
   Quail DF, 2013, NAT MED, V19, P1423, DOI 10.1038/nm.3394
   Reinartz S, 2014, INT J CANCER, V134, P32, DOI 10.1002/ijc.28335
   Seo J, 2018, BMB REP, V51, P151, DOI 10.5483/BMBRep.2018.51.3.012
   Starr T, 2018, PLOS ONE, V13, DOI 10.1371/journal.pone.0193601
   Triastuti E, 2019, BRIT J PHARMACOL, V176, P3956, DOI 10.1111/bph.14795
   Udan RS, 2003, NAT CELL BIOL, V5, P914, DOI 10.1038/ncb1050
   van Baal JOAM, 2018, J HISTOCHEM CYTOCHEM, V66, DOI 10.1369/0022155417742897
   Wang LB, 2021, EXP HEMATOL ONCOL, V10, DOI 10.1186/s40164-021-00226-1
   Wu H, 2019, EMBO MOL MED, V11, DOI 10.15252/emmm.201910698
   Xiang XN, 2021, SIGNAL TRANSDUCT TAR, V6, DOI 10.1038/s41392-021-00484-9
   Xuan Y, 2022, THERANOSTICS, V12, P3534, DOI 10.7150/thno.70194
   Yin MZ, 2016, J CLIN INVEST, V126, P4157, DOI 10.1172/JCI87252
   Yu FX, 2012, CELL, V150, P780, DOI 10.1016/j.cell.2012.06.037
   Zanconato F, 2016, CANCER CELL, V29, P783, DOI 10.1016/j.ccell.2016.05.005
   Zhang MY, 2014, J OVARIAN RES, V7, DOI 10.1186/1757-2215-7-19
   Zhang Xia, 2008, Curr Protoc Immunol, VChapter 14, DOI 10.1002/0471142735.im1401s83
   Zhang Y, 2013, CELL RES, V23, P898, DOI 10.1038/cr.2013.75
   Zhao B, 2010, GENE DEV, V24, P72, DOI 10.1101/gad.1843810
   Zhou X, 2019, CELL REP, V27, P1176, DOI 10.1016/j.celrep.2019.03.028
   Zhu S, 2020, FRONT ONCOL, V10, DOI 10.3389/fonc.2020.01330
   Zhu SL, 2021, EXP HEMATOL ONCOL, V10, DOI 10.1186/s40164-021-00252-z
NR 58
TC 0
Z9 0
U1 0
U2 0
PU BMC
PI LONDON
PA CAMPUS, 4 CRINAN ST, LONDON N1 9XW, ENGLAND
EI 2162-3619
J9 EXP HEMATOL ONCOL
JI Exp. Hematol. Oncol.
PD AUG 28
PY 2024
VL 13
IS 1
AR 90
DI 10.1186/s40164-024-00558-8
PG 22
WC Oncology; Hematology
WE Science Citation Index Expanded (SCI-EXPANDED)
SC Oncology; Hematology
GA E0F1T
UT WOS:001299841400001
PM 39198883
OA gold
DA 2024-11-10
ER

PT J
AU Reinartz, S
   Lieber, S
   Pesek, J
   Brandt, DT
   Asafova, A
   Finkernagel, F
   Watzer, B
   Nockher, WA
   Nist, A
   Stiewe, T
   Jansen, JM
   Wagner, U
   Konzer, A
   Graumann, J
   Grosse, R
   Worzfeld, T
   Müller-Brüsselbach, S
   Müller, R
AF Reinartz, Silke
   Lieber, Sonja
   Pesek, Jelena
   Brandt, Dominique T.
   Asafova, Alina
   Finkernagel, Florian
   Watzer, Bernard
   Nockher, Wolfgang Andreas
   Nist, Andrea
   Stiewe, Thorsten
   Jansen, Julia M.
   Wagner, Uwe
   Konzer, Anne
   Graumann, Johannes
   Grosse, Robert
   Worzfeld, Thomas
   Mueller-Bruesselbach, Sabine
   Mueller, Rolf
TI Cell type-selective pathways and clinical associations of
   lysophosphatidic acid biosynthesis and signaling in the ovarian cancer
   microenvironment
SO MOLECULAR ONCOLOGY
LA English
DT Article
DE autotaxin; lipid signaling; lysophospholipid; macrophage; ovarian
   cancer; phospholipase
ID MESENCHYMAL TRANSITION; GENE-EXPRESSION; MIGRATION; INVASION;
   LYSOPHOSPHOLIPIDS; MACROPHAGES; AUTOTAXIN; VALIDATION; INHIBITION;
   SURVIVAL
AB The peritoneal fluid of ovarian carcinoma patients promotes cancer cell invasion and metastatic spread with lysophosphatidic acid (LPA) as a potentially crucial mediator. However, the origin of LPA in ascites and the clinical relevance of individual LPA species have not been addressed. Here, we show that the levels of multiple acyl-LPA species are strongly elevated in ascites versus plasma and are associated with short relapse-free survival. Data derived from transcriptome and secretome analyses of primary ascite-derived cells indicate that (a) the major route of LPA synthesis is the consecutive action of a secretory phospholipase A(2) (PLA(2)) and autotaxin, (b) that the components of this pathway are coordinately upregulated in ascites, and (c) that CD163+CD206+ tumor-associated macrophages play an essential role as main producers of PLA(2)G7 and autotaxin. The latter conclusion is consistent with mass spectrometry-based metabolomic analyses of conditioned medium from ascites cells, which showed that tumor-associated macrophages, but not tumor cells, are able to produce 20:4 acyl-LPA in lipid-free medium. Furthermore, our transcriptomic data revealed that LPA receptor (LPAR) genes are expressed in a clearly cell type-selective manner: While tumor cells express predominantly LPAR1-3, macrophages and T cells also express LPAR5 and LPAR6 at high levels, pointing to cell type-selective LPA signaling pathways. RNA profiling identified cytokines linked to cell motility and migration as the most conspicuous class of LPA-induced genes in macrophages, suggesting that LPA exerts protumorigenic properties at least in part via the tumor secretome.
C1 [Reinartz, Silke; Asafova, Alina] Ctr Tumor Biol & Immunol ZTI, Clin Gynecol Gynecol Oncol & Gynecol Endocrinol, Marburg, Germany.
   [Lieber, Sonja; Asafova, Alina; Finkernagel, Florian; Mueller-Bruesselbach, Sabine; Mueller, Rolf] Ctr Tumor Biol & Immunol ZTI, Inst Mol Biol & Tumor Res IMT, Marburg, Germany.
   [Pesek, Jelena; Watzer, Bernard; Nockher, Wolfgang Andreas] Philipps Univ, Metabol Core Facil, Marburg, Germany.
   [Brandt, Dominique T.; Grosse, Robert; Worzfeld, Thomas] Inst Pharmacol, Marburg, Germany.
   [Nist, Andrea; Stiewe, Thorsten] Philipps Univ, Genom Core Facil, Marburg, Germany.
   [Jansen, Julia M.; Wagner, Uwe] UKGM, Clin Gynecol Gynecol Oncol & Gynecol Endocrinol, Marburg, Germany.
   [Konzer, Anne; Graumann, Johannes] Max Planck Inst Heart & Lung Res, Biomol Mass Spectrometry, Bad Nauheim, Germany.
   [Konzer, Anne; Graumann, Johannes] German Ctr Cardiovasc Res DZHK, Kerckhoff Klin, Bad Nauheim, Germany.
   [Worzfeld, Thomas] Max Planck Inst Heart & Lung Res, Dept Pharmacol, Bad Nauheim, Germany.
C3 Philipps University Marburg; Philipps University Marburg; University
   Hospital of Giessen & Marburg; Max Planck Society; Kerckhoff Clinic;
   German Centre for Cardiovascular Research; Max Planck Society
RP Müller, R (通讯作者)，Philipps Univ, Ctr Tumor Biol & Immunol ZTI, Hans Meerwein Str 3, D-35043 Marburg, Germany.
EM rmueller@imt.uni-marburg.de
RI Wagner, Uwe/Y-4194-2018; Muller, Rolf/L-4997-2016
OI Muller, Rolf/0000-0003-3339-4248; Graumann,
   Johannes/0000-0002-3015-5850; Stiewe, Thorsten/0000-0003-0134-7826
FU Deutsche Forschungsgemeinschaft [RE 1590/1-1, MU 601/17-1]; Wilhelm
   Sander-Stiftung [2016.123.1]
FX This work was supported by grants from the Deutsche
   Forschungsgemeinschaft to S.R. (RE 1590/1-1) and R.M. (MU 601/17-1) and
   from the Wilhelm Sander-Stiftung (2016.123.1) to S.M.-B., S.R., and U.W.
   The authors are grateful to M. Alt, T. Plaum and A. Allmeroth for expert
   technical assistance.
CR Adhikary T, 2017, BMC GENOMICS, V18, DOI 10.1186/s12864-017-3630-9
   [Anonymous], 2016, OV CANC EV PAR RES C
   Bell D, 2011, NATURE, V474, P609, DOI 10.1038/nature10166
   Bian DF, 2004, CANCER RES, V64, P4209, DOI 10.1158/0008-5472.CAN-04-0060
   Burkhalter RJ, 2015, J BIOL CHEM, V290, P22143, DOI 10.1074/jbc.M115.641092
   Chun J., 2013, Lysophospholipid Receptors: Signaling and Biochemistry
   Fang XJ, 2004, J BIOL CHEM, V279, P9653, DOI 10.1074/jbc.M306662200
   Gaetano CG, 2009, MOL CARCINOGEN, V48, P801, DOI 10.1002/mc.20524
   Gentles AJ, 2015, NAT MED, V21, P938, DOI 10.1038/nm.3909
   Guescini M, 2008, BMC BIOINFORMATICS, V9, DOI 10.1186/1471-2105-9-326
   Györffy B, 2012, ENDOCR-RELAT CANCER, V19, P197, DOI 10.1530/ERC-11-0329
   Ha JH, 2016, ONCOTARGET, V7, P37664, DOI 10.18632/oncotarget.9224
   Hernandez L, 2016, GYNECOL ONCOL, V142, P332, DOI 10.1016/j.ygyno.2016.05.028
   Houben AJS, 2011, CANCER METAST REV, V30, P557, DOI 10.1007/s10555-011-9319-7
   Ince TA, 2015, NAT COMMUN, V6, DOI 10.1038/ncomms8419
   Jeon ES, 2010, EXP MOL MED, V42, P280, DOI 10.3858/emm.2010.42.4.027
   Jesionowska A, 2015, J RECEPT SIG TRANSD, V35, P578, DOI 10.3109/10799893.2015.1026444
   Kim KS, 2006, CANCER RES, V66, P7983, DOI 10.1158/0008-5472.CAN-05-4381
   Komachi M, 2009, CARCINOGENESIS, V30, P457, DOI 10.1093/carcin/bgp011
   Lee Z, 2006, CANCER RES, V66, P2740, DOI 10.1158/0008-5472.CAN-05-2947
   Li H, 2009, MOL CANCER THER, V8, P1692, DOI 10.1158/1535-7163.MCT-08-1106
   Lieber S, 2018, ONCOIMMUNOLOGY, V7, DOI 10.1080/2162402X.2018.1424672
   Lu J, 2002, J LIPID RES, V43, P463
   Mills GB, 2003, NAT REV CANCER, V3, P582, DOI 10.1038/nrc1143
   Nieto-Posadas A, 2012, NAT CHEM BIOL, V8, P78, DOI 10.1038/nchembio.712
   Park EK, 2007, INFLAMM RES, V56, P45, DOI 10.1007/s00011-007-6115-5
   Patch AM, 2015, NATURE, V521, P489, DOI 10.1038/nature14410
   Quach ND, 2014, BIOCHEM PHARMACOL, V90, P338, DOI 10.1016/j.bcp.2014.05.022
   Ray R, 2017, BLOOD, V129, P1177, DOI 10.1182/blood-2016-10-743757
   Reinartz S, 2016, GENOME BIOL, V17, DOI 10.1186/s13059-016-0956-6
   Reinartz S, 2014, INT J CANCER, V134, P32, DOI 10.1002/ijc.28335
   Ren J, 2006, CANCER RES, V66, P3006, DOI 10.1158/0008-5472.CAN-05-1292
   Rohnalter V, 2015, ONCOTARGET, V6, P40005, DOI 10.18632/oncotarget.5552
   SCHILDER RJ, 1990, INT J CANCER, V45, P416, DOI 10.1002/ijc.2910450306
   Schumann T, 2015, ONCOTARGET, V6, P13416, DOI 10.18632/oncotarget.3826
   Schwartz BM, 2001, GYNECOL ONCOL, V81, P291, DOI 10.1006/gyno.2001.6124
   Seo EJ, 2016, STEM CELLS, V34, P551, DOI 10.1002/stem.2279
   So J, 2004, GYNECOL ONCOL, V95, P314, DOI 10.1016/j.ygyno.2004.08.001
   Symowicz J, 2005, CANCER RES, V65, P2234, DOI 10.1158/0008.5472.CAN-04-2781
   Tanyi JL, 2003, CLIN CANCER RES, V9, P3534
   Tanyi JL, 2003, CANCER RES, V63, P1073
   Tigyi G, 2010, BRIT J PHARMACOL, V161, P241, DOI 10.1111/j.1476-5381.2010.00815.x
   TSUCHIYA S, 1980, INT J CANCER, V26, P171, DOI 10.1002/ijc.2910260208
   Vidot S, 2010, CELL SIGNAL, V22, P926, DOI 10.1016/j.cellsig.2010.01.017
   Wallner S, 2011, CHEM PHYS LIPIDS, V164, P573, DOI 10.1016/j.chemphyslip.2011.06.008
   Westermann AM, 1998, ANN ONCOL, V9, P437, DOI 10.1023/A:1008217129273
   Willier S, 2013, BIOL CELL, V105, P317, DOI 10.1111/boc.201300011
   Worzfeld T, 2018, MOL CELL PROTEOMICS, V17, P270, DOI 10.1074/mcp.RA117.000400
   Worzfeld T, 2017, FRONT ONCOL, V7, DOI 10.3389/fonc.2017.00024
   Xiao YJ, 2001, ANAL BIOCHEM, V290, P302, DOI 10.1006/abio.2001.5000
   Xu Y, 2004, BIOORG MED CHEM LETT, V14, P5323, DOI 10.1016/j.bmcl.2004.08.019
   Xu Y, 1995, CLIN CANCER RES, V1, P1223
   Yang LV, 2005, BLOOD, V105, P1127, DOI 10.1182/blood-2004-05-1916
   Yung YC, 2014, J LIPID RES, V55, P1192, DOI 10.1194/jlr.R046458
NR 54
TC 53
Z9 56
U1 0
U2 6
PU WILEY
PI HOBOKEN
PA 111 RIVER ST, HOBOKEN 07030-5774, NJ USA
SN 1878-0261
J9 MOL ONCOL
JI Mol. Oncol.
PD FEB
PY 2019
VL 13
IS 2
BP 185
EP 201
DI 10.1002/1878-0261.12396
PG 17
WC Oncology
WE Science Citation Index Expanded (SCI-EXPANDED)
SC Oncology
GA HK2NA
UT WOS:000457747900005
PM 30353652
OA Green Published, gold
DA 2024-11-10
ER

PT J
AU Shen, YA
   Shyu, IL
   Lu, M
   He, CL
   Hsu, YM
   Liang, HF
   Liu, CP
   Liu, RS
   Shen, BJ
   Wei, YH
   Chuang, CM
AF Shen, Yao An
   Shyu, Ing Luen
   Lu, Maggie
   He, Chun Lin
   Hsu, Yen Mei
   Liang, Hsiang Fa
   Liu, Chih Peng
   Liu, Ren Shyan
   Shen, Biing Jiun
   Wei, Yau Huei
   Chuang, Chi Mu
TI Bypassing the EPR effect with a nanomedicine harboring a
   sustained-release function allows better tumor control
SO INTERNATIONAL JOURNAL OF NANOMEDICINE
LA English
DT Article
DE enhanced permeability and retention effect; liposome; paclitaxel;
   ovarian cancer
ID PHASE-III TRIAL; CANCER STEM-CELLS; OVARIAN-CANCER; INTRAPERITONEAL
   CHEMOTHERAPY; DRUG-DELIVERY; BREAST-CANCER; CONVENTIONAL DOXORUBICIN;
   CYTOREDUCTIVE SURGERY; FUTURE-DIRECTIONS; 1ST-LINE THERAPY
AB The current enhanced permeability and retention (EPR)-based approved nanomedicines have had little impact in terms of prolongation of overall survival in patients with cancer. For example, the two Phase III trials comparing Doxil (R), the first nanomedicine approved by the US Food and Drug Administration, with free doxorubicin did not find an actual translation of the EPR effect into a statistically significant increase in overall survival but did show less cardiotoxicity. In the current work, we used a two-factor factorial experimental design with intraperitoneal versus intravenous delivery and nanomedicine versus free drug as factors to test our hypothesis that regional (intraperitoneal) delivery of nanomedicine may better increase survival when compared with systemic delivery. In this study, we demonstrate that bypassing, rather than exploiting, the EPR effect via intraperitoneal delivery of nanomedicine harboring a sustained-release function demonstrates dual pharmacokinetic advantages, producing more efficient tumor control and suppressing the expression of stemness markers, epithelial-mesenchymal transition, angiogenesis signals, and multidrug resistance in the tumor microenvironment. Metastases to vital organs (eg, lung, liver, and lymphatic system) are also better controlled by intraperitoneal delivery of nanomedicine than by standard systemic delivery of the corresponding free drug. Moreover, the intraperitoneal delivery of nanomedicine has the potential to replace hyperthermic intraperitoneal chemotherapy because it shows equal efficacy and lower toxicity. In terms of efficacy, exploiting the EPR effect may not be the best approach for developing a nanomedicine. Because intraperitoneal chemotherapy is a type of regional chemotherapy, the pharmaceutical industry might consider the regional delivery of nanomedicine as a valid alternative pathway to develop their nanomedicine(s) with the goal of better tumor control in the future.
C1 [Shen, Yao An; Wei, Yau Huei] Natl Yang Ming Univ, Sch Med, Inst Mol Biol & Biochem, Taipei 112, Taiwan.
   [Shyu, Ing Luen; Hsu, Yen Mei; Chuang, Chi Mu] Natl Yang Ming Univ, Sch Med, Inst Clin Med, Taipei 112, Taiwan.
   [Lu, Maggie; Liang, Hsiang Fa; Liu, Chih Peng] Ind Technol Res Inst, Biomed Technol & Device Res Labs, Hsinchu, Taiwan.
   [He, Chun Lin; Chuang, Chi Mu] Taipei Vet Gen Hosp, Dept Obstet & Gynecol, Div Gynecol Oncol, Taipei, Taiwan.
   [Liu, Ren Shyan] Natl Yang Ming Univ, Dept Biomed Imaging & Radiol Sci, Taipei 112, Taiwan.
   [Liu, Ren Shyan] Taipei Vet Gen Hosp, Natl PET Cyclotron Ctr, Taipei, Taiwan.
   [Shen, Biing Jiun] Nanyang Technol Univ, Div Psychol, Singapore 639798, Singapore.
C3 National Yang Ming Chiao Tung University; National Yang Ming Chiao Tung
   University; Industrial Technology Research Institute - Taiwan; Taipei
   Veterans General Hospital; National Yang Ming Chiao Tung University;
   Taipei Veterans General Hospital; Nanyang Technological University
RP Chuang, CM (通讯作者)，Natl Yang Ming Univ, Sch Med, Inst Clin Med, 155 Sec 2,Linong St, Taipei 112, Taiwan.
EM cmjuang@gmail.com
RI She, Ji/AAW-6150-2021; Wei, Yau-Huei/ABA-6841-2021
OI Shen, Yao-An/0000-0002-4393-2794; Wei, Yau-Huei/0000-0002-6429-2546
FU National Science Council of Taiwan [NSC 101-2623-E-01-0001-NU]
FX This work was supported in part by a grant from the National Science
   Council of Taiwan (NSC 101-2623-E-01-0001-NU). The authors thank the
   Genomics Research Center, National Yang Ming University, for providing
   facilities and support for tumor imaging and flow cytometric analysis.
CR Alberts DS, 1996, NEW ENGL J MED, V335, P1950, DOI 10.1056/NEJM199612263352603
   Allison KH, 2004, ARCH PATHOL LAB MED, V128, P1418
   Armstrong DK, 2006, NEW ENGL J MED, V354, P34, DOI 10.1056/NEJMoa052985
   Baba T, 2013, SURG TODAY, V43, P648, DOI 10.1007/s00595-012-0281-y
   Bharali DJ, 2010, PHARMACOL THERAPEUT, V128, P324, DOI 10.1016/j.pharmthera.2010.07.007
   Ceelen WP, 2010, NAT REV CLIN ONCOL, V7, P108, DOI 10.1038/nrclinonc.2009.217
   Chou TC, 2006, PHARMACOL REV, V58, P621, DOI 10.1124/pr.58.3.10
   Chou TC, 2010, CANCER RES, V70, P440, DOI 10.1158/0008-5472.CAN-09-1947
   Cojoc Monica, 2013, Onco Targets Ther, V6, P1347, DOI 10.2147/OTT.S36109
   Danhier F, 2010, J CONTROL RELEASE, V148, P135, DOI 10.1016/j.jconrel.2010.08.027
   DELGADO G, 1989, AM J OBSTET GYNECOL, V160, P812, DOI 10.1016/0002-9378(89)90296-2
   Di Miceli D, 2012, EUR REV MED PHARMACO, V16, P737
   Driscoll JJ, 2009, CANCER J, V15, P401, DOI 10.1097/PPO.0b013e3181bdc2e0
   Elias D, 2012, SURG ONCOL CLIN N AM, V21, P611, DOI 10.1016/j.soc.2012.07.014
   Gervasoni JE, 2000, SURG CLIN N AM, V80, P1631, DOI 10.1016/S0039-6109(05)70253-X
   Glantz MJ, 1999, J CLIN ONCOL, V17, P3110, DOI 10.1200/JCO.1999.17.10.3110
   Gradishar WJ, 2005, J CLIN ONCOL, V23, P7794, DOI 10.1200/JCO.2005.04.937
   Halkia E, 2012, GASTROENT RES PRACT, V2012
   Harless WW, 2011, CANCER CELL INT, V11, DOI 10.1186/1475-2867-11-1
   Harris L, 2002, CANCER, V94, P25, DOI 10.1002/cncr.10201
   Helm CW, 2012, SURG ONCOL CLIN N AM, V21, P645, DOI 10.1016/j.soc.2012.07.007
   HIGUCHI T, 1961, J PHARM SCI, V50, P874, DOI 10.1002/jps.2600501018
   Jacquet P, 1998, CANCER CHEMOTH PHARM, V41, P147
   Kobayashi H, 2014, THERANOSTICS, V4, P81, DOI 10.7150/thno.7193
   Kondo Toru, 2007, Cancer Biomarkers, V3, P245
   Langyel E, 2010, AM J PATHOL, V177, P1053, DOI 10.2353/ajpath.2010.100105
   Lapenna S, 2009, NAT REV DRUG DISCOV, V8, P547, DOI 10.1038/nrd2907
   Leung AWY, 2014, NANOMEDICINE-UK, V9, P501, DOI 10.2217/nnm.13.220
   LINDHOLM A, 1993, CLIN PHARMACOL THER, V54, P205, DOI 10.1038/clpt.1993.132
   Liu J, 2009, CANCER RES, V69, P1174, DOI 10.1158/0008-5472.CAN-08-1753
   Lombardi G, 2012, CANCER CHEMOTH PHARM, V69, P781, DOI 10.1007/s00280-011-1765-y
   Markman M, 2003, LANCET ONCOL, V4, P277, DOI 10.1016/S1470-2045(03)01074-X
   Minchinton AI, 2006, NAT REV CANCER, V6, P583, DOI 10.1038/nrc1893
   Muntz HG, 2008, CANCER-AM CANCER SOC, V113, P490, DOI 10.1002/cncr.23576
   Nagayasu A, 1999, ADV DRUG DELIVER REV, V40, P75, DOI 10.1016/S0169-409X(99)00041-1
   Nguyen LV, 2012, NAT REV CANCER, V12, P133, DOI 10.1038/nrc3184
   Nounou Mohamed Mahmoud, 2006, Acta Pharmaceutica (Zagreb), V56, P311
   O'Brien MER, 2004, ANN ONCOL, V15, P440, DOI 10.1093/annonc/mdh097
   PARKER RJ, 1981, CANCER RES, V41, P1311
   Pasquier E, 2011, TRANSL ONCOL, V4, P189, DOI 10.1593/tlo.11124
   Pasquier E, 2010, NAT REV CLIN ONCOL, V7, P455, DOI 10.1038/nrclinonc.2010.82
   PATEL KR, 1984, INT J CANCER, V34, P717, DOI 10.1002/ijc.2910340520
   Polyak K, 2009, NAT REV CANCER, V9, P265, DOI 10.1038/nrc2620
   Prabhakar U, 2013, CANCER RES, V73, P2412, DOI 10.1158/0008-5472.CAN-12-4561
   Reed CL, CONTROL SAMPLES ANNE, V4
   Singh A, 2010, ONCOGENE, V29, P4741, DOI 10.1038/onc.2010.215
   Socinski MA, 2012, J CLIN ONCOL, V30, P2055, DOI 10.1200/JCO.2011.39.5848
   Triola M.F., 2014, Elementary statistics, V12
   Venditto VJ, 2013, ADV DRUG DELIVER REV, V65, P80, DOI 10.1016/j.addr.2012.09.038
   Yan TD, 2007, ANN SURG ONCOL, V14, P2702, DOI 10.1245/s10434-007-9487-4
   Yan TD, 2007, ANN SURG ONCOL, V14, P484, DOI 10.1245/s10434-006-9182-x
   Zhao Y, 2013, ADV DRUG DELIVER REV, V65, P1763, DOI 10.1016/j.addr.2013.09.016
NR 52
TC 12
Z9 14
U1 0
U2 24
PU DOVE MEDICAL PRESS LTD
PI ALBANY
PA PO BOX 300-008, ALBANY, AUCKLAND 0752, NEW ZEALAND
SN 1178-2013
J9 INT J NANOMED
JI Int. J. Nanomed.
PY 2015
VL 10
BP 2485
EP 2502
DI 10.2147/IJN.S78321
PG 18
WC Nanoscience & Nanotechnology; Pharmacology & Pharmacy
WE Science Citation Index Expanded (SCI-EXPANDED)
SC Science & Technology - Other Topics; Pharmacology & Pharmacy
GA CE5EN
UT WOS:000351853400001
PM 25848266
OA gold, Green Published
DA 2024-11-10
ER

PT J
AU Ju, HY
   Youn, SY
   Kang, J
   Whang, MY
   Choi, YJ
   Han, MR
AF Ju, Hye-Yeon
   Youn, Seo Yeon
   Kang, Jun
   Whang, Min Yeop
   Choi, Youn Jin
   Han, Mi-Ryung
TI Integrated analysis of spatial transcriptomics and CT phenotypes for
   unveiling the novel molecular characteristics of recurrent and
   non-recurrent high-grade serous ovarian cancer
SO BIOMARKER RESEARCH
LA English
DT Article
DE High-grade serous ovarian cancer; Spatial transcriptomics;
   Radiogenomics; Tumor microenvironment
ID DISEASE DISSEMINATION; BREAST-CANCER; EXPRESSION; METASTASIS;
   INHIBITION; PATHWAY; RADIOGENOMICS; CHEMOTHERAPY; SENSITIVITY; CARCINOMA
AB BackgroundHigh-grade serous ovarian cancer (HGSOC), which is known for its heterogeneity, high recurrence rate, and metastasis, is often diagnosed after being dispersed in several sites, with about 80% of patients experiencing recurrence. Despite a better understanding of its metastatic nature, the survival rates of patients with HGSOC remain poor.MethodsOur study utilized spatial transcriptomics (ST) to interpret the tumor microenvironment and computed tomography (CT) to examine spatial characteristics in eight patients with HGSOC divided into recurrent (R) and challenging-to-collect non-recurrent (NR) groups.ResultsBy integrating ST data with public single-cell RNA sequencing data, bulk RNA sequencing data, and CT data, we identified specific cell population enrichments and differentially expressed genes that correlate with CT phenotypes. Importantly, we elucidated that tumor necrosis factor-alpha signaling via NF-kappa B, oxidative phosphorylation, G2/M checkpoint, E2F targets, and MYC targets served as an indicator of recurrence (poor prognostic markers), and these pathways were significantly enriched in both the R group and certain CT phenotypes. In addition, we identified numerous prognostic markers indicative of nonrecurrence (good prognostic markers). Downregulated expression of PTGDS was linked to a higher number of seeding sites (>= 3) in both internal HGSOC samples and public HGSOC TCIA and TCGA samples. Additionally, lower PTGDS expression in the tumor and stromal regions was observed in the R group than in the NR group based on our ST data. Chemotaxis-related markers (CXCL14 and NTN4) and markers associated with immune modulation (DAPL1 and RNASE1) were also found to be good prognostic markers in our ST and radiogenomics analyses.ConclusionsThis study demonstrates the potential of radiogenomics, combining CT and ST, for identifying diagnostic and therapeutic targets for HGSOC, marking a step towards personalized medicine.
C1 [Ju, Hye-Yeon; Han, Mi-Ryung] Incheon Natl Univ, Coll Life Sci & Bioengn, Div Life Sci, Incheon 22012, South Korea.
   [Youn, Seo Yeon] Catholic Univ Korea, Seoul St Marys Hosp, Coll Med, Dept Radiol, Seoul 06591, South Korea.
   [Kang, Jun] Catholic Univ Korea, Seoul St Marys Hosp, Coll Med, Dept Hosp Pathol, Seoul 06591, South Korea.
   [Whang, Min Yeop; Choi, Youn Jin] Catholic Univ Korea, Seoul St Marys Hosp, Coll Med, Dept Obstet & Gynecol, Seoul 06591, South Korea.
   [Choi, Youn Jin] Catholic Univ Korea, Coll Med, Canc Res Inst, Seoul 06591, South Korea.
   [Han, Mi-Ryung] Incheon Natl Univ, Inst New Drug Dev, Coll Life Sci & Bioengn, Incheon 22012, South Korea.
C3 Incheon National University; Catholic University of Korea; Seoul St.
   Mary's Hospital; Seoul St. Mary's Hospital; Catholic University of
   Korea; Catholic University of Korea; Seoul St. Mary's Hospital; Catholic
   University of Korea; Incheon National University
RP Han, MR (通讯作者)，Incheon Natl Univ, Coll Life Sci & Bioengn, Div Life Sci, Incheon 22012, South Korea.; Choi, YJ (通讯作者)，Catholic Univ Korea, Seoul St Marys Hosp, Coll Med, Dept Obstet & Gynecol, Seoul 06591, South Korea.; Choi, YJ (通讯作者)，Catholic Univ Korea, Coll Med, Canc Res Inst, Seoul 06591, South Korea.; Han, MR (通讯作者)，Incheon Natl Univ, Inst New Drug Dev, Coll Life Sci & Bioengn, Incheon 22012, South Korea.
EM yunno@catholic.ac.kr; genetic0309@inu.ac.kr
RI Choi, Youn/AAS-3301-2021
OI Ju, Hye-Yeon/0000-0002-3208-4611
FU National Research Foundation of Korea (NRF) - Korea government (MSIT )
   [2020R1C1C1012288, 2022R1C1C1008593]
FX This work was supported by the National Research Foundation of Korea
   (NRF) grant funded by the Korea government (MSIT) (No. 2020R1C1C1012288
   and No. 2022R1C1C1008593).
CR Alves MR, 2019, ONCOL REP, V41, P2254, DOI 10.3892/or.2019.6984
   Amin MB, 2017, CA-CANCER J CLIN, V67, P93, DOI 10.3322/caac.21388
   Bowtell DD, 2015, NAT REV CANCER, V15, P668, DOI 10.1038/nrc4019
   Buttarelli M, 2020, CANCERS, V12, DOI 10.3390/cancers12040966
   Coulthard LG, 2015, J IMMUNOL, V194, P3542, DOI 10.4049/jimmunol.1403068
   Cox VL, 2017, RADIOLOGY, V283, P314, DOI 10.1148/radiol.2017152224
   Cuddihy AR, 2003, INT REV CYTOL, V222, P99
   Dahiya N, 2020, FUTUR SCI OA, V6, DOI 10.2144/fsoa-2019-0123
   Davies S, 2014, INT J GYNECOL PATHOL, V33, P402, DOI 10.1097/PGP.0000000000000081
   Dries R, 2021, GENOME BIOL, V22, DOI 10.1186/s13059-021-02286-2
   Du J, 2023, J TRANSL MED, V21, DOI 10.1186/s12967-023-04150-2
   Efremova M, 2020, NAT PROTOC, V15, P1484, DOI 10.1038/s41596-020-0292-x
   Engqvist H, 2019, BMC CANCER, V19, DOI 10.1186/s12885-019-6084-4
   Erickson A, 2022, NATURE, V608, P360, DOI 10.1038/s41586-022-05023-2
   Fan XJ, 2018, HISTOL HISTOPATHOL, V33, P673, DOI 10.14670/HH-11-960
   Ferri-Borgogno S, 2023, CANCER RES, V83, P1503, DOI 10.1158/0008-5472.CAN-22-1821
   Fuh KC, 2021, GYNECOL ONCOL, V163, P254, DOI 10.1016/j.ygyno.2021.08.020
   Galhenage P, 2023, CELL REP, V42, DOI 10.1016/j.celrep.2023.113144
   González-Martín A, 2019, NEW ENGL J MED, V381, P2391, DOI 10.1056/NEJMoa1910962
   Hafemeister C, 2019, GENOME BIOL, V20, DOI 10.1186/s13059-019-1874-1
   Hao YP, 2021, MEDICINE, V100, DOI 10.1097/MD.0000000000026188
   Hao YH, 2021, CELL, V184, P3573, DOI 10.1016/j.cell.2021.04.048
   Hedditch EL, 2014, JNCI-J NATL CANCER I, V106, DOI 10.1093/jnci/dju149
   Herath NI, 2006, BMC CANCER, V6, DOI 10.1186/1471-2407-6-144
   Hetland TE, 2012, GYNECOL ONCOL, V126, P460, DOI 10.1016/j.ygyno.2012.05.029
   Hromas R, 1999, BIOCHEM BIOPH RES CO, V255, P703, DOI 10.1006/bbrc.1999.0257
   Hu JQ, 2022, ISCIENCE, V25, DOI 10.1016/j.isci.2022.104628
   Hu X, 2024, CANCER LETT, V581, DOI 10.1016/j.canlet.2023.216466
   Ignacio RMC, 2018, IMMUNE NETW, V18, DOI 10.4110/in.2018.18.e29
   Ignacio RMC, 2016, PLOS ONE, V11, DOI 10.1371/journal.pone.0164189
   Izar B, 2020, NAT MED, V26, P1271, DOI 10.1038/s41591-020-0926-0
   Jacobs IJ, 2016, LANCET, V387, P945, DOI 10.1016/S0140-6736(15)01224-6
   Jang K, 2017, EMBO MOL MED, V9, P304, DOI 10.15252/emmm.201606840
   Jukonen J, 2021, SCI REP-UK, V11, DOI 10.1038/s41598-021-88382-6
   KIKUCHI Y, 1986, CANCER RES, V46, P3364
   Klejewski A, 2017, ONCOTARGET, V8, P74466, DOI 10.18632/oncotarget.20169
   Lewis SM, 2021, NAT METHODS, V18, P997, DOI 10.1038/s41592-021-01203-6
   Li C, 2019, P NATL ACAD SCI USA, V116, P619, DOI 10.1073/pnas.1814027116
   Li H, 2006, ONCOGENE, V25, P713, DOI 10.1038/sj.onc.1209111
   Li X, 2020, ONCOTARGETS THER, V13, P8161, DOI 10.2147/OTT.S250392
   Liu C, 2021, CANCERS, V13, DOI 10.3390/cancers13123065
   Luo M, 2019, BIOCHEM BIOPH RES CO, V513, P528, DOI 10.1016/j.bbrc.2019.04.016
   Maowulieti G, 2023, IMMUN INFLAMM DIS, V11, DOI 10.1002/iid3.1059
   Marx V, 2021, NAT METHODS, V18, P9, DOI 10.1038/s41592-020-01033-y
   Mullen MM, 2022, MOL CANCER RES, V20, P265, DOI 10.1158/1541-7786.MCR-21-0302
   Nougaret S, 2017, RADIOLOGY, V285, P472, DOI 10.1148/radiol.2017161697
   Oliveira MF, 2024, bioRxiv, DOI [10.1101/2024.06.04.597233, DOI 10.1101/2024.06.04.597233, 10.1101/2024.06.04.597233v1, DOI 10.1101/2024.06.04.597233V1]
   Oshi M, 2020, CELLS-BASEL, V9, DOI 10.3390/cells9071643
   Pinker K, 2018, RADIOLOGY, V287, P732, DOI 10.1148/radiol.2018172171
   Raninga PV, 2023, MOL THER, V31, DOI 10.1016/j.ymthe.2022.12.011
   Robinson MD, 2010, BIOINFORMATICS, V26, P139, DOI 10.1093/bioinformatics/btp616
   Salmaninejad A, 2019, J CELL PHYSIOL, V234, P16824, DOI 10.1002/jcp.28358
   Senent Y, 2021, CANCERS, V13, DOI 10.3390/cancers13153806
   Sergushichev AA, 2016, bioRxiv, DOI DOI 10.1101/060012
   Shellenberger TD, 2004, CANCER RES, V64, P8262, DOI 10.1158/0008-5472.CAN-04-2056
   Soslow RA, 2008, INT J GYNECOL PATHOL, V27, P161, DOI 10.1097/PGP.0b013e31815ea812
   Stack MS, 2019, CANCERS, V11, DOI 10.3390/cancers11010021
   Su RJ, 2021, TRANSL CANCER RES, V10, P827, DOI 10.21037/tcr-20-2604
   Subramanian A, 2005, P NATL ACAD SCI USA, V102, P15545, DOI 10.1073/pnas.0506580102
   Tan DSP, 2006, LANCET ONCOL, V7, P925, DOI 10.1016/S1470-2045(06)70939-1
   Tang DF, 2017, MED SCI MONIT BASIC, V23, P141, DOI 10.12659/MSMBR.903910
   Tanner B, 2006, J CLIN ONCOL, V24, P4317, DOI 10.1200/JCO.2005.04.8397
   Torre LA, 2015, CA-CANCER J CLIN, V65, P87, DOI 10.3322/caac.21262
   Torres D, 2018, GYNECOL ONCOL, V150, P227, DOI 10.1016/j.ygyno.2018.06.002
   Torres D, 2017, GYNECOL ONCOL, V147, P503, DOI 10.1016/j.ygyno.2017.09.021
   Traag VA, 2019, SCI REP-UK, V9, DOI 10.1038/s41598-019-41695-z
   Trinh XB, 2009, BRIT J CANCER, V100, P971, DOI 10.1038/sj.bjc.6604921
   Vargas HA, 2017, RADIOLOGY, V285, P482, DOI 10.1148/radiol.2017161870
   Vargas HA, 2015, RADIOLOGY, V274, P742, DOI 10.1148/radiol.14141477
   Vaughan S, 2011, NAT REV CANCER, V11, P719, DOI 10.1038/nrc3144
   Vázquez-García I, 2022, NATURE, V612, P778, DOI 10.1038/s41586-022-05496-1
   Wang Xuzhen, 2023, Ann Transl Med, V11, P147, DOI 10.21037/atm-22-6637
   Wang YN, 2023, INT J BIOL SCI, V19, P2957, DOI 10.7150/ijbs.84592
   Wilczynski J, 2024, BIOMEDICINES, V12, DOI 10.3390/biomedicines12010229
   Wiley SR, 2001, IMMUNITY, V15, P837, DOI 10.1016/S1074-7613(01)00232-1
   Xu JF, 2022, CLIN CANCER RES, V28, P3590, DOI 10.1158/1078-0432.CCR-22-0296
   Xu XP, 2017, ONCOL REP, V37, P449, DOI 10.3892/or.2016.5239
   Yang C, 2022, CANCER CELL INT, V22, DOI 10.1186/s12935-022-02791-9
   Yi LL, 2022, SCI REP-UK, V12, DOI 10.1038/s41598-022-14575-2
   Yuan HJ, 2022, GENES-BASEL, V13, DOI 10.3390/genes13060993
   Zack TI, 2013, NAT GENET, V45, P1134, DOI 10.1038/ng.2760
   Zeng M, 2018, ELIFE, V7, DOI 10.7554/eLife.39030
   Zhang Y, 2022, Arch Med Sci
   Zhao ZY, 2023, CANCERS, V15, DOI 10.3390/cancers15010062
   Zhu LL, 2022, NAT CELL BIOL, V24, P1165, DOI 10.1038/s41556-022-00942-8
NR 85
TC 0
Z9 0
U1 3
U2 3
PU BMC
PI LONDON
PA CAMPUS, 4 CRINAN ST, LONDON N1 9XW, ENGLAND
EI 2050-7771
J9 BIOMARK RES
JI Biomark. Res.
PD AUG 12
PY 2024
VL 12
IS 1
AR 80
DI 10.1186/s40364-024-00632-7
PG 21
WC Oncology; Medicine, Research & Experimental
WE Science Citation Index Expanded (SCI-EXPANDED)
SC Oncology; Research & Experimental Medicine
GA C5C5O
UT WOS:001289544200001
PM 39135097
OA gold
DA 2024-11-10
ER

PT J
AU Song, Y
   Li, LM
   Xi, Y
AF Song, Yan
   Li, Liming
   Xi, Yan
TI Lysine demethylase 3A in hypoxic macrophages promotes ovarian cancer
   development through regulation of the vascular endothelial growth factor
   A/Akt signaling
SO TISSUE & CELL
LA English
DT Article
DE Hypoxia; Macrophages; Lysine demethylase 3A; Vascular endothelial growth
   factor A; Akt
AB Background: Hypoxia is a vital feature of the tumor microenvironment of OC. Previous evidence exposes that tumor-associated macrophages (TAMs) are connected with the development of ovarian cancer (OC), whereas the accurate regulatory mechanism of hypoxic macrophages regulating tumor advancement remains unclear. Herein, we examined whether the lysine demethylase 3 A (KDM3A) in hypoxic macrophages expedited the development of OC cells.Methods: The contents of hypoxia inducible factor-1 alpha (HIF-1 alpha), CD163, CD80, KDM3A, and p-Akt/Akt were detected by western blot. Genomic Spatial Event 4630, Molecular Signatures Database, and Comparative Toxicogenomics Database were utilized for correlated gene prediction. The OC cells viability was scrutinized by cell counting kit-8 assay. The cell proliferation was inspected by 5-Ethynyl-2 '-deoxyuridine assay. The vascular endothelial growth factor A (VEGF) level was detected by Enzyme-linked immunosorbent assay.Results: M2 polarization of TAMs was associated with poor prognosis in sufferers with OC. The OC sufferers with high level of CD163 or low level of CD80 were linked with poor overall survival and disease specific survival. Hypoxia induced THP-1-derived macrophages M2 polarization. KDM3A was high-expressed in hypoxia induced macrophages. Upregulated KDM3A in hypoxic macrophages facilitated OC cell proliferation. KDM3A upregulation in hypoxic macrophages stimulated Akt signaling activation in OC cells. KDM3A in hypoxic macrophages promoted VEGF secretion to activate Akt signaling in OC cells. VEGF inhibition or Akt signaling inactivation reversed the effects of KDM3A in hypoxic macrophages on OC cells viability and proliferation.Conclusion: The KDM3A content and M2 polarization were enhanced in hypoxic macrophages, and KDM3A in hypoxic macrophages promoted OC development through regulation of the VEGF/Akt signaling pathway.
C1 [Song, Yan] Harbin Med Univ, Affiliated Hosp 2, Second Operating Room, Harbin 150001, Peoples R China.
   [Li, Liming] Qingdao Special Serv men Recuperat Ctr PLA Navy, Dept Dis Control & Prevent, Qingdao 266071, Peoples R China.
   [Xi, Yan] Weinan Maternal & Child Hlth Hosp, Nursing Dept, Weinan 714000, Peoples R China.
   [Xi, Yan] Weinan Maternal & Child Hlth Hosp, Nursing Dept, 114 Cent Sect Tung Fung St, Weinan 714000, Shaanxi, Peoples R China.
C3 Harbin Medical University
RP Xi, Y (通讯作者)，Weinan Maternal & Child Hlth Hosp, Nursing Dept, 114 Cent Sect Tung Fung St, Weinan 714000, Shaanxi, Peoples R China.
EM xiyan_wn@163.com
CR Ahmad A, 2022, J CELL BIOCHEM, V123, P1938, DOI 10.1002/jcb.30344
   An YY, 2021, INT J CANCER, V149, P21, DOI 10.1002/ijc.33408
   Bai RX, 2022, MOL CANCER, V21, DOI 10.1186/s12943-022-01645-2
   Boutilier AJ, 2021, INT J MOL SCI, V22, DOI 10.3390/ijms22136995
   Chen HJ, 2018, INT J CANCER, V143, P3106, DOI 10.1002/ijc.31750
   Chen X, 2018, CANCER LETT, V435, P80, DOI 10.1016/j.canlet.2018.08.001
   Colvin EK, 2014, FRONT ONCOL, V4, DOI 10.3389/fonc.2014.00137
   Ediriweera MK, 2019, SEMIN CANCER BIOL, V59, P147, DOI 10.1016/j.semcancer.2019.05.012
   El-Arabey AA, 2023, MED ONCOL, V40, DOI 10.1007/s12032-023-01987-x
   El-Arabey AA, 2021, HUM CELL, V34, P1934, DOI 10.1007/s13577-021-00598-w
   El-Arabey AA, 2020, HUM CELL, V33, P904, DOI 10.1007/s13577-020-00368-0
   El-Arabey AA, 2020, CELL SIGNAL, V68, DOI 10.1016/j.cellsig.2020.109539
   Elias KM, 2018, HEMATOL ONCOL CLIN N, V32, P903, DOI 10.1016/j.hoc.2018.07.003
   Gupta V, 2018, CANCERS, V10, DOI 10.3390/cancers10100366
   Huang K, 2022, COMPUT MATH METHOD M, V2022, DOI 10.1155/2022/2032895
   Infantino V, 2021, INT J MOL SCI, V22, DOI 10.3390/ijms22115703
   Jiang Y, 2020, ARCH GYNECOL OBSTET, V302, P1009, DOI 10.1007/s00404-020-05719-8
   Jiang YT, 2020, BBA-REV CANCER, V1873, DOI 10.1016/j.bbcan.2020.188361
   Korbecki J, 2021, INT J MOL SCI, V22, DOI 10.3390/ijms221910701
   Lee JM, 2019, CANCER-AM CANCER SOC, V125, P4623, DOI 10.1002/cncr.32544
   Li YN, 2017, ONCOL LETT, V13, P3529, DOI 10.3892/ol.2017.5949
   Li Y, 2021, TECHNOL CANCER RES T, V20, DOI 10.1177/15330338211036304
   Melincovici CS, 2018, ROM J MORPHOL EMBRYO, V59, P455
   Nebgen DR, 2019, CURR ONCOL REP, V21, DOI 10.1007/s11912-019-0816-0
   Nowak M, 2020, CELLS-BASEL, V9, DOI 10.3390/cells9051299
   Park D, 2020, CELL, V181, P486, DOI 10.1016/j.cell.2020.03.013
   Penny SM, 2020, RADIOL TECHNOL, V91, P561
   Ramadoss S, 2017, ONCOGENE, V36, P1537, DOI 10.1038/onc.2016.320
   Shapouri-Moghaddam A, 2018, J CELL PHYSIOL, V233, P6425, DOI 10.1002/jcp.26429
   Shou YH, 2021, MOL OMICS, V17, P307, DOI 10.1039/d0mo00159g
   Stewart C, 2019, SEMIN ONCOL NURS, V35, P151, DOI 10.1016/j.soncn.2019.02.001
   Wang Z, 2019, MOL CELL, V74, P1250, DOI 10.1016/j.molcel.2019.04.009
   Wei XX, 2021, MOL CANCER, V20, DOI 10.1186/s12943-020-01288-1
   Yang SY, 2022, J GENE MED, V24, DOI 10.1002/jgm.3446
   Ye X, 2021, FRONT ONCOL, V11, DOI 10.3389/fonc.2021.675104
   Yoo J, 2020, CANCERS, V12, DOI 10.3390/cancers12051098
   Zhang BF, 2022, OXID MED CELL LONGEV, V2022, DOI 10.1155/2022/4622520
   Zhang G, 2022, OXID MED CELL LONGEV, V2022, DOI 10.1155/2022/1614336
   Zhang J, 2020, CELL METAB, V31, P1136, DOI 10.1016/j.cmet.2020.05.004
NR 39
TC 0
Z9 0
U1 0
U2 8
PU CHURCHILL LIVINGSTONE
PI EDINBURGH
PA JOURNAL PRODUCTION DEPT, ROBERT STEVENSON HOUSE, 1-3 BAXTERS PLACE,
   LEITH WALK, EDINBURGH EH1 3AF, MIDLOTHIAN, SCOTLAND
SN 0040-8166
J9 TISSUE CELL
JI Tissue Cell
PD DEC
PY 2023
VL 85
AR 102253
DI 10.1016/j.tice.2023.102253
EA OCT 2023
PG 9
WC Anatomy & Morphology; Cell Biology
WE Science Citation Index Expanded (SCI-EXPANDED)
SC Anatomy & Morphology; Cell Biology
GA X9YF1
UT WOS:001101923100001
PM 37890327
DA 2024-11-10
ER

PT J
AU Ghosh, LD
   Mathur, T
   Tronolone, JJ
   Chuong, A
   Rangel, K
   Corvigno, S
   Sood, AK
   Jain, A
AF Ghosh, Lopamudra D.
   Mathur, Tanmay
   Tronolone, James J.
   Chuong, Ashley
   Rangel, Kelly
   Corvigno, Sara
   Sood, Anil K.
   Jain, Abhishek
TI Angiogenesis-Enabled Human Ovarian Tumor Microenvironment-Chip Evaluates
   Pathophysiology of Platelets in Microcirculation
SO ADVANCED HEALTHCARE MATERIALS
LA English
DT Article
DE angiogenesis; ovarian cancer; platelets; tumor microenvironment-chip
ID EXTRAVASATION; THROMBOSIS; THERAPY; PROGRESSION; METASTASIS; STRATEGIES;
   INVASION; GROWTH; MODEL
AB The tumor microenvironment (TME) promotes angiogenesis for its growth through the recruitment of multiple cells and signaling mechanisms. For example, TME actively recruits and activates platelets from the microcirculation to facilitate metastasis, but platelets may simultaneously also support tumor angiogenesis. Here, to model this complex pathophysiology within the TME that involves a signaling triad of cancer cells, sprouting endothelial cells, and platelets, an angiogenesis-enabled tumor microenvironment chip (aTME-Chip) is presented. This platform recapitulates the convergence of physiology of angiogenesis and platelet function within the ovarian TME and describes the contribution of platelets in promoting angiogenesis within an ovarian TME. By including three distinct human ovarian cancer cell-types, the aTME-Chip quantitatively reveals the following outcomes-first, introduction of platelets significantly increases angiogenesis; second, the temporal dynamics of angiogenic signaling is dependent on cancer cell type; and finally, tumor-educated platelets either activated exogenously by cancer cells or derived clinically from a cancer patient accelerate tumor angiogenesis. Further, analysis of effluents available from aTME-Chip validate functional outcomes by revealing changes in cytokine expression and several angiogenic and metastatic signaling pathways due to platelets. Collectively, this tumor microphysiological system may be deployed to derive antiangiogenic targets combined with antiplatelet treatments to arrest cancer metastasis.
   For survival, growth, and nourishment, ovarian tumors make new blood vessels from existing, a process known as angiogenesis. They also recruit platelets to grow and spread to other organs. The process of angiogenesis and associated platelet biology within ovarian tumor microenvironment is reproduced in a microphysiological TME-Chip; thus, resulting in an angiogenesis-enabled TME chip. image
C1 [Ghosh, Lopamudra D.; Mathur, Tanmay; Tronolone, James J.; Chuong, Ashley; Jain, Abhishek] Texas A&M Univ, Dept Biomed Engn, College Stn, TX 77843 USA.
   [Rangel, Kelly; Corvigno, Sara; Sood, Anil K.] UT MD Anderson Canc Ctr, Dept Gynecol Oncol & Reprod Med, Houston, TX 77030 USA.
   [Jain, Abhishek] Texas A&M Hlth Sci Ctr, Coll Med, Dept Med Physiol, Bryan, TX 77807 USA.
   [Jain, Abhishek] Houston Methodist Acad Inst, Dept Cardiovasc Sci, Houston, TX 77030 USA.
C3 Texas A&M University System; Texas A&M University College Station;
   University of Texas System; UTMD Anderson Cancer Center; Texas A&M
   University System; Texas A&M University College Station; Texas A&M
   Health Science Center
RP Jain, A (通讯作者)，Texas A&M Univ, Dept Biomed Engn, College Stn, TX 77843 USA.; Jain, A (通讯作者)，Texas A&M Hlth Sci Ctr, Coll Med, Dept Med Physiol, Bryan, TX 77807 USA.; Jain, A (通讯作者)，Houston Methodist Acad Inst, Dept Cardiovasc Sci, Houston, TX 77030 USA.
EM a.jain@tamu.edu
RI Sood, Akshay/KHU-0007-2024; Jain, Abhishek/M-6851-2019
OI Jain, Abhishek/0000-0003-2235-5139; Das Ghosh,
   Lopamudra/0000-0003-3867-6711
FU NIH; NASA, BARDA, NIH [80ARC023CA002]; NHLBI of NIH [R01HL157790]; NSF
   [1944322]; Texas A&M University President's Excellence in Research Award
   (X-Grant); Ovarian Cancer Research Fund Alliance; Blanton-Davis Ovarian
   Cancer Research Program; American Cancer Society Research Professor
   Award; Frank McGraw Memorial Chair in Cancer Research;  [P50 CA217685]; 
   [R35 CA209904]
FX The authors are thankful for the assistance of the Image Analysis
   Laboratory at the Texas A&M Veterinary Medicine & Biomedical Sciences,
   Texas A&M University Microscopy and Imaging Center, and Texas A&M
   University flow cytometry facility. The authors thank J. A. Culpepper at
   Texas A&M University for managing phlebotomy of volunteers who donated
   blood. This material is based upon work supported by the NASA, BARDA,
   NIH, and USFDA, under Contract No. 80ARC023CA002; NHLBI of NIH under
   Award Number R01HL157790; NSF CAREER Award number 1944322; and Texas A&M
   University President's Excellence in Research Award (X-Grant) to A.J.
   This work was also supported, in part, by the NIH (P50 CA217685, and R35
   CA209904), Ovarian Cancer Research Fund Alliance, the Blanton-Davis
   Ovarian Cancer Research Program, American Cancer Society Research
   Professor Award, and the Frank McGraw Memorial Chair in Cancer Research
   to A.K.S.
CR Aragon-Sanabria V, 2017, SCI REP-UK, V7, DOI 10.1038/srep45835
   Barrile R, 2018, CLIN PHARMACOL THER, V104, P1240, DOI 10.1002/cpt.1054
   Bayless KJ, 2003, BIOCHEM BIOPH RES CO, V312, P903, DOI 10.1016/j.bbrc.2003.11.017
   Boucharaba A, 2004, J CLIN INVEST, V114, P1714, DOI 10.1172/JCI200422123
   Carmeliet P, 2003, NAT MED, V9, P653, DOI 10.1038/nm0603-653
   Chen MB, 2017, NAT PROTOC, V12, P865, DOI 10.1038/nprot.2017.018
   Corliss BA, 2020, MICROCIRCULATION, V27, DOI 10.1111/micc.12618
   Davis AN, 2014, SEMIN ONCOL, V41, P378, DOI 10.1053/j.seminoncol.2014.04.004
   De Ceunynck K, 2018, P NATL ACAD SCI USA, V115, pE982, DOI 10.1073/pnas.1718600115
   Del Amo C, 2016, J BIOMECH, V49, P1340, DOI 10.1016/j.jbiomech.2015.10.026
   Ebos JML, 2011, NAT REV CLIN ONCOL, V8, P210, DOI 10.1038/nrclinonc.2011.21
   Egan K, 2011, PLOS ONE, V6, DOI 10.1371/journal.pone.0026125
   Erpenbeck L, 2010, BLOOD, V115, P3427, DOI 10.1182/blood-2009-10-247296
   Ghosh LD, 2023, PLATELETS, V34, DOI 10.1080/09537104.2023.2247489
   Guerin MV, 2020, ELIFE, V9, DOI 10.7554/eLife.50740
   Haase K, 2019, ADV SCI, V6, DOI 10.1002/advs.201900878
   Haase K, 2017, REGEN MED, V12, P285, DOI 10.2217/rme-2016-0152
   Haemmerle M, 2017, NAT COMMUN, V8, DOI 10.1038/s41467-017-00411-z
   Haemmerle M, 2016, J CLIN INVEST, V126, P1885, DOI 10.1172/JCI85086
   HONN KV, 1992, CANCER METAST REV, V11, P223, DOI 10.1007/BF01307178
   Hu HY, 2022, FRONT IMMUNOL, V13, DOI 10.3389/fimmu.2022.802846
   Jain A, 2018, CLIN PHARMACOL THER, V103, P332, DOI 10.1002/cpt.742
   Jain A, 2016, BIOMED MICRODEVICES, V18, DOI 10.1007/s10544-016-0095-6
   Jain A, 2016, NAT COMMUN, V7, DOI 10.1038/ncomms10176
   Jain RK, 2014, CANCER CELL, V26, P605, DOI 10.1016/j.ccell.2014.10.006
   Jean C, 2014, J CELL BIOL, V204, P247, DOI 10.1083/jcb.201307067
   Jeon JS, 2015, P NATL ACAD SCI USA, V112, P214, DOI 10.1073/pnas.1417115112
   Kim HK, 2004, BRIT J HAEMATOL, V124, P376, DOI 10.1046/j.1365-2141.2003.04773.x
   Kim S, 2013, LAB CHIP, V13, P1489, DOI 10.1039/c3lc41320a
   Kono M, 2004, J BIOL CHEM, V279, P29367, DOI 10.1074/jbc.M403937200
   Liu YP, 2021, INDIAN J MED RES, V154, P680, DOI 10.4103/ijmr.IJMR_1160_19
   Ma S., 2018, BIOCH BIOPHYS ACTA R, V7, P326
   Mammadova-Bach E, 2019, CELL CALCIUM, V77, P39, DOI 10.1016/j.ceca.2018.11.005
   Matulonis UA, 2016, NAT REV DIS PRIMERS, V2, DOI 10.1038/nrdp.2016.61
   Menter DG, 2014, CANCER METAST REV, V33, P231, DOI 10.1007/s10555-014-9498-0
   Nagaraju S, 2018, ADV HEALTHC MATER, V7, DOI 10.1002/adhm.201701257
   Nguyen DHT, 2013, P NATL ACAD SCI USA, V110, P6712, DOI 10.1073/pnas.1221526110
   Perez-Fidalgo JA, 2020, ANN TRANSL MED, V8, DOI 10.21037/atm-20-4497
   Peterson JE, 2010, AM J HEMATOL, V85, P487, DOI 10.1002/ajh.21732
   Rickles FR, 2001, THROMB RES, V102, pV215, DOI 10.1016/S0049-3848(01)00285-7
   Saha B, 2021, SCI ADV, V7, DOI 10.1126/sciadv.abg5283
   Saha B, 2020, BLOOD ADV, V4, P3329, DOI 10.1182/bloodadvances.2020001632
   Salcedo R, 2000, BLOOD, V96, P34, DOI 10.1182/blood.V96.1.34.013a49_34_40
   Scharf RE, 2018, HAMOSTASEOLOGIE, V38, P210, DOI 10.1055/s-0038-1675149
   Schmid BC, 2015, CURR TREAT OPTION ON, V16, DOI 10.1007/s11864-014-0318-0
   Stone RL, 2012, NEW ENGL J MED, V366, P610, DOI 10.1056/NEJMoa1110352
   Varkey J, 2021, CUREUS J MED SCIENCE, V13, DOI 10.7759/cureus.19189
   Verheul HMW, 2000, CLIN CANCER RES, V6, P166
   Ward MP, 2021, MOL CANCER, V20, DOI 10.1186/s12943-021-01347-1
   Xu ZY, 2016, ACS APPL MATER INTER, V8, P25840, DOI 10.1021/acsami.6b08746
   Zhang S, 2021, LAB CHIP, V21, P473, DOI 10.1039/d0lc01186j
   Zhao DL, 2013, PLOS ONE, V8, DOI 10.1371/journal.pone.0071472
NR 52
TC 0
Z9 0
U1 4
U2 7
PU WILEY
PI HOBOKEN
PA 111 RIVER ST, HOBOKEN 07030-5774, NJ USA
SN 2192-2640
EI 2192-2659
J9 ADV HEALTHC MATER
JI Adv. Healthc. Mater.
PD JUL
PY 2024
VL 13
IS 19
DI 10.1002/adhm.202304263
EA APR 2024
PG 12
WC Engineering, Biomedical; Nanoscience & Nanotechnology; Materials
   Science, Biomaterials
WE Science Citation Index Expanded (SCI-EXPANDED)
SC Engineering; Science & Technology - Other Topics; Materials Science
GA A3E5R
UT WOS:001197865800001
PM 38553940
OA hybrid
DA 2024-11-10
ER

PT J
AU Dasari, S
   Pandhiri, T
   Haley, J
   Lenz, D
   Mitra, AK
AF Dasari, Subramanyam
   Pandhiri, Taruni
   Haley, James
   Lenz, Dean
   Mitra, Anirban K.
TI A Proximal Culture Method to Study Paracrine Signaling Between Cells
SO JOVE-JOURNAL OF VISUALIZED EXPERIMENTS
LA English
DT Article
DE Biology; Issue 138; Paracrine signaling; secreted factor; conditioned
   medium; receptor; ligand; exosomes; microenvironment
ID OVARIAN-CANCER METASTASIS; FIBROBLASTS
AB Intercellular interactions play an important role in many biological processes, including tumor progression, immune responses, angiogenesis, and development. Paracrine or juxtacrine signaling mediates such interactions. The use of a conditioned medium and coculture studies are the most common methods to discriminate between these two types of interactions. However, the effect of localized high concentrations of secreted factors in the microenvironment during the paracrine interactions is not accurately recapitulated by conditioned medium and, thus, may lead to imprecise conclusions. To overcome this problem, we have devised a proximal culture method to study paracrine signaling. The two cell types are grown on either surface of a 10 mu m-thick polycarbonate membrane with 0.4 mu m pores. The pores allow the exchange of secreted factors and, at the same time, inhibit juxtacrine signaling. The cells can be collected and lysed at the endpoint to determine the effects of the paracrine signaling. In addition to allowing for localized concentration gradients of secreted factors, this method is amenable to experiments involving prolonged periods of culture, as well as the use of inhibitors. While we use this method to study the interactions between ovarian cancer cells and the mesothelial cells they encounter at the site of metastasis, it can be adapted to any two adherent cell types for researchers to study paracrine signaling in various fields, including tumor microenvironment, immunology, and development.
C1 [Dasari, Subramanyam; Pandhiri, Taruni; Haley, James; Mitra, Anirban K.] Indiana Univ, Sch Med, Bloomington, IN 47405 USA.
   [Lenz, Dean] Indiana Univ Hlth Southern Indiana Phys, Urol, Bloomington, IN USA.
   [Mitra, Anirban K.] Indiana Univ, Melvin & Bren Simon Canc Ctr, Bloomington, IN 47405 USA.
   [Mitra, Anirban K.] Indiana Univ, Sch Med, Dept Med & Mol Genet, Bloomington, IN 47405 USA.
C3 Indiana University System; Indiana University Bloomington; Indiana
   University System; Indiana University Bloomington; Indiana University
   System; Indiana University Bloomington
RP Mitra, AK (通讯作者)，Indiana Univ, Sch Med, Bloomington, IN 47405 USA.; Mitra, AK (通讯作者)，Indiana Univ, Melvin & Bren Simon Canc Ctr, Bloomington, IN 47405 USA.; Mitra, AK (通讯作者)，Indiana Univ, Sch Med, Dept Med & Mol Genet, Bloomington, IN 47405 USA.
EM anmitra@indiana.edu
RI Dasari, Subramanyam/AAI-1323-2021
OI Dasari, Subramanyam/0000-0003-2627-722X
FU DoD OCRP Ovarian Cancer Academy Award [W81XWH-15-0253]; Colleen's Dream
   Foundation
FX We are indebted to the patients for their participation in the tissue
   collection for these experiments. A DoD OCRP Ovarian Cancer Academy
   Award (W81XWH-15-0253) and a pilot award from Colleen's Dream Foundation
   to Anirban K. Mitra supported this research.
CR Boelens MC, 2014, CELL, V159, P499, DOI 10.1016/j.cell.2014.09.051
   Cupedo T, 2005, J IMMUNOL, V174, P21, DOI 10.4049/jimmunol.174.1.21
   Elenbaas B, 2001, EXP CELL RES, V264, P169, DOI 10.1006/excr.2000.5133
   Gnecchi M, 2016, METHODS MOL BIOL, V1416, P123, DOI 10.1007/978-1-4939-3584-0_7
   Hanahan D, 2012, CANCER CELL, V21, P309, DOI 10.1016/j.ccr.2012.02.022
   Iwanicki MP, 2011, CANCER DISCOV, V1, P144, DOI 10.1158/2159-8274.CD-11-0010
   Kalluri R, 2016, J CLIN INVEST, V126, P1208, DOI 10.1172/JCI81135
   Kenny HA, 2014, J CLIN INVEST, V124, P4614, DOI 10.1172/JCI74778
   Kohlhapp FJ, 2015, ONCOGENE, V34, P5857, DOI 10.1038/onc.2015.89
   Kopan R., 2012, COLD SPRING HARBOR P, V4
   Lionetti V, 2010, HEART FAIL REV, V15, P531, DOI 10.1007/s10741-010-9165-7
   Mitra AK, 2015, ONCOGENE, V34, P5923, DOI 10.1038/onc.2015.43
   Mitra AK, 2016, TUMOR METASTASIS, P43, DOI 10.5772/64700
   Mitra AK, 2012, CANCER DISCOV, V2, P1100, DOI 10.1158/2159-8290.CD-12-0206
   Nicosia RF, 2011, INT J DEV BIOL, V55, P447, DOI 10.1387/ijdb.103222rn
   Nieman KM, 2011, NAT MED, V17, P1498, DOI 10.1038/nm.2492
   Pattabiraman DR, 2014, NAT REV DRUG DISCOV, V13, P497, DOI 10.1038/nrd4253
   Plaks V, 2015, CELL STEM CELL, V16, P225, DOI 10.1016/j.stem.2015.02.015
   Rizi BS, 2015, CANCER RES, V75, P456, DOI 10.1158/0008-5472.CAN-14-1337
   Singh AB, 2007, J BIOL CHEM, V282, P32890, DOI 10.1074/jbc.M702677200
   Suvas S, 2017, J IMMUNOL, V199, P1543, DOI 10.4049/jimmunol.1601751
   Swartz MA, 2012, CANCER RES, V72, P2473, DOI 10.1158/0008-5472.CAN-12-0122
   Tomar S, 2018, CANCER LETT, V414, P190, DOI 10.1016/j.canlet.2017.11.012
   Wilson KJ, 2012, GROWTH FACTORS, V30, P107, DOI 10.3109/08977194.2011.649918
NR 24
TC 4
Z9 4
U1 0
U2 4
PU JOURNAL OF VISUALIZED EXPERIMENTS
PI CAMBRIDGE
PA 1 ALEWIFE CENTER, STE 200, CAMBRIDGE, MA 02140 USA
SN 1940-087X
J9 JOVE-J VIS EXP
JI J. Vis. Exp.
PD AUG
PY 2018
IS 138
AR e58144
DI 10.3791/58144
PG 8
WC Multidisciplinary Sciences
WE Science Citation Index Expanded (SCI-EXPANDED)
SC Science & Technology - Other Topics
GA GU0BQ
UT WOS:000444913100119
PM 30222146
OA Green Published
DA 2024-11-10
ER

PT J
AU Lieber, S
   Reinartz, S
   Raifer, H
   Finkernagel, F
   Dreyer, T
   Bronger, H
   Jansen, JM
   Wagner, U
   Worzfeld, T
   Müller, R
   Huber, M
AF Lieber, Sonja
   Reinartz, Silke
   Raifer, Hartmann
   Finkernagel, Florian
   Dreyer, Tobias
   Bronger, Holger
   Jansen, Julia M.
   Wagner, Uwe
   Worzfeld, Thomas
   Mueller, Rolf
   Huber, Magdalena
TI Prognosis of ovarian cancer is associated with effector memory
   CD8<SUP>+</SUP> T cell accumulation in ascites, CXCL9 levels and
   activation-triggered signal transduction in T cells
SO ONCOIMMUNOLOGY
LA English
DT Article
DE CXCL9; ovarian carcinoma; T effector memory cells; tumor-associated
   macrophages
ID TUMOR-INFILTRATING LYMPHOCYTES; ANTITUMOR IMMUNITY; SURVIVAL;
   METABOLISM; THERAPY; MICROENVIRONMENTS; TRAFFICKING; LANDSCAPE;
   BLOCKADE; ANTIBODY
AB The accumulation of intratumoral CD8(+) T cells is associated with the survival of high grade serous ovarian carcinoma patients, but it is unclear which CD8(+) T cell subsets contribute to this effect and how they are affected by the peritoneal tumor microenvironment. Here, we provide evidence for a functional link between long relapse-free survival, accumulation of CD8(+) effector memory T (T-EM) cells in peritoneal effusion (ascites), and the level of the CD8(+) T-EM attracting chemokine CXCL9, produced by macrophages as a major source. We also propose a novel mechanism by which the tumor microenvironment could contribute to T cell dysfunction and shorter survival, i.e., diminished expression levels of essential signaling proteins, including STAT5B, PLC gamma 1 and NFATc2. CD8(+) T-EM cells in ascites, CXCL9 levels and the expression of crucial signal transduction proteins may therefore be important biomarkers to gauge the efficiency of immune therapies and potentially represent therapeutic targets.
C1 [Lieber, Sonja; Finkernagel, Florian; Mueller, Rolf] Philipps Univ Marburg, Ctr Tumor Biol & Immunol, Inst Mol Biol & Tumor Res, Hans Meerwein Str 3, D-35043 Marburg, Germany.
   [Reinartz, Silke] Philipps Univ Marburg, Ctr Tumor Biol & Immunol ZTI, Clin Gynecol Gynecol Oncol & Gynecol Endocrinol, Marburg, Germany.
   [Raifer, Hartmann] Philipps Univ Marburg, Biomed Res Ctr, FACS Core Facil, Marburg, Germany.
   [Raifer, Hartmann; Huber, Magdalena] Philipps Univ Marburg, Biomed Res Ctr, Inst Med Microbiol & Hyg, Marburg, Germany.
   [Dreyer, Tobias; Bronger, Holger] Tech Univ Munich, Dept Gynecol & Obstet, Klinikum Rechts Isar, Munich, Germany.
   [Jansen, Julia M.; Wagner, Uwe] Univ Hosp Giessen & Marburg UKGM, Clin Gynecol Gynecol Oncol & Gynecol Endocrinol, Marburg, Germany.
   [Worzfeld, Thomas] Philipps Univ Marburg, BPC, Inst Pharmacol, Marburg, Germany.
   [Worzfeld, Thomas] Max Planck Inst Heart & Lung Res, Dept Pharmacol, Bad Nauheim, Germany.
C3 Philipps University Marburg; Philipps University Marburg; Philipps
   University Marburg; Philipps University Marburg; Technical University of
   Munich; University Hospital of Giessen & Marburg; Philipps University
   Marburg; Max Planck Society
RP Müller, R (通讯作者)，Philipps Univ Marburg, Ctr Tumor Biol & Immunol, Inst Mol Biol & Tumor Res, Hans Meerwein Str 3, D-35043 Marburg, Germany.; Huber, M (通讯作者)，Philipps Univ Marburg, Inst Med Microbiol & Hosp Hyg, Biomed Res Ctr, Hans Meerwein Str 2, D-35043 Marburg, Germany.
EM rmueller@imt.uni-marburg.de; hubermag@staff.uni-marburg.de
RI Wagner, Uwe/Y-4194-2018; Dreyer, Tobias/IYS-1076-2023; Muller,
   Rolf/L-4997-2016; Huber, Magdalena/ABD-1810-2020
OI Finkernagel, Florian/0000-0002-1141-7499; Muller,
   Rolf/0000-0003-3339-4248; Huber, Magdalena/0000-0002-2963-0693
FU Universitatsklinikum Giessen und Marburg (UKGM)
FX This work was supported by grants from the Universitatsklinikum Giessen
   und Marburg (UKGM) to SL and SR and to MH and SR.
CR Ahmed N, 2013, FRONT ONCOL, V3, DOI 10.3389/fonc.2013.00256
   Bronger H, 2016, BRIT J CANCER, V115, P553, DOI 10.1038/bjc.2016.172
   Chang CH, 2016, NAT IMMUNOL, V17, P364, DOI 10.1038/ni.3415
   Chang DK, 2016, ONCOIMMUNOLOGY, V5, DOI 10.1080/2162402X.2015.1090075
   Chen DS, 2017, NATURE, V541, P321, DOI 10.1038/nature21349
   Colombo N, 2010, ANN ONCOL, V21, pv23, DOI 10.1093/annonc/mdq244
   Curiel TJ, 2004, NAT MED, V10, P942, DOI 10.1038/nm1093
   DuPage M, 2016, NAT REV IMMUNOL, V16, P149, DOI 10.1038/nri.2015.18
   Gattinoni L, 2017, NAT MED, V23, P18, DOI 10.1038/nm.4241
   Gentles AJ, 2015, NAT MED, V21, P938, DOI 10.1038/nm.3909
   Giuntoli RL, 2009, ANTICANCER RES, V29, P2875
   Gubser PM, 2013, NAT IMMUNOL, V14, P1064, DOI 10.1038/ni.2687
   Hamanishi J, 2015, J CLIN ONCOL, V33, P4015, DOI 10.1200/JCO.2015.62.3397
   Hamann D, 1997, J EXP MED, V186, P1407, DOI 10.1084/jem.186.9.1407
   Hodi FS, 2008, P NATL ACAD SCI USA, V105, P3005, DOI 10.1073/pnas.0712237105
   Huang RY, 2015, ONCOTARGET, V6, P27359, DOI 10.18632/oncotarget.4751
   Jang M., 2015, Oncoimmunology, V4, pe1030561, DOI [10.1080/2162402X.2015.1030561, DOI 10.1080/2162402X.2015.1030561]
   Jiménez-Sánchez A, 2017, CELL, V170, P927, DOI 10.1016/j.cell.2017.07.025
   Kelleher RJ, 2015, CANCER IMMUNOL RES, V3, P1269, DOI 10.1158/2326-6066.CIR-15-0086
   Kipps E, 2013, NAT REV CANCER, V13, P273, DOI 10.1038/nrc3432
   Komdeur FL, 2016, ONCOTARGET, V7, P75130, DOI 10.18632/oncotarget.12077
   Landskron J, 2015, CANCER IMMUNOL IMMUN, V64, P337, DOI 10.1007/s00262-014-1636-6
   Langyel E, 2010, AM J PATHOL, V177, P1053, DOI 10.2353/ajpath.2010.100105
   Mahnke YD, 2013, EUR J IMMUNOL, V43, P2797, DOI 10.1002/eji.201343751
   Man K, 2015, NAT REV IMMUNOL, V15, P574, DOI 10.1038/nri3874
   Matsuzaki J, 2010, P NATL ACAD SCI USA, V107, P7875, DOI 10.1073/pnas.1003345107
   Mi HY, 2013, NAT PROTOC, V8, P1551, DOI 10.1038/nprot.2013.092
   Mi HY, 2010, NUCLEIC ACIDS RES, V38, pD204, DOI 10.1093/nar/gkp1019
   Mikucki ME, 2015, NAT COMMUN, V6, DOI 10.1038/ncomms8458
   Preston CC, 2013, PLOS ONE, V8, DOI 10.1371/journal.pone.0080063
   Reinartz S, 2016, GENOME BIOL, V17, DOI 10.1186/s13059-016-0956-6
   Reinartz S, 2014, INT J CANCER, V134, P32, DOI 10.1002/ijc.28335
   Rizvi NA, 2015, SCIENCE, V348, P124, DOI 10.1126/science.aaa1348
   Sallusto F, 1999, NATURE, V401, P708, DOI 10.1038/44385
   Sato E, 2005, P NATL ACAD SCI USA, V102, P18538, DOI 10.1073/pnas.0509182102
[truncated: 4,001,333 more chars]
