# Supplementary material for: Research trends and hotspots in the tumor microenvironment of ovarian cancer: a bibliometrics and visualization study from 2005 to 2024
Source: Front Immunol. 2025 Aug 28;16:1605695. doi: 10.3389/fimmu.2025.1605695 (PMC12426531; doi:10.3389/fimmu.2025.1605695)
Supplement: Supplementary file 1 [file DataSheet1.zip › download_1501-1720.txt]

FN Clarivate Analytics Web of Science
VR 1.0
PT J
AU Guan, YJ
   Li, M
   Qiu, ZD
   Xu, JH
   Zhang, YC
   Hu, N
   Zhang, XZ
   Guo, WY
   Yuan, JP
   Shi, Q
   Wang, WX
AF Guan, Yongjun
   Li, Man
   Qiu, Zhendong
   Xu, Junhui
   Zhang, Yichao
   Hu, Ning
   Zhang, Xuanzhe
   Guo, Wenyi
   Yuan, Jingping
   Shi, Qiao
   Wang, Weixing
TI Comprehensive analysis of DOK family genes expression, immune
   characteristics, and drug sensitivity in human tumors
SO JOURNAL OF ADVANCED RESEARCH
LA English
DT Article
DE DOK; Tumor microenvironment; Immune infiltration; Drug sensitivity
ID TYROSINE KINASE; SUPPRESSOR GENE; OVARIAN-CANCER; BREAST; PROTEIN;
   IDENTIFICATION; METHYLATION; DOWNSTREAM; RESISTANCE; PROGNOSIS
AB Introduction: DOK is a new type of regulatory protein family that participates in the regulation of tumor cell growth. However, most of the studies are conducted in cell lines, and systematic studies have not been conducted in human tumors.
   Objectives: We conducted a comprehensive analysis of DOK based on its expression profile and its relationship with patient survival, immune infiltration, tumor microenvironment, and drug sensitivity.
   Methods: We used the TCGA database to analyze the correlation between DOK family gene expression and prognosis and clinical stage. The protein expression of DOK in tumor tissues was analyzed by immunohistochemistry. Use the cBioPortal database to analyze the alteration frequency in DOK family genes in human tumors. In addition, we used ESTIMATE algorithm and TIMER website to analyze the correlation between DOK family genes and tumor immunity. Finally, we further analyzed the relationship between DOK family genes and tumor stemness and the sensitivity of cancer cells to chemotherapy.
   Results: We conducted a comprehensive analysis of DOK family genes based on its expression profile and its relationship with patient survival. We also confirmed this conclusion by immunohistochemistry. The expression of DOK family genes is related to OS, clinical stage, tumor mutation, methylation, CNV, and SNV. DOK family genes are significantly associated with poor prognosis of UVM. DOK1-DOK3 has obvious correlation with tumor immunity. DOK2 can increase the sensitivity of chemotherapy drugs, while DOK4 reduces the sensitivity of multiple chemotherapy drugs. In addition, the expression level of DOK family genes is significantly correlated with the activity of cancer marker-related pathways.
   Conclusions: DOK plays a role of tumor suppressor gene or tumor-promoting gene in different tumors. However, DOK family genes play a role in promoting cancer in UVM. DOK family genes are significantly associated with drug sensitivity. (C) 2021 The Authors. Published by Elsevier B.V. on behalf of Cairo University.
C1 [Guan, Yongjun; Li, Man; Qiu, Zhendong; Xu, Junhui; Zhang, Yichao; Hu, Ning; Zhang, Xuanzhe; Guo, Wenyi; Wang, Weixing] Wuhan Univ, Dept Gen Surg, Renmin Hosp, 238 Jiefang Rd, Wuhan 430060, Peoples R China.
   [Yuan, Jingping] Wuhan Univ, Dept Pathol, Renmin Hosp, Wuhan 430060, Peoples R China.
   [Shi, Qiao] Wuhan Univ, Dept Pancreat Surg, Renmin Hosp, 238 Jiefang Rd, Wuhan 430060, Peoples R China.
C3 Wuhan University; Wuhan University; Wuhan University
RP Wang, WX (通讯作者)，Wuhan Univ, Dept Gen Surg, Renmin Hosp, 238 Jiefang Rd, Wuhan 430060, Peoples R China.; Shi, Q (通讯作者)，Wuhan Univ, Dept Pancreat Surg, Renmin Hosp, 238 Jiefang Rd, Wuhan 430060, Peoples R China.
EM shiqiao614@whu.edu.cn; Wangwx@whu.edu.cn
RI Shi, Qiao/CAG-4624-2022; Zhang, XZ/HJA-4189-2022
OI zhendong, qiu/0000-0003-1392-4280; Guan, Yongjun/0000-0003-1148-4373;
   Shi, Qiao/0000-0002-8027-1155
FU National Natural Science Foundation of China [81800574, 81870442];
   Natural Science Foundation of Hubei Province [2018CFB649]
FX This study was funded by the National Natural Science Foundation of
   China (No. 81800574; No. 81870442) and the Natural Science Foundation of
   Hubei Province (No. 2018CFB649). Funding sources for this study had no
   role in the study design; data collection, analyses, or interpretation;
   or writing of the manuscript.
CR Al Murri AM, 2008, BRIT J CANCER, V99, P1013, DOI 10.1038/sj.bjc.6604667
   An CH, 2011, APMIS, V119, P562, DOI 10.1111/j.1600-0463.2011.02749.x
   Berger AH, 2010, NAT GENET, V42, P216, DOI 10.1038/ng.527
   Bevilacqua JA, 2017, EUR J TRANSL MYOL, V27, P166, DOI 10.4081/ejtm.2017.6832
   Bissay Veronique, 2019, J Clin Neuromuscul Dis, V21, P30, DOI 10.1097/CND.0000000000000246
   Carneiro F, 2008, SEMIN DIAGN PATHOL, V25, P274, DOI 10.1053/j.semdp.2008.07.004
   Carpino N, 1997, CELL, V88, P197, DOI 10.1016/S0092-8674(00)81840-1
   Chen G, 2017, ONCOL REP, V37, P2695, DOI 10.3892/or.2017.5538
   Chen M, 2019, J CLIN INVEST, V129, P215, DOI 10.1172/JCI99699
   Choi EJ, 2018, PATHOL ONCOL RES, V24, P827, DOI 10.1007/s12253-017-0297-0
   Creighton CJ, 2009, P NATL ACAD SCI USA, V106, P13820, DOI 10.1073/pnas.0905718106
   Deshpande RP, 2018, MOL NEUROBIOL, V55, P402, DOI 10.1007/s12035-016-0324-2
   Downer EJ, 2013, MOL CELL NEUROSCI, V56, P148, DOI 10.1016/j.mcn.2013.04.007
   Fang F, 2018, CANCER RES, V78, P631, DOI 10.1158/0008-5472.CAN-17-1492
   Favre C, 2003, GENES IMMUN, V4, P40, DOI 10.1038/sj.gene.6363891
   Finsterer J, 2019, ORPHANET J RARE DIS, V14, DOI 10.1186/s13023-019-1025-5
   Friedrich T, 2016, EBIOMEDICINE, V8, P159, DOI 10.1016/j.ebiom.2016.05.003
   Gèrard A, 2009, J IMMUNOL, V182, P7681, DOI 10.4049/jimmunol.0802203
   Ghanem T, 2014, WORLD J CLIN ONCOL, V5, P156, DOI 10.5306/wjco.v5.i2.156
   Grimm J, 2001, J CELL BIOL, V154, P345, DOI 10.1083/jcb.200102032
   Guittard G, 2018, DEV COMP IMMUNOL, V84, P193, DOI 10.1016/j.dci.2018.02.011
   He PF, 2018, J CELL PHYSIOL, V233, P6604, DOI 10.1002/jcp.26271
   Heidarizadi A, 2020, NEOPLASMA, V67, P916, DOI 10.4149/neo_2020_190811N747
   Heyn H, 2013, CARCINOGENESIS, V34, P102, DOI 10.1093/carcin/bgs321
   Huang JR, 2017, ONCOL LETT, V14, P5386, DOI 10.3892/ol.2017.6844
   Janas JA, 2011, MOL CELL BIOL, V31, P2552, DOI 10.1128/MCB.05045-11
   Kim MS, 2011, LEUKEMIA RES, V35, pE87, DOI 10.1016/j.leukres.2011.01.027
   Klemm F, 2015, TRENDS CELL BIOL, V25, P198, DOI 10.1016/j.tcb.2014.11.006
   Li TW, 2017, CANCER RES, V77, pE108, DOI 10.1158/0008-5472.CAN-17-0307
   Li T, 2019, ONCOIMMUNOLOGY, V8, DOI 10.1080/2162402X.2019.1649961
   Li XX, 2008, JNCI-J NATL CANCER I, V100, P672, DOI 10.1093/jnci/djn123
   Lum E, 2013, GYNECOL ONCOL, V130, P369, DOI 10.1016/j.ygyno.2013.05.002
   Mashima R, 2013, GENES CELLS, V18, P56, DOI 10.1111/gtc.12016
   Mashima R, 2009, IMMUNOL REV, V232, P273, DOI 10.1111/j.1600-065X.2009.00844.x
   Mercier PL, 2011, MOL ONCOL, V5, P438, DOI 10.1016/j.molonc.2011.07.003
   Niki M, 2004, J EXP MED, V200, P1689, DOI 10.1084/jem.20041306
   Oki S, 2005, CELL CYCLE, V4, P310
   Pan L, 2020, WORLD J GASTROENTERO, V26, P789, DOI 10.3748/wjg.v26.i8.789
   Phillips JD, 2015, CANCER IMMUNOL IMMUN, V64, P1185, DOI 10.1007/s00262-015-1725-1
   Saulnier A, 2012, INT J CANCER, V130, P2484, DOI 10.1002/ijc.26299
   Siouda M, 2012, MOL CELL BIOL, V32, P4877, DOI 10.1128/MCB.01050-12
   Steinman RM, 2002, P NATL ACAD SCI USA, V99, P351, DOI 10.1073/pnas.231606698
   Tuna E, 2020, MOL BIOL REP, V47, P1605, DOI 10.1007/s11033-020-05247-3
   Ueta R, 2020, ISCIENCE, V23, DOI 10.1016/j.isci.2020.101385
   Wu P, 2019, MOL CELL PROTEOMICS, V18, P1893, DOI 10.1074/mcp.TIR119.001673
   Xu ZY, 2020, PEERJ, V8, DOI 10.7717/peerj.9530
   Yamanashi Y, 1997, CELL, V88, P205, DOI 10.1016/S0092-8674(00)81841-3
   Zhang L, 2019, CANCER GENE THER, V26, P305, DOI 10.1038/s41417-018-0052-z
NR 48
TC 8
Z9 9
U1 2
U2 40
PU ELSEVIER
PI AMSTERDAM
PA RADARWEG 29, 1043 NX AMSTERDAM, NETHERLANDS
SN 2090-1232
EI 2090-1224
J9 J ADV RES
JI J. Adv. Res.
PD FEB
PY 2022
VL 36
BP 73
EP 87
DI 10.1016/j.jare.2021.06.008
EA JAN 2022
PG 15
WC Multidisciplinary Sciences
WE Science Citation Index Expanded (SCI-EXPANDED)
SC Science & Technology - Other Topics
GA YN1GA
UT WOS:000747012700007
PM 35127166
OA Green Published, gold
DA 2024-11-10
ER

PT J
AU Kelly, CM
   Qin, LX
   Whiting, KA
   Richards, AL
   Avutu, V
   Chan, JE
   Chi, P
   Dickson, MA
   Gounder, MM
   Keohan, ML
   Movva, S
   Nacev, BA
   Rosenbaum, E
   Adamson, T
   Singer, S
   Bartlett, EK
   Crago, AM
   Yoon, SS
   Hwang, S
   Erinjeri, JP
   Antonescu, CR
   Tap, WD
   D'Angelo, SP
AF Kelly, Ciara M.
   Qin, Li-Xuan
   Whiting, Karissa A.
   Richards, Allison L.
   Avutu, Viswatej
   Chan, Jason E.
   Chi, Ping
   Dickson, Mark A.
   Gounder, Mrinal M.
   Keohan, Mary Louise
   Movva, Sujana
   Nacev, Benjamin A.
   Rosenbaum, Evan
   Adamson, Travis
   Singer, Samuel
   Bartlett, Edmund K.
   Crago, Aimee M.
   Yoon, Sam S.
   Hwang, Sinchun
   Erinjeri, Joseph P.
   Antonescu, Cristina R.
   Tap, William D.
   D'Angelo, Sandra P.
TI A Phase II Study of Epacadostat and Pembrolizumab in Patients with
   Advanced Sarcoma
SO CLINICAL CANCER RESEARCH
LA English
DT Article
ID SOFT-TISSUE SARCOMA; INDOLEAMINE 2,3-DIOXYGENASE; OPEN-LABEL;
   OVARIAN-CANCER; EXPRESSION; IDO; NIVOLUMAB; IPILIMUMAB; THERAPY
AB Purpose: Epacadostat, an indole 2,3 dioxygenase 1 (IDO1) inhibitor, proposed to shift the tumor microenvironment toward an immune-stimulated state, showed early promise in melanoma but has not been studied in sarcoma. This study combined epacadostat with pembrolizumab, which has modest activity in select sarcoma subtypes.Patients and Methods: This phase II study enrolled patients with advanced sarcoma into five cohorts including (i) undifferentiated pleomorphic sarcoma (UPS)/myxofibrosarcoma, (ii) liposarcoma (LPS), (iii) leiomyosarcoma (LMS), (iv) vascular sarcoma, including angiosarcoma and epithelioid hemangioendothelioma (EHE), and (v) other subtypes. Patients received epacadostat 100 mg twice daily plus pembrolizumab at 200 mg/dose every 3 weeks. The primary endpoint was best objective response rate (ORR), defined as complete response (CR) and partial response (PR), at 24 weeks by RECIST v.1.1.Results: Thirty patients were enrolled [60% male; median age 54 years (range, 24-78)]. The best ORR at 24 weeks was 3.3% [PR, n = 1 (leiomyosarcoma); two-sided 95% CI, 0.1%-17.2%]. The median PFS was 7.6 weeks (two-sided 95% CI, 6.9-26.7). Treatment was well tolerated. Grade 3 treatment-related adverse events occurred in 23% (n = 7) of patients. In paired pre-and post-treatment tumor samples, no association was found between treatment and PD-L1 or IDO1 tumor expression or IDO-pathway-related gene expression by RNA sequencing. No significant changes in serum tryptophan or kynurenine levels were observed after baseline.Conclusions: Combination epacadostat and pembrolizumab was well tolerated and showed limited antitumor activity in sarco-ma. Correlative analyses suggested that inadequate IDO1 inhibition was achieved.
C1 [Kelly, Ciara M.; Avutu, Viswatej; Chan, Jason E.; Chi, Ping; Dickson, Mark A.; Gounder, Mrinal M.; Keohan, Mary Louise; Movva, Sujana; Nacev, Benjamin A.; Rosenbaum, Evan; Adamson, Travis; Tap, William D.; D'Angelo, Sandra P.] Mem Sloan Kettering Canc Ctr, Dept Med, New York, NY USA.
   [Kelly, Ciara M.; Chan, Jason E.; Chi, Ping; Dickson, Mark A.; Gounder, Mrinal M.; Keohan, Mary Louise; Movva, Sujana; Nacev, Benjamin A.; Rosenbaum, Evan; Tap, William D.; D'Angelo, Sandra P.] Weill Cornell Med Coll, Dept Med, New York, NY USA.
   [Qin, Li-Xuan; Whiting, Karissa A.] Mem Sloan Kettering Canc Ctr, Dept Epidemiol & Biostat, New York, NY USA.
   [Richards, Allison L.] Mem Sloan Kettering Canc Ctr, Marie Josee & Henry R Kravis Ctr Mol Oncol, New York, NY USA.
   [Singer, Samuel; Bartlett, Edmund K.; Crago, Aimee M.; Yoon, Sam S.] Mem Sloan Kettering Canc Ctr, Dept Surg, New York, NY USA.
   [Hwang, Sinchun; Erinjeri, Joseph P.] Mem Sloan Kettering Canc Ctr, Dept Radiol, New York, NY USA.
   [Antonescu, Cristina R.] Mem Sloan Kettering Canc Ctr, Dept Pathol, New York, NY USA.
   [D'Angelo, Sandra P.] Mem Sloan Kettering Canc Ctr, Parker Inst Canc Immunotherapy, New York, NY USA.
   [Kelly, Ciara M.] Mem Sloan Kettering Canc Ctr, Dept Med, New York, NY 10065 USA.
C3 Memorial Sloan Kettering Cancer Center; Cornell University; Weill
   Cornell Medicine; Memorial Sloan Kettering Cancer Center; Memorial Sloan
   Kettering Cancer Center; Memorial Sloan Kettering Cancer Center;
   Memorial Sloan Kettering Cancer Center; Memorial Sloan Kettering Cancer
   Center; Memorial Sloan Kettering Cancer Center; Memorial Sloan Kettering
   Cancer Center
RP Kelly, CM (通讯作者)，Mem Sloan Kettering Canc Ctr, Dept Med, New York, NY 10065 USA.
EM Kellyc1@mskcc.org
RI Movva, Sujana/I-3513-2016; Avutu, Viswatej/AFN-0872-2022
OI Avutu, Viswatej/0000-0002-2591-7187; Chan, Jason/0000-0003-0552-8544
FU Merck; Cycle for Survival Grant; NIH/NCI Cancer Center Support Grant
   [P30 CA008748]; NIH/NCI [P50 CA217694]; Incyte
FX We thank the patients who participated in this study and the clinical
   trial personnel at Memorial Sloan Kettering Cancer Center who were
   involved in this study. Editorial assistance at Memorial Sloan Kettering
   Cancer Center was provided by Hannah Rice, BA, ELS and Jessica Massler,
   MSW. This trial was funded in part by Incyte, Merck, and a Cycle for
   Survival Grant. At Memorial Sloan Kettering Cancer Center, support was
   also provided by the NIH/NCI Cancer Center Support Grant P30 CA008748
   and NIH/NCI Grant P50 CA217694. The funders of the study did not
   contribute to the study design, data collection, data analysis, data
   interpretation, or writing of the report. The funders did review the
   manuscript before submission. C.M. Kelly, T. Adamson, KH, S.P. D'Angelo,
   and L-X. Qin had full access to all the data in the study. The
   corresponding author (to C.M. Kelly) had final responsibility for the
   decision to submit for publication.
CR Baumhoer D, 2011, ONCOTARGET, V2, P970
   Beatty GL, 2017, CLIN CANCER RES, V23, P3269, DOI 10.1158/1078-0432.CCR-16-2272
   Bray NL, 2016, NAT BIOTECHNOL, V34, P888, DOI 10.1038/nbt0816-888d
   Coley W B, 1891, Ann Surg, V14, P199, DOI 10.1097/00000658-189112000-00015
   D'Angelo SP, 2018, JAMA ONCOL, V4, DOI 10.1001/jamaoncol.2018.0077
   D'Angelo SP, 2018, LANCET ONCOL, V19, P416, DOI 10.1016/S1470-2045(18)30006-8
   D'Angelo SP, 2015, HUM PATHOL, V46, P357, DOI 10.1016/j.humpath.2014.11.001
   Daud A, 2018, J CLIN ONCOL, V36, DOI 10.1200/JCO.2018.36.15_suppl.9511
   Eisenhauer EA, 2009, EUR J CANCER, V45, P228, DOI 10.1016/j.ejca.2008.10.026
   Holmgaard RB, 2015, CELL REP, V13, P412, DOI 10.1016/j.celrep.2015.08.077
   Ino K, 2006, BRIT J CANCER, V95, P1555, DOI 10.1038/sj.bjc.6603477
   Jemal A, 2010, CA-CANCER J CLIN, V60, P277, DOI [10.3322/caac.20073, 10.3322/caac.21254]
   Kelly CM, 2020, JAMA ONCOL, V6, P402, DOI 10.1001/jamaoncol.2019.6152
   Keung EZ, 2020, CLIN CANCER RES, V26, P1258, DOI 10.1158/1078-0432.CCR-19-1824
   Kristeleit R, 2017, GYNECOL ONCOL, V146, P484, DOI 10.1016/j.ygyno.2017.07.005
   Long GV, 2019, LANCET ONCOL, V20, P1083, DOI 10.1016/S1470-2045(19)30274-8
   Mitchell TC, 2018, J CLIN ONCOL, V36, P3223, DOI 10.1200/JCO.2018.78.9602
   Muller AJ, 2019, SEMIN IMMUNOPATHOL, V41, P41, DOI 10.1007/s00281-018-0702-0
   Munn DH, 2007, J CLIN INVEST, V117, P1147, DOI 10.1172/JCI31178
   Naqash AR, 2021, J CLIN ONCOL, V39, DOI 10.1200/JCO.2021.39.15_suppl.11519
   Okamoto A, 2005, CLIN CANCER RES, V11, P6030, DOI 10.1158/1078-0432.CCR-04-2671
   Pimentel H, 2017, NAT METHODS, V14, P687, DOI 10.1038/nmeth.4324
   Prendergast GC, 2018, TRENDS CANCER, V4, P38, DOI 10.1016/j.trecan.2017.11.005
   Rosenberg JE, 2016, LANCET, V387, P1909, DOI 10.1016/S0140-6736(16)00561-4
   Smith M, 2020, J IMMUNOTHER CANCER, V8, pA15, DOI 10.1136/jitc-2020-SITC2020.0028
   Spranger S, 2014, J IMMUNOTHER CANCER, V2, DOI 10.1186/2051-1426-2-3
   Tawbi HA, 2017, LANCET ONCOL, V18, P1493, DOI 10.1016/S1470-2045(17)30624-1
   Théate I, 2015, CANCER IMMUNOL RES, V3, P161, DOI 10.1158/2326-6066.CIR-14-0137
   Toulmonde M, 2018, JAMA ONCOL, V4, P93, DOI 10.1001/jamaoncol.2017.1617
   Toulmonde M, 2016, J CLIN ONCOL, V34, DOI 10.1200/JCO.2016.34.15_suppl.11008
   Wang XF, 2014, CELL IMMUNOL, V289, P42, DOI 10.1016/j.cellimm.2014.02.005
   Wolchok JD, 2013, NEW ENGL J MED, V369, P122, DOI 10.1056/NEJMoa1302369
   Wolchok JD, 2009, CLIN CANCER RES, V15, P7412, DOI 10.1158/1078-0432.CCR-09-1624
   Zhao QY, 2012, J IMMUNOL, V188, P1117, DOI 10.4049/jimmunol.1100164
   Zou RY, 2020, CANCER MANAG RES, V12, P5057, DOI 10.2147/CMAR.S255753
NR 35
TC 15
Z9 15
U1 0
U2 2
PU AMER ASSOC CANCER RESEARCH
PI PHILADELPHIA
PA 615 CHESTNUT ST, 17TH FLOOR, PHILADELPHIA, PA 19106-4404 USA
SN 1078-0432
EI 1557-3265
J9 CLIN CANCER RES
JI Clin. Cancer Res.
PD JUN 1
PY 2023
VL 29
IS 11
BP 2043
EP 2051
DI 10.1158/1078-0432.CCR-22-3911
PG 9
WC Oncology
WE Science Citation Index Expanded (SCI-EXPANDED)
SC Oncology
GA J9MR8
UT WOS:001012800000001
PM 36971773
OA Green Submitted
DA 2024-11-10
ER

PT J
AU Ryu, HS
   Park, YS
   Park, HJ
   Chung, YR
   Yom, CK
   Ahn, SH
   Park, YJ
   Park, SH
   Park, SY
AF Ryu, Han Suk
   Park, Young Soo
   Park, Hyo Jin
   Chung, Yul Ri
   Yom, Cha Kyong
   Ahn, Soon-Hyun
   Park, Young Joo
   Park, Seong Hoe
   Park, So Yeon
TI Expression of Indoleamine 2,3-Dioxygenase and Infiltration of
   FOXP3+Regulatory T Cells Are Associated with Aggressive Features of
   Papillary Thyroid Microcarcinoma
SO THYROID
LA English
DT Article
ID BREAST-CANCER; OVARIAN-CANCER; LYMPHOCYTES; CARCINOMA; SURVIVAL;
   INHIBITION; PROGNOSIS; FOXP3; PROLIFERATION; RECURRENCE
AB Background: Indoleamine 2,3-dioxygenase (IDO) is overexpressed in many different types of tumor and is associated with activation of FOXP3+ regulatory T cells (Treg cells) and downregulation of cytotoxic cellular immunity in the tumor microenvironment. It has been suggested that IDO inhibitors can be utilized as an effective therapeutic agent against human cancers. However, the expression of IDO and its association with tumor-infiltrating lymphocytes (TILs) remain unclear in papillary thyroid microcarcinoma (PTMC).
   Methods: Immunohistochemical staining for IDO expression was performed on 124 PTMC samples. TIL subsets (CD3+, CD8+, and FOXP3+ T cells) were counted in serial sections. The relationships between the expression of IDO and infiltration of TIL subsets, as well as the relationships between these immunomodulating factors and clinicopathologic parameters of PTMCs, were analyzed.
   Results: There was a significant correlation between IDO expression and reduced CD3+ TIL and increased FOXP3+ TIL. IDO expression was found in 31% of PTMC and was associated with aggressive clinicopathologic features of the tumor such as extrathyroidal extension (ETE) and multifocality. High infiltration of FOXP3+ Treg cells in the tumor was associated with lymph node metastasis, ETE, and multifocality. Furthermore, high FOXP3/CD8+ ratio was associated with multifocality and lymph node metastasis, and high FOXP3+/CD3+ ratio was related to ETE and multifocality. In multivariate analyses, IDO expression was found to be an independent predictive factor for ETE and tumor multifocality.
   Conclusions: IDO expression and infiltration of FOXP3+ Treg cells were closely related to each other and were associated with aggressive features of PTMC, suggesting that disruption of antitumor immunity by IDO expression, and thus, infiltration of FOXP3+ Treg cells may contribute to tumor progression in PTMC.
C1 [Ryu, Han Suk; Chung, Yul Ri] Seoul Natl Univ Hosp, Dept Pathol, Seoul 110744, South Korea.
   [Park, Young Soo] Asan Med Ctr, Dept Pathol, Seoul, South Korea.
   [Park, Hyo Jin; Park, So Yeon] Seoul Natl Univ, Bundang Hosp, Dept Pathol, Songnam, South Korea.
   [Yom, Cha Kyong] Seoul Natl Univ, Bundang Hosp, Dept Surg, Songnam, South Korea.
   [Ahn, Soon-Hyun] Seoul Natl Univ, Bundang Hosp, Dept Otorhinolaryngol Head & Neck Surg, Songnam, South Korea.
   [Chung, Yul Ri; Park, Seong Hoe; Park, So Yeon] Seoul Natl Univ, Coll Med, Dept Pathol, Seoul 151, South Korea.
   [Park, Young Joo] Seoul Natl Univ, Coll Med, Dept Internal Med, Seoul 151, South Korea.
C3 Seoul National University (SNU); Seoul National University Hospital;
   University of Ulsan; Asan Medical Center; Seoul National University
   (SNU); Seoul National University (SNU); Seoul National University (SNU);
   Seoul National University (SNU); Seoul National University (SNU)
RP Park, SY (通讯作者)，Seoul Natl Univ, Bundang Hosp, Dept Pathol, 300 Gumi Dong, Songnam 463707, Gyeonggi Do, South Korea.
EM sypmd@snu.ac.kr
RI Park, Jun-Bean/AAN-3026-2021; Park, So/A-2621-2012; Park,
   Jihye/AAC-1333-2022; Ahn, Soon-Hyun/J-5528-2012; Park, Young
   Joo/J-4161-2012
OI Park, Young Joo/0000-0002-3671-6364; Park, Hyo Jin/0000-0002-2198-5211;
   Park, So Yeon/0000-0002-0299-7268; Chung, Yul Ri/0000-0001-9501-8657
CR Bates GJ, 2006, J CLIN ONCOL, V24, P5373, DOI 10.1200/JCO.2006.05.9584
   Brandacher G, 2006, CLIN CANCER RES, V12, P1144, DOI 10.1158/1078-0432.CCR-05-1966
   Cunha LL, 2012, CLINICS, V67, P483, DOI 10.6061/clinics/2012(05)13
   Della Chiesa M, 2006, BLOOD, V108, P4118, DOI 10.1182/blood-2006-06-006700
   Ding ZC, 2012, CLIN DEV IMMUNOL, DOI 10.1155/2012/890178
   French JD, 2010, J CLIN ENDOCR METAB, V95, P2325, DOI 10.1210/jc.2009-2564
   Frumento G, 2002, J EXP MED, V196, P459, DOI 10.1084/jem.20020121
   Galon J, 2006, SCIENCE, V313, P1960, DOI 10.1126/science.1129139
   Ghossein R, 2009, HEAD NECK PATHOL, V3, P86, DOI 10.1007/s12105-009-0109-2
   Gogali F, 2012, J CLIN ENDOCR METAB, V97, P1474, DOI 10.1210/jc.2011-1838
   Gupta S, 2001, J CLIN ENDOCR METAB, V86, P1346, DOI 10.1210/jc.86.3.1346
   Inaba T, 2010, GYNECOL ONCOL, V117, P423, DOI 10.1016/j.ygyno.2010.02.028
   Inaba T, 2009, GYNECOL ONCOL, V115, P185, DOI 10.1016/j.ygyno.2009.07.015
   Ino K, 2008, CLIN CANCER RES, V14, P2310, DOI 10.1158/1078-0432.CCR-07-4144
   Laimer K, 2011, ORAL ONCOL, V47, P352, DOI 10.1016/j.oraloncology.2011.03.007
   Lee SY, 2009, J IMMUNOTHER, V32, P22, DOI 10.1097/CJI.0b013e31818ac2f7
   Liu JZ, 2009, VIRCHOWS ARCH, V455, P441, DOI 10.1007/s00428-009-0846-3
   Liu XD, 2010, BLOOD, V115, P3520, DOI 10.1182/blood-2009-09-246124
   Löb S, 2009, NAT REV CANCER, V9, P445, DOI 10.1038/nrc2639
   Mahmoud SMA, 2011, J CLIN ONCOL, V29, P1949, DOI 10.1200/JCO.2010.30.5037
   Mansfield AS, 2009, BMC CANCER, V9, DOI 10.1186/1471-2407-9-231
   MATSUBAYASHI S, 1995, J CLIN ENDOCR METAB, V80, P3421, DOI 10.1210/jc.80.12.3421
   Mazzaferri Ernest L, 2007, Endocr Pract, V13, P498
   Mercante G, 2009, THYROID, V19, P707, DOI 10.1089/thy.2008.0270
   Muller AJ, 2005, NAT MED, V11, P312, DOI 10.1038/nm1196
   Munn DH, 1999, J EXP MED, V189, P1363, DOI 10.1084/jem.189.9.1363
   Pagès F, 2009, J CLIN ONCOL, V27, P5944, DOI 10.1200/JCO.2008.19.6147
   Pan K, 2008, J CANCER RES CLIN, V134, P1247, DOI 10.1007/s00432-008-0395-1
   Petersen RP, 2006, CANCER-AM CANCER SOC, V107, P2866, DOI 10.1002/cncr.22282
   Piersanti M, 2003, ENDOCR PATHOL, V14, P183, DOI 10.1007/s12022-003-0011-5
   Roti E, 2008, EUR J ENDOCRINOL, V159, P659, DOI 10.1530/EJE-07-0896
   Sato E, 2005, P NATL ACAD SCI USA, V102, P18538, DOI 10.1073/pnas.0509182102
   Schlumberger MJ, 1998, NEW ENGL J MED, V338, P297, DOI 10.1056/NEJM199801293380506
   Swann JB, 2007, J CLIN INVEST, V117, P1137, DOI 10.1172/JCI31405
   Sznurkowski JJ, 2011, GYNECOL ONCOL, V122, P307, DOI 10.1016/j.ygyno.2011.04.050
   Urakawa H, 2009, CLIN EXP METASTAS, V26, P1005, DOI 10.1007/s10585-009-9290-7
   Uyttenhove C, 2003, NAT MED, V9, P1269, DOI 10.1038/nm934
   West NR, 2013, BRIT J CANCER, V108, P155, DOI 10.1038/bjc.2012.524
   Wolf D, 2005, CLIN CANCER RES, V11, P8326, DOI 10.1158/1078-0432.CCR-05-1244
   Yoshioka T, 2008, BRIT J CANCER, V98, P1258, DOI 10.1038/sj.bjc.6604294
   Zhu JF, 2008, BLOOD, V112, P1557, DOI 10.1182/blood-2008-05-078154
NR 41
TC 24
Z9 25
U1 0
U2 7
PU MARY ANN LIEBERT, INC
PI NEW ROCHELLE
PA 140 HUGUENOT STREET, 3RD FL, NEW ROCHELLE, NY 10801 USA
SN 1050-7256
EI 1557-9077
J9 THYROID
JI Thyroid
PY 2014
VL 24
IS 8
BP 1232
EP 1240
DI 10.1089/thy.2013.0423
PG 9
WC Endocrinology & Metabolism
WE Science Citation Index Expanded (SCI-EXPANDED)
SC Endocrinology & Metabolism
GA AM9JM
UT WOS:000340197700005
PM 24742251
DA 2024-11-10
ER

PT J
AU Katou, F
   Ohtani, H
   Watanabe, Y
   Nakayama, T
   Yoshie, O
   Hashimoto, K
AF Katou, Fuminori
   Ohtani, Haruo
   Watanabe, Yoshiko
   Nakayama, Takashi
   Yoshie, Osamu
   Hashimoto, Kenji
TI Differing phenotypes lymphocytes in early between intraepithelial and
   stromal-stage tongue cancer
SO CANCER RESEARCH
LA English
DT Article
ID TUMOR-INFILTRATING LYMPHOCYTES; CYTOLYTIC T-LYMPHOCYTES;
   NATURAL-KILLER-CELLS; ORAL LICHEN-PLANUS; PROGNOSTIC-FACTOR;
   OVARIAN-CANCER; IMMUNE-SYSTEM; INFLAMED SKIN; ACTIVATION; EXPRESSION
AB The significance of tumor-infiltrating lymphocytes (TIL) has attracted much attention in relation to the prognosis of patients. We herein examined the activation status of the TILs in relation to the tumor microenvironment. By using frozen sections of human early-stage tongue cancers (n = 22), the TILs in the cancer nests and those in the cancer stroma were compared for the expression of PD-1, NKG2A, NKG2D, CD69, and Ki-67. The lymphocytes in oral lichen planus, an active immune response-mediated mucosal disease, were also analyzed for comparison purposes. All of the cancer specimens were abundantly infiltrated by CD8(+) T cells and CD56(+) natural killer (NK) cells in the stroma, as well as in the tumor nest. The tumor nest-infiltrating (intraepith,elial) CD8(+) T cells frequently expressed PD-1, an inhibitory receptor, in sharp contrast to those in the stroma or in the lichen planus. Conversely, the intraepithelial CD8(+) T cells only infrequently expressed NKG2D), an activating receptor, in contrast to those in the stroma or in the lichen planus. No intraepithelial CD8(+) T cells expressed Ki-67, a proliferation-associated marker, whereas those in the stroma frequently expressed it. Furthermore, the intraepithelial NK cells expressed NKG2A, an inhibitory receptor, more frequently than those in the stroma or the lichen planus. Collectively, the intraepithelial CD8(+) T cells and NK cells are phenotypically inactivated, whereas stromal counterparts are phenotypically just as active as those in the lichen planus. These results suggest the first-step occurrence of an immune evasion mechanism in the tumor nest of oral squamous cell carcinoma.
C1 Hamamatsu Univ Sch Med, Dept Oral & Maxillofacial Surg, Hamamatsu, Shizuoka 4313125, Japan.
   Mito Med Ctr, Natl Hosp Org, Dept Pathol, Ibaraki, Japan.
   Kinki Univ, Sch Med, Dept Microbiol, Osaka, Japan.
C3 Hamamatsu University School of Medicine; Kindai University (Kinki
   University)
RP Katou, F (通讯作者)，Hamamatsu Univ Sch Med, Dept Oral & Maxillofacial Surg, 1-20-1 Handayama,Higashi-ward, Hamamatsu, Shizuoka 4313125, Japan.
EM Katou@hama-med.ac.jp
OI Yoshie, Osamu/0000-0003-4353-5809
CR Badoual C, 2006, CLIN CANCER RES, V12, P465, DOI 10.1158/1078-0432.CCR-05-1886
   Barber DL, 2006, NATURE, V439, P682, DOI 10.1038/nature04444
   Bauer S, 1999, SCIENCE, V285, P727, DOI 10.1126/science.285.5428.727
   Boissonnas A, 2007, J EXP MED, V204, P345, DOI 10.1084/jem.20061890
   Brooks AG, 1997, J EXP MED, V185, P795, DOI 10.1084/jem.185.4.795
   Cerwenka A, 2001, NAT REV IMMUNOL, V1, P41, DOI 10.1038/35095564
   Chiba T, 2004, BRIT J CANCER, V91, P1711, DOI 10.1038/sj.bjc.6602201
   Dong HD, 2002, NAT MED, V8, P793, DOI 10.1038/nm730
   Dunn GP, 2004, IMMUNITY, V21, P137, DOI 10.1016/j.immuni.2004.07.017
   Freeman GJ, 2000, J EXP MED, V192, P1027, DOI 10.1084/jem.192.7.1027
   Galon J, 2006, SCIENCE, V313, P1960, DOI 10.1126/science.1129139
   Groh V, 2002, NATURE, V419, P734, DOI 10.1038/nature01112
   Groh V, 2006, NAT IMMUNOL, V7, P755, DOI 10.1038/ni1350
   Iijima W, 2003, AM J PATHOL, V163, P261, DOI 10.1016/S0002-9440(10)63649-8
   Iwai Y, 2002, P NATL ACAD SCI USA, V99, P12293, DOI 10.1073/pnas.192461099
   Jamieson AM, 2002, IMMUNITY, V17, P19, DOI 10.1016/S1074-7613(02)00333-3
   Jewett A, 2006, J DENT RES, V85, P1061, DOI 10.1177/154405910608501201
   Katou F, 2003, J PATHOL, V199, P98, DOI 10.1002/path.1255
   Katou F, 2001, AM J PATHOL, V158, P1263, DOI 10.1016/S0002-9440(10)64077-1
   LOPEZCABRERA M, 1993, J EXP MED, V178, P537, DOI 10.1084/jem.178.2.537
   Masilamani M, 2006, J IMMUNOL, V177, P3590, DOI 10.4049/jimmunol.177.6.3590
   MORETTA A, 1991, J EXP MED, V174, P1393, DOI 10.1084/jem.174.6.1393
   Naito Y, 1998, CANCER RES, V58, P3491
   Nakano O, 2001, CANCER RES, V61, P5132
   North J, 2007, J IMMUNOL, V178, P85, DOI 10.4049/jimmunol.178.1.85
   Pardoll D, 2003, ANNU REV IMMUNOL, V21, P807, DOI 10.1146/annurev.immunol.21.120601.141135
   Reichert TE, 2002, CLIN CANCER RES, V8, P3137
   Santoro A, 2004, AM J CLIN PATHOL, V121, P758, DOI 10.1309/GHY8AL2D45P2R234
   Sato E, 2005, P NATL ACAD SCI USA, V102, P18538, DOI 10.1073/pnas.0509182102
   Smyth MJ, 2005, J EXP MED, V202, P583, DOI 10.1084/jem.20050994
   Speiser DE, 1999, J EXP MED, V190, P775, DOI 10.1084/jem.190.6.775
   Sugerman PB, 2002, CRIT REV ORAL BIOL M, V13, P350, DOI 10.1177/154411130201300405
   Tsushima F, 2006, ORAL ONCOL, V42, P268, DOI 10.1016/j.oraloncology.2005.07.013
   Zhang C, 2005, INT IMMUNOPHARMACOL, V5, P1099, DOI 10.1016/j.intimp.2005.03.003
   Zhang L, 2003, NEW ENGL J MED, V348, P203, DOI 10.1056/NEJMoa020177
   Zitvogel L, 2006, NAT REV IMMUNOL, V6, P715, DOI 10.1038/nri1936
NR 36
TC 41
Z9 58
U1 0
U2 6
PU AMER ASSOC CANCER RESEARCH
PI PHILADELPHIA
PA 615 CHESTNUT ST, 17TH FLOOR, PHILADELPHIA, PA 19106-4404 USA
SN 0008-5472
J9 CANCER RES
JI Cancer Res.
PD DEC 1
PY 2007
VL 67
IS 23
BP 11195
EP 11201
DI 10.1158/0008-5472.CAN-07-2637
PG 7
WC Oncology
WE Science Citation Index Expanded (SCI-EXPANDED)
SC Oncology
GA 238JQ
UT WOS:000251444100016
PM 18056444
OA Green Submitted
DA 2024-11-10
ER

PT J
AU Li, WM
   Liu, HR
AF Li, W. -M.
   Liu, H. -R.
TI CCL20-CCR6 Cytokine Network Facilitate T<sub>reg</sub> Activity in
   Advanced Grades and Metastatic Variants of Hepatocellular Carcinoma
SO SCANDINAVIAN JOURNAL OF IMMUNOLOGY
LA English
DT Article
ID TUMOR MICROENVIRONMENT; IMMUNE-RESPONSE; OVARIAN-CANCER; CELLS;
   IMMUNOTHERAPY; PROGRESSION; IMMUNOLOGY; STAT3; CCR6; AXIS
AB Tumour immunity regulates tumour restriction to the site of occurrence. Failure of this balance facilitates tumour spread beyond the primary organ of origin. T-regs are known to be recruited in infections, including viral infections like hepatitis B and hepatitis C. Thus, they form a continuum of initial viral infection, an environment of immune suppression by recruitment of T-regs, intrinsic viral-mediated nuclear transformation and carcinogenesis, and thereafter worsening of progress, including metastasis due to the T-regs suppressing the cell-mediated destruction of tumour cells. In this study, we obtained advanced grades of hepatocellular carcinoma (HCC) and examined the cytokines that is potentially known to recruit T-regs. We examined the expression of CCL20, the cytokine that recruits T-regs. We isolated T-regs from HCC samples and examined expression of CCR6, the receptor for CCL20 and compared expression in control tissues obtained mainly from subjects with cirrhosis, but no evidence of cancer. The findings of this study indicate that mRNA expression of CCL20 is significantly enhanced, along with expression of mRNA for the cytokines IL17 and IL6. Furthermore, tissue expression of Gamma-interferon was reduced in HCC. When T-regs were isolated from the liver cancer samples, the expression of CCR6, the only and specific receptor for CCL20, was upregulated in the cancer tissue derived T-regs. Furthermore, STAT3 levels were significantly increased in these tumour-derived T-regs. This study demonstrates that immune evasion mechanisms are operant in hepatocellular carcinoma through a transcriptional network of CCL20-IL17-IL6 cytokines that facilitate immune suppression-mediated cancer cell elimination and metastasis.
C1 [Li, W. -M.; Liu, H. -R.] 309th Hosp Chinese PLA, Dept Hepatobiliary, Beijing 100091, Peoples R China.
   [Liu, H. -R.] Chinese Peoples Liberat Army Gen Hosp, Beijing 100853, Peoples R China.
   [Liu, H. -R.] Chinese PLA Med Sch, Beijing, Peoples R China.
C3 Chinese People's Liberation Army General Hospital
RP Liu, HR (通讯作者)，309th Hosp Chinese PLA, Dept Hepatobiliary, 17A,Heishanhu Rd, Beijing 100091, Peoples R China.
EM haorunliu@126.com
CR Benito-Martin A, 2015, FRONT IMMUNOL, V6, P1, DOI 10.3389/fimmu.2015.00066
   Budhu S, 2014, CURR OPIN GENET DEV, V24, P46, DOI 10.1016/j.gde.2013.11.008
   Cândido EB, 2013, REPROD SCI, V20, P828, DOI 10.1177/1933719112466299
   Chen KJ, 2011, PLOS ONE, V6, DOI 10.1371/journal.pone.0024671
   Giraldo NA, 2015, VIRCHOWS ARCH, V467, P127, DOI 10.1007/s00428-015-1787-7
   Jiang Y, 2015, CELL DEATH DIS, V6, DOI 10.1038/cddis.2015.162
   Kao JT, 2015, BMC GASTROENTEROL, V15, DOI 10.1186/s12876-015-0283-5
   Kryczek I, 2011, J IMMUNOL, V186, P4388, DOI 10.4049/jimmunol.1003251
   Kurtz DM, 2014, ADV CANCER RES, V124, P257, DOI 10.1016/B978-0-12-411638-2.00008-2
   Lee AYS, 2015, CYTOKINE, V72, P97, DOI 10.1016/j.cyto.2014.11.029
   Lee AYS, 2013, FRONT IMMUNOL, V4, DOI 10.3389/fimmu.2013.00194
   Li XD, 2015, TRENDS IMMUNOL, V36, P344, DOI 10.1016/j.it.2015.04.006
   Liu HR, 2015, IUBMB LIFE, V67, P355, DOI 10.1002/iub.1378
   Liu JL, 2011, PLOS ONE, V6, DOI 10.1371/journal.pone.0019495
   Ozgur HH, 2014, HEPATO-GASTROENTEROL, V61, P1847, DOI 10.5754/hge14619
   Shen XH, 2010, J CANCER RES CLIN, V136, P1745, DOI 10.1007/s00432-010-0833-8
   Shen Y, 2015, CELL PHYSIOL BIOCHEM, V35, P1623, DOI 10.1159/000373976
   Stross L, 2012, HEPATOLOGY, V56, P873, DOI 10.1002/hep.25765
   Wan SS, 2014, GASTROENTEROLOGY, V147, P1393, DOI 10.1053/j.gastro.2014.08.039
   Xiang T, 2015, ONCOGENE, V34, P165, DOI 10.1038/onc.2013.537
   Yang PY, 2014, NATL SCI REV, V1, P396, DOI 10.1093/nsr/nwu038
   Zhang CH, 2015, ONCOL REP, V33, P1872, DOI 10.3892/or.2015.3783
NR 22
TC 25
Z9 26
U1 0
U2 4
PU WILEY-BLACKWELL
PI HOBOKEN
PA 111 RIVER ST, HOBOKEN 07030-5774, NJ USA
SN 0300-9475
EI 1365-3083
J9 SCAND J IMMUNOL
JI Scand. J. Immunol.
PD JAN
PY 2016
VL 83
IS 1
BP 33
EP 37
DI 10.1111/sji.12367
PG 5
WC Immunology
WE Science Citation Index Expanded (SCI-EXPANDED)
SC Immunology
GA CZ2IF
UT WOS:000366927600005
PM 26331965
OA Bronze
DA 2024-11-10
ER

PT J
AU Chi, H
   Peng, GG
   Yang, JY
   Zhang, JH
   Song, GB
   Xie, XX
   Strohmer, DF
   Lai, GC
   Zhao, SY
   Wang, R
   Yang, F
   Tian, G
AF Chi, Hao
   Peng, Gaoge
   Yang, Jinyan
   Zhang, Jinhao
   Song, Guobin
   Xie, Xixi
   Strohmer, Dorothee Franziska
   Lai, Guichuan
   Zhao, Songyun
   Wang, Rui
   Yang, Fang
   Tian, Gang
TI Machine learning to construct sphingolipid metabolism genes signature to
   characterize the immune landscape and prognosis of patients with uveal
   melanoma
SO FRONTIERS IN ENDOCRINOLOGY
LA English
DT Article
DE sphingolipid metabolism; UVM; tumor microenvironment; immunotherapy;
   predictive signature
ID ANTIGEN EXPRESSION; OVARIAN-CANCER; CLASS-I; CELLS; MICROENVIRONMENT;
   GANGLIOSIDES; ASSOCIATION; ACTIVATION; PREDICTION; MORTALITY
AB BackgroundUveal melanoma (UVM) is the most common primary intraocular malignancy in adults and is highly metastatic, resulting in a poor patient prognosis. Sphingolipid metabolism plays an important role in tumor development, diagnosis, and prognosis. This study aimed to establish a reliable signature based on sphingolipid metabolism genes (SMGs), thus providing a new perspective for assessing immunotherapy response and prognosis in patients with UVM. MethodsIn this study, SMGs were used to classify UVM from the TCGA-UVM and GEO cohorts. Genes significantly associated with prognosis in UVM patients were screened using univariate cox regression analysis. The most significantly characterized genes were obtained by machine learning, and 4-SMGs prognosis signature was constructed by stepwise multifactorial cox. External validation was performed in the GSE84976 cohort. The level of immune infiltration of 4-SMGs in high- and low-risk patients was analyzed by platforms such as CIBERSORT. The prediction of 4-SMGs on immunotherapy and immune checkpoint blockade (ICB) response in UVM patients was assessed by ImmuCellAI and TIP portals. Results4-SMGs were considered to be strongly associated with the prognosis of UVM and were good predictors of UVM prognosis. Multivariate analysis found that the model was an independent predictor of UVM, with patients in the low-risk group having higher overall survival than those in the high-risk group. The nomogram constructed from clinical characteristics and risk scores had good prognostic power. The high-risk group showed better results when receiving immunotherapy. Conclusions4-SMGs signature and nomogram showed excellent predictive performance and provided a new perspective for assessing pre-immune efficacy, which will facilitate future precision immuno-oncology studies.
C1 [Chi, Hao; Peng, Gaoge; Wang, Rui] Southwest Med Univ, Clin Med Coll, Luzhou, Peoples R China.
   [Yang, Jinyan; Zhang, Jinhao; Song, Guobin; Xie, Xixi] Southwest Med Univ, Sch Stomatol, Luzhou, Peoples R China.
   [Strohmer, Dorothee Franziska] Ludwig Maximilians Univ Munchen, Dept Gen Visceral & Transplant Surg, Munich, Germany.
   [Lai, Guichuan] Chongqing Med Univ, Sch Publ Hlth, Dept Epidemiol & Hlth Stat, Chongqing, Peoples R China.
   [Zhao, Songyun] Nanjing Med Univ, Wuxi Peoples Hosp, Dept Neurosurg, Wuxi, Peoples R China.
   [Yang, Fang] Charite Univ Med Berlin, Dept Ophthalmol, Campus Virchow Klinikum, Berlin, Germany.
   [Tian, Gang] Southwest Med Univ, Affiliated Hosp, Dept Lab Med, Luzhou, Peoples R China.
C3 Southwest Medical University; Southwest Medical University; University
   of Munich; Chongqing Medical University; Nanjing Medical University;
   Jiangnan University; Berlin Institute of Health; Free University of
   Berlin; Humboldt University of Berlin; Charite Universitatsmedizin
   Berlin; Southwest Medical University
RP Yang, F (通讯作者)，Charite Univ Med Berlin, Dept Ophthalmol, Campus Virchow Klinikum, Berlin, Germany.; Tian, G (通讯作者)，Southwest Med Univ, Affiliated Hosp, Dept Lab Med, Luzhou, Peoples R China.
EM yang.fang@charite.de; tiangang@swmu.edu.cn
RI Yang, Jinyan/LNQ-4857-2024; Chi, Hao/GOE-4749-2022; Wang,
   Rui/HGB-0347-2022; Zhao, Songyun/GXI-0381-2022; Peng,
   Gaoge/GOE-4785-2022
OI Chi, Hao/0000-0002-5210-0770; Zhao, Songyun/0000-0003-0542-1085; Peng,
   Gaoge/0000-0002-0162-6481
CR Aran D, 2020, METHODS MOL BIOL, V2120, P263, DOI 10.1007/978-1-0716-0327-7_19
   Aran D, 2017, GENOME BIOL, V18, DOI 10.1186/s13059-017-1349-1
   Auslander N, 2018, NAT MED, V24, P1545, DOI 10.1038/s41591-018-0157-9
   Babahosseini H, 2012, IEEE ENG MED BIO, P2436, DOI 10.1109/EMBC.2012.6346456
   Barbie DA, 2009, NATURE, V462, P108, DOI 10.1038/nature08460
   Bosch JJ, 2007, CANCER RES, V67, P4499, DOI 10.1158/0008-5472.CAN-06-3770
   Bosch JJ, 2010, CANCER IMMUNOL IMMUN, V59, P103, DOI 10.1007/s00262-009-0729-0
   Breuer K, 2013, NUCLEIC ACIDS RES, V41, pD1228, DOI 10.1093/nar/gks1147
   Chang AE, 1998, CANCER, V83, P1664, DOI 10.1002/(SICI)1097-0142(19981015)83:8<1664::AID-CNCR23>3.0.CO;2-G
   Chattopadhyay C, 2016, CANCER-AM CANCER SOC, V122, P2299, DOI 10.1002/cncr.29727
   Chen BB, 2018, METHODS MOL BIOL, V1711, P243, DOI 10.1007/978-1-4939-7493-1_12
   Chen X, 2022, FRONT IMMUNOL, V13, DOI 10.3389/fimmu.2022.985911
   Chi H, 2022, CELLS-BASEL, V11, DOI 10.3390/cells11213436
   Chi H, 2022, FRONT IMMUNOL, V13, DOI 10.3389/fimmu.2022.1018685
   Chi H, 2022, FRONT GENET, V13, DOI 10.3389/fgene.2022.984273
   Chueakwon P, 2022, LIFE-BASEL, V12, DOI 10.3390/life12030351
   da Silva G, 2021, CANCER BIOMARK, V32, P49, DOI 10.3233/CBM-203100
   Damato B, 2012, EYE, V26, P1157, DOI 10.1038/eye.2012.126
   Dienstmann R, 2019, ANN ONCOL, V30, P1622, DOI 10.1093/annonc/mdz287
   Dogrusöz M, 2018, ACTA OPHTHALMOL, V96, P331, DOI 10.1111/aos.13580
   Ericsson C, 2001, INVEST OPHTH VIS SCI, V42, P2153
   Geeleher P, 2014, GENOME BIOL, V15, DOI 10.1186/gb-2014-15-3-r47
   Goslings WRO, 1996, INVEST OPHTH VIS SCI, V37, P1884
   Griewank KG, 2018, CLIN CANCER RES, V24, P4494, DOI 10.1158/1078-0432.CCR-18-0763
   Hänzelmann S, 2013, BMC BIOINFORMATICS, V14, DOI 10.1186/1471-2105-14-7
   Hannun YA, 2008, NAT REV MOL CELL BIO, V9, P139, DOI 10.1038/nrm2329
   Hannun YA, 2018, NAT REV MOL CELL BIO, V19, P175, DOI 10.1038/nrm.2017.107
   Hao ZQ, 2022, BIOMED RES INT, V2022, DOI 10.1155/2022/9940566
   Hawkins CC, 2020, BIOMOLECULES, V10, DOI 10.3390/biom10101357
   HO CS, 1988, GASTROENTEROLOGY, V95, P1206, DOI 10.1016/0016-5085(88)90351-4
   Hu XY, 2022, FRONT ENDOCRINOL, V13, DOI 10.3389/fendo.2022.983606
   Janneh AH, 2022, CANCERS, V14, DOI 10.3390/cancers14092183
   Jatooratthawichot P, 2020, METABOLITES, V10, DOI 10.3390/metabo10120488
   Javed A, 2020, CANCERS, V12, DOI 10.3390/cancers12123694
   Johnson DB, 2019, J NATL COMPR CANC NE, V17, P114, DOI 10.6004/jnccn.2018.7070
   Kim SJ, 2021, INT J GEN MED, V14, P4423, DOI 10.2147/IJGM.S328376
   Krantz BA, 2017, CLIN OPHTHALMOL, V11, P279, DOI 10.2147/OPTH.S89591
   Kreitzburg KM, 2018, CANCER DRUG RESIST, V1, P181, DOI 10.20517/cdr.2018.06
   Kujala E, 2003, INVEST OPHTH VIS SCI, V44, P4651, DOI 10.1167/iovs.03-0538
   LENTZ KJ, 1983, INVEST OPHTH VIS SCI, V24, P1063
   Li T., Nucleic Acids Res, DOI [10.1093/nar/gkaa407, DOI 10.1093/nar/gkaa407, DOI 10.1093/NAR/GKAA407]
   LORIGAN JG, 1991, AM J ROENTGENOL, V157, P1279, DOI 10.2214/ajr.157.6.1950883
   Luo TQ, 2020, COMPUT STRUCT BIOTEC, V18, P3217, DOI 10.1016/j.csbj.2020.09.037
   MA D, 1995, IMMUNOLOGY, V86, P263
   Ma JA, 2010, EXP EYE RES, V91, P491, DOI 10.1016/j.exer.2010.06.025
   Maltby S, 2009, BBA-REV CANCER, V1796, P19, DOI 10.1016/j.bbcan.2009.02.001
   Mariathasan S, 2018, NATURE, V554, P544, DOI 10.1038/nature25501
   McLaughlin CC, 2005, CANCER-AM CANCER SOC, V103, P1000, DOI 10.1002/cncr.20866
   Mei SM, 2022, DIS MARKERS, V2022, DOI 10.1155/2022/4143447
   Miao YR, 2020, ADV SCI, V7, DOI 10.1002/advs.201902880
   Modrak DE, 2005, METH MOLEC MED, V111, P183
   NIEDERKORN JY, 1993, CURR EYE RES, V12, P347, DOI 10.3109/02713689308999459
   Ogretmen B, 2018, NAT REV CANCER, V18, P33, DOI 10.1038/nrc.2017.96
   Owusu BY, 2017, CANCERS, V9, DOI 10.3390/cancers9040035
   Park KS, 2007, BIOCHEM BIOPH RES CO, V356, P239, DOI 10.1016/j.bbrc.2007.02.112
   Qian Yingjuan, 2013, Methods Mol Biol, V965, P37, DOI 10.1007/978-1-62703-239-1_3
   Racle J, 2017, ELIFE, V6, DOI 10.7554/eLife.26476
   Rao RP, 2013, J LIPIDS, V2013, DOI 10.1155/2013/178910
   Saakyan S. V, 2019, Arkhiv Patologii, V81, P63, DOI 10.17116/patol20198106163
   Sanz H, 2018, BMC BIOINFORMATICS, V19, DOI 10.1186/s12859-018-2451-4
   Schank TE, 2019, CANCERS, V11, DOI 10.3390/cancers11081048
   Sheng XA, 2015, BRIT J OPHTHALMOL, V99, P990, DOI 10.1136/bjophthalmol-2014-305730
   SOULIERES D, 1991, INT J CANCER, V49, P498, DOI 10.1002/ijc.2910490404
   Spiegel S, 2002, LEUKEMIA, V16, P1596, DOI 10.1038/sj.leu.2402611
   Straatsma BR, 2018, INDIAN J OPHTHALMOL, V66, P1395, DOI 10.4103/ijo.IJO_1499_18
   Suh DH, 2014, BIOCHEM PHARMACOL, V92, P43, DOI 10.1016/j.bcp.2014.08.011
   Sun YH, 2022, FRONT CELL DEV BIOL, V10, DOI 10.3389/fcell.2022.881490
   Tamminga M, 2020, CLIN TRANSL IMMUNOL, V9, DOI 10.1002/cti2.1142
   Tan Zhiyong, 2022, J Oncol, V2022, P1802706, DOI 10.1155/2022/1802706
   Tardif M, 1996, INT J CANCER, V68, P97, DOI 10.1002/(SICI)1097-0215(19960927)68:1<97::AID-IJC17>3.0.CO;2-3
   Tower H, 2019, CANCERS, V11, DOI 10.3390/cancers11091375
   Triozzi PL, 2015, OCUL ONCOL PATHOL, V1, P54, DOI 10.1159/000367715
   Walcher L, 2020, FRONT IMMUNOL, V11, DOI 10.3389/fimmu.2020.01280
   Wessely A, 2020, INT J MOL SCI, V21, DOI 10.3390/ijms21030879
   Wilkerson MD, 2010, BIOINFORMATICS, V26, P1572, DOI 10.1093/bioinformatics/btq170
   Wu XZ, 2018, AM J PHYSIOL-LUNG C, V315, pL443, DOI 10.1152/ajplung.00120.2018
   WUNDER CC, 1977, AVIAT SPACE ENVIR MD, V48, P734
   Xia ZK, 2021, THORAC CANCER, V12, P3088, DOI 10.1111/1759-7714.14217
   Xu L, 2018, CANCER RES, V78, P6575, DOI 10.1158/0008-5472.CAN-18-0689
   Yang WH, 2008, INVEST OPHTH VIS SCI, V49, P2518, DOI 10.1167/iovs.07-1606
   Yuan QH, 2022, CHINESE MED J-PEKING, V135, P2101, DOI 10.1097/CM9.0000000000002179
   Yuan QH, 2022, FRONT IMMUNOL, V13, DOI 10.3389/fimmu.2022.951137
   Yue H, 2017, CURR EYE RES, V42, P759, DOI 10.1080/02713683.2016.1245422
   Zarate YA, 2008, LANCET, V372, P1427, DOI 10.1016/S0140-6736(08)61589-5
   Zhang HY, 2022, ANN SURG, V275, pE626, DOI 10.1097/SLA.0000000000004037
NR 85
TC 39
Z9 39
U1 0
U2 8
PU FRONTIERS MEDIA SA
PI LAUSANNE
PA AVENUE DU TRIBUNAL FEDERAL 34, LAUSANNE, CH-1015, SWITZERLAND
SN 1664-2392
J9 FRONT ENDOCRINOL
JI Front. Endocrinol.
PD DEC 8
PY 2022
VL 13
AR 1056310
DI 10.3389/fendo.2022.1056310
PG 18
WC Endocrinology & Metabolism
WE Science Citation Index Expanded (SCI-EXPANDED)
SC Endocrinology & Metabolism
GA 7C5HO
UT WOS:000899844000001
PM 36568076
OA gold, Green Published
DA 2024-11-10
ER

PT J
AU Trillo-Tinoco, J
   Sierra, RA
   Mohamed, E
   Cao, Y
   de Mingo-Pulido, A
   Gilvary, DL
   Anadon, CM
   Costich, TL
   Wei, S
   Flores, ER
   Ruffell, B
   Conejo-Garcia, JR
   Rodriguez, PC
AF Trillo-Tinoco, Jimena
   Sierra, Rosa A.
   Mohamed, Eslam
   Cao, Yu
   de Mingo-Pulido, Alvaro
   Gilvary, Danielle L.
   Anadon, Carmen M.
   Costich, Tara Lee
   Wei, Sheng
   Flores, Elsa R.
   Ruffell, Brian
   Conejo-Garcia, Jose R.
   Rodriguez, Paulo C.
TI AMPK Alpha-1 Intrinsically Regulates the Function and Differentiation of
   Tumor Myeloid-Derived Suppressor Cells
SO CANCER RESEARCH
LA English
DT Article
ID ACTIVATED PROTEIN-KINASE; NITRIC-OXIDE-SYNTHASE; MACROPHAGE
   POLARIZATION; GM-CSF; METFORMIN; MECHANISM; MICE
AB Myeloid-derived suppressor cells (MDSC) represent a primary mechanism of immune evasion in tumors and have emerged as a major obstacle for cancer immunotherapy. The immunoinhibitory activity of MDSC is tightly regulated by the tumor microenvironment and occurs through mechanistic mediators that remain unclear. Here, we elucidated the intrinsic interaction between the expression of AMP-activated protein kinase alpha (AMPK alpha) and the immunoregulatory activity of MDSC in tumors. AMPK alpha signaling was increased in tumor-MDSC from tumor-bearing mice and patients with ovarian cancer. Transcription of the Ampk alpha 1-coding gene, Prkaa1, in tumor-MDSC was induced by cancer cell-derived granulocyte-monocyte colony-stimulating factor (GM-CSF) and occurred in a Stat5-dependent manner. Conditional deletion of Prkaa1 in myeloid cells, or therapeutic inhibition of Ampka in tumor-bearing mice, delayed tumor growth, inhibited the immunosuppressive potential of MDSC, triggered antitu-mor CD8(+) T-cell immunity, and boosted the efficacy of T-cell immunotherapy. Complementarily, therapeutic stimulation of AMPKa signaling intrinsically promoted MDSC immunoregulatory activity. In addition, Prkaa1 deletion antagonized the differentiation of monocytic-MDSC (M-MDSC) to macrophages and re-routed M-MDSC, but not granulocytic-MDSC (PMN-MDSC), into cells that elicited direct antitumor cytotoxic effects through nitric oxide synthase 2-mediated actions. Thus, our results demonstrate the primary role of AMPK alpha 1 in the immunosuppressive effects induced by tumor-MDSC and support the therapeutic use of AMPK inhibitors to overcome MDSC-induced T-cell dysfunction in cancer.
   Significance: AMPK alpha 1 regulates the immunosuppressive activity and differentiation of tumor-MDSC, suggesting AMPK inhibition as a potential therapeutic strategy to restore protective myelopoiesis in cancer.
C1 [Trillo-Tinoco, Jimena; Sierra, Rosa A.; Mohamed, Eslam; Cao, Yu; de Mingo-Pulido, Alvaro; Gilvary, Danielle L.; Anadon, Carmen M.; Costich, Tara Lee; Wei, Sheng; Ruffell, Brian; Conejo-Garcia, Jose R.; Rodriguez, Paulo C.] H Lee Moffitt Canc Ctr & Res Inst, Dept Immunol, Tampa, FL USA.
   [Flores, Elsa R.] H Lee Moffitt Canc Ctr & Res Inst, Dept Mol Oncol, Tampa, FL USA.
   [Flores, Elsa R.] H Lee Moffitt Canc Ctr & Res Inst, Dept Cutaneous Oncol, Tampa, FL USA.
   [Flores, Elsa R.] H Lee Moffitt Canc Ctr & Res Inst, Canc Biol & Evolut Program, Tampa, FL USA.
   [Ruffell, Brian] H Lee Moffitt Canc Ctr & Res Inst, Dept Breast Oncol, Tampa, FL USA.
C3 H Lee Moffitt Cancer Center & Research Institute; H Lee Moffitt Cancer
   Center & Research Institute; H Lee Moffitt Cancer Center & Research
   Institute; H Lee Moffitt Cancer Center & Research Institute; H Lee
   Moffitt Cancer Center & Research Institute
RP Rodriguez, PC (通讯作者)，H Lee Moffitt Canc Ctr & Res Inst, 12902 Magnolia Dr,MRC Annex 2067E, Tampa, FL 33612 USA.
EM Paulo.Rodriguez@Moffitt.org
RI De Mingo Pulido, Alvaro/AAK-4809-2021; Conejo-Garcia, Jose/V-1897-2019
OI Rodriguez, Paulo/0000-0001-7480-6566; Ruffell,
   Brian/0000-0002-3846-6872; Anadon Galindo, Carmen
   Maria/0000-0002-8851-4545; Trillo-Tinoco, Jimena/0000-0002-1240-9650;
   Conejo-Garcia, Jose/0000-0001-6431-4074; de Mingo Pulido,
   Alvaro/0000-0001-9814-1837
FU Cancer Center Support Grant (CCSG) [CA076292];  [R01-CA184185]; 
   [R01-CA233512];  [R01-CA157664];  [R01-CA124515];  [R01-CA178687]; 
   [R01-CA211913];  [U01-CA232758]
FX Authors would like to thank J. Kroger from the Flow Cytometry core, S.
   McCarthy from the CLIA Tissue Imaging core, and Janis De la Iglesia,
   PhD, for their insightful advice. This work was partially supported by
   R01-CA184185 and R01-CA233512 to P.C. Rodriguez, and R01-CA157664,
   R01-CA124515, R01-CA178687, R01-CA211913, and U01-CA232758 to J.R.
   Conejo-Garcia. Support for shared resources was provided by Cancer
   Center Support Grant (CCSG) CA076292 to H. Lee Moffitt Cancer Center.
CR Al-Khami AA, 2017, ONCOIMMUNOLOGY, V6, DOI 10.1080/2162402X.2017.1344804
   Binnewies M, 2018, NAT MED, V24, P541, DOI 10.1038/s41591-018-0014-x
   Biswas SK, 2015, IMMUNITY, V43, P435, DOI 10.1016/j.immuni.2015.09.001
   Bronte V, 1999, J IMMUNOL, V162, P5728
   Bronte V, 2016, NAT COMMUN, V7, DOI 10.1038/ncomms12150
   Casacuberta-Serra S, 2017, IMMUNOL CELL BIOL, V95, P538, DOI 10.1038/icb.2017.4
   Cha JH, 2018, MOL CELL, V71, P606, DOI 10.1016/j.molcel.2018.07.030
   Corzo CA, 2010, J EXP MED, V207, P2439, DOI 10.1084/jem.20100587
   De Veirman K, 2019, CANCER LETT, V442, P233, DOI 10.1016/j.canlet.2018.11.002
   Fleming V, 2018, FRONT IMMUNOL, V9, DOI 10.3389/fimmu.2018.00398
   Foretz M, 2010, J CLIN INVEST, V120, P2355, DOI 10.1172/JCI40671
   Franklin RA, 2014, SCIENCE, V344, P921, DOI 10.1126/science.1252510
   Gabrilovich DI, 2012, NAT REV IMMUNOL, V12, P253, DOI 10.1038/nri3175
   Garcia D, 2017, MOL CELL, V66, P789, DOI 10.1016/j.molcel.2017.05.032
   Hammami I, 2012, BMC CELL BIOL, V13, DOI 10.1186/1471-2121-13-18
   Hawley SA, 2012, SCIENCE, V336, P918, DOI 10.1126/science.1215327
   Ishii N, 2009, J BIOL CHEM, V284, P34561, DOI 10.1074/jbc.M109.028043
   Jeon SM, 2012, NATURE, V485, P661, DOI 10.1038/nature11066
   Kim SH, 2017, J INVEST DERMATOL, V137, P1740, DOI 10.1016/j.jid.2017.03.033
   Kim SJ, 2016, MOL CELL BIOL, V36, P1961, DOI 10.1128/MCB.00244-16
   Kumar V, 2016, IMMUNITY, V44, P303, DOI 10.1016/j.immuni.2016.01.014
   Li LF, 2018, CANCER RES, V78, P1779, DOI 10.1158/0008-5472.CAN-17-2460
   Li W, 2018, CELL METAB, V28, P87, DOI 10.1016/j.cmet.2018.04.022
   Marigo I, 2016, CANCER CELL, V30, P377, DOI 10.1016/j.ccell.2016.08.004
   Morales JK, 2010, BREAST CANCER RES TR, V123, P39, DOI 10.1007/s10549-009-0622-8
   Movahedi K, 2010, CANCER RES, V70, P5728, DOI 10.1158/0008-5472.CAN-09-4672
   Pilon G, 2004, J BIOL CHEM, V279, P20767, DOI 10.1074/jbc.M401390200
   Qin GH, 2018, ONCOIMMUNOLOGY, V7, DOI 10.1080/2162402X.2018.1442167
   Rabinovitch RC, 2017, CELL REP, V21, P1, DOI 10.1016/j.celrep.2017.09.026
   Rena G, 2013, DIABETOLOGIA, V56, P1898, DOI 10.1007/s00125-013-2991-0
   Roby KF, 2000, CARCINOGENESIS, V21, P585, DOI 10.1093/carcin/21.4.585
   Rodriguez PC, 2004, CANCER RES, V64, P5839, DOI 10.1158/0008-5472.CAN-04-0465
   Rong Y, 2016, SCI REP-UK, V6, DOI 10.1038/srep23824
   Saeedi R, 2008, AM J PHYSIOL-HEART C, V294, pH2497, DOI 10.1152/ajpheart.00873.2007
   Sag D, 2008, J IMMUNOL, V181, P8633, DOI 10.4049/jimmunol.181.12.8633
   Shime H, 2017, CELL DEATH DIFFER, V24, P385, DOI 10.1038/cdd.2016.131
   Sierra RA, 2017, CANCER RES, V77, P5628, DOI 10.1158/0008-5472.CAN-17-0357
   Strauss L, 2015, CANCER CELL, V28, P253, DOI 10.1016/j.ccell.2015.07.006
   Svoronos N, 2017, CANCER DISCOV, V7, P72, DOI 10.1158/2159-8290.CD-16-0502
   Takizawa H, 2012, BLOOD, V119, P2991, DOI 10.1182/blood-2011-12-380113
   Trikha P, 2016, ONCOIMMUNOLOGY, V5, DOI 10.1080/2162402X.2016.1214787
   Uehara T, 2019, INT IMMUNOL, V31, P187, DOI 10.1093/intimm/dxy079
   Vaibhav K, 2018, J EXP MED, V215, P2636, DOI 10.1084/jem.20171905
   Van Overmeire E, 2016, CANCER RES, V76, P35, DOI 10.1158/0008-5472.CAN-15-0869
   Veglia F, 2018, NAT IMMUNOL, V19, P108, DOI 10.1038/s41590-017-0022-x
   Woods A, 2005, CELL METAB, V2, P21, DOI 10.1016/j.cmet.2005.06.005
   Wu TT, 2016, SCI REP-UK, V6, DOI [10.1038/srep20250, 10.1038/srep35230]
   Xia Y, 1997, P NATL ACAD SCI USA, V94, P6954, DOI 10.1073/pnas.94.13.6954
   Zhang M, 2017, J BIOL CHEM, V292, P7888, DOI 10.1074/jbc.M117.779447
   Zhu YP, 2015, J IMMUNOL, V194, P584, DOI 10.4049/jimmunol.1401024
NR 50
TC 36
Z9 39
U1 1
U2 27
PU AMER ASSOC CANCER RESEARCH
PI PHILADELPHIA
PA 615 CHESTNUT ST, 17TH FLOOR, PHILADELPHIA, PA 19106-4404 USA
SN 0008-5472
EI 1538-7445
J9 CANCER RES
JI Cancer Res.
PD OCT 1
PY 2019
VL 79
IS 19
BP 5034
EP 5047
DI 10.1158/0008-5472.CAN-19-0880
PG 14
WC Oncology
WE Science Citation Index Expanded (SCI-EXPANDED)
SC Oncology
GA JC9VZ
UT WOS:000489626000020
PM 31409640
OA Green Accepted, Green Submitted, Bronze
DA 2024-11-10
ER

PT J
AU Hong, R
   Han, SI
AF Hong, Ran
   Han, Song Iy
TI Extracellular acidity enhances tumor necrosis factor-related
   apoptosis-inducing ligand (TRAIL)-mediated apoptosis <i>via</i> DR5 in
   gastric cancer cells
SO KOREAN JOURNAL OF PHYSIOLOGY & PHARMACOLOGY
LA English
DT Article
DE Acidity; Gastric cancer; Resistance; TRAIL
ID DRUG-RESISTANCE; OVARIAN-CANCER; UP-REGULATION; GLIOMA-CELLS; C-FLIP;
   PATHWAY; DEATH; PH; CYTOTOXICITY; MODULATION
AB The tumor microenvironment greatly influences cancer cell characteristics, and acidic extracellular pH has been implicated as an essential factor in tumor malignancy and the induction of drug resistance. Here, we examined the characteristics of gastric carcinoma (GC) cells under conditions of extracellular acidity and attempted to identify a means of enhancing treatment efficacy. Acidic conditions caused several changes in GC cells adversely affecting chemotherapeutic treatment. Extracellular acidity did inhibit GC cell growth by inducing cell cycle arrest, but did not induce cell death at pH values down to 6.2, which was consistent with down-regulated cyclin D1 and up-regulated p21 mRNA expression. Additionally, an acidic environment altered the expression of atg5, HSPA18, collagen XIII, collagen XXAI, slug, snail, and zeb1 genes which are related to regulation of cell resistance to cytotoxicity and malignancy, and as expected, resulted in increased resistance of cells to multiple chemotherapeutic drugs including etoposide, doxorubicin, daunorubicin, cisplatin, oxaliplatin and 5-FU. Interestingly, however, acidic environment dramatically sensitized GC cells to apoptosis induced by tumor necrosis factor-related apoptosis-inducing ligand (TRAIL). Consistently, the acidity at pH 6.5 increased mRNA levels of DR4 and DR5 genes, and also elevated protein expression of both death receptors as detected by immunoblotting. Gene silencing analysis showed that of these two receptors, the major role in this effect was played by DR5. Therefore, these results suggest that extracellular acidity can sensitize TRAIL-mediated apoptosis at least partially via DRS in GCs while it confers resistance to various type of chemotherapeutic drugs.
C1 [Hong, Ran] Chosun Univ, Coll Med, Dept Pathol, Gwangju 61501, South Korea.
   [Han, Song Iy] Chosun Univ, Coll Med, Div Premed Sci, Gwangju 61501, South Korea.
C3 Chosun University; Chosun University
RP Han, SI (通讯作者)，Chosun Univ, Coll Med, Div Premed Sci, Gwangju 61501, South Korea.
EM sihan@chosun.ac.kr
FU Clinical Medicine Research Institute of the Chosun University Hospital
FX This work was supported by a grant from the Clinical Medicine Research
   Institute of the Chosun University Hospital (2014). We thank Prof.
   Tae-Hyoung Kim for the kind gift of rhTRAIL and Ms. Jeong-Eun Choi for
   her excellent technical assistance.
CR Apel A, 2008, CANCER RES, V68, P1485, DOI 10.1158/0008-5472.CAN-07-0562
   Baker SJ, 1998, ONCOGENE, V17, P3261, DOI 10.1038/sj.onc.1202568
   Barnhart BC, 2004, EMBO J, V23, P3175, DOI 10.1038/sj.emboj.7600325
   Bertuccio P, 2009, INT J CANCER, V125, P666, DOI 10.1002/ijc.24290
   Buzzard KA, 1998, J BIOL CHEM, V273, P17147, DOI 10.1074/jbc.273.27.17147
   Deng K, 2012, PLOS ONE, V7, DOI 10.1371/journal.pone.0049434
   Estrella V, 2013, CANCER RES, V73, P1524, DOI 10.1158/0008-5472.CAN-12-2796
   Fais S, 2007, CANCER RES, V67, P10627, DOI 10.1158/0008-5472.CAN-07-1805
   Gura T, 1997, SCIENCE, V277, P768, DOI 10.1126/science.277.5327.768
   Han WD, 2011, PLOS ONE, V6, DOI 10.1371/journal.pone.0028491
   HARDY J, 1990, EUR J CANCER, V26, P771, DOI 10.1016/0277-5379(90)90146-K
   Huang Y, 2016, INT J ONCOL, V49, P153, DOI 10.3892/ijo.2016.3525
   Januchowski R, 2016, J CANCER, V7, P1295, DOI 10.7150/jca.15371
   Jin CY, 2007, CANCER LETT, V257, P56, DOI 10.1016/j.canlet.2007.06.019
   Jung EM, 2006, CARCINOGENESIS, V27, P2008, DOI 10.1093/carcin/bgl026
   Kashii Y, 1999, J IMMUNOL, V163, P5358
   Kudo-Saito C, 2009, CANCER CELL, V15, P195, DOI 10.1016/j.ccr.2009.01.023
   Lee YJ, 2004, EXP CELL RES, V293, P129, DOI 10.1016/j.yexcr.2003.09.015
   Lemke J, 2014, CELL DEATH DIFFER, V21, P1350, DOI 10.1038/cdd.2014.81
   Lim SC, 2016, TUMOR BIOL, V37, P6205, DOI 10.1007/s13277-015-4485-9
   Lim SC, 2010, INT J CANCER, V126, P1582, DOI 10.1002/ijc.24853
   Luo S, 2007, CELL DEATH DIFFER, V14, P1247, DOI 10.1038/sj.cdd.4402149
   Peleteiro B, 2014, EUR J CANCER PREV, V23, P524, DOI 10.1097/CEJ.0b013e328364f2b6
   POOLEWILSON PA, 1978, J MOL CELL CARDIOL, V10, P512, DOI 10.1016/0022-2828(78)90010-X
   Raghunand N, 2000, DRUG RESIST UPDATE, V3, P39, DOI 10.1054/drup.2000.0119
   Reichert M, 2002, CANCER, V95, P1113, DOI 10.1002/cncr.10767
   Shin JN, 2006, EXP CELL RES, V312, P3892, DOI 10.1016/j.yexcr.2006.08.015
   Srivastava RK, 2001, NEOPLASIA, V3, P535, DOI 10.1038/sj.neo.7900203
   Su CX, 2007, CANCER INVEST, V25, P542, DOI 10.1080/07357900701513272
   Tan XC, 2018, J CLIN INVEST, V128, P1267, DOI 10.1172/JCI97225
   Taylor S, 2015, DRUG RESIST UPDATE, V23, P69, DOI 10.1016/j.drup.2015.08.004
   Thews O, 2007, ADV EXP MED BIOL, V599, P155
   Vukovic V, 1997, BRIT J CANCER, V75, P1167, DOI 10.1038/bjc.1997.201
   Wachsberger PR, 1997, INT J HYPERTHER, V13, P251, DOI 10.3109/02656739709023533
   Walczak H, 1999, NAT MED, V5, P157, DOI 10.1038/5517
   Wang S, 2008, ONCOGENE, V27, P6207, DOI 10.1038/onc.2008.298
   Wilting RH, 2012, DRUG RESIST UPDATE, V15, P21, DOI 10.1016/j.drup.2012.01.008
   Yoon MJ, 2013, CARCINOGENESIS, V34, P1918, DOI 10.1093/carcin/bgt137
NR 38
TC 11
Z9 11
U1 0
U2 5
PU KOREAN JOURNAL OF PHYSIOLOGY & PHARMACOLOGY
PI SEOUL
PA C/O EDITORIAL OFFICE, 448-13 SEOKYO-DONG, SEOUL, SOUTH KOREA
SN 1226-4512
EI 2093-3827
J9 KOREAN J PHYSIOL PHA
JI KOREAN J. PHYSIOL. PHARMACOL.
PD SEP
PY 2018
VL 22
IS 5
BP 513
EP 523
DI 10.4196/kjpp.2018.22.5.513
PG 11
WC Pharmacology & Pharmacy; Physiology
WE Science Citation Index Expanded (SCI-EXPANDED)
SC Pharmacology & Pharmacy; Physiology
GA GR8WS
UT WOS:000443017000005
PM 30181698
OA Green Published, gold
DA 2024-11-10
ER

PT J
AU Tähtinen, S
   Grönberg-Vähä-Koskela, S
   Lumen, D
   Merisalo-Soikkeli, M
   Siurala, M
   Airaksinen, AJ
   Vähä-Koskela, M
   Hemminki, A
AF Tahtinen, Siri
   Gronberg-Vaha-Koskela, Susanna
   Lumen, Dave
   Merisalo-Soikkeli, Maiju
   Siurala, Mikko
   Airaksinen, Anu J.
   Vaha-Koskela, Markus
   Hemminki, Akseli
TI Adenovirus Improves the Efficacy of Adoptive T-cell Therapy by
   Recruiting Immune Cells to and Promoting Their Activity at the Tumor
SO CANCER IMMUNOLOGY RESEARCH
LA English
DT Article
ID DENDRITIC CELLS; MELANOMA PATIENT; OVARIAN-CANCER; ANTIGEN; ANTITUMOR;
   IMMUNOTHERAPY; INDUCTION; MICROENVIRONMENT; REPLICATION; FREQUENCIES
AB Despite the rapid progress in the development of novel adoptive T-cell therapies, the clinical benefits in treatment of established tumors have remained modest. Several immune evasion mechanisms hinder T-cell entry into tumors and their activity within the tumor. Of note, oncolytic adenoviruses are intrinsically immunogenic due to inherent pathogen-associated molecular patterns. Here, we studied the capacity of adenovirus to overcome resistance of chicken ovalbumin-expressing B16. OVA murine melanoma tumors to adoptive ovalbumin-specific CD8(+) T-cell (OT-I) therapy. Following intraperitoneal transfer of polyclonally activated OT-I lymphocytes, control of tumor growth was superior in mice given intratumoral adenovirus compared with control mice, even in the absence of oncolytic virus replication. Preexisting antiviral immunity against serotype 5 did not hinder the therapeutic efficacy of the combination treatment. Intratumoral adenovirus injection was associated with an increase in proinflammatory cytokines, CD45(+) leukocytes, CD8(+) lymphocytes, and F4/80(+) macrophages, suggesting enhanced tumor immunogenicity. The proinflammatory effects of adenovirus on the tumor microenvironment led to expression of costimulatory signals on CD11c(+) antigen-presenting cells and subsequent activation of T cells, thus breaking the tumor-induced peripheral tolerance. An increased number of CD8(+) T cells specific for endogenous tumor antigens TRP-2 and gp100 was detected in combination-treated mice, indicating epitope spreading. Moreover, the majority of virus/T-cell-treated mice rejected the challenge of parental B16. F10 tumors, suggesting that systemic antitumor immunity was induced. In summary, we provide proof-of-mechanism data on combining adoptive T-cell therapy and adenovirotherapy for the treatment of cancer.
C1 [Tahtinen, Siri; Gronberg-Vaha-Koskela, Susanna; Merisalo-Soikkeli, Maiju; Siurala, Mikko; Vaha-Koskela, Markus; Hemminki, Akseli] Univ Helsinki, Haartman Inst, Dept Pathol & Transplantat Lab, Canc Gene Therapy Grp, FIN-00014 Helsinki, Finland.
   [Lumen, Dave; Airaksinen, Anu J.] Univ Helsinki, Dept Chem, Lab Radiochem, FIN-00014 Helsinki, Finland.
   [Siurala, Mikko; Hemminki, Akseli] TILT Biotherapeut Ltd, Helsinki, Finland.
   [Airaksinen, Anu J.] Univ Helsinki, Fac Pharm, Ctr Drug Res, Div Pharmaceut Biosci, FIN-00014 Helsinki, Finland.
   [Hemminki, Akseli] Univ Helsinki, Cent Hosp, Dept Oncol, FIN-00014 Helsinki, Finland.
C3 University of Helsinki; University of Helsinki; University of Helsinki;
   University of Helsinki; Helsinki University Central Hospital
RP Hemminki, A (通讯作者)，Univ Helsinki, POB 21, FIN-00014 Helsinki, Finland.
EM akseli.hemminki@helsinki.fi
RI Vähä-Koskela, Markus/AGJ-1444-2022; Airaksinen, Anu/N-9070-2014
OI Vaha-Koskela, Markus/0000-0001-7764-7820; Hemminki,
   Akseli/0000-0001-7103-8530; Airaksinen, Anu/0000-0002-5943-3105
FU TILT Biotherapy Ltd; Biocentrum Helsinki; Biocenter Finland; European
   Research Council; ASCO Foundation; HUCH Research Funds (EVO); Sigrid
   Juselius Foundation; Academy of Finland; Emil Aaltonen Foundation;
   Finnish Konkordia Fund; University of Helsinki Funds; Finnish Cultural
   Foundation; Finnish Cancer Organizations
FX This study has been supported by TILT Biotherapy Ltd, Biocentrum
   Helsinki, Biocenter Finland, the European Research Council, the ASCO
   Foundation, HUCH Research Funds (EVO), the Sigrid Juselius Foundation,
   the Academy of Finland, the Emil Aaltonen Foundation, the Finnish
   Konkordia Fund, the University of Helsinki Funds, the Finnish Cultural
   Foundation, and the Finnish Cancer Organizations. A. Hemminki is the
   Jane and Aatos Erkko Professor of Oncology at the University of
   Helsinki.
CR Binder DC, 2013, CANCER IMMUNOL RES, V1, P123, DOI 10.1158/2326-6066.CIR-13-0058
   BLAIR GE, 1989, VIRUS RES, V14, P339, DOI 10.1016/0168-1702(89)90026-9
   Butterfield LH, 2003, CLIN CANCER RES, V9, P998
   Carrasco J, 2008, J IMMUNOL, V180, P3585, DOI 10.4049/jimmunol.180.5.3585
   Cerullo V, 2012, ADV CANCER RES, V115, P265, DOI 10.1016/B978-0-12-398342-8.00008-2
   Dannenmann SR, 2013, ONCOIMMUNOLOGY, V2, DOI 10.4161/onci.23562
   Diaz RM, 2007, CANCER RES, V67, P2840, DOI 10.1158/0008-5472.CAN-06-3974
   Garrido F, 1997, IMMUNOL TODAY, V18, P89, DOI 10.1016/S0167-5699(96)10075-X
   Gilham DE, 2012, TRENDS MOL MED, V18, P377, DOI 10.1016/j.molmed.2012.04.009
   Grupp SA, 2013, NEW ENGL J MED, V368, P1509, DOI 10.1056/NEJMoa1215134
   Hao NB, 2012, CLIN DEV IMMUNOL, DOI 10.1155/2012/948098
   Hirosue S, 2014, J IMMUNOL, V192, P5002, DOI 10.4049/jimmunol.1302492
   HOGQUIST KA, 1994, CELL, V76, P17, DOI 10.1016/0092-8674(94)90169-4
   Kaluza KM, 2012, HUM GENE THER, V23, P1054, DOI 10.1089/hum.2012.030
   Kaluza KM, 2012, INT J CANCER, V131, P844, DOI 10.1002/ijc.26447
   Kanerva A, 2002, CLIN CANCER RES, V8, P275
   Kanerva A, 2003, MOL THER, V8, P449, DOI 10.1016/S1525-0016(03)00200-4
   Kanerva A, 2013, CLIN CANCER RES, V19, P2734, DOI 10.1158/1078-0432.CCR-12-2546
   Katakai T, 2004, INT IMMUNOL, V16, P1133, DOI 10.1093/intimm/dxh113
   Kleijn A, 2014, PLOS ONE, V9, DOI 10.1371/journal.pone.0097495
   Koski A, 2010, MOL THER, V18, P1874, DOI 10.1038/mt.2010.161
   Kunert A, 2013, FRONT IMMUNOL, V4, DOI 10.3389/fimmu.2013.00363
   Lämmermann T, 2008, IMMUNOL REV, V221, P26, DOI 10.1111/j.1600-065X.2008.00592.x
   Lally KM, 2001, INT J CANCER, V93, P841, DOI 10.1002/ijc.1420
   Lenschow DJ, 1996, ANNU REV IMMUNOL, V14, P233, DOI 10.1146/annurev.immunol.14.1.233
   Liu YP, 2013, SCI REP-UK, V3, DOI 10.1038/srep02375
   Lund AW, 2012, CELL REP, V1, P191, DOI 10.1016/j.celrep.2012.01.005
   Lurquin C, 2005, J EXP MED, V201, P249, DOI 10.1084/jem.20041378
   Mapara MY, 2004, J CLIN ONCOL, V22, P1136, DOI 10.1200/JCO.2004.10.041
   Martin-Orozco N, 2009, IMMUNITY, V31, P787, DOI 10.1016/j.immuni.2009.09.014
   McGray AJR, 2014, MOL THER, V22, P206, DOI 10.1038/mt.2013.255
   Moon EK, 2014, CLIN CANCER RES, V20, P4262, DOI 10.1158/1078-0432.CCR-13-2627
   Nemunaitis J, 2001, J CLIN ONCOL, V19, P289, DOI 10.1200/JCO.2001.19.2.289
   Nishio N, 2014, CANCER RES, V74, P5195, DOI 10.1158/0008-5472.CAN-14-0697
   Overwijk W W, 2001, Curr Protoc Immunol, VChapter 20, DOI 10.1002/0471142735.im2001s39
   Overwijk WW, 1998, J EXP MED, V188, P277, DOI 10.1084/jem.188.2.277
   Petersen CC, 2006, J IMMUNOTHER, V29, P241, DOI 10.1097/01.cji.0000203078.97493.c3
   Pozzi LAM, 2005, J IMMUNOL, V175, P2071, DOI 10.4049/jimmunol.175.4.2071
   Rosenberg SA, 2011, CLIN CANCER RES, V17, P4550, DOI 10.1158/1078-0432.CCR-11-0116
   Ruzek MC, 2002, MOL THER, V5, P115, DOI 10.1006/mthe.2002.0529
   SHANAFELT AB, 1991, J BIOL CHEM, V266, P13804
   Sheridan C, 2014, NAT BIOTECHNOL, V32, P297, DOI 10.1038/nbt0414-297
   Spear P, 2012, J IMMUNOL, V188, P6389, DOI 10.4049/jimmunol.1103019
   Srivastava MK, 2010, CANCER RES, V70, P68, DOI 10.1158/0008-5472.CAN-09-2587
   Tuve S, 2009, VACCINE, V27, P4225, DOI 10.1016/j.vaccine.2009.03.074
   Vignard V, 2005, J IMMUNOL, V175, P4797, DOI 10.4049/jimmunol.175.7.4797
   Wang HY, 2002, J CLIN INVEST, V109, P1463, DOI 10.1172/JCI200215399
   Wongthida P, 2011, HUM GENE THER, V22, P1343, DOI 10.1089/hum.2010.216
   Xu DP, 2004, INT J CANCER, V109, P499, DOI 10.1002/ijc.11696
NR 49
TC 61
Z9 66
U1 0
U2 17
PU AMER ASSOC CANCER RESEARCH
PI PHILADELPHIA
PA 615 CHESTNUT ST, 17TH FLOOR, PHILADELPHIA, PA 19106-4404 USA
SN 2326-6066
EI 2326-6074
J9 CANCER IMMUNOL RES
JI Cancer Immunol. Res.
PD AUG
PY 2015
VL 3
IS 8
BP 915
EP 925
DI 10.1158/2326-6066.CIR-14-0220-T
PG 11
WC Oncology; Immunology
WE Science Citation Index Expanded (SCI-EXPANDED)
SC Oncology; Immunology
GA CO7DH
UT WOS:000359318100012
PM 25977260
OA Green Submitted, Bronze
DA 2024-11-10
ER

PT J
AU Lee, EHJ
   Murad, JP
   Christian, L
   Gibson, J
   Yamaguchi, Y
   Cullen, C
   Gumber, D
   Park, AK
   Young, C
   Monroy, I
   Yang, JS
   Stern, LA
   Adkins, LN
   Dhapola, G
   Gittins, B
   Chang, WC
   Martinez, C
   Woo, Y
   Cristea, M
   Rodriguez-Rodriguez, L
   Ishihara, J
   Lee, JK
   Forman, SJ
   Wang, LD
   Priceman, SJ
AF Lee, Eric Hee Jun
   Murad, John P.
   Christian, Lea
   Gibson, Jackson
   Yamaguchi, Yukiko
   Cullen, Cody
   Gumber, Diana
   Park, Anthony K.
   Young, Cari
   Monroy, Isabel
   Yang, Jason
   Stern, Lawrence A.
   Adkins, Lauren N.
   Dhapola, Gaurav
   Gittins, Brenna
   Chang, Wen-Chung
   Martinez, Catalina
   Woo, Yanghee
   Cristea, Mihaela
   Rodriguez-Rodriguez, Lorna
   Ishihara, Jun
   Lee, John K.
   Forman, Stephen J.
   Wang, Leo D.
   Priceman, Saul J.
TI Antigen-dependent IL-12 signaling in CAR T cells promotes regional to
   systemic disease targeting
SO NATURE COMMUNICATIONS
LA English
DT Article
ID AFFINITY MATURATION; RECEPTOR; EXPRESSION; INTERLEUKIN-12; EFFICACY;
   OPTIMIZATION; PERSISTENCE; TOXICITY; THERAPY; DESIGN
AB Chimeric antigen receptor (CAR) T cell therapeutic responses are hampered by limited T cell trafficking, persistence, and durable anti-tumor activity in solid tumors. However, these challenges can be largely overcome by relatively unconstrained synthetic engineering strategies. Here, we describe CAR T cells targeting tumor-associated glycoprotein-72 (TAG72), utilizing the CD28 transmembrane domain upstream of the 4-1BB co-stimulatory domain as a driver of potent anti-tumor activity and IFN & gamma; secretion. CAR T cell-mediated IFN & gamma; production facilitated by IL-12 signaling is required for tumor cell killing, which is recapitulated by engineering an optimized membrane-bound IL-12 (mbIL12) molecule in CAR T cells. These T cells show improved antigen-dependent T cell proliferation and recursive tumor cell killing in vitro, with robust in vivo efficacy in human ovarian cancer xenograft models. Locoregional administration of mbIL12-engineered CAR T cells promotes durable anti-tumor responses against both regional and systemic disease in mice. Safety and efficacy of mbIL12-engineered CAR T cells is demonstrated using an immunocompetent mouse model, with beneficial effects on the immunosuppressive tumor microenvironment. Collectively, our study features a clinically-applicable strategy to improve the efficacy of locoregionally-delivered CAR T cells engineered with antigen-dependent immune-modulating cytokines in targeting regional and systemic disease.
   Targeting solid tumours by chimeric antigen receptor (CAR) T cells require strategies that improve trafficking and effector function of these cells in the immunologically hostile cancer microenvironment. Here, authors show that CAR T cells engineered with incorporation of the CD28 transmembrane domain to the 4-1BB costimulatory domain and a membrane-bound form of IL-12 can achieve efficient anti-tumour activity and promote systemic disease targeting via regional T cell delivery in multi-metastatic disease models.
C1 [Lee, Eric Hee Jun; Murad, John P.; Christian, Lea; Gibson, Jackson; Yamaguchi, Yukiko; Cullen, Cody; Park, Anthony K.; Monroy, Isabel; Yang, Jason; Stern, Lawrence A.; Adkins, Lauren N.; Dhapola, Gaurav; Gittins, Brenna; Chang, Wen-Chung; Forman, Stephen J.; Priceman, Saul J.] City Hope Natl Med Ctr, Dept Hematol & Hematopoiet Cell Transplantat, Duarte, CA 91010 USA.
   [Gumber, Diana; Young, Cari] Beckman Res Inst City Hope, Irell & Manella Grad Sch Biol Sci, Duarte, CA 91010 USA.
   [Martinez, Catalina] City Hope Natl Med Ctr, Dept Clin & Translat Project Dev, Duarte, CA 91010 USA.
   [Woo, Yanghee; Rodriguez-Rodriguez, Lorna] City Hope Natl Med Ctr, Dept Surg, Duarte, CA 91010 USA.
   [Cristea, Mihaela] City Hope Natl Med Ctr, Dept Med Oncol & Therapeut Res, Duarte, CA 91010 USA.
   [Ishihara, Jun] Imperial Coll London, Dept Bioengn, 86 Wood Lane, London W120BZ, England.
   [Lee, John K.] Fred Hutchinson Canc Ctr, Human Biol Div, Seattle, WA 98019 USA.
   [Forman, Stephen J.; Wang, Leo D.; Priceman, Saul J.] Beckman Res Inst City Hope, Dept Immuno Oncol, Duarte, CA 91010 USA.
   [Wang, Leo D.] City Hope Natl Med Ctr, Dept Pediat, Duarte, CA 91010 USA.
C3 City of Hope; City of Hope; Beckman Research Institute of City of Hope;
   City of Hope; City of Hope; City of Hope; Imperial College London; Fred
   Hutchinson Cancer Center; City of Hope; Beckman Research Institute of
   City of Hope; City of Hope
RP Priceman, SJ (通讯作者)，City Hope Natl Med Ctr, Dept Hematol & Hematopoiet Cell Transplantat, Duarte, CA 91010 USA.; Priceman, SJ (通讯作者)，Beckman Res Inst City Hope, Dept Immuno Oncol, Duarte, CA 91010 USA.
EM spriceman@coh.org
RI Ishihara, Jun/N-8501-2019; Rodriguez-Rodriguez, Luis/H-5880-2013; yang,
   jason/JFA-5026-2023; Ishihara, Jun/P-9577-2017
OI Yang, Jason/0000-0002-7156-5872; Murad, John/0000-0003-0637-2414;
   Gumber, Diana/0000-0002-0913-8001; Ishihara, Jun/0000-0002-9083-9859
FU California Institute for Regenerative Medicine (CIRM) DISC2 award;
   Camiel Family Foundation fund; Fiterman Family Foundation fund; Borstein
   Foundation fund; Markell Foundation fund; CIRM Scholars Program
   [EDUC4-12772]; CIRM [INFR4-13587, CLIN2-12153]; V Foundation
   [T2022-004]; Marcus Foundation; Pediatric Cancer Research Foundation;
   Turtle Pond Foundation; National Cancer Institute of the National
   Institutes of Health [P30CA033572]
FX We thank the staff members of the following cores at the Beckman
   Research Institute at City of Hope Comprehensive Cancer Center: Animal
   Facility, Pathology, and Small Animal Imaging for their excellent
   technical assistance. Research reported in this publication was
   supported by a California Institute for Regenerative Medicine (CIRM)
   DISC2 award (PI: S.J.P.), the Camiel Family Foundation fund, the
   Fiterman Family Foundation fund, the Borstein Foundation fund, and the
   Markell Foundation fund. Additional funding sources in this publication:
   Diana Gumber: CIRM Scholars Program (EDUC4-12772), Leo Wang: CIRM
   (INFR4-13587, CLIN2-12153); V Foundation (T2022-004); Marcus Foundation;
   Pediatric Cancer Research Foundation; Turtle Pond Foundation. Work
   performed in the Pathology Core and Small Animal Imaging Core was
   supported by the National Cancer Institute of the National Institutes of
   Health under grant number P30CA033572. The content is solely the
   responsibility of the authors and does not necessarily represent the
   official views of the National Institutes of Health.
CR Abate-Daga D, 2016, MOL THER-ONCOLYTICS, V3, DOI 10.1038/mto.2016.14
   Adusumilli PS, 2021, CANCER DISCOV, V11, P2748, DOI 10.1158/2159-8290.CD-21-0407
   Adusumilli PS, 2014, SCI TRANSL MED, V6, DOI 10.1126/scitranslmed.3010162
   Agarwal Y, 2022, NAT BIOMED ENG, V6, P129, DOI 10.1038/s41551-021-00831-9
   Alizadeh D, 2021, CANCER DISCOV, V11, P2248, DOI 10.1158/2159-8290.CD-20-1661
   Bell M, 2021, FRONT IMMUNOL, V12, DOI 10.3389/fimmu.2021.684642
   Bridgeman JS, 2010, J IMMUNOL, V184, P6938, DOI 10.4049/jimmunol.0901766
   Brown CE, 2018, MOL THER, V26, P31, DOI 10.1016/j.ymthe.2017.10.002
   Brown CE, 2016, NEW ENGL J MED, V375, P2561, DOI 10.1056/NEJMoa1610497
   CLASSON BJ, 1992, INT IMMUNOL, V4, P215, DOI 10.1093/intimm/4.2.215
   De Pascalis R, 2003, CLIN CANCER RES, V9, P5521
   Frigault MJ, 2020, J CLIN INVEST, V130, P1586, DOI 10.1172/JCI129208
   Fujiwara K, 2020, CELLS-BASEL, V9, DOI 10.3390/cells9051182
   Giordano-Attianese G, 2020, NAT BIOTECHNOL, V38, P426, DOI 10.1038/s41587-019-0403-9
   Guedan S, 2020, J CLIN INVEST, V130, P3087, DOI 10.1172/JCI133215
   Guedan S, 2019, MOL THER-METH CLIN D, V12, P145, DOI 10.1016/j.omtm.2018.12.009
   Hege KM, 2017, J IMMUNOTHER CANCER, V5, DOI 10.1186/s40425-017-0222-9
   Heitzeneder S, 2022, CANCER CELL, V40, P53, DOI [10.1016/j.ccell.2021.12.005, 10.1016/j.ccell.2021.12-005]
   Henry CJ, 2008, J IMMUNOL, V181, P8576, DOI 10.4049/jimmunol.181.12.8576
   Hong MH, 2020, CANCER CELL, V38, P473, DOI 10.1016/j.ccell.2020.07.005
   Hu JM, 2022, J IMMUNOTHER CANCER, V10, DOI 10.1136/jitc-2021-003633
   Huang ZL, 2020, SCI ADV, V6, DOI 10.1126/sciadv.aay9209
   Hurton LV, 2016, P NATL ACAD SCI USA, V113, pE7788, DOI 10.1073/pnas.1610544113
   Jain MD, 2021, BLOOD, V137, P2621, DOI 10.1182/blood.2020007445
   Jonnalagadda M, 2015, MOL THER, V23, P757, DOI 10.1038/mt.2014.208
   June CH, 2018, NEW ENGL J MED, V379, P64, DOI 10.1056/NEJMra1706169
   Kerkar SP, 2011, J CLIN INVEST, V121, P4746, DOI 10.1172/JCI58814
   Kern P, 1999, J BIOL CHEM, V274, P27237, DOI 10.1074/jbc.274.38.27237
   Kochenderfer JN, 2010, BLOOD, V116, P3875, DOI 10.1182/blood-2010-01-265041
   Koneru M, 2015, ONCOIMMUNOLOGY, V4, DOI 10.4161/2162402X.2014.994446
   Künkele A, 2015, CANCER IMMUNOL RES, V3, P368, DOI 10.1158/2326-6066.CIR-14-0200
   Larson RC, 2022, NATURE, V604, P563, DOI 10.1038/s41586-022-04585-5
   Larson RC, 2021, NAT REV CANCER, V21, P145, DOI 10.1038/s41568-020-00323-z
   Lee SY, 2018, J IMMUNOTHER, V41, P19, DOI 10.1097/CJI.0000000000000199
   Leonard JP, 1997, BLOOD, V90, P2541
   Lim WA, 2017, CELL, V168, P724, DOI 10.1016/j.cell.2017.01.016
   Liu XJ, 2015, CANCER RES, V75, P3596, DOI 10.1158/0008-5472.CAN-15-0159
   Long AH, 2015, NAT MED, V21, P581, DOI 10.1038/nm.3838
   Luo H, 2020, CLIN CANCER RES, V26, P5494, DOI 10.1158/1078-0432.CCR-20-0777
   Miller IC, 2021, NAT BIOMED ENG, V5, DOI 10.1038/s41551-021-00781-2
   Murad JP, 2021, MOL THER, V29, P2335, DOI 10.1016/j.ymthe.2021.02.024
   Murad JP, 2018, FRONT IMMUNOL, V9, DOI 10.3389/fimmu.2018.02268
   Neman J, 2014, P NATL ACAD SCI USA, V111, P984, DOI 10.1073/pnas.1322098111
   Nguyen KG, 2020, FRONT IMMUNOL, V11, DOI 10.3389/fimmu.2020.575597
   Ogawa T, 2017, ONCOTARGET, V8, P112550, DOI 10.18632/oncotarget.22545
   Park AK, 2020, SCI TRANSL MED, V12, DOI 10.1126/scitranslmed.aaz1863
   Priceman SJ, 2018, ONCOIMMUNOLOGY, V7, DOI 10.1080/2162402X.2017.1380764
   Priceman SJ, 2018, CLIN CANCER RES, V24, P95, DOI 10.1158/1078-0432.CCR-17-2041
   Priceman SJ, 2015, CURR OPIN ONCOL, V27, P466, DOI 10.1097/CCO.0000000000000232
   Prinzing B, 2021, CELL REP MED, V2, DOI 10.1016/j.xcrm.2021.100244
   Roybal KT, 2016, CELL, V164, P770, DOI 10.1016/j.cell.2016.01.011
   Salter AI, 2018, SCI SIGNAL, V11, DOI 10.1126/scisignal.aat6753
   Schmidts A, 2018, FRONT IMMUNOL, V9, DOI 10.3389/fimmu.2018.02593
   Siddiqi T, 2021, BLOOD ADV, V5, P4059, DOI 10.1182/bloodadvances.2020004106
   Sridhar P, 2017, CANCERS, V9, DOI 10.3390/cancers9070092
   Srivastava S, 2019, CANCER CELL, V35, P489, DOI 10.1016/j.ccell.2019.02.003
   Sterner RC, 2021, BLOOD CANCER J, V11, DOI 10.1038/s41408-021-00459-7
   Tchou J, 2017, CANCER IMMUNOL RES, V5, P1152, DOI 10.1158/2326-6066.CIR-17-0189
   Textor A, 2014, CANCER RES, V74, P6796, DOI 10.1158/0008-5472.CAN-14-0079
   Trinchieri G, 2003, NAT REV IMMUNOL, V3, P133, DOI 10.1038/nri1001
   van der Stegen SJC, 2015, NAT REV DRUG DISCOV, V14, P499, DOI 10.1038/nrd4597
   Vitanza NA, 2021, NAT MED, V27, P1544, DOI 10.1038/s41591-021-01404-8
   Wang XL, 2021, CANCER IMMUNOL RES, V9, P75, DOI 10.1158/2326-6066.CIR-20-0236
   Yeku OO, 2017, SCI REP-UK, V7, DOI 10.1038/s41598-017-10940-8
   Yoon SO, 2006, J BIOL CHEM, V281, P6985, DOI 10.1074/jbc.M511165200
   Yu SN, 2019, MOL CANCER, V18, DOI 10.1186/s12943-019-1057-4
   Zhang L, 2020, J IMMUNOTHER CANCER, V8, DOI 10.1136/jitc-2019-000210
   Zhang L, 2015, CLIN CANCER RES, V21, P2278, DOI 10.1158/1078-0432.CCR-14-2085
   Zhang L, 2011, MOL THER, V19, P751, DOI 10.1038/mt.2010.313
   Zhao ZG, 2015, CANCER CELL, V28, P415, DOI 10.1016/j.ccell.2015.09.004
NR 70
TC 18
Z9 18
U1 4
U2 14
PU NATURE PORTFOLIO
PI BERLIN
PA HEIDELBERGER PLATZ 3, BERLIN, 14197, GERMANY
EI 2041-1723
J9 NAT COMMUN
JI Nat. Commun.
PD AUG 7
PY 2023
VL 14
IS 1
AR 4737
DI 10.1038/s41467-023-40115-1
PG 16
WC Multidisciplinary Sciences
WE Science Citation Index Expanded (SCI-EXPANDED)
SC Science & Technology - Other Topics
GA O6UF5
UT WOS:001045127700006
PM 37550294
OA gold, Green Published
DA 2024-11-10
ER

PT J
AU Tang, TT
   Liu, NY
   Wang, LJ
   Zuo, KY
   Zhu, XJ
AF Tang, Tingting
   Liu, Naiyu
   Wang, Lingjuan
   Zuo, Kaiyue
   Zhu, Xinjie
TI A Dual Bispecific Hydrolysis Peptide-Drug Conjugate Responsive to
   Micro-Acidic and Reduction Circumstance Promotes Antitumor Efficacy in
   Triple-Negative Breast Cancer
SO CHEMBIOCHEM
LA English
DT Article; Early Access
DE Prodrug; Peptide-drug conjugates; KLA peptide; Paclitaxel; Cell cycle
ID STEM-CELL QUIESCENCE; PACLITAXEL; INHIBITOR
AB Paclitaxel and its derivates are the first-line chemotherapeutic agents of breast cancer, which also showed tremendous clinical value in many other diseases including ovarian cancer, lung cancer etc. However, there are many drawbacks for almost all paclitaxel or its derivates, including extremely short half-life, poor solubility and adverse events, which significantly limits their clinical applications. In this work, we designed and constructed a bispecific hydrolysis PAP-SS-PTX (term as PDC), consisting with pro-apoptosis peptide (PAP) and paclitaxel (PTX) that were conjugated together via disulfide and ester bonds. On the one hand, PAP could improve the solubility of PTX and promote cellular uptake for drugs. On the other hand, it was able to prolong the PTX half-life. We performed series of chemo-dynamical assays and showed that PDC would release active drug molecules under micro-acidic and reduction circumstance. The further assays elucidated that PDC could interrupt DNA synthesis and arrest cell division through downregulating CDK4/6 and Histone methylation that inhibit tumor growth in vitro. What's more, it could not only inhibit 4T1 breast tumor growth, but also prolong the survival time of mice and exert antitumor efficacy in vivo. It may provide a new research idea for cancer therapies via controlled release strategy in tumor microenvironment.
   A bispecific hydrolysis PAP-SS-PTX prodrug is synthesized by conjugating PTX into PAP peptide via disulfide and ester bonds. The prodrug could release active drug molecule (PTX) under co-stimulation with low pH and reduction circumstance and reduce the levels of histone methylations and CDK4/6 which lead to suppress tumor growth in vitro. Meanwhile, the prodrug had potential in antitumor efficacy for triple-negative breast cancer as well as prolonged survival time in vivo. image
C1 [Tang, Tingting; Liu, Naiyu; Wang, Lingjuan; Zuo, Kaiyue; Zhu, Xinjie] Hainan Univ, Sch Pharmaceut Sci, Key Lab Trop Biol Resources, Minist Educ, Haikou 570228, Peoples R China.
   [Tang, Tingting; Liu, Naiyu; Wang, Lingjuan; Zuo, Kaiyue; Zhu, Xinjie] Hainan Univ, Sch Pharmaceut Sci, Li Songs Academician Workstat, Yazhou Bay, Sanya 572000, Peoples R China.
C3 Hainan University; Hainan University
RP Zhu, XJ (通讯作者)，Hainan Univ, Sch Pharmaceut Sci, Key Lab Trop Biol Resources, Minist Educ, Haikou 570228, Peoples R China.; Zhu, XJ (通讯作者)，Hainan Univ, Sch Pharmaceut Sci, Li Songs Academician Workstat, Yazhou Bay, Sanya 572000, Peoples R China.
EM zhuxj@hainanu.edu.cn
FU Fundamental Research Funds for Hainan University (KYQD) [21109]; Hainan
   Provincial Natural Science Foundation of China [824QN246]
FX We thank Prof. Xiaojun Wang from the Hainan University School of
   Biomedical Engineering for facility use and valuable advice for animal
   experiments on this study. We are grateful for the supports of
   Fundamental Research Funds for Hainan University (KYQD(ZR)-21109) and
   Hainan Provincial Natural Science Foundation of China (Grant No.
   824QN246).
CR Ballone P, 1999, J PHYS CHEM A, V103, P3097, DOI 10.1021/jp983679q
   Bernabeu E, 2017, INT J PHARMACEUT, V526, P474, DOI 10.1016/j.ijpharm.2017.05.016
   Black JC, 2012, MOL CELL, V48, P491, DOI 10.1016/j.molcel.2012.11.006
   Bu J, 2018, LEUKEMIA, V32, P890, DOI 10.1038/leu.2017.339
   Chao Y, 2023, Nat Rev Bioeng, V1, P125
   Denkert C, 2017, LANCET, V389, P2430, DOI 10.1016/S0140-6736(16)32454-0
   Ding ZX, 2022, J AM CHEM SOC, V144, P9458, DOI 10.1021/jacs.2c02521
   Ellerby HM, 1999, NAT MED, V5, P1032, DOI 10.1038/12469
   Fassl A, 2022, SCIENCE, V375, P158, DOI 10.1126/science.abc1495
   Finn RS, 2009, BREAST CANCER RES, V11, DOI 10.1186/bcr2419
   Gallego-Jara J, 2020, MOLECULES, V25, DOI 10.3390/molecules25245986
   Gao M, 2017, CHEM SOC REV, V46, P2237, DOI 10.1039/c6cs00908e
   Goel S, 2022, NAT REV CANCER, V22, P356, DOI 10.1038/s41568-022-00456-3
   Gong XQ, 2017, CANCER CELL, V32, P761, DOI 10.1016/j.ccell.2017.11.006
   Jemal A, 2011, CA-CANCER J CLIN, V61, P134, DOI [10.3322/caac.20115, 10.3322/caac.21492, 10.3322/caac.20107]
   Jiang T, 2023, ADV SCI, V10, DOI 10.1002/advs.202207257
   Lee J, 2016, NAT COMMUN, V7, DOI 10.1038/ncomms11278
   Li HY, 2022, ADV SCI, V9, DOI 10.1002/advs.202103249
   Li TY, 2022, ADV SCI, V9, DOI 10.1002/advs.202203949
   Liu LY, 2022, ANGEW CHEM INT EDIT, V61, DOI 10.1002/anie.202116807
   Maslah H, 2021, ANGEW CHEM INT EDIT, V60, P24043, DOI 10.1002/anie.202110041
   Meng ZY, 2016, INT J MOL SCI, V17, DOI 10.3390/ijms17050796
   Moyna G, 1997, J MED CHEM, V40, P3305, DOI 10.1021/jm970026+
   Park IH, 2019, CANCER RES TREAT, V51, P43, DOI 10.4143/crt.2017.562
   Park S, 2024, NAT CANCER, V5, DOI 10.1038/s43018-024-00740-1
   Peng SJ, 2022, ADV SCI, V9, DOI 10.1002/advs.202103836
   Qi TF, 2022, ANAL CHEM, V94, P1525, DOI 10.1021/acs.analchem.1c05441
   Siegel RL, 2021, CA-CANCER J CLIN, V71, P359, DOI [10.3322/caac.21669, 10.3322/caac.21387, 10.3322/caac.21772]
   Song N, 2011, COLLOID SURFACE B, V87, P454, DOI 10.1016/j.colsurfb.2011.06.009
   Sun H, 2020, ANGEW CHEM INT EDIT, V59, P19136, DOI 10.1002/anie.202006385
   Toft DJ, 2012, ACS NANO, V6, P7956, DOI 10.1021/nn302503s
   van Velthoven CTJ, 2019, CELL STEM CELL, V24, P213, DOI 10.1016/j.stem.2019.01.001
   Wang XH, 2019, CHEM REV, V119, P1138, DOI 10.1021/acs.chemrev.8b00209
   Watt AC, 2022, BREAST CANCER RES, V24, DOI 10.1186/s13058-022-01510-6
   Watt AC, 2021, NAT CANCER, V2, P34, DOI 10.1038/s43018-020-00135-y
   Xiao C, 2021, CLIN EPIGENETICS, V13, DOI 10.1186/s13148-021-01187-2
   Xiao Y, 2022, CELL RES, V32, P477, DOI 10.1038/s41422-022-00614-0
   Zhang TX, 2020, ADV MATER, V32, DOI 10.1002/adma.201908435
   Zhang X, 2017, EUR J MED CHEM, V139, P542, DOI 10.1016/j.ejmech.2017.08.010
   Zhao ZL, 2013, ANGEW CHEM INT EDIT, V52, P7487, DOI 10.1002/anie.201302557
   Zhou SY, 2020, ANGEW CHEM INT EDIT, V59, P23198, DOI 10.1002/anie.202008732
   Zhu QQ, 1997, J MED CHEM, V40, P4319, DOI 10.1021/jm970442u
NR 42
TC 0
Z9 0
U1 1
U2 1
PU WILEY-V C H VERLAG GMBH
PI WEINHEIM
PA POSTFACH 101161, 69451 WEINHEIM, GERMANY
SN 1439-4227
EI 1439-7633
J9 CHEMBIOCHEM
JI ChemBioChem
PD 2024 AUG 20
PY 2024
DI 10.1002/cbic.202400426
EA AUG 2024
PG 8
WC Biochemistry & Molecular Biology; Chemistry, Medicinal
WE Science Citation Index Expanded (SCI-EXPANDED)
SC Biochemistry & Molecular Biology; Pharmacology & Pharmacy
GA D1I7O
UT WOS:001293798900001
PM 38965692
DA 2024-11-10
ER

PT J
AU Cantini, G
   Pisati, F
   Mastropietro, A
   Frattini, V
   Iwakura, Y
   Finocchiaro, G
   Pellegatta, S
AF Cantini, Gabriele
   Pisati, Federica
   Mastropietro, Alfonso
   Frattini, Veronique
   Iwakura, Yoichiro
   Finocchiaro, Gaetano
   Pellegatta, Serena
TI A critical role for regulatory T cells in driving cytokine profiles of
   Th17 cells and their modulation of glioma microenvironment
SO CANCER IMMUNOLOGY IMMUNOTHERAPY
LA English
DT Article
DE Th17 cells; Regulatory T cells; Glioma microenvironment; IL-17A
ID GROWTH-FACTOR-BETA; TUMOR-GROWTH; DENDRITIC CELLS; INFILTRATING
   LYMPHOCYTES; OVARIAN-CANCER; HELPER TYPE-1; ROR-GAMMA; DIFFERENTIATION;
   T(H)17; IL-17
AB IL-17A, produced by Th17 cells, may play a dual role in antitumor immunity. Using the GL261-glioma model, we investigated the effects of Th17 cells on tumor growth and microenvironment. Th17 cells infiltrate mouse gliomas, increase significantly in a time-dependent manner similarly to Treg and do not express Foxp3. To characterize the direct effects of Th17 cells on GL261 murine gliomas and on tumor microenvironment, we isolated IL-17-producing cells enriched from splenocytes derived from na < ve (nTh17) or glioma-bearing mice (gTh17) and pre-stimulated in vitro with or without TGF-beta. Spleen-derived Th17 cells co-expressing IL-17, IFN-gamma and IL-10, but not Treg marker Foxp3, were co-injected intracranially with GL261 in immune-competent mice. Mice co-injected with GL261 and nTh17 survived significantly longer than gTh17 (P < 0.006) and gliomas expressed high level of IFN-gamma and TNF-alpha, low levels of IL-10 and TGF-beta. In vitro IL-17 per se did not exert effects on GL261 proliferation; in vivo gliomas grew equally well intracranially in IL-17 deficient and wild-type mice. We further analyzed relationship between Th17 cells and Treg. Treg were significantly higher in splenocytes from glioma-bearing than na < ve mice (P = 0.01) and gTh17 produced more IL-10 than IFN-gamma (P = 0.002). In vitro depletion of Treg using PC61 in splenocytes from glioma-bearing mice causes increased IL-17/IFN-gamma cells (P = 0.007) and decreased IL-17/IL-10 cells (P = 0.03). These results suggest that Th17 polarization may be induced by Treg and that Th17 cells in gliomas modulate tumor growth depending on locally produced cytokines.
C1 [Cantini, Gabriele; Pisati, Federica; Frattini, Veronique; Finocchiaro, Gaetano; Pellegatta, Serena] Fdn IRCCS, Ist Neurol C Besta, Unit Mol Neurooncol, I-20133 Milan, Italy.
   [Cantini, Gabriele; Pisati, Federica; Frattini, Veronique; Finocchiaro, Gaetano; Pellegatta, Serena] IFOM IEO Campus, Dept Expt Oncol, I-20139 Milan, Italy.
   [Mastropietro, Alfonso] Fdn IRCCS, Ist Neurol C Besta, Unit Sci Direct Expt Magnet Resonance, I-20133 Milan, Italy.
   [Iwakura, Yoichiro] Univ Tokyo, Inst Med Sci, Ctr Expt Med & Syst Biol, Tokyo, Japan.
C3 Fondazione IRCCS Istituto Neurologico Carlo Besta; IFOM - FIRC Institute
   of Molecular Oncology; IRCCS European Institute of Oncology (IEO);
   Fondazione IRCCS Istituto Neurologico Carlo Besta; University of Tokyo
RP Pellegatta, S (通讯作者)，Fdn IRCCS, Ist Neurol C Besta, Unit Mol Neurooncol, Via Celoria 11, I-20133 Milan, Italy.
EM serenapellegatta@gmail.com
RI Finocchiaro, Gaetano/AAG-6791-2020; Mastropietro, Alfonso/JNE-9526-2023;
   iwakura, yoichiro/E-5457-2011; Pellegatta, Serena/AAL-3693-2021
OI Mastropietro, Alfonso/0000-0003-3358-7111; iwakura,
   yoichiro/0000-0002-9934-5775; Pellegatta, Serena/0000-0001-7804-9486;
   Finocchiaro, Gaetano/0000-0003-3583-4040
FU Il Fondo di Gio; Italian Minister of Health
FX We thank Ileana Zucca for collaboration in Magnetic Resonance Imaging,
   Dr. Alberto Gobbi and Emiko Kazama for help with mice shipment. This
   work has been supported by a grant from Il Fondo di Gio, a charity
   affiliated to the International Brain Tumor Alliance and by funds from
   the Italian Minister of Health.
CR Acosta-Rodriguez EV, 2007, NAT IMMUNOL, V8, P942, DOI 10.1038/ni1496
   Bettelli E, 2006, NATURE, V441, P235, DOI 10.1038/nature04753
   Boniface K, 2010, J IMMUNOL, V185, P679, DOI 10.4049/jimmunol.1000366
   Das J, 2009, J EXP MED, V206, P2407, DOI 10.1084/jem.20082286
   Derhovanessian E, 2009, INT J CANCER, V125, P1372, DOI 10.1002/ijc.24497
   Galon J, 2006, SCIENCE, V313, P1960, DOI 10.1126/science.1129139
   Gorelik L, 2002, J EXP MED, V195, P1499, DOI 10.1084/jem.20012076
   Gounaris E, 2009, CANCER RES, V69, P5490, DOI 10.1158/0008-5472.CAN-09-0304
   Harrington LE, 2005, NAT IMMUNOL, V6, P1123, DOI 10.1038/ni1254
   He DG, 2010, J IMMUNOL, V184, P2281, DOI 10.4049/jimmunol.0902574
   Hirahara N, 2001, ONCOLOGY-BASEL, V61, P79, DOI 10.1159/000055357
   Ifergan I, 2008, BRAIN, V131, P785, DOI 10.1093/brain/awm295
   Kehlen A, 1999, J NEUROIMMUNOL, V101, P1, DOI 10.1016/S0165-5728(99)00111-3
   Kryczek I, 2007, J IMMUNOL, V178, P6730, DOI 10.4049/jimmunol.178.11.6730
   Kryczek I, 2009, BLOOD, V114, P1141, DOI 10.1182/blood-2009-03-208249
   Kryczek I, 2009, BLOOD, V114, P357, DOI 10.1182/blood-2008-09-177360
   Laurence A, 2007, IMMUNITY, V26, P371, DOI 10.1016/j.immuni.2007.02.009
   Manel N, 2008, NAT IMMUNOL, V9, P641, DOI 10.1038/ni.1610
   Martin-Orozco N, 2009, IMMUNITY, V31, P787, DOI 10.1016/j.immuni.2009.09.014
   McGeachy MJ, 2008, IMMUNITY, V28, P445, DOI 10.1016/j.immuni.2008.03.001
   Miyahara Y, 2008, P NATL ACAD SCI USA, V105, P15505, DOI 10.1073/pnas.0710686105
   Mucida D, 2007, SCIENCE, V317, P256, DOI 10.1126/science.1145697
   Muranski P, 2008, BLOOD, V112, P362, DOI 10.1182/blood-2007-11-120998
   Nam JS, 2008, CANCER RES, V68, P3915, DOI 10.1158/0008-5472.CAN-08-0206
   Ngiow SF, 2010, BLOOD, V115, P2554, DOI 10.1182/blood-2009-11-254607
   Numasaki M, 2003, BLOOD, V101, P2620, DOI 10.1182/blood-2002-05-1461
   Numasaki M, 2005, J IMMUNOL, V175, P6177, DOI 10.4049/jimmunol.175.9.6177
   Pasare C, 2003, SCIENCE, V299, P1033, DOI 10.1126/science.1078231
   Pellegatta S, 2010, NEURO-ONCOLOGY, V12, P377, DOI 10.1093/neuonc/nop024
   Sato E, 2005, P NATL ACAD SCI USA, V102, P18538, DOI 10.1073/pnas.0509182102
   Sfanos KS, 2008, CLIN CANCER RES, V14, P3254, DOI 10.1158/1078-0432.CCR-07-5164
   Steinman L, 2007, NAT MED, V13, P139, DOI 10.1038/nm1551
   Stockinger B, 2007, CURR OPIN IMMUNOL, V19, P281, DOI 10.1016/j.coi.2007.04.005
   Su XM, 2010, J IMMUNOL, V184, P1630, DOI 10.4049/jimmunol.0902813
   Suryani S, 2007, J NEUROIMMUNOL, V183, P96, DOI 10.1016/j.jneuroim.2006.11.023
   Veldhoen M, 2006, IMMUNITY, V24, P179, DOI 10.1016/j.immuni.2006.01.001
   Viaud S, 2011, CANCER RES, V71, P661, DOI 10.1158/0008-5472.CAN-10-1259
   Volpe E, 2008, NAT IMMUNOL, V9, P650, DOI 10.1038/ni.1613
   Wainwright DA, 2010, PLOS ONE, V5, DOI 10.1371/journal.pone.0015390
   Weaver CT, 2009, NAT REV IMMUNOL, V9, P883, DOI 10.1038/nri2660
   Wilson NJ, 2007, NAT IMMUNOL, V8, P950, DOI 10.1038/ni1497
   Yang XXO, 2008, IMMUNITY, V28, P29, DOI 10.1016/j.immuni.2007.11.016
   Zhang B, 2008, BIOCHEM BIOPH RES CO, V374, P533, DOI 10.1016/j.bbrc.2008.07.060
NR 43
TC 37
Z9 41
U1 0
U2 10
PU SPRINGER
PI NEW YORK
PA 233 SPRING ST, NEW YORK, NY 10013 USA
SN 0340-7004
J9 CANCER IMMUNOL IMMUN
JI Cancer Immunol. Immunother.
PD DEC
PY 2011
VL 60
IS 12
BP 1739
EP 1750
DI 10.1007/s00262-011-1069-4
PG 12
WC Oncology; Immunology
WE Science Citation Index Expanded (SCI-EXPANDED)
SC Oncology; Immunology
GA 852FX
UT WOS:000297342400008
PM 21779877
OA Green Published
DA 2024-11-10
ER

PT J
AU Padala, C
   Puranam, K
   Shyamala, N
   Kupsal, K
   Kummari, R
   Galimudi, RK
   Gundapaneni, KK
   Tupurani, MA
   Suryadevera, A
   Chinta, SK
   Manavathi, B
   Hanumanth, SR
AF Padala, Chiranjeevi
   Puranam, Kaushik
   Shyamala, Nivas
   Kupsal, Keerthi
   Kummari, Ramanjaneyulu
   Galimudi, Rajesh Kumar
   Gundapaneni, Kishore Kumar
   Tupurani, Mohini Aiyengar
   Suryadevera, Aparna
   Chinta, Sanjeeva Kumari
   Manavathi, Bramanandam
   Hanumanth, Surekha Rani
TI Genotypic and haplotype analysis of Interleukin-6 and-18 gene
   polymorphisms in association with clinicopathological factors in breast
   cancer
SO CYTOKINE
LA English
DT Article
DE Breast Cancer; Haplotype; Polymorphisms; Interleukin-6 and
   Interleukin-18
ID PROMOTER POLYMORPHISMS; OVARIAN-CANCER; RISK; IL-18; PROGNOSIS
AB Cytokines are multifunctional glycoproteins that play a vital role in the tumor microenvironment and progression of breast cancer. Genetic polymorphisms may influence the immune responses restrained by pro-and anti-inflammatory cytokine expression in tumors. Hence, the present study evaluated the contribution of Inter-leukin (IL) 6 (rs1800797, rs1800796, and rs1800795) and IL18 (rs1946518, rs187238, and rs549908) genotypes and their haplotypes to the risk, progression of breast cancer in South Indian population. The polymorphisms of IL6 -597G > A, -572C > G & -174G > C, and IL18 -607C > A, -137G > C, 105A > T were genotyped through PCR-RFLP and As-PCR assays in the blood DNA of 600 subjects. We have performed haplotype, LD, univariate, multivariate logistic regression, and Kaplan-Meier analyses for the obtained data. The frequency of AA genotype & A-allele of IL6 -597G > A, and CC genotype & C-allele of IL6 -174G > C polymorphism was higher in breast cancer patients and was found to be significantly associated with late (advanced) stage, metastasis, etc. Further, IL18 -607C > A, -137G > C, and 105A > T polymorphisms were found to be associated with lobular carcinoma subtype, PgR-ve, and HER2 +ve breast cancer patients. In survival analysis, we have observed that the C-allele of IL6 -174G > C polymorphism to be significantly associated with 5 years of overall survival in breast cancer subjects. All SNPs of the IL6 and IL18 genes showed perfect LD; the G-C-C, A-G-G, and A-C-C haplotype com-binations of IL6 gene conferred 2.09, 2.25, and 4.72 folds risk for breast cancer respectively. Hence, our results suggest the importance of genotypic and haplotype analysis of IL6 and IL18 gene variants in the progression and risk prediction of breast cancer.
C1 [Padala, Chiranjeevi; Puranam, Kaushik; Shyamala, Nivas; Kupsal, Keerthi; Kummari, Ramanjaneyulu; Gundapaneni, Kishore Kumar; Tupurani, Mohini Aiyengar; Hanumanth, Surekha Rani] Osmania Univ, Dept Genet, Hyderabad, Telangana, India.
   [Padala, Chiranjeevi; Manavathi, Bramanandam] Univ Hyderabad, Sch Life Sci, Dept Biochem, Hyderabad, Telangana, India.
   [Galimudi, Rajesh Kumar] MAA Res Fdn, Jubilee Hills, Hyderabad, Telangana, India.
   [Suryadevera, Aparna; Chinta, Sanjeeva Kumari] MNJ Inst Oncol, Reg Canc Ctr, Hyderabad, Telangna, India.
   [Hanumanth, Surekha Rani] Osmania Univ, Dept Genet, Hyderabad 500007, India.
C3 Osmania University; University of Hyderabad; Osmania University
RP Hanumanth, SR (通讯作者)，Osmania Univ, Dept Genet, Hyderabad, Telangana, India.; Hanumanth, SR (通讯作者)，Osmania Univ, Dept Genet, Hyderabad 500007, India.
EM surekharanih@gmail.com
FU UGC-RGNF [F.16-1784 (SC) /2010 (SA-III)]; UGC-MRP [F.4-2/2006 (BSR)
   /BL/17-18/0584]; OU-DST-PURSE-II, New Delhi, INDIA [42-52/2013 [SR]];
   DST-FIST, New Delhi, INDIA; CAS-II programme New Delhi, INDIA
FX We acknowledge the subjects and hospital technical staff for their
   participation in this study, also thank Prof. Vishnupriya Satti lab,
   Dept. of Genetics, Osmania University for their continuous support in
   critical analysis and methodology. We thank UGC-RGNF No.F.16-1784 (SC)
   /2010 (SA-III) , and UGC-DR. S. Kothari Post-doctoral fellowship award
   No.F.4-2/2006 (BSR) /BL/17-18/0584; and UGC-MRP (UGC MRP-F.
   No.42-52/2013 [SR]) , & OU-DST-PURSE-II, DST-FIST and CAS-II programme
   New Delhi, INDIA, for providing grants.
CR Ahmad N, 2018, CANCER IMMUNOL IMMUN, V67, P537, DOI 10.1007/s00262-017-2106-8
   Al-Eitan LN, 2020, CANCERS, V12, DOI 10.3390/cancers12020283
   Aman NA, 2019, BMC CLIN PATHOL, V19, DOI 10.1186/s12907-018-0081-4
   Back LKDC, 2014, TISSUE ANTIGENS, V84, P229, DOI 10.1111/tan.12367
   Barrett JC, 2005, BIOINFORMATICS, V21, P263, DOI 10.1093/bioinformatics/bth457
   Berkman SJ, 2019, J APPL BEHAV ANAL, V52, P188, DOI 10.1002/jaba.522
   Bharti R, 2016, ONCOGENE, V35, P3965, DOI 10.1038/onc.2015.466
   Browning SR, 2011, NAT REV GENET, V12, P703, DOI 10.1038/nrg3054
   Darwiche N, 2020, AM J CANCER RES, V10, P1954
   Degtyareva AO, 2021, INT J MOL SCI, V22, DOI 10.3390/ijms22126454
   Ding DC, 2016, J CANCER, V7, P1815, DOI 10.7150/jca.16116
   Duan HX, 2018, BIOSCIENCE REP, V38, DOI [10.1042/bsr20181071, 10.1042/BSR20181071]
   Escarceller M, 1998, J MOL BIOL, V279, P375, DOI 10.1006/jmbi.1998.1784
   Esquivel-Velázquez M, 2015, J INTERF CYTOK RES, V35, P1, DOI 10.1089/jir.2014.0026
   Farjadfar A, 2009, ACTA ONCOL, V48, P971, DOI 10.1080/02841860902878145
   Fasoulakis Z, 2018, CUREUS J MED SCIENCE, V10, DOI 10.7759/cureus.3549
   Favalli EG, 2020, RHEUMATOL THER, V7, P473, DOI 10.1007/s40744-020-00219-2
   Feng Y., GENES DIS, V5
   Harmer D, 2019, FRONT ENDOCRINOL, V9, DOI 10.3389/fendo.2018.00788
   Higa S, 2003, CLIN EXP ALLERGY, V33, P1097, DOI 10.1046/j.1365-2222.2003.01739.x
   Hu PY, 2019, INNATE IMMUN-LONDON, V25, P465, DOI 10.1177/1753425919872818
   International HapMap Consortium, 2005, NATURE, V437, P1299
   Jia YC, 2016, ONCOTARGETS THER, V9, P1715, DOI 10.2147/OTT.S99581
   Kany S, 2019, INT J MOL SCI, V20, DOI 10.3390/ijms20236008
   Kirtipal N, 2020, MOL BIOL RES COMMUN, V9, P41, DOI 10.22099/mbrc.2019.34594.1431
   Korobeinikova E, 2020, ONCOL LETT, V19, P3687, DOI 10.3892/ol.2020.11521
   Lagmay J.P., CLIN CANCER RES, V15
   Lee Y, 2021, NAT COMMUN, V12, DOI 10.1038/s41467-021-22671-6
   Liu JM, 2013, GENET MOL RES, V12, P820, DOI 10.4238/2013.March.15.2
   Ma H, 2016, MEDICINE, V95, DOI 10.1097/MD.0000000000002416
   Maas P, 2016, JAMA ONCOL, V2, P1295, DOI 10.1001/jamaoncol.2016.1025
   Masjedi A, 2018, BIOMED PHARMACOTHER, V108, P1415, DOI 10.1016/j.biopha.2018.09.177
   Palmieri RT, 2008, CANCER EPIDEM BIOMAR, V17, P3567, DOI 10.1158/1055-9965.EPI-08-0548
   Peng Xingchun, 2018, Oncotarget, V9, P12351, DOI 10.18632/oncotarget.24033
   Pu XW, 2016, ARCH GYNECOL OBSTET, V294, P1305, DOI 10.1007/s00404-016-4175-x
   Riedel F, 2004, INT J MOL MED, V13, P267
   Saxena M, 2014, INDIAN J MED RES, V140, P60
   Shahzad MN, 2020, MOL CLIN ONCOL, V12, P212, DOI 10.3892/mco.2020.1979
   Shyamala N, 2021, J GENE MED, V23, DOI 10.1002/jgm.3346
   Singh PK, 2015, META GENE, V4, P142, DOI 10.1016/j.mgene.2015.03.002
   Solé X, 2006, BIOINFORMATICS, V22, P1928, DOI 10.1093/bioinformatics/btl268
   Stassen NA, 2003, SURGERY, V134, P351, DOI 10.1067/msy.2003.248
   Szklarczyk D, 2017, NUCLEIC ACIDS RES, V45, pD362, DOI 10.1093/nar/gkw937
   Tanaka T, 2014, CSH PERSPECT BIOL, V6, DOI 10.1101/cshperspect.a016295
   Tsai HT, 2013, PLOS ONE, V8, DOI 10.1371/journal.pone.0083572
   Velez DR, 2008, HUM MOL GENET, V17, P1619, DOI 10.1093/hmg/ddn049
   Wang M, 2013, PLOS ONE, V8, DOI 10.1371/journal.pone.0076915
   Warchol T, 2009, RHEUMATOL INT, V30, P187, DOI 10.1007/s00296-009-0934-3
   Wei YS, 2007, ACTA ONCOL, V46, P1090, DOI 10.1080/02841860701373595
   Xu GH, 2020, CYTOKINE, V130, DOI 10.1016/j.cyto.2020.154988
   Yalçin S, 2015, TURK J HEMATOL, V32, P311, DOI 10.4274/tjh.2014.0126
   ZUKER M, 1981, NUCLEIC ACIDS RES, V9, P133, DOI 10.1093/nar/9.1.133
NR 52
TC 4
Z9 4
U1 0
U2 1
PU ACADEMIC PRESS LTD- ELSEVIER SCIENCE LTD
PI LONDON
PA 24-28 OVAL RD, LONDON NW1 7DX, ENGLAND
SN 1043-4666
EI 1096-0023
J9 CYTOKINE
JI Cytokine
PD DEC
PY 2022
VL 160
AR 156024
DI 10.1016/j.cyto.2022.156024
EA SEP 2022
PG 13
WC Biochemistry & Molecular Biology; Cell Biology; Immunology
WE Science Citation Index Expanded (SCI-EXPANDED)
SC Biochemistry & Molecular Biology; Cell Biology; Immunology
GA 9A2WQ
UT WOS:000933923700006
PM 36182709
OA Green Submitted
DA 2024-11-10
ER

PT J
AU Patankar, MS
   Jing, Y
   Morrison, JC
   Belisle, JA
   Lattanzio, FA
   Deng, YP
   Wong, NK
   Morris, HR
   Dell, A
   Clark, GF
AF Patankar, MS
   Jing, Y
   Morrison, JC
   Belisle, JA
   Lattanzio, FA
   Deng, YP
   Wong, NK
   Morris, HR
   Dell, A
   Clark, GF
TI Potent suppression of natural killer cell response mediated by the
   ovarian tumor marker CA125
SO GYNECOLOGIC ONCOLOGY
LA English
DT Article
DE CA125; ovarian cancer; natural killer cell; mucin; CD16;
   immune-suppression
ID DEFENSE SYSTEM HYPOTHESIS; T-CELLS; MONOCLONAL-ANTIBODY; CANCER ANTIGEN;
   K562 CELLS; CARCINOMA; CA-125; EXPRESSION; SURVIVAL; INTERLEUKIN-2
AB Objectives. CA125 expresses specific oligosaccharides that can inhibit the cytotoxicity of human natural killer (NK) cells. The current study was undertaken to determine the ability of CA125 to modulate NK cell-mediated cytotoxicity.
   Methods. CA125 was isolated from OVCAR-3 cells and its purity was determined by ELISA and ultra-sensitive mass spectrometric analysis. Peripheral blood-derived NK were treated with CA125 and standard cytotoxicity assays were performed using Cr-51-labeled K562 cells as targets. The expression of cell surface and intracellular markers on NK cells was determined by either flow cytometry or Western blot analysis.
   Results. NK cells incubated with CA125 for 72 It exhibited a 50-70% decrease in the lysis of K562 targets. Incubation with CA125 for 4 It and 24 h had no effect on NK-mediated cytolysis. Inhibition of NK function was observed at CA125 concentrations (10,000-100,000 U/ml) that are expected to be significantly lower than those observed in the tumor microenvironment. Co-stimulation with IL-2 did not abrogate the NK inhibitory response of CA125. CA125 did not reduce proliferation or induce apoptosis of NK cells and alter the expression of p561ck, phospholipase C-gamma 1, ZAP70, or CD3 zeta. CA125 did, however, induce major downregulation of CD16 and minor decrease in expression of CD94/NKG2A.
   Conclusions. Our ongoing research and recent work performed by other laboratories highlights the potential physiologic role of this mucin. Based on the data presented here, it is likely that the tumor-derived CA125 acts as a suppressor of the immune response that is directed against the ovarian tumors. (c) 2005 Elsevier Inc. All rights reserved.
C1 Univ Wisconsin, Dept Obstet & Gynecol, Madison, WI 53792 USA.
   Eastern Virginia Med Sch, Dept Internal Med, Glennan Ctr Geriatr & Gerontol, Norfolk, VA 23501 USA.
   Eastern Virginia Med Sch, Dept Physiol Sci, Norfolk, VA 23501 USA.
   Univ London Imperial Coll Sci Technol & Med, Dept Biol Sci, London SW7 2AZ, England.
   Univ Missouri, Div Reprod & Perinatal Res, Dept Obstet Gynecol & Womens Hlth, Columbia, MO 65212 USA.
C3 University of Wisconsin System; University of Wisconsin Madison; Eastern
   Virginia Medical School; Eastern Virginia Medical School; Imperial
   College London; University of Missouri System; University of Missouri
   Columbia
RP Univ Wisconsin, Dept Obstet & Gynecol, 600 Highland Ave,H4-657 CSC, Madison, WI 53792 USA.
EM patankar@wisc.edu; clarkgf@health.missouri.edu
RI Dell, Anthony/D-9498-2011
OI Dell, Anne/0000-0003-1380-2347
FU NICHD NIH HHS [R01 HD35652] Funding Source: Medline; Wellcome Trust
   Funding Source: Medline
CR BAST RC, 1981, J CLIN INVEST, V68, P1331, DOI 10.1172/JCI110380
   BAUM RP, 1993, HYBRIDOMA, V12, P583, DOI 10.1089/hyb.1993.12.583
   BAUM RP, 1994, CANCER, V73, P1121, DOI 10.1002/1097-0142(19940201)73:3+<1121::AID-CNCR2820731353>3.0.CO;2-Q
   Carson WE, 1997, EUR J IMMUNOL, V27, P354, DOI 10.1002/eji.1830270203
   CHRISTMAS SE, 1990, IMMUNOLOGY, V71, P182
   Clark GF, 1997, MOL HUM REPROD, V3, P5, DOI 10.1093/molehr/3.1.5
   Clark GF, 1996, HUM REPROD, V11, P467, DOI 10.1093/HUMREP/11.3.467
   COLIGAN JE, 1996, CURR PROTOC IMMUNOL, P3
   Connolly DC, 2003, CANCER RES, V63, P1389
   Curiel TJ, 2004, NAT MED, V10, P942, DOI 10.1038/nm1093
   DALTON CF, 1995, HUM REPROD, V10, P2680, DOI 10.1093/oxfordjournals.humrep.a135767
   DAVIS HM, 1986, CANCER RES, V46, P6143
   ELOUAGARI K, 1995, J BIOL CHEM, V270, P26970
   FERGUSON A, 1985, BRIT J CANCER, V52, P551, DOI 10.1038/bjc.1985.227
   Garrido F, 2001, ADV CANCER RES, V83, P117, DOI 10.1016/S0065-230X(01)83005-0
   Gerçel-Taylor Ç, 2001, GYNECOL ONCOL, V81, P71, DOI 10.1006/gyno.2000.6102
   Harlozinska A, 1997, ANTICANCER RES, V17, P4473
   HENNEY CS, 1981, NATURE, V291, P335, DOI 10.1038/291335a0
   KABAWAT SE, 1983, INT J GYNECOL PATHOL, V2, P275, DOI 10.1097/00004347-198303000-00005
   Kärre K, 2002, SCAND J IMMUNOL, V55, P221, DOI 10.1046/j.1365-3083.2002.01053.x
   KENEMANS P, 1995, ANN MED, V27, P107, DOI 10.3109/07853899509031945
   KING A, 1989, CELL IMMUNOL, V118, P337, DOI 10.1016/0008-8749(89)90382-1
   KOOPMAN G, 1994, BLOOD, V84, P1415, DOI 10.1182/blood.V84.5.1415.1415
   Koopman LA, 2003, J EXP MED, V198, P1201, DOI 10.1084/jem.20030305
   Lai P, 1996, CLIN CANCER RES, V2, P161
   Lanier LL, 2005, ANNU REV IMMUNOL, V23, P225, DOI 10.1146/annurev.immunol.23.021704.115526
   Lloyd KO, 1997, INT J CANCER, V71, P842, DOI 10.1002/(SICI)1097-0215(19970529)71:5<842::AID-IJC24>3.0.CO;2-8
   Maggino T, 2000, EUR J GYNAECOL ONCOL, V21, P64
   MIESCHER S, 1987, J IMMUNOL, V138, P4004
   Moretta L, 2004, EMBO J, V23, P255, DOI 10.1038/sj.emboj.7600019
   NILOFF JM, 1984, OBSTET GYNECOL, V64, P703
   O'Brien TJ, 2001, TUMOR BIOL, V22, P348, DOI 10.1159/000050638
   QUIRK JG, 1988, AM J OBSTET GYNECOL, V159, P644, DOI 10.1016/S0002-9378(88)80026-7
   Reinartz S, 2004, CLIN CANCER RES, V10, P1580, DOI 10.1158/1078-0432.CCR-03-0056
   Roby KF, 2000, CARCINOGENESIS, V21, P585, DOI 10.1093/carcin/21.4.585
   SAITO S, 1993, CELL IMMUNOL, V152, P605, DOI 10.1006/cimm.1993.1316
   Schultes BC, 1998, CANCER IMMUNOL IMMUN, V46, P201, DOI 10.1007/s002620050479
   Tam YK, 1999, HUM GENE THER, V10, P1359, DOI 10.1089/10430349950018030
   Taylor DD, 2003, CLIN CANCER RES, V9, P5113
   Verma S, 1997, EUR J IMMUNOL, V27, P979, DOI 10.1002/eji.1830270426
   Wagner U, 2001, CLIN CANCER RES, V7, P1154
   Wilde JI, 2001, CELL SIGNAL, V13, P691, DOI 10.1016/S0898-6568(01)00191-7
   Wong NK, 2003, J BIOL CHEM, V278, P28619, DOI 10.1074/jbc.M302741200
   Yin BWT, 2001, J BIOL CHEM, V276, P27371, DOI 10.1074/jbc.M103554200
   Yoshimura M, 1996, CANCER RES, V56, P412
   Zhang K, 1997, CELL IMMUNOL, V176, P158, DOI 10.1006/cimm.1997.1085
   Zhang L, 2003, NEW ENGL J MED, V348, P203, DOI 10.1056/NEJMoa020177
NR 47
TC 120
Z9 146
U1 1
U2 19
PU ACADEMIC PRESS INC ELSEVIER SCIENCE
PI SAN DIEGO
PA 525 B ST, STE 1900, SAN DIEGO, CA 92101-4495 USA
SN 0090-8258
EI 1095-6859
J9 GYNECOL ONCOL
JI Gynecol. Oncol.
PD DEC
PY 2005
VL 99
IS 3
BP 704
EP 713
DI 10.1016/j.ygyno.2005.07.030
PG 10
WC Oncology; Obstetrics & Gynecology
WE Science Citation Index Expanded (SCI-EXPANDED)
SC Oncology; Obstetrics & Gynecology
GA 999NZ
UT WOS:000234397700027
PM 16126266
DA 2024-11-10
ER

PT J
AU Shi, L
   Yu, B
   Cai, CH
   Huang, W
   Zheng, BJ
   Smith, DK
   Huang, JD
AF Shi, Lei
   Yu, Bin
   Cai, Chun-Hui
   Huang, Wei
   Zheng, Bo-Jian
   Smith, David Keith
   Huang, Jian-Dong
TI Combined prokaryotic-eukaryotic delivery and expression of therapeutic
   factors through a primed autocatalytic positive-feedback loop
SO JOURNAL OF CONTROLLED RELEASE
LA English
DT Article
DE Bacterial therapy; Tumor-targeting Salmonella; Inter-kingdom delivery
   and dual expression (IKDE); Positive-feedback loop; Metastasis
ID SALMONELLA-TYPHIMURIUM A1-R; TUMOR-TARGETED DELIVERY; HUMAN
   OVARIAN-CANCER; CYTOPLASMIC EXPRESSION; BACTERIOLYTIC THERAPY;
   PANCREATIC-CANCER; ESCHERICHIA-COLI; MOUSE MODELS; GENE-THERAPY;
   IN-VITRO
AB Progress in bacterial therapy for cancer and infectious diseases is hampered by the absence of safe and efficient vectors. Sustained delivery and high gene expression levels are critical for the therapeutic efficacy. Here we developed a Salmonella typhimrium strain to maintain and safely deliver a plasmid vector to target tissues. This vector is designed to allow dual transcription of therapeutic factors, such as cytotoxic proteins, short hairpin RNAs or combinations, in the nucleus or cytoplasm of eukaryotic cells, with this expression sustained by an autocatalytic positive-feedback loop. Mechanisms to prime the system and maintain the plasmid in the bacterium are also provided. Synergistic effects of attenuated Salmonella and our inter-kingdom system allow the precise expression of Diphtheria toxin A chain (DTA) gene in tumor microenvironment and eradicate large established tumors in immunocompetent animals. In the experiments reported here, 26% of mice (n= 5/19) with aggressive tumors were cured and the others all survived until the end of the experiment. We also demonstrated that ST4 packaged with shRNA-encoding plasmids has sustained knockdown effects in nude mice bearing human MDA-MB-231 xenografts. Three weeks after injection of 5 x 10(6) ST4/pIKT-shPlk, PLK1 transcript levels in tumors were 62.5 +/- 18.6% lower than the vector control group (P = 0.015). The presence of PLK1 5' RACE-PCR cleavage products confirmed a sustained RNAi-mediated mechanism of action. This innovative technology provides an effective and versatile vehicle for efficient inter-kingdom gene delivery that can be applied to cancer therapy and other purposes. (C) 2015 Published by Elsevier B.V.
C1 [Shi, Lei; Yu, Bin; Huang, Jian-Dong] Univ Hong Kong, Sch Biomed Sci, Pokfulam 999077, Hong Kong, Peoples R China.
   [Shi, Lei; Yu, Bin; Huang, Jian-Dong] Univ Hong Kong, Shenzhen Inst Res & Innovat, Pokfulam 999077, Hong Kong, Peoples R China.
   [Yu, Bin] Shenzhen Univ, Coll Optoelect Engn, Key Lab Optoelect Devices & Syst, Minist Educ & Guangdong Prov, Shenzhen 518060, Peoples R China.
   [Cai, Chun-Hui] Univ Hong Kong, Dept Obstet & Gynaecol, Pokfulam 999077, Hong Kong, Peoples R China.
   [Cai, Chun-Hui] Tongji Univ, Sch Med, Adv Inst Translat Med, Shanghai 200092, Peoples R China.
   [Huang, Wei] South Univ Sci & Technol China, Fac Biol, Shenzhen 518055, Peoples R China.
   [Zheng, Bo-Jian] Univ Hong Kong, Dept Microbiol, Pokfulam 999077, Hong Kong, Peoples R China.
   [Smith, David Keith] Univ Hong Kong, Sch Publ Hlth, Pokfulam 999077, Hong Kong, Peoples R China.
   [Huang, Jian-Dong] Shenzhen Inst Adv Technol, Ctr Synthet Biol Engn Res, Shenzhen 518055, Peoples R China.
C3 University of Hong Kong; The University of Hong Kong Shenzhen Institute
   of Research & Innovation; University of Hong Kong; Shenzhen University;
   University of Hong Kong; Tongji University; Southern University of
   Science & Technology; University of Hong Kong; University of Hong Kong;
   Chinese Academy of Sciences; Shenzhen Institute of Advanced Technology,
   CAS
RP Huang, JD (通讯作者)，Univ Hong Kong, L3-72,Lab Block,21 Sassoon Rd, Pokfulam 999077, Hong Kong, Peoples R China.
EM jdhuang@hku.hk
RI Huang, Wei/AAW-1423-2021; /C-4277-2009
OI Smith, David Keith/0000-0003-3608-0586; Shi, Lei/0000-0002-6043-8819;
   /0000-0001-7531-2816; Cai, Chunhui/0000-0002-8700-4383
FU Collaborative Research Fund Grant from the Research Grants Council (RGC)
   of Hong Kong [HKU1/CRF/10]; National Basic Research Program of China
   (973 Program) from the Ministry of Science and Technology of PRC
   [2014CB745200]; CRCG Seed Funding Program for Applied Research
   [201002160024]; Shenzhen Peacock project "treating cancer with
   engineered bacteria" from Shenzhen Government; National Science
   Foundation of China (NSFC) [31200639]
FX This work was supported by a Collaborative Research Fund Grant from the
   Research Grants Council (RGC) of Hong Kong (HKU1/CRF/10), a National
   Basic Research Program of China (973 Program, 2014CB745200) from the
   Ministry of Science and Technology of PRC, and a CRCG Seed Funding
   Program for Applied Research (201002160024), and by Shenzhen Peacock
   project "treating cancer with engineered bacteria" from Shenzhen
   Government to JDH, and a National Science Foundation of China (NSFC)
   grant no. 31200639 to BY. LS and JDH designed the experiment; LS, BY and
   CCH performed the experiments; LS, DKS and JDH wrote the manuscript. WH
   and BJZ provided essential reagents and critical comments. LS, BY and
   JDH have filed a regular application with the US Patent and Trademark
   Office on this work.
CR Agrawal N, 2004, P NATL ACAD SCI USA, V101, P15172, DOI 10.1073/pnas.0406242101
   Bauer H, 2005, GENE THER, V12, P364, DOI 10.1038/sj.gt.3302423
   Bosch AATM, 2013, PLOS PATHOG, V9, DOI 10.1371/journal.ppat.1003057
   Brisson M, 1999, GENE THER, V6, P263, DOI 10.1038/sj.gt.3300827
   Dang LH, 2001, P NATL ACAD SCI USA, V98, P15155, DOI 10.1073/pnas.251543698
   Finn J, 2004, GENE THER, V11, P276, DOI 10.1038/sj.gt.3302172
   Forbes NS, 2010, NAT REV CANCER, V10, P784, DOI 10.1038/nrc2934
   Fujii R, 2009, BJU INT, V104, P1766, DOI 10.1111/j.1464-410X.2009.08703.x
   Ganai S, 2009, BRIT J CANCER, V101, P1683, DOI 10.1038/sj.bjc.6605403
   Gardlik R, 2011, GENE THER, V18, P425, DOI 10.1038/gt.2010.176
   Guo H, 2011, GENE THER, V18, P95, DOI 10.1038/gt.2010.112
   Guo ZL, 2015, J HEMATOL ONCOL, V8, DOI 10.1186/s13045-015-0196-3
   Hägg P, 2004, J BIOTECHNOL, V111, P17, DOI 10.1016/j.jbiotec.2004.03.010
   Hiroshima Y, 2013, CELL CYCLE, V12, P2774, DOI 10.4161/cc.25872
   Hoffman RM, 2011, CURR OPIN BIOTECH, V22, P917, DOI 10.1016/j.copbio.2011.03.009
   HOISETH SK, 1981, NATURE, V291, P238, DOI 10.1038/291238a0
   Jeong JH, 2014, PLOS ONE, V9, DOI 10.1371/journal.pone.0080050
   Jiang SN, 2013, MOL THER, V21, P1985, DOI 10.1038/mt.2013.183
   Larsen MDB, 2008, GENE THER, V15, P434, DOI 10.1038/sj.gt.3303090
   Lee CH, 2012, APPL MICROBIOL BIOT, V93, P517, DOI 10.1007/s00253-011-3695-3
   Liu XQ, 2006, MOL CELL BIOL, V26, P2093, DOI 10.1128/MCB.26.6.2093-2108.2006
   Matsumoto Y, 2015, ONCOTARGET, V6, P11369, DOI 10.18632/oncotarget.3607
   Matsumoto Y, 2014, J CELL BIOCHEM, V115, P1996, DOI 10.1002/jcb.24871
   Min JJ, 2008, NAT PROTOC, V3, P629, DOI 10.1038/nprot.2008.32
   Nguyen VH, 2010, CANCER RES, V70, P18, DOI 10.1158/0008-5472.CAN-09-3453
   Pálffy R, 2006, GENE THER, V13, P101, DOI 10.1038/sj.gt.3302635
   Quispe-Tintaya W, 2013, P NATL ACAD SCI USA, V110, P8668, DOI 10.1073/pnas.1211287110
   Roberts NJ, 2014, SCI TRANSL MED, V6, DOI 10.1126/scitranslmed.3008982
   Round JL, 2009, NAT REV IMMUNOL, V9, P313, DOI 10.1038/nri2515
   Wei P, 2012, NATURE, V488, P384, DOI 10.1038/nature11259
   Westphal K, 2008, CANCER RES, V68, P2952, DOI 10.1158/0008-5472.CAN-07-2984
   Xiang SL, 2006, NAT BIOTECHNOL, V24, P697, DOI 10.1038/nbt1211
   Xiang Shuanglin, 2009, V487, P147, DOI 10.1007/978-1-60327-547-7_7
   Yu B, 2012, SCI REP-UK, V2, DOI 10.1038/srep00436
   Yu B, 2011, APPL MICROBIOL BIOT, V91, P177, DOI 10.1007/s00253-011-3317-0
   Zelmer A, 2005, J GENE MED, V7, P1097, DOI 10.1002/jgm.764
   Zhang HY, 2010, CANCER GENE THER, V17, P334, DOI 10.1038/cgt.2009.76
   Zhang Y, 2013, ANTICANCER RES, V33, P1837
   Zhao M, 2007, P NATL ACAD SCI USA, V104, P10170, DOI 10.1073/pnas.0703867104
   Zheng SY, 2012, BMC IMMUNOL, V13, DOI 10.1186/1471-2172-13-54
NR 40
TC 16
Z9 26
U1 0
U2 28
PU ELSEVIER SCIENCE BV
PI AMSTERDAM
PA PO BOX 211, 1000 AE AMSTERDAM, NETHERLANDS
SN 0168-3659
EI 1873-4995
J9 J CONTROL RELEASE
JI J. Control. Release
PD JAN 28
PY 2016
VL 222
BP 130
EP 140
DI 10.1016/j.jconrel.2015.12.005
PG 11
WC Chemistry, Multidisciplinary; Pharmacology & Pharmacy
WE Science Citation Index Expanded (SCI-EXPANDED)
SC Chemistry; Pharmacology & Pharmacy
GA DA9CP
UT WOS:000368105300003
PM 26682504
DA 2024-11-10
ER

PT J
AU Jia, W
   Eneh, JO
   Ratnaparkhe, S
   Altman, MK
   Murph, MM
AF Jia, Wei
   Eneh, Juliet O.
   Ratnaparkhe, Supriya
   Altman, Molly K.
   Murph, Mandi M.
TI MicroRNA-30c-2*Expressed in Ovarian Cancer Cells Suppresses Growth
   Factor-Induced Cellular Proliferation and Downregulates the Oncogene
   BCL9
SO MOLECULAR CANCER RESEARCH
LA English
DT Article
ID LYSOPHOSPHATIDIC ACID; MICRORNA EXPRESSION; SURVIVAL; PROTEIN;
   RECEPTORS; TUMOR
AB MicroRNAs (miRNAs) are small noncoding RNAs that function as master regulators of posttranscriptional gene expression with each miRNA negatively regulating hundreds of genes. Lysophosphatidic acid (LPA) is a mitogenic lipid present within the ovarian tumor microenvironment and induces LPA receptor activation and intracellular signaling cascades like ERK/MAPK, leading to enhanced cellular proliferation. Here, we show that in SKOV-3 and OVCAR-3 cells, LPA stimulation at concentrations ranging from 1 nmol/L to 20 mu mol/L for 30 to 60 minutes increases miR-30c-2*, and this effect is mediated through a combination of receptors because knock down of multiple LPA receptors is required for inhibition. The epidermal growth factor and platelet-derived growth factor also increase miR-30c-2* transcript expression, suggesting a broader responsive role for miR-30c-2*. Thus, we investigated the functional role of miR-30c-2* through ectopic expression of synthetic miRNA precursors of mature miRNA or antagomir transfection and observed that microRNA-30c-2* reduces, and the antagomir enhances, cell proliferation and viability in OVCAR-3, cisplatin-insensitive SKOV-3 and chemoresistant HeyA8-MDR cells. Ectopic expression of miR-30c-2* reduces BCL9 mRNA transcript abundance and BCL9 protein. Consistent with this observation, miR-30c-2* ectopic expression also reduced BCL9 luciferase reporter gene expression. In comparison with IOSE cells, all cancer cells examined showed increased BCL9 expression, which is consistent with its role in tumor progression. Taken together, this suggest that growth factor induced proliferation mediates a neutralizing response by significantly increasing miR-30c-2* which reduces BCL9 expression and cell proliferation in SKOV-3 and OVCAR-3 cells, likely as a mechanism to regulate signal transduction downstream. Mol Cancer Res; 9(12); 1732-45. (C) 2011 AACR.
C1 [Jia, Wei; Eneh, Juliet O.; Ratnaparkhe, Supriya; Altman, Molly K.; Murph, Mandi M.] Univ Georgia, Coll Pharm, Dept Pharmaceut & Biomed Sci, Athens, GA 30602 USA.
C3 University System of Georgia; University of Georgia
RP Murph, MM (通讯作者)，Univ Georgia, Coll Pharm, Dept Pharmaceut & Biomed Sci, 250 W Green St, Athens, GA 30602 USA.
EM mmurph@rx.uga.edu
RI Jia, Weiping/B-7483-2012
FU Georgia Cancer Coalition
FX This work was supported in part by the Georgia Cancer Coalition (to M.M.
   Murph).
CR Altman MK, 2010, MOL CANCER, V9, DOI 10.1186/1476-4598-9-140
   An SZ, 1998, J BIOL CHEM, V273, P7906, DOI 10.1074/jbc.273.14.7906
   Calin GA, 2002, P NATL ACAD SCI USA, V99, P15524, DOI 10.1073/pnas.242606799
   Dafou D, 2009, INT J CANCER, V124, P1037, DOI 10.1002/ijc.24058
   Dahiya N, 2008, PLOS ONE, V3, DOI 10.1371/journal.pone.0002436
   DESDOUETS C, 1995, MOL CELL BIOL, V15, P3301
   Duisters RF, 2009, CIRC RES, V104, P170, DOI 10.1161/CIRCRESAHA.108.182535
   Eitan R, 2009, GYNECOL ONCOL, V114, P253, DOI 10.1016/j.ygyno.2009.04.024
   Esquela-Kerscher A, 2006, NAT REV CANCER, V6, P259, DOI 10.1038/nrc1840
   Fabbri M, 2007, EXPERT OPIN BIOL TH, V7, P1009, DOI 10.1517/14712598.7.7.1009
   Garzon R, 2010, NAT REV DRUG DISCOV, V9, P775, DOI 10.1038/nrd3179
   Hasegawa Y, 2008, MOL ONCOL, V2, P54, DOI 10.1016/j.molonc.2008.03.009
   Hooks SB, 2010, MOL CANCER, V9, DOI 10.1186/1476-4598-9-289
   Hurst JH, 2008, CELL SIGNAL, V20, P381, DOI 10.1016/j.cellsig.2007.10.026
   Kamat AA, 2007, CANCER RES, V67, P281, DOI 10.1158/0008-5472.CAN-06-3282
   Karliner JS, 2001, J MOL CELL CARDIOL, V33, P1713, DOI 10.1006/jmcc.2001.1429
   Kumar MS, 2007, NAT GENET, V39, P673, DOI 10.1038/ng2003
   Levine JS, 1997, AM J PHYSIOL-RENAL, V273, pF575, DOI 10.1152/ajprenal.1997.273.4.F575
   Li JC, 2010, PLOS GENET, V6, DOI [10.1371/journal.pgen.1000795, 10.1186/1746-4811-6-1]
   Liu W, 2010, ONCOGENE, V29, P4914, DOI 10.1038/onc.2010.237
   Livak KJ, 2001, METHODS, V25, P402, DOI 10.1006/meth.2001.1262
   Lu J, 2005, NATURE, V435, P834, DOI 10.1038/nature03702
   Mani M, 2009, CANCER RES, V69, P7577, DOI 10.1158/0008-5472.CAN-09-0773
   Murph MM, 2007, MOL CANCER RES, V5, P1201, DOI 10.1158/1541-7786.MCR-06-0338
   Murph MM, 2009, PLOS ONE, V4, DOI 10.1371/journal.pone.0005583
   Murph MM, 2003, J CELL SCI, V116, P1969, DOI 10.1242/jcs.00397
   Nantel F, 1996, NATURE, V380, P159, DOI 10.1038/380159a0
   Schwarz DS, 2003, CELL, V115, P199, DOI 10.1016/S0092-8674(03)00759-1
   Sorrentino A, 2008, GYNECOL ONCOL, V111, P478, DOI 10.1016/j.ygyno.2008.08.017
   Wang XW, 2003, NUCLEIC ACIDS RES, V31, DOI 10.1093/nar/gng154
   Weinberg RA, 2007, BIOL CANC
   Weiner JA, 1999, P NATL ACAD SCI USA, V96, P5233, DOI 10.1073/pnas.96.9.5233
   Xu Y, 1995, CLIN CANCER RES, V1, P1223
   Yu SX, 2008, JNCI-J NATL CANCER I, V100, P1630, DOI 10.1093/jnci/djn378
   Zhang L, 2008, P NATL ACAD SCI USA, V105, P7004, DOI 10.1073/pnas.0801615105
NR 35
TC 51
Z9 59
U1 0
U2 7
PU AMER ASSOC CANCER RESEARCH
PI PHILADELPHIA
PA 615 CHESTNUT ST, 17TH FLOOR, PHILADELPHIA, PA 19106-4404 USA
SN 1541-7786
EI 1557-3125
J9 MOL CANCER RES
JI Mol. Cancer Res.
PD DEC
PY 2011
VL 9
IS 12
BP 1732
EP 1745
DI 10.1158/1541-7786.MCR-11-0245
PG 14
WC Oncology; Cell Biology
WE Science Citation Index Expanded (SCI-EXPANDED)
SC Oncology; Cell Biology
GA 866UH
UT WOS:000298409600013
PM 22024689
OA Green Submitted
DA 2024-11-10
ER

PT J
AU Ghaffari, A
   Peterson, N
   Khalaj, K
   Vitkin, N
   Robinson, A
   Francis, JA
   Koti, M
AF Ghaffari, Abdi
   Peterson, Nichole
   Khalaj, Kasra
   Vitkin, Natasha
   Robinson, Andrew
   Francis, Julie-Ann
   Koti, Madhuri
TI STING agonist therapy in combination with PD-1 immune checkpoint
   blockade enhances response to carboplatin chemotherapy in high-grade
   serous ovarian cancer
SO BRITISH JOURNAL OF CANCER
LA English
DT Article
ID TUMOR MICROENVIRONMENT; ANTITUMOR IMMUNITY; RESISTANCE; ACTIVATION;
   CONVERGENCE; PROMOTES; SURVIVAL; POTENT; LEADS; IDO
AB BACKGROUND: High-grade serous carcinoma (HGSC) of the ovary is predominantly diagnosed at late stages and primarily treated with debulking surgery followed by platinum/taxane-based chemotherapy. Although certain patients benefit significantly from currently used chemotherapy, there are patients who either do not respond or have an inadequate duration of response. We previously showed that tumours from chemoresistant patients have an immunosuppressed pre-existing tumour immune microenvironment with decreased expression of Type I Interferon (IFN1) genes.
   METHODS: Efficacy of a 'STimulator of INterferon Genes' agonist was evaluated in combination with carboplatin chemotherapy and PD-1 immune checkpoint blockade therapy in the ID8-Trp53(-/-) immunocompetent murine model of HGSC.
   RESULTS: Treatment with STING agonist led to decreased ascites accumulation and decreased tumour burden. Survival of mice treated with a combination of carboplatin, STING agonist and anti-PD-1 antibody was the longest. Tumour immune transcriptomic profiling revealed higher IFN response, antigen presentation and MHC II genes in tumours from STING agonist-treated mice compared to vehicle controls. Flow cytometry analysis revealed significantly higher intra-tumoural PD-1(+) and CD69(+) CD62L(-), CD8(+) T cells in STING agonist-treated mice.
   CONCLUSIONS: These findings will enable rational design of clinical trials aimed at combinatorial approaches to improve chemotherapy response and survival in HGSC patients.
C1 [Ghaffari, Abdi; Khalaj, Kasra; Vitkin, Natasha; Koti, Madhuri] Queens Univ, Dept Biomed & Mol Sci, Kingston, ON, Canada.
   [Peterson, Nichole; Francis, Julie-Ann; Koti, Madhuri] Queens Univ, Kingston Hlth Sci Ctr, Dept Obstet & Gynecol, Kingston, ON, Canada.
   [Robinson, Andrew] Queens Univ, Kingston Hlth Sci Ctr, Dept Oncol, Kingston, ON, Canada.
   [Koti, Madhuri] Queens Univ, Queens Canc Res Inst, Canc Biol & Genet, Kingston, ON, Canada.
C3 Queens University - Canada; Queens University - Canada; Queens
   University - Canada; Queens University - Canada
RP Koti, M (通讯作者)，Queens Univ, Dept Biomed & Mol Sci, Kingston, ON, Canada.; Koti, M (通讯作者)，Queens Univ, Kingston Hlth Sci Ctr, Dept Obstet & Gynecol, Kingston, ON, Canada.; Koti, M (通讯作者)，Queens Univ, Queens Canc Res Inst, Canc Biol & Genet, Kingston, ON, Canada.
EM kotim@queensu.ca
RI Khalaj, Kasra/LJK-6557-2024
OI Vitkin, Natasha/0000-0003-3131-0901; Khalaj, Kasra/0000-0002-5947-6500
FU Tupper fund; Nancy Sutherland Ovarian cancer for Promotion of Knowledge
   in Ovarian Cancer; Canadian Institutes of Health Research
FX The authors would like to thank Dr. Iain Mcneish (Imperial College,
   London, UK) for generously providing us the mouse
   ID8-Trp53<SUP>-/-</SUP> cell line. We thank Brooke Snetsinger for help
   with NanoString platform-based experiments and Gillian Reid-Schachter
   for help with images for NanoString results. This study was supported by
   the Tupper fund, Nancy Sutherland Ovarian cancer for Promotion of
   Knowledge in Ovarian Cancer and the Canadian Institutes of Health
   Research, funding support to M.K.
CR Au KK, 2017, GYNECOL ONCOL, V145, P436, DOI 10.1016/j.ygyno.2017.03.007
   Au KK, 2016, J PATHOL CLIN RES, V2, P259, DOI 10.1002/cjp2.55
   Bezu L, 2015, FRONT IMMUNOL, V6, DOI 10.3389/fimmu.2015.00187
   Bowtell DD, 2015, NAT REV CANCER, V15, P668, DOI 10.1038/nrc4019
   Care MA, 2015, GENOME MED, V7, DOI 10.1186/s13073-015-0218-3
   Corrales L, 2014, J IMMUNOTHER CANC S3, V2, pO10
   Corrales L, 2015, CELL REP, V11, P1018, DOI 10.1016/j.celrep.2015.04.031
   Curran E, 2016, CELL REP, V15, P2357, DOI 10.1016/j.celrep.2016.05.023
   Deng LF, 2014, IMMUNITY, V41, P843, DOI 10.1016/j.immuni.2014.10.019
   Feigenberg T, 2014, BIOMED RES INT, V2014, DOI 10.1155/2014/367103
   Fu J, 2015, SCI TRANSL MED, V7, DOI 10.1126/scitranslmed.aaa4306
   George PM, 2012, PHARMACOL THERAPEUT, V135, P44, DOI 10.1016/j.pharmthera.2012.03.006
   Ishikawa H, 2009, NATURE, V461, P788, DOI 10.1038/nature08476
   Koti M, 2015, BRIT J CANCER, V112, P1215, DOI 10.1038/bjc.2015.81
   Koti M, 2013, BMC CANCER, V13, DOI 10.1186/1471-2407-13-549
   Lam E, 2014, J VIROL, V88, P14426, DOI 10.1128/JVI.02608-14
   Lemos H, 2016, CANCER RES, V76, P2076, DOI 10.1158/0008-5472.CAN-15-1456
   Lo C. S, 2016, CLIN CANCER RES, V23, P923
   Minn AJ, 2016, CELL, V165, P272, DOI 10.1016/j.cell.2016.03.031
   Munn DH, 2016, TRENDS IMMUNOL, V37, P193, DOI 10.1016/j.it.2016.01.002
   Oronsky B, 2017, MED ONCOL, V34, DOI 10.1007/s12032-017-0960-z
   Ortiz A, 2017, CYTOKINE, V89, P4, DOI 10.1016/j.cyto.2016.01.010
   Ravishankar D. H, 2016, J IMMUNOL, V191, P3509
   Spitzer MH, 2017, CELL, V168, P487, DOI 10.1016/j.cell.2016.12.022
   Spranger S, 2016, ONCOIMMUNOLOGY, V5, DOI 10.1080/2162402X.2015.1086862
   Spranger S, 2016, ADV IMMUNOL, V130, P75, DOI 10.1016/bs.ai.2015.12.003
   Walton J, 2016, CANCER RES, V76, P6118, DOI 10.1158/0008-5472.CAN-16-1272
   Wang C, 2017, CLIN CANCER RES, V23, P4077, DOI 10.1158/1078-0432.CCR-17-0246
   Webb JR, 2014, CLIN CANCER RES, V20, P434, DOI 10.1158/1078-0432.CCR-13-1877
   Wouters MCA, 2016, CLIN CANCER RES, V22, P714, DOI 10.1158/1078-0432.CCR-15-1617
NR 30
TC 115
Z9 129
U1 3
U2 43
PU NATURE PUBLISHING GROUP
PI LONDON
PA MACMILLAN BUILDING, 4 CRINAN ST, LONDON N1 9XW, ENGLAND
SN 0007-0920
EI 1532-1827
J9 BRIT J CANCER
JI Br. J. Cancer
PD AUG 14
PY 2018
VL 119
IS 4
BP 440
EP 449
DI 10.1038/s41416-018-0188-5
PG 10
WC Oncology
WE Science Citation Index Expanded (SCI-EXPANDED)
SC Oncology
GA GT1PP
UT WOS:000444244700007
PM 30046165
OA hybrid, Green Published
DA 2024-11-10
ER

PT J
AU Kumar, A
   Vishvakarma, NK
   Bharti, AC
   Singh, SM
AF Kumar, Anjani
   Vishvakarma, Naveen Kumar
   Bharti, Alok Chandra
   Singh, Sukh Mahendra
TI Gender-specific antitumor action of aspirin in a murine model of a
   T-cell lymphoma bearing host
SO BLOOD CELLS MOLECULES AND DISEASES
LA English
DT Article
DE Aspirin; T-cell lymphoma; Apoptosis; Dalton's lymphoma; Gender
   dimorphism
ID TUMOR-GROWTH RETARDATION; OVARIAN-CANCER CELLS; DEPENDENT MODULATION;
   APOPTOSIS; EXPRESSION; MICROENVIRONMENT; INHIBITION; CISPLATIN;
   ESTROGEN; ACTIVATION
AB Aspirin is an anti-inflammatory drug demonstrated to possess a tremendous anticancer potential. As progression of some tumors is influenced by sex hormones, we investigated if the antineoplastic action of aspirin shows gender dependence. Using a murine model of T-cell lymphoma, the present investigation was undertaken to study if the antitumor actions of aspirin against lymphoma cells display gender dimorphism. The findings of the present investigation indicate that aspirin administration to male and female tumor-bearing hosts resulted in gender dependent differential tumor growth retardation. Such gender dichotomy of aspirin's antitumor action was associated with a differential impact on cell cycle progression and expression of cell survival regulatory molecules. Aspirin administration was also found to modulate crucial parameters of tumor microenvironment, including contents of glucose, lactate and cell growth regulatory cytokines, in a gender specific manner. Aspirin was found to reverse estrogen-dependent augmentation of tumor cell survival in vitro. Taken together the results of the present study suggest that the antineoplastic action of aspirin is gender-dependent and should be considered in designing of gender-specific therapeutic applications of aspirin. (C) 2011 Elsevier Inc. All rights reserved.
C1 [Kumar, Anjani; Vishvakarma, Naveen Kumar; Singh, Sukh Mahendra] Banaras Hindu Univ, Sch Biotechnol, Varanasi 221005, UP, India.
   [Bharti, Alok Chandra] Inst Cytol & Prevent Oncol, Div Mol Oncol, Noida 201301, UP, India.
C3 Banaras Hindu University (BHU); Indian Council of Medical Research
   (ICMR); ICMR - National Institute of Cancer Prevention & Research
   (NICPR)
RP Singh, SM (通讯作者)，Banaras Hindu Univ, Sch Biotechnol, Varanasi 221005, UP, India.
EM sukhmahendrasingh@yahoo.com
RI Vishvakarma, Naveen/AAW-8379-2021; Bharti, Prof. AC/AGL-5994-2022
OI Bharti, Alok Chandra/0000-0002-5996-2832; Vishvakarma,
   Naveen/0000-0002-4691-8015
FU DBT, New Delhi; UGC-New Delhi; Indian Council of Medical Research
   (ICMR), New Delhi
FX This work is part of the Ph.D. dissertation of Anjani Kumar. Financial
   support to School of Biotechnology from DBT, New Delhi is acknowledged.
   The authors express gratitude to UGC-New Delhi for senior research
   fellowship support to Anjani Kumar. Financial support from the Indian
   Council of Medical Research (ICMR), New Delhi to Dr. Naveen Kumar
   Vishvakarma is thankfully acknowledged. We are grateful to Dr. S. D.
   Singh, Parul Pathology Laboratory, Varanasi, India, for his kind help in
   various assays. Aspirin was obtained as a kind gift from Alta Laboratory
   (Mumbai, India).
CR Atwal GS, 2008, PLOS ONE, V3, DOI 10.1371/journal.pone.0001951
   Baker JA, 2005, CANCER CAUSE CONTROL, V16, P301, DOI 10.1007/s10552-004-3074-9
   Bellosillo B, 1998, BLOOD, V92, P1406, DOI 10.1182/blood.V92.4.1406.416k17_1406_1414
   Benedito MAC, 1998, BRAZ J MED BIOL RES, V31, P1113, DOI 10.1590/S0100-879X1998000900002
   Bukhari NI, 2005, THERAPIE, V60, P167, DOI 10.2515/therapie:2005021
   Chiang N, 2006, ARTERIOSCL THROM VAS, V26, pE14, DOI 10.1161/01.ATV.0000196729.98651.bf
   de Giorgi V, 2011, J CLIN ONCOL, V29, pE94, DOI 10.1200/JCO.2010.33.1876
   Dias M.C., 2011, BIOSCIENCE REP, V31, P391
   Dikshit P, 2006, J BIOL CHEM, V281, P29228, DOI 10.1074/jbc.M602629200
   DuBois RN, 2004, JAMA-J AM MED ASSOC, V291, P2488, DOI 10.1001/jama.291.20.2488
   Elwood PC, 2009, LANCET, V373, P1301, DOI 10.1016/S0140-6736(09)60243-9
   Folkerd EJ, 2010, J CLIN ONCOL, V28, P4038, DOI 10.1200/JCO.2009.27.4290
   Garber K, 2004, J NATL CANCER I, V96, P252, DOI 10.1093/jnci/96.4.252
   Gordon MA, 2011, PHARMACOGENOMICS, V12, P27, DOI 10.2217/PGS.10.163
   Gupta V, 2008, ANTI-CANCER DRUG, V19, P583, DOI 10.1097/CAD.0b013e3282fb97bf
   Gupta V, 2008, J BIOMED SCI, V15, P147, DOI 10.1007/s11373-007-9220-0
   Hua KQ, 2009, ONCOL REP, V21, P893, DOI 10.3892/or_00000300
   Iglesias-Serret D, 2010, APOPTOSIS, V15, P219, DOI 10.1007/s10495-009-0424-9
   Johnsen SP, 2005, ARCH INTERN MED, V165, P978, DOI 10.1001/archinte.165.9.978
   Kansakar E, 2009, AM SURGEON, V75, P785
   KOPP E, 1994, SCIENCE, V265, P956, DOI 10.1126/science.8052854
   Kumar A, 2012, BIOSCIENCE REP, V32, P91, DOI 10.1042/BSR20110027
   Kusumbe AP, 2009, CANCER RES, V69, P9245, DOI 10.1158/0008-5472.CAN-09-2802
   Langhammer S, 2011, TARGET ONCOL, V6, P155, DOI 10.1007/s11523-011-0184-7
   López-Lázaro M, 2006, FASEB J, V20, P828, DOI 10.1096/fj.05-5168hyp
   Ma XH, 2011, GRAEF ARCH CLIN EXP, V249, P871, DOI 10.1007/s00417-010-1594-4
   MONTGOMERY PR, 1986, CLIN PHARMACOL THER, V39, P571, DOI 10.1038/clpt.1986.98
   Montopoli M, 2009, CELL PROLIFERAT, V42, P195, DOI 10.1111/j.1365-2184.2009.00585.x
   MOSMANN T, 1983, J IMMUNOL METHODS, V65, P55, DOI 10.1016/0022-1759(83)90303-4
   Myllyharju J, 2009, CURR PHARM DESIGN, V15, P3878, DOI 10.2174/138161209789649457
   Ng AK, 2011, BRIT J HAEMATOL, V154, P23, DOI 10.1111/j.1365-2141.2011.08713.x
   Onimaru Mitsuho, 2011, Front Biosci (Schol Ed), V3, P216, DOI 10.2741/s146
   Parks SK, 2011, J CELL PHYSIOL, V226, P299, DOI 10.1002/jcp.22400
   Recchia AG, 2011, J BIOL CHEM, V286, P10773, DOI 10.1074/jbc.M110.172247
   Seifert A, 2009, INT J ONCOL, V35, P417, DOI 10.3892/ijo_00000354
   Selvendiran K, 2007, J BIOL CHEM, V282, P28609, DOI 10.1074/jbc.M703796200
   Sereno M, 2008, CLIN TRANSL ONCOL, V10, P35, DOI 10.1007/s12094-008-0150-8
   Singh MP, 2005, J REPROD IMMUNOL, V65, P17, DOI 10.1016/j.jri.2004.11.001
   Singh V, 2008, ANTI-CANCER DRUG, V19, P793, DOI 10.1097/CAD.0b013e32830ce4f5
   Singh V, 2009, J CANCER RES CLIN, V135, P1015, DOI 10.1007/s00432-008-0537-5
   Singh V, 2009, LEUKEMIA RES, V33, P700, DOI 10.1016/j.leukres.2008.09.010
   Somoza B, 2007, ENDOCRINOLOGY, V148, P924, DOI 10.1210/en.2006-0914
   Sorensen EW, 2010, J IMMUNOL, V184, P1858, DOI 10.4049/jimmunol.0903210
   Swinson DEB, 2004, INT J CANCER, V111, P43, DOI 10.1002/ijc.20052
   Theodoropoulos GE, 2006, INT J COLORECTAL DIS, V21, P248, DOI 10.1007/s00384-005-0788-4
   Verma VK, 2009, ONCOL RES, V18, P293, DOI 10.3727/096504010X12629634366142
   Vishvakarma NK, 2011, BIOCHIMIE, V93, P1786, DOI 10.1016/j.biochi.2011.06.022
   Vishvakarma NK, 2011, TOXICOL APPL PHARM, V252, P298, DOI 10.1016/j.taap.2011.03.002
   Vishvakarma NK, 2011, BIOMED PHARMACOTHER, V65, P27, DOI 10.1016/j.biopha.2010.06.012
   Weir NM, 2007, CANCER BIOL THER, V6, P178, DOI 10.4161/cbt.6.2.3577
   Wittig A, 2011, HERZ, V36, P311, DOI 10.1007/s00059-011-3471-2
NR 51
TC 9
Z9 9
U1 0
U2 4
PU ACADEMIC PRESS INC ELSEVIER SCIENCE
PI SAN DIEGO
PA 525 B ST, STE 1900, SAN DIEGO, CA 92101-4495 USA
SN 1079-9796
EI 1096-0961
J9 BLOOD CELL MOL DIS
JI Blood Cells Mol. Dis.
PD FEB 15
PY 2012
VL 48
IS 2
BP 137
EP 144
DI 10.1016/j.bcmd.2011.10.006
PG 8
WC Hematology
WE Science Citation Index Expanded (SCI-EXPANDED)
SC Hematology
GA 889LM
UT WOS:000300075200010
PM 22104368
DA 2024-11-10
ER

PT J
AU Kibria, G
   Hatakeyama, H
   Sato, Y
   Harashima, H
AF Kibria, Golam
   Hatakeyama, Hiroto
   Sato, Yusuke
   Harashima, Hideyoshi
TI Anti-tumor effect via passive anti-angiogenesis of PEGylated liposomes
   encapsulating doxorubicin in drug resistant tumors
SO INTERNATIONAL JOURNAL OF PHARMACEUTICS
LA English
DT Article
DE PEGylated liposome; Doxil; Drug-resistant cancer; Passive
   anti-angiogenesis; Anti-tumor effect
ID ENDOTHELIAL-CELLS; CANCER-THERAPY; CLINICAL-APPLICATIONS; STEALTH
   LIPOSOMES; VESSEL LEAKINESS; DELIVERY-SYSTEM; KAPOSIS-SARCOMA;
   OVARIAN-CANCER; SIZE; PHARMACOKINETICS
AB The PEGylated liposomal (PEG-LP) Doxorubicin, PEG-LP (DOX), with a diameter of around 100 nm, accumulates in tumors via the enhanced permeability and retention (EPR) effect, and is used clinically for the treatment of several types of cancer. However, there are a number of tumor types that are resistant to DOX. We report herein on a unique anti-tumor effect of PEG-LP (DOX) in a DOX-resistant tumor xenograft model. PEG-LP (DOX) failed to suppress the growth of the DOX-resistant tumors (ex. non-small cell lung cancer, H69AR; renal cell carcinoma, OSRC-2) as observed in the xenograft model. Unexpectedly, tumor growth was suppressed in a DOX-resistant breast cancer (MDA-MB-231) xenograft model. We investigated the mechanism by which PEG-LP (DOX) responses differ in different drug resistant tumors. In hyperpermeable OSRC-2 tumors, PEG-LP was distributed to deep tumor tissues, where it delivers DOX to drug-resistant tumor cells. In contrast, extracellular matrix (ECM) molecules such as collagen, pericytes, cancer-associated fibroblasts render MDA-MB-231 tumors hypopermeable, which limits the extent of the penetration and distribution of PEG-LP, thereby enhancing the delivery of DOX to the vicinity of the tumor vasculature. Therefore, a remarkable anti-angiogenic effect with a preferential suppression in tumor growth is achieved. Based on the above findings, it appears that the response of PEG-LP (DOX) to drug-resistant tumors results from differences in the tumor microenvironment. (C) 2016 Elsevier B.V. All rights reserved.
C1 [Kibria, Golam; Hatakeyama, Hiroto; Sato, Yusuke; Harashima, Hideyoshi] Hokkaido Univ, Fac Pharmaceut Sci, Lab Innovat Nanomed, Kita Ku, Kita 12 Nishi 6, Sapporo, Hokkaido 0600812, Japan.
C3 Hokkaido University
RP Harashima, H (通讯作者)，Hokkaido Univ, Fac Pharmaceut Sci, Lab Innovat Nanomed, Kita Ku, Kita 12 Nishi 6, Sapporo, Hokkaido 0600812, Japan.
EM harasima@pharm.hokudai.ac.jp
RI Harashima, Hideyoshi/D-8390-2012; Hatakeyama, Hiroto/V-9987-2017
OI Hatakeyama, Hiroto/0000-0003-3899-0508
FU Special Education and Research Expenses of the Ministry of Education,
   Culture, Sports, Science and Technology of Japan (MEXT); Nagai
   Foundation, Tokyo
FX This work in part supported by grants from the Special Education and
   Research Expenses of the Ministry of Education, Culture, Sports, Science
   and Technology of Japan (MEXT); and the Nagai Foundation, Tokyo.
CR Allen TM, 2013, ADV DRUG DELIVER REV, V65, P36, DOI 10.1016/j.addr.2012.09.037
   Arora HC, 2012, CANCER RES, V72, P769, DOI 10.1158/0008-5472.CAN-11-2890
   Barenholz Y, 2012, J CONTROL RELEASE, V160, P117, DOI 10.1016/j.jconrel.2012.03.020
   BeduAddo FK, 1996, PHARMACEUT RES, V13, P710, DOI 10.1023/A:1016091314940
   Broxterman HJ, 2009, DRUG RESIST UPDATE, V12, P114, DOI 10.1016/j.drup.2009.07.001
   Cabral H, 2011, NAT NANOTECHNOL, V6, P815, DOI [10.1038/nnano.2011.166, 10.1038/NNANO.2011.166]
   Chauhan VP, 2013, NAT COMMUN, V4, DOI 10.1038/ncomms3516
   Choi IK, 2013, FRONT ONCOL, V3, DOI 10.3389/fonc.2013.00193
   Desoize B, 2000, CRIT REV ONCOL HEMAT, V36, P193, DOI 10.1016/S1040-8428(00)00086-X
   Dreher MR, 2006, JNCI-J NATL CANCER I, V98, P335, DOI 10.1093/jnci/djj070
   Duggan ST, 2011, DRUGS, V71, P2531, DOI 10.2165/11207510-000000000-00000
   Fang J, 2011, ADV DRUG DELIVER REV, V63, P136, DOI 10.1016/j.addr.2010.04.009
   FOLKMAN J, 1971, NEW ENGL J MED, V285, P1182
   FOLKMAN J, 1995, NAT MED, V1, P27, DOI 10.1038/nm0195-27
   Folkman J, 2007, NAT REV DRUG DISCOV, V6, P273, DOI 10.1038/nrd2115
   Gabizon A, 2003, CLIN PHARMACOKINET, V42, P419, DOI 10.2165/00003088-200342050-00002
   Goldie JH, 2001, CANCER METAST REV, V20, P63, DOI 10.1023/A:1013164609041
   Hashizume H, 2000, AM J PATHOL, V156, P1363, DOI 10.1016/S0002-9440(10)65006-7
   Hida K, 2008, CANCER SCI, V99, P459, DOI 10.1111/j.1349-7006.2007.00704.x
   Immordino ML, 2006, INT J NANOMED, V1, P297
   Iwai A, 2004, MOL CELL ENDOCRINOL, V226, P11, DOI 10.1016/j.mce.2004.07.013
   Jacobetz MA, 2013, GUT, V62, P112, DOI 10.1136/gutjnl-2012-302529
   Kaelin WG, 2004, CLIN CANCER RES, V10, p6290S, DOI 10.1158/1078-0432.CCR-sup-040025
   Kibria G, 2014, BIOL PHARM BULL, V37, P1926, DOI 10.1248/bpb.b14-00529
   Kibria G, 2014, ARCH PHARM RES, V37, P4, DOI 10.1007/s12272-013-0276-2
   Kibria G, 2013, BIOMATERIALS, V34, P5617, DOI 10.1016/j.biomaterials.2013.03.094
   Maeda H, 2012, J CONTROL RELEASE, V164, P138, DOI 10.1016/j.jconrel.2012.04.038
   Markman JL, 2013, ADV DRUG DELIVER REV, V65, P1866, DOI 10.1016/j.addr.2013.09.019
   Matsuda K, 2010, BIOCHEM BIOPH RES CO, V394, P947, DOI 10.1016/j.bbrc.2010.03.089
   McDonald DM, 2002, CANCER RES, V62, P5381
   McKee TD, 2006, CANCER RES, V66, P2509, DOI 10.1158/0008-5472.CAN-05-2242
   Molema G, 1998, BIOCHEM PHARMACOL, V55, P1939, DOI 10.1016/S0006-2952(98)00011-2
   Niero EL, 2014, J EXP CLIN CANC RES, V33, DOI 10.1186/1756-9966-33-37
   Northfelt DW, 1996, J CLIN PHARMACOL, V36, P55, DOI 10.1002/j.1552-4604.1996.tb04152.x
   Provenzano PP, 2006, BMC MED, V4, DOI 10.1186/1741-7015-4-38
   Qiu LP, 2015, NANO LETT, V15, P457, DOI 10.1021/nl503777s
   Slingerland M, 2012, DRUG DISCOV TODAY, V17, P160, DOI 10.1016/j.drudis.2011.09.015
   Stylianopoulos T, 2012, P NATL ACAD SCI USA, V109, P15101, DOI 10.1073/pnas.1213353109
   Swain SM, 2003, CANCER, V97, P2869, DOI 10.1002/cncr.11407
   Symon Z, 1999, CANCER, V86, P72, DOI 10.1002/(SICI)1097-0142(19990701)86:1<72::AID-CNCR12>3.0.CO;2-1
   Szebeni J, 2012, NANOMED-NANOTECHNOL, V8, P176, DOI 10.1016/j.nano.2011.06.003
   Takara K, 2012, J CONTROL RELEASE, V162, P225, DOI 10.1016/j.jconrel.2012.06.019
NR 42
TC 43
Z9 44
U1 2
U2 53
PU ELSEVIER SCIENCE BV
PI AMSTERDAM
PA PO BOX 211, 1000 AE AMSTERDAM, NETHERLANDS
SN 0378-5173
EI 1873-3476
J9 INT J PHARMACEUT
JI Int. J. Pharm.
PD JUL 25
PY 2016
VL 509
IS 1-2
BP 178
EP 187
DI 10.1016/j.ijpharm.2016.05.047
PG 10
WC Pharmacology & Pharmacy
WE Science Citation Index Expanded (SCI-EXPANDED)
SC Pharmacology & Pharmacy
GA DQ1GP
UT WOS:000378949800019
PM 27234700
OA Green Published
DA 2024-11-10
ER

PT J
AU Sotgia, F
   Martinez-Outschoorn, UE
   Lisanti, MP
AF Sotgia, Federica
   Martinez-Outschoorn, Ubaldo E.
   Lisanti, Michael P.
TI Cancer Metabolism: New Validated Targets for Drug Discovery
SO ONCOTARGET
LA English
DT Article
DE cancer metabolism; therapeutic targets; drug discovery; oncogenes; tumor
   suppressors; oxidative stress; glycolysis; cancer associated fibroblast;
   tumor microenvironment; metabolic symbiosis; anti-angiogenic therapy
ID OXIDATIVE MITOCHONDRIAL METABOLISM; TUMOR-STROMA COEVOLUTION; KAPPA-B
   ACTIVATION; BREAST-CANCER; LACTATE PRODUCTION; OVARIAN-CANCER;
   AUTOPHAGY; FIBROBLASTS; STRESS; MICROENVIRONMENT
AB Recent studies in cancer metabolism directly implicate catabolic fibroblasts as a new rich source of i) energy and ii) biomass, for the growth and survival of anabolic cancer cells. Conversely, anabolic cancer cells upregulate oxidative mitochondrial metabolism, to take advantage of the abundant fibroblast fuel supply. This simple model of "metabolic-symbiosis" has now been independently validated in several different types of human cancers, including breast, ovarian, and prostate tumors. Biomarkers of metabolic-symbiosis are excellent predictors of tumor recurrence, metastasis, and drug resistance, as well as poor patient survival. New pre-clinical models of metabolic-symbiosis have been generated and they genetically validate that catabolic fibroblasts promote tumor growth and metastasis. Over 30 different stable lines of catabolic fibroblasts and >10 different lines of anabolic cancer cells have been created and are well-characterized. For example, catabolic fibroblasts harboring ATG16L1 increase tumor cell metastasis by >11.5-fold, despite the fact that genetically identical cancer cells were used. Taken together, these studies provide >40 novel validated targets, for new drug discovery and anti-cancer therapy. Since anabolic cancer cells amplify their capacity for oxidative mitochondrial metabolism, we should consider therapeutically targeting mitochondrial biogenesis and OXPHOS in epithelial cancer cells. As metabolic-symbiosis promotes drug-resistance and may represent the escape mechanism during anti-angiogenic therapy, new drugs targeting metabolic-symbiosis may also be effective in cancer patients with recurrent and advanced metastatic disease.
C1 [Sotgia, Federica; Lisanti, Michael P.] Univ Manchester, Fac Inst Canc Sci, Manchester Breast Ctr, Manchester M13 9PL, Lancs, England.
   [Sotgia, Federica; Lisanti, Michael P.] Univ Manchester, Fac Inst Canc Sci, Breakthrough Breast Canc Res Unit, Manchester M13 9PL, Lancs, England.
   [Martinez-Outschoorn, Ubaldo E.] Thomas Jefferson Univ, Kimmel Canc Ctr, Philadelphia, PA 19107 USA.
C3 University of Manchester; University of Manchester; Jefferson University
RP Sotgia, F (通讯作者)，Univ Manchester, Fac Inst Canc Sci, Manchester Breast Ctr, Manchester M13 9PL, Lancs, England.
EM fsotgia@gmail.com; Ubaldo.Martinez-Outschoorn@jeffersonhospital.org;
   michaelp.lisanti@gmail.com
RI Martinet, Wim/I-7375-2015; Lisanti, Michael/B-6131-2018
OI Sotgia, Federica/0000-0003-2826-4529; Lisanti,
   Michael/0000-0003-2034-1382; Martinez-Outschoorn,
   Ubaldo/0000-0003-1483-4551
FU Margaret Q. Landenberger Research Foundation; Manchester Cancer Research
   Centre (MCRC); Breakthrough Breast Cancer (BBC); European Research
   Council (ERC)
FX Dr. Ubaldo E. Martinez-Outschoorn was supported by a Young Investigator
   Award from the Margaret Q. Landenberger Research Foundation.Dr.
   Lisanti's and Dr. Sotgia's current affiliation is the University of
   Manchester (United Kingdom), where they receive funding from the
   Manchester Cancer Research Centre (MCRC), Breakthrough Breast Cancer
   (BBC) and The European Research Council (ERC).
CR [Anonymous], CANC BIOL THER
   Avena P, 2013, CELL CYCLE, V12, P1360, DOI 10.4161/cc.24289
   Balliet RM, 2011, CELL CYCLE, V10, P4065, DOI 10.4161/cc.10.23.18254
   Brauer HA, 2013, CLIN CANCER RES, V19, P571, DOI 10.1158/1078-0432.CCR-12-2123
   Capparelli C, 2012, CELL CYCLE, V11, P3599, DOI 10.4161/cc.21884
   Capparelli C, 2012, CELL CYCLE, V11, P2272, DOI 10.4161/cc.20717
   Capparelli C, 2012, CELL CYCLE, V11, P2285, DOI 10.4161/cc.20718
   Carito V, 2012, CELL CYCLE, V11, P3403, DOI 10.4161/cc.21701
   Castello-Cros R, 2011, CELL CYCLE, V10, P2021, DOI 10.4161/cc.10.12.16002
   Chaudhri VK, 2013, MOL CANC RES
   Chiavarina B, 2012, CELL CYCLE, V11, P3280, DOI 10.4161/cc.21643
   Chiavarina B, 2010, CELL CYCLE, V9, P3534, DOI 10.4161/cc.9.17.12908
   Curry JM, 2013, CELL CYCLE, V12, P1371, DOI 10.4161/cc.24092
   Fiaschi T, 2012, CANC RES
   Fiaschi T, 2013, CELL CYCLE, V12, P1791, DOI 10.4161/cc.24902
   Fordyce CA, 2012, BREAST CANCER RES, V14, DOI 10.1186/bcr3368
   Guido C, 2012, ONCOTARGET, V3, P798, DOI 10.18632/oncotarget.574
   Guido C, 2012, CELL CYCLE, V11, P3019, DOI 10.4161/cc.21384
   Hanahan D, 2012, CANCER CELL, V21, P309, DOI 10.1016/j.ccr.2012.02.022
   Lisanti MP, 2011, CELL CYCLE, V10, P2440, DOI 10.4161/cc.10.15.16870
   Lisanti MP, 2011, CELL CYCLE, V10, P2059, DOI 10.4161/cc.10.13.16233
   Lisanti MP, 2010, CANCER BIOL THER, V10, P537, DOI 10.4161/cbt.10.6.13370
   Lisanti MP, 2013, CELL CYCLE IN PRESS, V12
   Martinez-Outschoorn UE, 2012, CELL CYCLE, V11, P4402, DOI 10.4161/cc.22776
   Martinez-Outschoorn UE, 2012, CELL CYCLE, V11, P4152, DOI 10.4161/cc.22226
   Martinez-Outschoorn UE, 2012, CELL CYCLE, V11, P3964, DOI 10.4161/cc.22137
   Martinez-Outschoorn UE, 2012, CELL METAB, V15, P4, DOI 10.1016/j.cmet.2011.12.011
   Martinez-Outschoorn UE, 2011, CELL CYCLE, V10, P4208, DOI 10.4161/cc.10.24.18487
   Martinez-Outschoorn UE, 2011, CANCER BIOL THER, V12, P924, DOI 10.4161/cbt.12.10.17780
   Martinez-Outschoorn UE, 2011, CELL CYCLE, V10, P2504, DOI 10.4161/cc.10.15.16585
   Martinez-Outschoorn UE, 2011, CELL CYCLE, V10, P2521, DOI 10.4161/cc.10.15.16584
   Martinez-Outschoorn UE, 2011, INT J BIOCHEM CELL B, V43, P1045, DOI 10.1016/j.biocel.2011.01.023
   Martinez-Outschoorn UE, 2011, CELL CYCLE, V10, P1784, DOI 10.4161/cc.10.11.15674
   Martinez-Outschoorn UE, 2011, AM J PATHOL, V178, P1949, DOI 10.1016/j.ajpath.2011.03.002
   Martinez-Outschoorn UE, 2011, CELL CYCLE, V10, P1271, DOI 10.4161/cc.10.8.15330
   Martinez-Outschoorn UE, 2010, CELL CYCLE, V9, P4297, DOI 10.4161/cc.9.21.13817
   Martinez-Outschoorn UE, 2010, CELL CYCLE, V9, P3515, DOI 10.4161/cc.9.17.12928
   Martinez-Outschoorn UE, 2010, CELL CYCLE, V9, P3256, DOI 10.4161/cc.9.16.12553
   Martinez-Outschoorn UE, 2010, CELL CYCLE, V9, P2423, DOI 10.4161/cc.9.12.12048
   Martinez-Outschoorn UE, 2013, CELL CYCLE IN PRESS, V12
   Martinez-Outschoorn UE, 2012, CELL CYCLE, V11
   Mercier I, 2012, AM J PATHOL, V181, P278, DOI 10.1016/j.ajpath.2012.03.017
   Migneco G, 2010, CELL CYCLE, V9, P2412, DOI 10.4161/cc.9.12.11989
   Nieman KM, 2011, NAT MED, V17, P1498, DOI 10.1038/nm.2492
   Pavlides S, 2012, ANTIOXID REDOX SIGN, V16, P1264, DOI 10.1089/ars.2011.4243
   Pavlides S, 2010, CELL CYCLE, V9, P3485, DOI 10.4161/cc.9.17.12721
   Pavlides S, 2010, CELL CYCLE, V9, P2201, DOI 10.4161/cc.9.11.11848
   Pavlides S, 2010, AGING-US, V2, P185, DOI 10.18632/aging.100134
   Pavlides S, 2009, CELL CYCLE, V8, P3984, DOI 10.4161/cc.8.23.10238
   Salem AF, 2012, CELL CYCLE, V11, P4174, DOI 10.4161/cc.22376
   Salem AF, 2012, CELL CYCLE, V11, P2545, DOI 10.4161/cc.20920
   Sanchez-Alvarez R, 2013, CELL CYCLE, V12, P172, DOI 10.4161/cc.23058
   Sotgia F, 2012, CELL CYCLE, V11, P4390, DOI 10.4161/cc.22777
   Sotgia F, 2012, CELL CYCLE, V11, P1445, DOI 10.4161/cc.19841
   Sotgia F, 2012, ANNU REV PATHOL-MECH, V7, P423, DOI 10.1146/annurev-pathol-011811-120856
   Sotgia F, 2011, BREAST CANCER RES, V13, DOI 10.1186/bcr2892
   Sotgia F, 2011, BMC MED, V9, DOI 10.1186/1741-7015-9-62
   Trimmer C, 2011, CANCER BIOL THER, V11, P383, DOI 10.4161/cbt.11.4.14101
   Whitaker-Menezes D, 2011, CELL CYCLE, V10, P4047, DOI 10.4161/cc.10.23.18151
   Whitaker-Menezes D, 2011, CELL CYCLE, V10, P1772, DOI 10.4161/cc.10.11.15659
   Witkiewicz AK, 2009, CANCER BIOL THER, V8, P1071, DOI 10.4161/cbt.8.11.8874
NR 61
TC 37
Z9 40
U1 0
U2 23
PU IMPACT JOURNALS LLC
PI ORCHARD PARK
PA 6666 E QUAKER ST, STE 1, ORCHARD PARK, NY 14127 USA
EI 1949-2553
J9 ONCOTARGET
JI Oncotarget
PD AUG
PY 2013
VL 4
IS 8
BP 1309
EP 1316
DI 10.18632/oncotarget.1182
PG 8
WC Oncology; Cell Biology
WE Science Citation Index Expanded (SCI-EXPANDED)
SC Oncology; Cell Biology
GA 203TO
UT WOS:000323316600022
PM 23896568
OA Green Published, hybrid
DA 2024-11-10
ER

PT J
AU Kim, H
   Watkinson, J
   Varadan, V
   Anastassiou, D
AF Kim, Hoon
   Watkinson, John
   Varadan, Vinay
   Anastassiou, Dimitris
TI Multi-cancer computational analysis reveals invasion-associated variant
   of desmoplastic reaction involving INHBA, THBS2 and COL11A1
SO BMC MEDICAL GENOMICS
LA English
DT Article
ID GENE-EXPRESSION ANALYSIS; CELL LUNG-CANCER; TUMOR MICROENVIRONMENT;
   METASTASIS; IDENTIFICATION; PROGRESSION; FOLLISTATIN; CARCINOMAS;
   PROFILE; MATRIX
AB Background: Despite extensive research, the details of the biological mechanisms by which cancer cells acquire motility and invasiveness are largely unknown. This study identifies an invasion associated gene signature shedding light on these mechanisms.
   Methods: We analyze data from multiple cancers using a novel computational method identifying sets of genes whose coordinated overexpression indicates the presence of a particular phenotype, in this case high-stage cancer.
   Results: We conclude that there is one shared "core" metastasis-associated gene expression signature corresponding to a specific variant of stromal desmoplastic reaction, present in a large subset of samples that have exceeded a threshold of invasive transition specific to each cancer, indicating that the corresponding biological mechanism is triggered at that point. For example this threshold is reached at stage IIIc in ovarian cancer and at stage II in colorectal cancer. Therefore, its presence indicates that the corresponding stage has been reached. It has several features, such as coordinated overexpression of particular collagens, mainly COL11A1 and other genes, mainly THBS2 and INHBA. The composition of the overexpressed genes indicates invasion-facilitating altered proteolysis in the extracellular matrix. The prominent presence in the signature of INHBA in all cancers strongly suggests a biological mechanism centered on activin A induced TGF-beta signaling, because activin A is a member of the TGF-beta superfamily consisting of an INHBA homodimer. Furthermore, we establish that the signature is predictive of neoadjuvant therapy response in at least one breast cancer data set.
   Conclusions: Therefore, these results can be used for developing high specificity biomarkers sensing cancer invasion and predicting response to neoadjuvant therapy, as well as potential multi-cancer metastasis inhibiting therapeutics targeting the corresponding biological mechanism.
C1 [Kim, Hoon; Watkinson, John; Anastassiou, Dimitris] Columbia Univ, Ctr Computat Biol & Bioinformat, New York, NY 10027 USA.
   [Kim, Hoon; Watkinson, John; Anastassiou, Dimitris] Columbia Univ, Dept Elect Engn, New York, NY 10027 USA.
   [Varadan, Vinay] Philips Res N Amer, Briarcliff Manor, NY USA.
C3 Columbia University; Columbia University; Philips; Philips Research
RP Anastassiou, D (通讯作者)，Columbia Univ, Ctr Computat Biol & Bioinformat, New York, NY 10027 USA.
EM anastas@ee.columbia.edu
RI Kim, Hoon/AAL-9283-2020; Varadan, Vinay/AAC-2520-2020
OI Kim, Hoon/0000-0003-4244-6126
CR Albini A, 2007, NAT REV CANCER, V7, P139, DOI 10.1038/nrc2067
   Anastassiou D, 2007, MOL SYST BIOL, V3, DOI 10.1038/msb4100124
   Apte MV, 2007, PANCREATOLOGY, V7, P378, DOI 10.1159/000107399
   Badea L, 2008, HEPATO-GASTROENTEROL, V55, P2016
   Bignotti E, 2007, AM J OBSTET GYNECOL, V196, P245, DOI 10.1016/j.ajog.2006.10.874
   Chong IW, 2006, ONCOL REP, V16, P981
   Farmer P, 2009, NAT MED, V15, P68, DOI 10.1038/nm.1908
   Jorissen RN, 2009, CLIN CANCER RES, V15, P7642, DOI 10.1158/1078-0432.CCR-09-1431
   Kalluri R, 2006, NAT REV CANCER, V6, P392, DOI 10.1038/nrc1877
   Kalluri R, 2009, J CLIN INVEST, V119, P1420, DOI 10.1172/JCI39104
   Kessenbrock K, 2010, CELL, V141, P52, DOI 10.1016/j.cell.2010.03.015
   Langyel E, 2010, AM J PATHOL, V177, P1053, DOI 10.2353/ajpath.2010.100105
   Ogino H, 2008, CLIN CANCER RES, V14, P660, DOI 10.1158/1078-0432.CCR-07-1221
   Ohga E, 2000, LIFE SCI, V66, P1603, DOI 10.1016/S0024-3205(00)00480-X
   Satoh K, 2005, BIOCHEM BIOPH RES CO, V335, P631, DOI 10.1016/j.bbrc.2005.07.117
   Schäfer M, 2008, NAT REV MOL CELL BIO, V9, P628, DOI 10.1038/nrm2455
   Schmalbach CE, 2004, ARCH OTOLARYNGOL, V130, P295, DOI 10.1001/archotol.130.3.295
   Schuetz CS, 2006, CANCER RES, V66, P5278, DOI 10.1158/0008-5472.CAN-05-4610
   Smith JJ, 2010, GASTROENTEROLOGY, V138, P958, DOI 10.1053/j.gastro.2009.11.005
   Stover DG, 2007, J CELL BIOCHEM, V101, P851, DOI 10.1002/jcb.21149
   Talmadge JE, 2008, CLIN CANCER RES, V14, P624, DOI 10.1158/1078-0432.CCR-07-2216
   Thiery JP, 2002, NAT REV CANCER, V2, P442, DOI 10.1038/nrc822
   Tibshirani R, 2001, J ROY STAT SOC B, V63, P411, DOI 10.1111/1467-9868.00293
   Tothill RW, 2008, CLIN CANCER RES, V14, P5198, DOI 10.1158/1078-0432.CCR-08-0196
   Vecchi M, 2007, ONCOGENE, V26, P4284, DOI 10.1038/sj.onc.1210208
   Watkinson J, 2009, ANN NY ACAD SCI, V1158, P302, DOI 10.1111/j.1749-6632.2008.03757.x
   Weinberg RA, 2007, BIOL CANC
NR 27
TC 114
Z9 130
U1 0
U2 6
PU BIOMED CENTRAL LTD
PI LONDON
PA 236 GRAYS INN RD, FLOOR 6, LONDON WC1X 8HL, ENGLAND
SN 1755-8794
J9 BMC MED GENOMICS
JI BMC Med. Genomics
PD NOV 3
PY 2010
VL 3
AR 51
DI 10.1186/1755-8794-3-51
PG 11
WC Genetics & Heredity
WE Science Citation Index Expanded (SCI-EXPANDED)
SC Genetics & Heredity
GA 682QQ
UT WOS:000284418500001
PM 21047417
OA gold, Green Published
DA 2024-11-10
ER

PT J
AU Bindra, RS
   Glazer, PM
AF Bindra, Ranjit S.
   Glazer, Peter M.
TI Basal repression of BRCA1 by multiple E2Fs and pocket proteins at
   adjacent E2F sites
SO CANCER BIOLOGY & THERAPY
LA English
DT Article
DE BRCA1; E2Fs; pocket proteins; transcription
ID SPORADIC BREAST-CANCER; DOWN-REGULATION; OVARIAN-CANCER; CHROMATIN
   IMMUNOPRECIPITATION; DECREASED EXPRESSION; PROMOTER REGION;
   GENE-EXPRESSION; FAMILIAL BREAST; IDENTIFICATION; TRANSCRIPTION
AB The BRCA1 gene is rarely mutated in sporadic tumors, although numerous studies suggest that the expression of this critical tumor suppressor gene is frequently downregulated in tumors derived from a wide range of tissues. However, little is known regarding the mechanisms by which BRCA1 is transcriptionally regulated in human cells in vivo. We have shown recently that the tumor microenvironmental stress of hypoxia induces an E2F-dependent repression of BRCA1 in cancer cells. Here, we report that multiple E2Fs and associated factors bind the BRCA1 promoter at two adjacent E2F sites in the proximal promoter region of the gene, as detected by quantitative chromatin immunoprecipitation (ChIP) analysis. Intriguingly, our data suggest that E2F1 and E2F4 bind the BRCA1 proximal promoter simultaneously at the two E2F sites, although E2F4 appears to be the predominant E2F bound in log-phase cells. In contrast to previous studies, we have also detected promoter occupancy by the pocket proteins p130 and p107, but not Rb, our data indicate that E2F4 and p130/p107 complexes basally repress the BRCA1 promoter. We find that binding by these factors requires both intact E2F sites, which suggests a novel interaction between adjacent promoter elements. Taken together, these findings provide an enhanced molecular portrait of BRCA1 transcriptional regulation by E2Fs and pocket proteins, they enhance our understanding of regulation by repressive E2F complexes at target genes in vivo. Furthermore, the identification of E2F4 and p130/ p107 complexes as basal repressors of BRCA1 expression may facilitate the development of strategies based on disruption of these interactions to rescue BRCA1 expression in human tumors.
C1 Yale Univ, Sch Med, Dept Therapeut Radiol, New Haven, CT 06520 USA.
   Yale Univ, Sch Med, Dept Expt Pathol, New Haven, CT USA.
   Yale Univ, Sch Med, Dept Genet, New Haven, CT 06510 USA.
C3 Yale University; Yale University; Yale University
RP Glazer, PM (通讯作者)，Yale Univ, Sch Med, Dept Therapeut Radiol, POB 208040, New Haven, CT 06520 USA.
EM peter.glazer@yale.edu
RI Glazer, Peter/S-7651-2019
OI Glazer, Peter/0000-0003-4525-5560
FU NIEHS NIH HHS [ES05775] Funding Source: Medline; NIGMS NIH HHS [GM07205]
   Funding Source: Medline
CR Attwooll C, 2004, EMBO J, V23, P4709, DOI 10.1038/sj.emboj.7600481
   Baldwin RL, 2000, CANCER RES, V60, P5329
   Bindra RS, 2005, ANN NY ACAD SCI, V1059, P184, DOI 10.1196/annals.1339.049
   Bindra RS, 2005, CANCER RES, V65, P11597, DOI 10.1158/0008-5472.CAN-05-2119
   Bindra RS, 2004, MOL CELL BIOL, V24, P8504, DOI 10.1128/MCB.24.19.8504-8518.2004
   Cam H, 2003, CANCER CELL, V3, P311, DOI 10.1016/S1535-6108(03)00080-1
   Catteau A, 1999, ONCOGENE, V18, P1957, DOI 10.1038/sj.onc.1202509
   Dimova DK, 2005, ONCOGENE, V24, P2810, DOI 10.1038/sj.onc.1208612
   Ding SL, 2004, BRIT J CANCER, V90, P1995, DOI 10.1038/sj.bjc.6601804
   EASTON DF, 1993, AM J HUM GENET, V52, P678
   Fang S, 2003, SEMIN CANCER BIOL, V13, P5, DOI 10.1016/S1044-579X(02)00095-0
   FUTREAL PA, 1994, SCIENCE, V266, P120, DOI 10.1126/science.7939630
   Helt AM, 2003, CARCINOGENESIS, V24, P159, DOI 10.1093/carcin/24.2.159
   Kel AE, 2001, J MOL BIOL, V309, P99, DOI 10.1006/jmbi.2001.4650
   MERAJVER SD, 1995, NAT GENET, V9, P439, DOI 10.1038/ng0495-439
   Mihaylova VT, 2003, MOL CELL BIOL, V23, P3265, DOI 10.1128/MCB.23.9.3265-3273.2003
   Mueller CR, 2003, BREAST CANCER RES, V5, P45, DOI 10.1186/bcr557
   Özçelik H, 1998, INT J CANCER, V77, P1
   Polanowska J, 2001, ONCOGENE, V20, P4115, DOI 10.1038/sj.onc.1204514
   Rio PG, 1998, INT J ONCOL, V13, P849
   Russell PA, 2000, INT J CANCER, V87, P317, DOI 10.1002/1097-0215(20000801)87:3<317::AID-IJC2>3.0.CO;2-B
   SMITH SA, 1992, NAT GENET, V2, P128, DOI 10.1038/ng1092-128
   Suen TC, 2001, ONCOGENE, V20, P440, DOI 10.1038/sj.onc.1204078
   Takahashi Y, 2000, GENE DEV, V14, P804
   Thakur S, 1999, J BIOL CHEM, V274, P8837, DOI 10.1074/jbc.274.13.8837
   THOMPSON ME, 1995, NAT GENET, V9, P444, DOI 10.1038/ng0495-444
   Ting NSY, 2004, DNA REPAIR, V3, P935, DOI 10.1016/j.dnarep.2004.03.026
   Venkitaraman AR, 2002, CELL, V108, P171, DOI 10.1016/S0092-8674(02)00615-3
   Wang A, 2000, J BIOL CHEM, V275, P4532, DOI 10.1074/jbc.275.6.4532
   Wang Y., 2004, NOVARTIS FDN S, V259, P3
   Wang Y., 2004, NOVARTIS FDN S, V259, P17
   Wang Yanming, 2004, Novartis Found Symp, V259, P3
   Weinmann AS, 2002, GENE DEV, V16, P235, DOI 10.1101/gad.943102
   Weinmann AS, 2001, MOL CELL BIOL, V21, P6820, DOI 10.1128/MCB.21.20.6820-6832.2001
   Wells J, 2002, P NATL ACAD SCI USA, V99, P3890, DOI 10.1073/pnas.062047499
   Wilson CA, 1999, NAT GENET, V21, P236, DOI 10.1038/6029
   Xu CF, 1997, HUM MOL GENET, V6, P1057, DOI 10.1093/hmg/6.7.1057
   Xu CF, 1997, J BIOL CHEM, V272, P20994, DOI 10.1074/jbc.272.34.20994
   Yang QF, 2001, CANCER-AM CANCER SOC, V92, P54, DOI 10.1002/1097-0142(20010701)92:1<54::AID-CNCR1291>3.0.CO;2-8
   Zhu WC, 2004, EMBO J, V23, P4615, DOI 10.1038/sj.emboj.7600459
NR 40
TC 26
Z9 32
U1 0
U2 1
PU TAYLOR & FRANCIS INC
PI PHILADELPHIA
PA 530 WALNUT STREET, STE 850, PHILADELPHIA, PA 19106 USA
SN 1538-4047
EI 1555-8576
J9 CANCER BIOL THER
JI Cancer Biol. Ther.
PD OCT
PY 2006
VL 5
IS 10
BP 1400
EP 1407
DI 10.4161/cbt.5.10.3454
PG 8
WC Oncology
WE Science Citation Index Expanded (SCI-EXPANDED)
SC Oncology
GA 122VZ
UT WOS:000243256600033
PM 17106239
OA Bronze
DA 2024-11-10
ER

PT J
AU Thorlacius-Ussing, J
   Jensen, C
   Madsen, EA
   Nissen, N
   Manon-Jensen, T
   Chen, IM
   Johansen, JS
   Diab, HMH
   Jorgensen, LN
   Karsdal, MA
   Willumsen, N
AF Thorlacius-Ussing, Jeppe
   Jensen, Christina
   Madsen, Emilie A.
   Nissen, Neel, I
   Manon-Jensen, Tina
   Chen, Inna M.
   Johansen, Julia S.
   Diab, Hadi M. H.
   Jorgensen, Lars N.
   Karsdal, Morten A.
   Willumsen, Nicholas
TI Type XX Collagen Is Elevated in Circulation of Patients with Solid
   Tumors
SO INTERNATIONAL JOURNAL OF MOLECULAR SCIENCES
LA English
DT Article
DE cancer; ECM; type XX collagen; serum; biomarker; PDAC
ID CANCER; XII; PROMOTES; INVASION; SERUM
AB In the tumor microenvironment, the extracellular matrix (ECM) has been recognized as an important part of cancer development. The dominant ECM proteins are the 28 types of collagens, each with a unique function in tissue architecture. Type XX collagen, however, is poorly characterized, and little is known about its involvement in cancer. We developed an ELISA quantifying type XX collagen, named PRO-C20, using a monoclonal antibody raised against the C-terminus. PRO-C20 and PRO-C1, an ELISA targeting the N-terminal pro-peptide of type I collagen, was measured in sera of 219 patients with various solid cancer types and compared to sera levels of 33 healthy controls. PRO-C20 was subsequently measured in a separate cohort comprising 36 patients with pancreatic ductal adenocarcinoma (PDAC) and compared to 20 healthy controls and 11 patients with chronic pancreatitis. PRO-C20 was significantly elevated in all cancers tested: bladder, breast, colorectal, head and neck, kidney, lung, melanoma, ovarian, pancreatic, prostate, and stomach cancer (p < 0.01-p < 0.0001). PRO-C1 was only elevated in patients with ovarian cancer. PRO-C20 could discriminate between patients and healthy controls with AUROC values ranging from 0.76 to 0.92. Elevated levels were confirmed in a separate cohort of patients with PDAC (p < 0.0001). High PRO-C20 levels (above 2.57 nM) were predictive of poor survival after adjusting for the presence of metastasis, age, and sex (HR: 4.25, 95% CI: 1.52-11.9, p-value: 0.006). Circulating type XX collagen is elevated in sera of patients with various types of cancer and has prognostic value in PDAC. If validated, PRO-C20 may be a novel biomarker for patients with solid tumors and can help understand the ECM biology of cancer.
C1 [Thorlacius-Ussing, Jeppe; Jensen, Christina; Madsen, Emilie A.; Nissen, Neel, I; Manon-Jensen, Tina; Karsdal, Morten A.; Willumsen, Nicholas] Nordic Biosci AS, Biomarkers & Res, DK-2730 Herlev, Denmark.
   [Thorlacius-Ussing, Jeppe] Univ Copenhagen, Dept Biomed Sci, DK-2200 Copenhagen, Denmark.
   [Nissen, Neel, I] Univ Copenhagen UCPH, Biotech Res & Innovat Ctr BRIC, DK-2200 Copenhagen, Denmark.
   [Chen, Inna M.; Johansen, Julia S.] Copenhagen Univ Hosp Herlev & Gentofte, Dept Oncol, DK-2730 Herlev, Denmark.
   [Johansen, Julia S.] Copenhagen Univ Hosp Herlev & Gentofte, Dept Med, DK-2730 Herlev, Denmark.
   [Johansen, Julia S.; Jorgensen, Lars N.] Univ Copenhagen, Fac Hlth & Med Sci, Dept Clin Med, DK-2200 Copenhagen, Denmark.
   [Diab, Hadi M. H.; Jorgensen, Lars N.] Univ Copenhagen, Bispebjerg Hosp, Digest Dis Ctr, DK-2400 Copenhagen, Denmark.
C3 University of Copenhagen; University of Copenhagen; University of
   Copenhagen; Bispebjerg Hospital
RP Thorlacius-Ussing, J (通讯作者)，Nordic Biosci AS, Biomarkers & Res, DK-2730 Herlev, Denmark.; Thorlacius-Ussing, J (通讯作者)，Univ Copenhagen, Dept Biomed Sci, DK-2200 Copenhagen, Denmark.
EM jtu@nordicbio.com; chj@nordicbio.com; eam@nordicbio.com;
   tmj@nordicbio.com; inna.chen@regionh.dk;
   julia.sideniusjohansen@regionh.dk; hadi.mahmoud.haider.diab@regionh.dk;
   larsnjorgensen@hotmail.com; mk@nordicbio.com; nwi@nordicbio.com
RI Willumsen, Nicholas/AAV-5126-2021; Jorgensen, Lars/IVV-2469-2023; Chen,
   Inna/AAB-2134-2020
OI Nissen, Neel Ingemann/0000-0002-8970-8798; Thorlacius-Ussing,
   Jeppe/0000-0002-3340-0786; Jensen, Christina/0000-0002-3485-7307; Chen,
   Inna/0000-0003-2891-0762; Madsen, Emilie Albrecht/0000-0001-8903-7800;
   Jorgensen, Lars N/0000-0001-7465-5374
FU Danish Research Foundation
FX This research was funded by the Danish Research Foundation [grant
   number].
CR Alix-Panabières C, 2016, CANCER DISCOV, V6, P479, DOI 10.1158/2159-8290.CD-15-1483
   Amenta PS, 2003, J PATHOL, V199, P298, DOI 10.1002/path.1303
   Armstrong T, 2004, CLIN CANCER RES, V10, P7427, DOI 10.1158/1078-0432.CCR-03-0825
   Bhattacharjee S, 2021, J CLIN INVEST, V131, DOI 10.1172/JCI146987
   Bonnans C, 2014, NAT REV MOL CELL BIO, V15, P786, DOI 10.1038/nrm3904
   Chen Y, 2021, CANCER CELL, V39, P548, DOI 10.1016/j.ccell.2021.02.007
   Chiquet M, 2014, INT J BIOCHEM CELL B, V53, P51, DOI 10.1016/j.biocel.2014.04.020
   Elia I, 2019, NATURE, V568, P117, DOI 10.1038/s41586-019-0977-x
   Eyre DR, 2004, J BIOL CHEM, V279, P2568, DOI 10.1074/jbc.M311653200
   Gorlov IP, 2009, BMC MED GENOMICS, V2, DOI 10.1186/1755-8794-2-48
   Hanahan D, 2011, CELL, V144, P646, DOI 10.1016/j.cell.2011.02.013
   Holländer N, 2004, STAT MED, V23, P1701, DOI 10.1002/sim.1611
   Huang CC, 2013, PLOS ONE, V8, DOI 10.1371/journal.pone.0076421
   Huilgol D, 2019, GENES-BASEL, V10, DOI 10.3390/genes10100794
   Ishihara E, 2019, NEUROL RES, V41, P1043, DOI 10.1080/01616412.2019.1672390
   Ishihara J, 2019, SCI TRANSL MED, V11, DOI 10.1126/scitranslmed.aau3259
   Izzi V, 2020, SEMIN CANCER BIOL, V62, P134, DOI 10.1016/j.semcancer.2019.08.033
   Jensen C, 2021, J EXP CLIN CANC RES, V40, DOI 10.1186/s13046-021-02133-z
   Karagiannis GS, 2012, ONCOTARGET, V3, P267, DOI 10.18632/oncotarget.451
   Klein AP, 2021, NAT REV GASTRO HEPAT, V18, P493, DOI 10.1038/s41575-021-00457-x
   Koch M, 2001, J BIOL CHEM, V276, P23120, DOI 10.1074/jbc.M009912200
   Kuczek DE, 2019, J IMMUNOTHER CANCER, V7, DOI 10.1186/s40425-019-0556-6
   Leeming D J, 2011, Biomark Cancer, V3, P15, DOI 10.4137/BIC.S6484
   Leeming DJ, 2010, CLIN BIOCHEM, V43, P1249, DOI 10.1016/j.clinbiochem.2010.07.025
   Liu YH, 2021, FRONT ONCOL, V11, DOI 10.3389/fonc.2021.769665
   Manzo G, 2019, FRONT CELL DEV BIOL, V7, DOI 10.3389/fcell.2019.00020
   Marrugo-Ramírez J, 2018, INT J MOL SCI, V19, DOI 10.3390/ijms19102877
   Nissen NI, 2019, J EXP CLIN CANC RES, V38, DOI 10.1186/s13046-019-1110-6
   Nissen NI, 2021, INT J CANCER, V149, P228, DOI 10.1002/ijc.33551
   Peng DH, 2020, NAT COMMUN, V11, DOI 10.1038/s41467-020-18298-8
   Schönborn K, 2020, MATRIX BIOL, V94, P57, DOI 10.1016/j.matbio.2020.08.002
   Shields MA, 2011, J BIOL CHEM, V286, P10495, DOI 10.1074/jbc.M110.195628
   Shintani Y, 2006, CANCER RES, V66, P11745, DOI 10.1158/0008-5472.CAN-06-2322
   Sun M, 2022, AM J PATHOL, V192, P308, DOI 10.1016/j.ajpath.2021.10.014
   Sun M, 2020, INVEST OPHTH VIS SCI, V61, DOI 10.1167/iovs.61.5.61
   Sung H, 2021, CA-CANCER J CLIN, V71, P209, DOI 10.3322/caac.21660
   Thorlacius-Ussing J, 2020, CANCERS, V12, DOI 10.3390/cancers12061510
   Uhlen M, 2015, SCIENCE, V347, DOI 10.1126/science.1260419
   Vitanza NA, 2021, NEURO-ONCOLOGY, V23, P376, DOI 10.1093/neuonc/noaa249
   Walker C, 2018, INT J MOL SCI, V19, DOI 10.3390/ijms19103028
   Wenstrup RJ, 2004, J BIOL CHEM, V279, P53331, DOI 10.1074/jbc.M409622200
   Willumsen N, 2022, CELL MOL LIFE SCI, V79, DOI 10.1007/s00018-022-04226-0
   Xu SS, 2019, J TRANSL MED, V17, DOI 10.1186/s12967-019-2058-1
NR 43
TC 12
Z9 12
U1 1
U2 10
PU MDPI
PI BASEL
PA ST ALBAN-ANLAGE 66, CH-4052 BASEL, SWITZERLAND
SN 1661-6596
EI 1422-0067
J9 INT J MOL SCI
JI Int. J. Mol. Sci.
PD APR
PY 2022
VL 23
IS 8
AR 4144
DI 10.3390/ijms23084144
PG 17
WC Biochemistry & Molecular Biology; Chemistry, Multidisciplinary
WE Science Citation Index Expanded (SCI-EXPANDED)
SC Biochemistry & Molecular Biology; Chemistry
GA 0R3YO
UT WOS:000785535000001
PM 35456962
OA gold, Green Published
DA 2024-11-10
ER

PT J
AU Rebucci, M
   Sermeus, A
   Leonard, E
   Delaive, E
   Dieu, M
   Fransolet, M
   Arnould, T
   Michiels, C
AF Rebucci, Magali
   Sermeus, Audrey
   Leonard, Elodie
   Delaive, Edouard
   Dieu, Marc
   Fransolet, Maude
   Arnould, Thierry
   Michiels, Carine
TI miRNA-196b inhibits cell proliferation and induces apoptosis in HepG2
   cells by targeting IGF2BP1
SO MOLECULAR CANCER
LA English
DT Article
DE Apoptosis; Chemoresistance; Hypoxia; IGF2BP1; miR-196b
ID BREAST-CANCER CELLS; C-MYC; GENE-EXPRESSION; OVARIAN-CANCER; MICRORNAS;
   RESISTANCE; PROTEIN; BINDING; PACLITAXEL; MIR-210
AB Background: Tumor hypoxia is one of the features of tumor microenvironment that contributes to chemoresistance. miRNAs have recently been shown to play important roles in tumorigenesis and drug resistance. Moreover, hypoxia also regulates the expression of a series of miRNAs. However, the interaction between chemoresistance, hypoxia and miRNAs has not been explored yet. The aim of this study is to understand the mechanisms activated/inhibited by miRNAs under hypoxia that induce resistance to chemotherapy-induced apoptosis.
   Methods: TaqMan low-density array was used to identify changes in miRNA expression when cells were exposed to etoposide under hypoxia or normoxia. The effects of miR-196b overexpression on apoptosis and cell proliferation were studied in HepG2 cells. miR-196b target mRNAs were identified by proteomic analysis, luciferase activity assay, RT-qPCR and western blot analysis.
   Results: Results showed that hypoxia down-regulated miR-196b expression that was induced by etoposide. miR-196b overexpression increased the etoposide-induced apoptosis and reversed the protection of cell death observed under hypoxia. By a proteomic approach combined with bioinformatics analyses, we identified IGF2BP1 as a potential target of miR-196b. Indeed, miR-196b overexpression decreased IGF2BP1 RNA expression and protein level. The IGF2BP1 down-regulation by either miR-196b or IGF2BP1 siRNA led to an increase in apoptosis and a decrease in cell viability and proliferation in normal culture conditions. However, IGF2BP1 silencing did not modify the chemoresistance induced by hypoxia, probably because it is not the only target of miR-196b involved in the regulation of apoptosis.
   Conclusions: In conclusion, for the first time, we identified IGF2BP1 as a direct and functional target of miR-196b and showed that miR-196b overexpression reverses the chemoresistance induced by hypoxia. These results emphasize that the chemoresistance induced by hypoxia is a complex mechanism.
C1 [Rebucci, Magali; Sermeus, Audrey; Leonard, Elodie; Delaive, Edouard; Dieu, Marc; Fransolet, Maude; Arnould, Thierry; Michiels, Carine] Univ Namur, NARILIS, Lab Biochem & Cellular Biol URBC, B-5000 Namur, Belgium.
C3 University of Namur
RP Michiels, C (通讯作者)，Univ Namur, NARILIS, Lab Biochem & Cellular Biol URBC, 61 rue Bruxelles, B-5000 Namur, Belgium.
EM carine.michiels@unamur.be
RI Michiels, Carine/HMO-9983-2023
OI Dieu, Marc/0000-0002-3902-542X
CR Abe W, 2013, HUM REPROD, V28, P750, DOI 10.1093/humrep/des446
   Baek D, 2008, NATURE, V455, P64, DOI 10.1038/nature07242
   Bartel DP, 2009, CELL, V136, P215, DOI 10.1016/j.cell.2009.01.002
   Bartel DP, 2004, CELL, V116, P281, DOI 10.1016/S0092-8674(04)00045-5
   Berezikov E, 2006, NAT GENET, V38, pS2, DOI 10.1038/ng1794
   BERNSTEIN PL, 1992, GENE DEV, V6, P642, DOI 10.1101/gad.6.4.642
   Bhatia S, 2010, MOL CELL BIOCHEM, V340, P97, DOI 10.1007/s11010-010-0406-9
   Boyerinas B, 2012, INT J CANCER, V130, P1787, DOI 10.1002/ijc.26190
   Chan SY, 2010, CELL CYCLE, V9, P1072, DOI 10.4161/cc.9.6.11006
   Chen CY, 2011, J CELL MOL MED, V15, P14, DOI 10.1111/j.1582-4934.2010.01219.x
   Cheng M, 2013, J VIROL, V87, P9707, DOI 10.1128/JVI.00802-13
   Cosse JPJ, 2009, NEOPLASIA, V11, P976, DOI 10.1593/neo.09632
   Devlin C, 2011, IUBMB LIFE, V63, P94, DOI [10.1002/iub.00427, 10.1002/iub.427]
   Fasanaro P, 2012, PLOS ONE, V7, DOI 10.1371/journal.pone.0044651
   Fujita Y, 2010, J BIOL CHEM, V285, P19076, DOI 10.1074/jbc.M109.079525
   Griffiths-Jones S, 2008, NUCLEIC ACIDS RES, V36, pD154, DOI 10.1093/nar/gkm952
   Gutschner T, 2014, HEPATOLOGY, V59, P1900, DOI 10.1002/hep.26997
   How C, 2013, PLOS ONE, V8, DOI 10.1371/journal.pone.0067846
   Hummel R, 2010, EUR J CANCER, V46, P298, DOI 10.1016/j.ejca.2009.10.027
   Ioannidis P, 2003, ANTICANCER RES, V23, P2179
   Ivan M, 2008, J CELL MOL MED, V12, P1426, DOI 10.1111/j.1582-4934.2008.00398.x
   Köbel M, 2007, ONCOGENE, V26, P7584, DOI 10.1038/sj.onc.1210563
   Kong W, 2010, J BIOL CHEM, V285, P17869, DOI 10.1074/jbc.M110.101055
   Kulshreshtha R, 2008, CELL DEATH DIFFER, V15, P667, DOI 10.1038/sj.cdd.4402310
   Lewis BP, 2005, CELL, V120, P15, DOI 10.1016/j.cell.2004.12.035
   Liu LL, 2008, CANCER SCI, V99, P121, DOI 10.1111/j.1349-7006.2007.00643.x
   Liu YC, 2012, PLOS ONE, V7, DOI 10.1371/journal.pone.0052280
   Liu YF, 2013, STAT INTERFACE, V6, P1
   Livak KJ, 2001, METHODS, V25, P402, DOI 10.1006/meth.2001.1262
   Lozano J, 2001, J BIOL CHEM, V276, P442, DOI 10.1074/jbc.M006353200
   Mongroo PS, 2011, CANCER RES, V71, P2172, DOI 10.1158/0008-5472.CAN-10-3295
   Notte A, 2013, CELL DEATH DIS, V4, DOI 10.1038/cddis.2013.167
   Ohdaira H, 2012, CELL PROLIFERAT, V45, P32, DOI 10.1111/j.1365-2184.2011.00798.x
   Pan YZ, 2009, MOL PHARMACOL, V75, P1374, DOI 10.1124/mol.108.054163
   Qin Q, 2014, J EXP CLIN CANC RES, V33, DOI 10.1186/1756-9966-33-50
   Rebucci M, 2013, BIOCHEM PHARMACOL, V85, P1219, DOI 10.1016/j.bcp.2013.02.017
   Sarkar FH, 2010, DRUG RESIST UPDATE, V13, P57, DOI 10.1016/j.drup.2010.02.001
   Selbach M, 2008, NATURE, V455, P58, DOI 10.1038/nature07228
   Sermeus A, 2008, MOL CANCER, V7, DOI 10.1186/1476-4598-7-27
   Shimizu S, 2010, J HEPATOL, V52, P698, DOI 10.1016/j.jhep.2009.12.024
   Stöhr N, 2012, CELL ADHES MIGR, V6, P312, DOI 10.4161/cam.20628
   Stöhr N, 2012, GENE DEV, V26, P176, DOI 10.1101/gad.177642.111
   van Jaarsveld MTM, 2010, INT J BIOCHEM CELL B, V42, P1282, DOI 10.1016/j.biocel.2010.01.014
   van Kouwenhove M, 2011, NAT REV CANCER, V11, P644, DOI 10.1038/nrc3107
   Wang XW, 2008, BIOINFORMATICS, V24, P325, DOI 10.1093/bioinformatics/btm595
   Weidensdorfer D, 2009, RNA, V15, P104, DOI 10.1261/rna.1175909
   Yang W, 2012, EXP CELL RES, V318, P944, DOI 10.1016/j.yexcr.2012.02.010
   Zeng LH, 2007, CANCER SCI, V98, P1394, DOI 10.1111/j.1349-7006.2007.00537.x
   Zhou M, 2010, J BIOL CHEM, V285, P21496, DOI 10.1074/jbc.M109.083337
   Zhou X, 2015, ONCOGENE, V34, P965, DOI 10.1038/onc.2014.35
   Zirkel A, 2013, NUCLEIC ACIDS RES, V41, P6618, DOI 10.1093/nar/gkt410
NR 51
TC 53
Z9 56
U1 0
U2 17
PU BMC
PI LONDON
PA CAMPUS, 4 CRINAN ST, LONDON N1 9XW, ENGLAND
SN 1476-4598
J9 MOL CANCER
JI Mol. Cancer
PD APR 8
PY 2015
VL 14
AR 79
DI 10.1186/s12943-015-0349-6
PG 17
WC Biochemistry & Molecular Biology; Oncology
WE Science Citation Index Expanded (SCI-EXPANDED)
SC Biochemistry & Molecular Biology; Oncology
GA CG1GT
UT WOS:000353021800002
PM 25889892
OA Green Published, gold
DA 2024-11-10
ER

PT J
AU Babikr, F
   Wan, JB
   Xu, AZ
   Wu, ZJ
   Ahmed, S
   Freywald, A
   Chibbar, R
   Wu, Y
   Moser, M
   Groot, G
   Zhang, WJ
   Zhang, B
   Xiang, J
AF Babikr, Fatma
   Wan, Jiangbo
   Xu, Aizhang
   Wu, Zhaojia
   Ahmed, Shahid
   Freywald, Andrew
   Chibbar, Rajni
   Wu, Yue
   Moser, Michael
   Groot, Gary
   Zhang, Wenjun
   Zhang, Bing
   Xiang, Jim
TI Distinct roles but cooperative effect of TLR3/9 agonists and PD-1
   blockade in converting the immunotolerant microenvironment of
   irreversible electroporation-ablated tumors
SO CELLULAR & MOLECULAR IMMUNOLOGY
LA English
DT Article
DE IRE ablation; TLR3; 9-agonists; PD-1-blockade; CD8(+) T-cell response;
   antitumor immunity
ID DENDRITIC CELLS; CHECKPOINT BLOCKADE; IMMUNE-RESPONSES; OVARIAN-CANCER;
   T-CELLS; MACROPHAGES; INNATE; COMBINATION; TLR9
AB Irreversible electroporation (IRE) is a new cancer ablation technology, but methods to improve IRE-induced therapeutic immunity are only beginning to be investigated. We developed a mouse model bearing large primary (300 mm(3)) and medium distant (100 mm(3)) EG7 lymphomas engineered to express ovalbumin (OVA) as a nominal tumor antigen. We established experimental protocols including IRE alone and IRE combined with Toll-like receptor (TLR)3/9 agonists (poly I:C/CpG) (IRE + pIC/CpG), PD-1 blockade (IRE + PD-1 blockade), or both (IRE + Combo) to investigate therapeutic effects on primary and distant EG7 tumors and conversion-promoting effects on the immunotolerant tumor microenvironment (TME). We demonstrated that IRE alone simulated very weak OVA-specific CD8(+) T cell responses and did not inhibit primary tumor growth. IRE + pIC/CpG synergistically stimulated more efficient OVA-specific CD8(+) T cell responses and primary tumor growth inhibition than IRE + PD-1 blockade. IRE + pIC/CpG played a major role in the modulation of immune cell profiles but a minor role in the downregulation of PD-L1 expression in the TME and vice versa for IRE + PD-1 blockade. IRE + Combo cooperatively induced potent OVA-specific CD8(+) T cell immunity and rescued exhausted intratumoral CD8(+) T cells, leading to eradication of not only primary tumors but also untreated concomitant distant tumors and lung metastases. IRE + Combo efficiently modulated immune cell profiles, as evidenced by reductions in immunotolerant type-2 (M2) macrophages, myeloid-derived suppressor-cells, plasmacytoid dendritic cells, and regulatory T cells and by increases in immunogenic M1 macrophages, CD169(+) macrophages, type-1 conventional dendritic cells, and CD8(+) T cells, leading to conversion of immunotolerance in not only primary TMEs but also untreated distant TMEs. IRE + Combo also showed effective therapeutic effects in two breast cancer models. Therefore, our results suggest that IRE + Combo is a promising strategy to improve IRE ablation therapy in cancer.
C1 [Babikr, Fatma; Xu, Aizhang; Wu, Zhaojia; Ahmed, Shahid; Xiang, Jim] Saskatchewan Canc Agcy, Saskatoon Canc Ctr, Saskatoon, SK, Canada.
   [Babikr, Fatma; Xu, Aizhang; Wu, Zhaojia; Ahmed, Shahid; Xiang, Jim] Univ Saskatchewan, Dept Oncol, Saskatoon, SK, Canada.
   [Wan, Jiangbo] Shanghai Jiao Tong Univ, Sch Med, Xinhua Hosp, Dept Hematol, Shanghai, Peoples R China.
   [Freywald, Andrew; Chibbar, Rajni; Wu, Yue] Univ Saskatchewan, Dept Pathol, Saskatoon, SK, Canada.
   [Moser, Michael; Groot, Gary] Univ Saskatchewan, Dept Surg, Saskatoon, SK, Canada.
   [Zhang, Wenjun] Univ Saskatchewan, Dept Bioengn, Saskatoon, SK, Canada.
   [Zhang, Bing] Shanghai Univ, Biomed Sci & Technol Res Ctr, Shanghai, Peoples R China.
C3 University of Saskatchewan; University of Saskatchewan; Shanghai Jiao
   Tong University; University of Saskatchewan; University of Saskatchewan;
   University of Saskatchewan; Shanghai University
RP Xiang, J (通讯作者)，Saskatchewan Canc Agcy, Saskatoon Canc Ctr, Saskatoon, SK, Canada.; Xiang, J (通讯作者)，Univ Saskatchewan, Dept Oncol, Saskatoon, SK, Canada.
EM jim.xiang@usask.ca
RI Ahmed, Shahid/GPK-2366-2022; Zhang, Bing/L-8698-2017; Moser,
   Mike/AAG-9669-2021; Zhang, wen/ITT-1192-2023
OI Zhang, Wenjun/0000-0001-7973-8769; Groot, Gary/0000-0002-8307-5125; Xu,
   Aizhang/0000-0002-1843-1912; Moser, Michael/0000-0003-0735-199X
FU Saskatchewan Cancer Agency (SCA); Saskatchewan Health Research
   Foundation (SHRF), College of Medicine Research Awards (CoMRAD); Royal
   University Hospital Foundation (RUHF); Prostate Cancer Fight Foundation
   (PCFF); Lisa Rendall Breast Cancer Graduate Student Scholarship by SCA;
   Postdoctoral Fellowship by SCA
FX This work was supported by grants to J.X. from the Saskatchewan Cancer
   Agency (SCA), Saskatchewan Health Research Foundation (SHRF), College of
   Medicine Research Awards (CoMRAD), Royal University Hospital Foundation
   (RUHF) and Prostate Cancer Fight Foundation (PCFF). F.B. and A.X. were
   supported by the Lisa Rendall Breast Cancer Graduate Student Scholarship
   and Postdoctoral Fellowship, respectively, from the SCA.
CR Ahmed KA, 2017, CELL DISCOV, V3, DOI 10.1038/celldisc.2017.11
   Amos SM, 2011, CANCER IMMUNOL IMMUN, V60, P671, DOI 10.1007/s00262-011-0984-8
   Asano K, 2011, IMMUNITY, V34, P85, DOI 10.1016/j.immuni.2010.12.011
   Barber DL, 2006, NATURE, V439, P682, DOI 10.1038/nature04444
   Bernhard CA, 2015, P NATL ACAD SCI USA, V112, P5461, DOI 10.1073/pnas.1423356112
   Bilska M, 2020, J ONCOL, V2020, DOI 10.1155/2020/8797683
   Broz ML, 2014, CANCER CELL, V26, P638, DOI 10.1016/j.ccell.2014.09.007
   Chanmee T, 2014, CANCERS, V6, P1670, DOI 10.3390/cancers6031670
   Chavez M, 2018, THERANOSTICS, V8, P3611, DOI 10.7150/thno.25613
   Conrad C, 2012, CANCER RES, V72, P5240, DOI 10.1158/0008-5472.CAN-12-2271
   Contreras-Sandoval AM, 2016, ONCOTARGET, V7, P76891, DOI 10.18632/oncotarget.12727
   den Brok MHMGM, 2006, CANCER RES, V66, P7285, DOI 10.1158/0008-5472.CAN-06-0206
   Eranki A, 2020, CLIN CANCER RES, V26, P1152, DOI 10.1158/1078-0432.CCR-19-1604
   Fearon DT, 2017, ANNU REV CANC BIOL, V1, P241, DOI 10.1146/annurev-cancerbio-050216-034359
   Fitzgerald KA, 2020, CELL, V180, P1044, DOI 10.1016/j.cell.2020.02.041
   Fleming V, 2018, FRONT IMMUNOL, V9, DOI 10.3389/fimmu.2018.00398
   Gajewski TF, 2013, NAT IMMUNOL, V14, P1014, DOI 10.1038/ni.2703
   Galon J, 2006, SCIENCE, V313, P1960, DOI 10.1126/science.1129139
   Huang H, 2007, IMMUNOLOGY, V120, P148, DOI 10.1111/j.1365-2567.2006.02452.x
   Huang KW, 2018, J SURG ONCOL, V118, P31, DOI 10.1002/jso.25110
   Jiang YS, 2019, HUM VACC IMMUNOTHER, V15, P1111, DOI 10.1080/21645515.2019.1571892
   Junttila MR, 2013, NATURE, V501, P346, DOI 10.1038/nature12626
   Landskron G, 2014, J IMMUNOL RES, V2014, DOI 10.1155/2014/149185
   Lau J, 2017, NAT COMMUN, V8, DOI 10.1038/ncomms14572
   Le Noci V, 2015, ONCOIMMUNOLOGY, V4, DOI 10.1080/2162402X.2015.1040214
   Lee BR, 2016, SCI REP-UK, V6, DOI 10.1038/srep32526
   Li JY, 2018, IMMUNITY, V49, P178, DOI 10.1016/j.immuni.2018.06.006
   Li LJ, 2012, P NATL ACAD SCI USA, V109, P12716, DOI 10.1073/pnas.1203468109
   Linhares AD, 2019, SCI REP-UK, V9, DOI 10.1038/s41598-019-47910-1
   Liu Y, 2018, J HEMATOL ONCOL, V11, DOI 10.1186/s13045-018-0647-8
   Liu ZD, 2020, CELL MOL IMMUNOL, V17, P13, DOI 10.1038/s41423-019-0341-y
   Lyu TC, 2017, MEDICINE, V96, DOI 10.1097/MD.0000000000006386
   Martin RCG, 2013, ANN SURG ONCOL, V20, pS443, DOI 10.1245/s10434-012-2736-1
   Napolitani G, 2005, NAT IMMUNOL, V6, P769, DOI 10.1038/ni1223
   Narayanan JSS, 2019, CANCER IMMUNOL RES, V7, P1714, DOI 10.1158/2326-6066.CIR-19-0101
   Nelson CE, 2019, P NATL ACAD SCI USA, V116, P2640, DOI 10.1073/pnas.1810326116
   Nolz JC, 2015, CELL MOL LIFE SCI, V72, P2461, DOI 10.1007/s00018-015-1835-0
   Ohue Y, 2019, CANCER SCI, V110, P2080, DOI 10.1111/cas.14069
   Pitt JM, 2016, ANN ONCOL, V27, P1482, DOI 10.1093/annonc/mdw168
   Prodam F, 2018, CELL MOL IMMUNOL, V15, P1, DOI 10.1038/cmi.2017.54
   Reilley MJ, 2019, J IMMUNOTHER CANCER, V7, DOI 10.1186/s40425-019-0811-x
   Roma-Rodrigues C, 2019, INT J MOL SCI, V20, DOI 10.3390/ijms20040840
   Rubinsky B, 2007, TECHNOL CANCER RES T, V6, P255, DOI 10.1177/153303460700600401
   Rudkouskaya A, 2017, FASEB J, V31
   Severson JJ, 2015, CANCER IMMUNOL RES, V3, P620, DOI 10.1158/2326-6066.CIR-14-0201
   Shi LR, 2019, NAT COMMUN, V10, DOI 10.1038/s41467-019-13204-3
   Shi LR, 2016, CLIN CANCER RES, V22, P1173, DOI 10.1158/1078-0432.CCR-15-1352
   Silvestrini MT, 2017, JCI INSIGHT, V2, DOI 10.1172/jci.insight.90521
   Soncin I, 2018, NAT COMMUN, V9, DOI 10.1038/s41467-018-02834-8
   Sooriakumaran P, 2005, Int J Surg, V3, P61, DOI 10.1016/j.ijsu.2005.03.013
   Sormendi S, 2018, FRONT IMMUNOL, V9, DOI 10.3389/fimmu.2018.00040
   Spear S, 2019, JOVE-J VIS EXP, DOI 10.3791/60622
   Takeda Y, 2017, CELL REP, V19, P1874, DOI 10.1016/j.celrep.2017.05.015
   Tekle E, 2008, BIOCHEM BIOPH RES CO, V376, P256, DOI 10.1016/j.bbrc.2008.08.060
   Tesi RJ, 2019, TRENDS PHARMACOL SCI, V40, P4, DOI 10.1016/j.tips.2018.10.008
   Thommen DS, 2018, CANCER CELL, V33, P547, DOI 10.1016/j.ccell.2018.03.012
   Tross D, 2009, MOL IMMUNOL, V46, P2557, DOI 10.1016/j.molimm.2009.05.011
   Umeshappa CS, 2009, J IMMUNOL, V182, P193, DOI 10.4049/jimmunol.182.1.193
   van Dinther D, 2018, CELL REP, V22, P1484, DOI 10.1016/j.celrep.2018.01.021
   Williams MA, 2007, ANNU REV IMMUNOL, V25, P171, DOI 10.1146/annurev.immunol.25.022106.141548
   Wu CJ, 2020, J IMMUNOL, V204, P212, DOI 10.4049/jimmunol.1900930
   Xia AL, 2019, FRONT IMMUNOL, V10, DOI 10.3389/fimmu.2019.01719
   Xu AZ, 2019, CELL MOL IMMUNOL, V16, P820, DOI 10.1038/s41423-018-0184-y
   Zappasodi R, 2018, CANCER CELL, V33, P581, DOI 10.1016/j.ccell.2018.03.005
   Zhang B., 2018, J. Eng. Sci. Med. Diag. Therapy, V1, P014501, DOI DOI 10.1115/1.4038238
   Zhao J, 2019, NAT COMMUN, V10, DOI [10.1038/s41467-019-11937-9, 10.1038/s41467-019-08782-1]
   Zhu M, 2015, HUM VACC IMMUNOTHER, V11, P1596, DOI 10.1080/21645515.2015.1046659
   Zitvogel L, 2006, NAT REV IMMUNOL, V6, P715, DOI 10.1038/nri1936
   Zou WP, 2010, NAT REV IMMUNOL, V10, P248, DOI 10.1038/nri2742
NR 69
TC 21
Z9 25
U1 2
U2 20
PU CHIN SOCIETY IMMUNOLOGY
PI BEING
PA 5 DONGDAN SANTIAO, DONGCHEN DISTRICT, BEING, 100005, PEOPLES R CHINA
SN 1672-7681
EI 2042-0226
J9 CELL MOL IMMUNOL
JI Cell. Mol. Immunol.
PD DEC
PY 2021
VL 18
IS 12
BP 2632
EP 2647
DI 10.1038/s41423-021-00796-4
EA NOV 2021
PG 16
WC Immunology
WE Science Citation Index Expanded (SCI-EXPANDED)
SC Immunology
GA XF7FZ
UT WOS:000718739600003
PM 34782757
OA Green Published
DA 2024-11-10
ER

PT J
AU Wang, YF
   Ma, YD
   He, L
   Du, J
   Li, XG
   Jiao, P
   Wu, XN
   Xu, XM
   Zhou, W
   Yang, L
   Di, J
   Zhu, CB
   Xu, LM
   Sun, TL
   Li, L
   Liu, DG
   Wang, Z
AF Wang, Yifei
   Ma, Yidan
   He, Lei
   Du, Jun
   Li, Xiaoguang
   Jiao, Peng
   Wu, Xiaonan
   Xu, Xiaomao
   Zhou, Wei
   Yang, Li
   Di, Jing
   Zhu, Changbin
   Xu, Liming
   Sun, Tianlin
   Li, Lin
   Liu, Dongge
   Wang, Zheng
TI Clinical and molecular significance of homologous recombination
   deficiency positive non-small cell lung cancer in Chinese population: An
   integrated genomic and transcriptional analysis
SO CHINESE JOURNAL OF CANCER RESEARCH
LA English
DT Article
DE Non-small cell lung cancer; homologous recombination deficiency; genetic
   alterations; transcriptional analysis; tumor microenvironment; prognosis
ID TARGETED THERAPIES; MANAGEMENT; LANDSCAPE; FEATURES; BURDEN; REPAIR
AB Objective: The clinical significance of homologous recombination deficiency (HRD) in breast cancer, ovarian cancer, and prostate cancer has been established, but the value of HRD in non-small cell lung cancer (NSCLC) has not been fully investigated. This study aimed to systematically analyze the HRD status of untreated NSCLC and its relationship with patient prognosis to further guide clinical care. Methods: A total of 355 treatment-na & iuml;ve NSCLC patients were retrospectively enrolled. HRD status was assessed using the AmoyDx Genomic Scar Score (GSS), with a score of >= 50 considered HRD-positive. Genomic, transcriptomic, tumor microenvironmental characteristics and prognosis between HRD-positive and HRDnegative patients were analyzed. Results: Of the patients, 25.1% (89/355) were HRD-positive. Compared to HRD-negative patients, HRDpositive patients had more somatic pathogenic homologous recombination repair (HRR) mutations, higher tumor mutation burden (TMB) (P<0.001), and fewer driver gene mutations (P<0.001). Furthermore, HRD-positive NSCLC had more amplifications in PI3K pathway and cell cycle genes, MET and MYC in epidermal growth factor receptor ( EGFR ) / anaplastic lymphoma kinase ( ALK ) mutant NSCLC, and more PIK3CA and AURKA in EGFR/ALK wild-type NSCLC. HRD-positive NSCLC displayed higher tumor proliferation and immunosuppression activity. HRD-negative NSCLC showed activated signatures of major histocompatibility complex (MHC)-II, interferon (IFN)- gamma and effector memory CD8+ T cells. HRD-positive patients had a worse prognosis and shorter progressionfree survival (PFS) to targeted therapy (first- and third-generation EGFR-TKIs) (P=0.042). Additionally, HRDpositive, EGFR/ALK wild-type patients showed a numerically lower response to platinum-free immunotherapy regimens. Conclusions: Unique genomic and transcriptional characteristics were found in HRD-positive NSCLC. Poor prognosis and poor response to EGFR-TKIs and immunotherapy were observed in HRD-positive NSCLC. This study highlights potential actionable alterations in HRD-positive NSCLC, suggesting possible combinational therapeutic strategies for these patients.
C1 [Wang, Yifei; Ma, Yidan; He, Lei; Du, Jun; Liu, Dongge] Chinese Acad Med Sci, Dept Pathol, Beijing 100730, Peoples R China.
   [Li, Xiaoguang] Chinese Acad Med Sci, Dept Minimally Invas Tumor Therapies Ctr, Beijing 100730, Peoples R China.
   [Jiao, Peng; Wu, Xiaonan] Chinese Acad Med Sci, Dept Thorac Surg, Beijing, Peoples R China.
   [Xu, Xiaomao; Li, Lin] Chinese Acad Med Sci, Dept Oncol, Beijing 100730, Peoples R China.
   [Xu, Xiaomao; Zhou, Wei] Chinese Acad Med Sci, Beijing Hosp, Natl Ctr Gerontol, Inst Geriatr Med,Dept Resp & Crit Care Med, Beijing 100730, Peoples R China.
   [Zhu, Changbin; Xu, Liming; Sun, Tianlin] Amoy Diagnost Co Ltd, Xiamen 361027, Peoples R China.
C3 Chinese Academy of Medical Sciences - Peking Union Medical College;
   Chinese Academy of Medical Sciences - Peking Union Medical College;
   Chinese Academy of Medical Sciences - Peking Union Medical College;
   Chinese Academy of Medical Sciences - Peking Union Medical College;
   Beijing Hospital; Chinese Academy of Medical Sciences - Peking Union
   Medical College
RP Liu, DG; Wang, Z (通讯作者)，Beijing Hosp, Dept Pathol, 1 Dahua Rd, Beijing 100730, Peoples R China.; Li, L (通讯作者)，Beijing Hosp, Dept Oncol, 1 Dahua Rd, Beijing 100730, Peoples R China.
EM lilin_51@hotmail.com; 13661275182@163.com; angzhengmay@163.com
RI ma, yidan/JAC-2022-2023; Zhu, Changbin/AHA-8786-2022
FU National High Level Hospital Clinical Research Funding [BJ-2219-195,
   BJ-2023-090]
FX <BOLD>Acknowledgements</BOLD> This study was supported by the National
   High Level Hospital Clinical Research Funding (No. BJ-2219-195 and No.
   BJ-2023-090) .
CR Abkevich V, 2012, BRIT J CANCER, V107, P1776, DOI 10.1038/bjc.2012.451
   Bagaev A, 2021, CANCER CELL, V39, P845, DOI 10.1016/j.ccell.2021.04.014
   Bakhoum SF, 2018, NATURE, V553, P467, DOI 10.1038/nature25432
   Bakhoum SF, 2017, CSH PERSPECT MED, V7, DOI 10.1101/cshperspect.a029611
   Barbie DA, 2009, NATURE, V462, P108, DOI 10.1038/nature08460
   Becht E, 2016, GENOME BIOL, V17, DOI 10.1186/s13059-016-1070-5
   Belli C, 2023, BRIT J CANCER, V128, P2150, DOI 10.1038/s41416-023-02221-1
   Bindea G, 2013, IMMUNITY, V39, P782, DOI 10.1016/j.immuni.2013.10.003
   Birkbak NJ, 2012, CANCER DISCOV, V2, P366, DOI 10.1158/2159-8290.CD-11-0206
   Budczies J, 2022, J PATHOL CLIN RES, V8, P371, DOI 10.1002/cjp2.271
   Burgess JT, 2020, FRONT ONCOL, V10, DOI 10.3389/fonc.2020.01256
   Chen C, 2021, FRONT GENET, V12, DOI 10.3389/fgene.2021.666371
   Chen D, 2021, BRIT J CANCER, V125, P994, DOI 10.1038/s41416-021-01501-y
   Cooper AJ, 2022, NAT REV CLIN ONCOL, V19, P499, DOI 10.1038/s41571-022-00639-9
   Du RJ, 2021, MOL CANCER, V20, DOI 10.1186/s12943-020-01305-3
   Feng J, 2023, NPJ PRECIS ONCOL, V7, DOI 10.1038/s41698-023-00465-x
   Fennell DA, 2022, ECLINICALMEDICINE, V52, DOI 10.1016/j.eclinm.2022.101595
   Golan T, 2021, GASTROENTEROLOGY, V160, P2119, DOI 10.1053/j.gastro.2021.01.220
   Goldmann T, 2021, CANCER IMMUNOL IMMUN, V70, P2577, DOI 10.1007/s00262-020-02825-z
   Griffin GK, 2021, NATURE, V595, P309, DOI 10.1038/s41586-021-03520-4
   Guo SH, 2023, BIOMED PHARMACOTHER, V157, DOI 10.1016/j.biopha.2022.114036
   Hänzelmann S, 2013, BMC BIOINFORMATICS, V14, DOI 10.1186/1471-2105-14-7
   Harada G, 2023, NAT REV CLIN ONCOL, V20, P229, DOI 10.1038/s41571-023-00733-6
   He J, 2022, CHINESE J CANCER RES, V34, P176, DOI 10.21147/j.issn.1000-9604.2022.03.03
   Herbst RS, 2018, NATURE, V553, P446, DOI 10.1038/nature25183
   Huang QY, 2018, ONCOIMMUNOLOGY, V7, DOI 10.1080/2162402X.2017.1396403
   Imyanitov EN, 2021, CRIT REV ONCOL HEMAT, V157, DOI 10.1016/j.critrevonc.2020.103194
   Jacobson DH, 2023, GENOME MED, V15, DOI 10.1186/s13073-023-01239-7
   Janning M, 2022, ANN ONCOL, V33, P602, DOI 10.1016/j.annonc.2022.02.225
   Ji WC, 2020, BIOCHEM BIOPH RES CO, V522, P121, DOI 10.1016/j.bbrc.2019.11.050
   Jiang ML, 2021, ACTA PHARM SIN B, V11, P2983, DOI 10.1016/j.apsb.2021.01.003
   Kadouri L, 2019, LUNG CANCER, V137, P48, DOI 10.1016/j.lungcan.2019.09.008
   Li SL, 2024, J CLIN PATHOL, V77, P324, DOI 10.1136/jcp-2022-208671
   Li YM, 2022, GENOME BIOL, V23, DOI 10.1186/s13059-022-02648-4
   Massó-Vallés D, 2020, EXPERT OPIN THER TAR, V24, P101, DOI 10.1080/14728222.2020.1723548
   Melosky B, 2021, LUNG CANCER, V160, P136, DOI 10.1016/j.lungcan.2021.06.002
   Molina JR, 2008, MAYO CLIN PROC, V83, P584, DOI 10.4065/83.5.584
   Newman AM, 2015, NAT METHODS, V12, P453, DOI [10.1038/nmeth.3337, 10.1038/NMETH.3337]
   Popova T, 2012, CANCER RES, V72, P5454, DOI 10.1158/0008-5472.CAN-12-1470
   Ravi A, 2023, NAT GENET, V55, P807, DOI 10.1038/s41588-023-01355-5
   Rempel E, 2022, NPJ PRECIS ONCOL, V6, DOI 10.1038/s41698-022-00276-6
   Ren CX, 2022, TRANSL ONCOL, V18, DOI 10.1016/j.tranon.2022.101367
   Riaz N, 2017, NAT COMMUN, V8, DOI 10.1038/s41467-017-00921-w
   Richards S, 2015, GENET MED, V17, P405, DOI 10.1038/gim.2015.30
   Rossi A, 2016, EXPERT REV ANTICANC, V16, P653, DOI 10.1586/14737140.2016.1170596
   Shang XQ, 2022, FRONT ONCOL, V12, DOI 10.3389/fonc.2022.854999
   Shim JH, 2020, ANN ONCOL, V31, P902, DOI 10.1016/j.annonc.2020.04.004
   Socinski MA, 2016, J THORAC ONCOL, V11, P1411, DOI 10.1016/j.jtho.2016.05.024
   Su D, 2021, FRONT ONCOL, V11, DOI 10.3389/fonc.2021.634059
   Subramanian A, 2005, P NATL ACAD SCI USA, V102, P15545, DOI 10.1073/pnas.0506580102
   Sun CY, 2020, BIOCHEM SOC T, V48, P1101, DOI 10.1042/BST20191092
   Tan AC, 2022, J CLIN ONCOL, V40, P611, DOI 10.1200/JCO.21.01626
   Tanimoto A, 2021, CLIN CANCER RES, V27, P1410, DOI 10.1158/1078-0432.CCR-20-2853
   Teng Y, 2023, CHINESE J CANCER RES, V35, DOI 10.21147/j.issn.1000-9604.2023.06.06
   Tie Y, 2022, J HEMATOL ONCOL, V15, DOI 10.1186/s13045-022-01282-8
   Wang QM, 2019, J HEMATOL ONCOL, V12, DOI 10.1186/s13045-019-0759-9
   Weir WH, 2022, CELL REP MED, V3, DOI 10.1016/j.xcrm.2022.100602
   Wen H, 2022, BMC CANCER, V22, DOI 10.1186/s12885-022-09602-4
   Wu TZ, 2021, INNOVATION-AMSTERDAM, V2, DOI 10.1016/j.xinn.2021.100141
   Yang CY, 2020, ANNU REV MED, V71, P117, DOI 10.1146/annurev-med-051718-013524
   Yoshimura K, 2020, LUNG CANCER, V141, P21, DOI 10.1016/j.lungcan.2020.01.005
   Yuan WZ, 2022, BJOG-INT J OBSTET GY, V129, P14, DOI 10.1111/1471-0528.17324
   Zhang LL, 2022, FRONT ONCOL, V12, DOI 10.3389/fonc.2022.1035808
   Zhang XC, 2019, NAT COMMUN, V10, DOI 10.1038/s41467-019-09762-1
   Zhou Z, 2022, J HEMATOL ONCOL, V15, DOI 10.1186/s13045-022-01283-7
NR 65
TC 0
Z9 0
U1 2
U2 2
PU CHINESE JOURNAL CANCER RESEARCH CO
PI BEIJING
PA LTD PEKING U CANCER HOSP & INST, NO 52, FUCHENG RD, HAIDIAN, BEIJING,
   100142, PEOPLES R CHINA
SN 1000-9604
EI 1993-0631
J9 CHINESE J CANCER RES
JI Chin. J. Cancer Res.
PD JUN
PY 2024
VL 36
IS 3
DI 10.21147/j.issn.1000-9604.2024.03.05
PG 23
WC Oncology
WE Science Citation Index Expanded (SCI-EXPANDED)
SC Oncology
GA YD1C9
UT WOS:001266448200005
PM 38988485
DA 2024-11-10
ER

PT J
AU Gatenby, RA
   Silva, AS
   Gillies, RJ
   Frieden, BR
AF Gatenby, Robert A.
   Silva, Ariosto S.
   Gillies, Robert J.
   Frieden, B. Roy
TI Adaptive Therapy
SO CANCER RESEARCH
LA English
DT Article
ID OVARIAN-CANCER; SOLID TUMORS; DRUG-RESISTANCE; BREAST-CANCER; CELL-LINE;
   CHEMOTHERAPY; HYPOXIA; GROWTH; SIZE; COMBINATION
AB A number of successful systemic therapies are available for treatment of disseminated cancers. However, tumor response is often transient, and therapy frequently fails due to emergence of resistant populations. The latter reflects the temporal and spatial heterogeneity of the tumor microenvironment as well as the evolutionary capacity of cancer phenotypes to adapt to therapeutic perturbations. Although cancers are highly dynamic systems, cancer therapy is typically administered according to a fixed, linear protocol. Here we examine an adaptive therapeutic approach that evolves in response to the temporal and spatial variability of tumor microenvironment and cellular phenotype as well as therapy-induced perturbations. Initial mathematical models find that when resistant phenotypes arise in the untreated tumor, they are typically present in small numbers because they are less fit than the sensitive population. This reflects the "cost" of phenotypic resistance such as additional substrate and energy used to up-regulate xenobiotic metabolism, and therefore not available for proliferation, or the growth inhibitory nature of environments (i.e., ischemia or hypoxia) that confer resistance on phenotypically sensitive cells. Thus, in the Darwinian environment of a cancer, the fitter chemosensitive cells will ordinarily proliferate at the expense of the less fit chemoresistant cells. The models show that, if resistant populations are present before administration of therapy, treatments designed to kill maximum numbers of cancer cells remove this inhibitory effect and actually promote more rapid growth of the resistant populations. We present an alternative approach in which treatment is continuously modulated to achieve a fixed tumor population. The goal of adaptive therapy is to enforce a stable tumor burden by permitting a significant population of chemosensitive cells to survive so that they, in turn, suppress proliferation of the less fit but chemoresistant subpopulations. Computer simulations show that this strategy can result in prolonged survival that is substantially greater than that of high dose density or metronomic therapies. The feasibility of adaptive therapy is supported by in vivo experiments. [Cancer Res 2009;69(11):4894-903]
C1 [Gatenby, Robert A.; Silva, Ariosto S.; Gillies, Robert J.] H Lee Moffitt Canc Ctr & Res Inst, Dept Integrat Math Oncol, Tampa, FL 33612 USA.
   [Frieden, B. Roy] Univ Arizona, Sch Opt Sci, Tucson, AZ USA.
C3 H Lee Moffitt Cancer Center & Research Institute; University of Arizona
RP Gatenby, RA (通讯作者)，H Lee Moffitt Canc Ctr & Res Inst, Dept Integrat Math Oncol, 12902 Magnolia Dr, Tampa, FL 33612 USA.
EM Robert.Gatenby@moffitt.org
RI Gillies, Robyn/AAI-9893-2020
OI Gillies, Robert/0000-0002-8888-7747
FU NIH [P20 CA113004-01, R01 CA77575-05]
FX Grant support: NIH grants P20 CA113004-01 and R01 CA77575-05.
CR Aabo K, 1998, BRIT J CANCER, V78, P1479, DOI 10.1038/bjc.1998.710
   Bocci G, 2008, BRIT J CANCER, V98, P1619, DOI 10.1038/sj.bjc.6604352
   Campbell LL, 2007, CELL CYCLE, V6, P2332, DOI 10.4161/cc.6.19.4914
   FREI E, 1980, AM J MED, V69, P585, DOI 10.1016/0002-9343(80)90472-6
   FREI E, 1998, CLIN CANCER RES, V314, P1423
   Gately S, 2001, CANCER J, V7, P427
   Gatenby RA, 2002, CANCER RES, V62, P3675
   Gatenby RA, 2008, MATH MED BIOL, V25, P267, DOI 10.1093/imammb/dqn014
   Gonzalez-Angulo AM, 2007, ADV EXP MED BIOL, V608, P1
   Greijer AE, 2005, CELL ONCOL, V27, P43
   Hazlehurst LA, 2003, CANCER RES, V63, P7900
   Kanamaru H, 1996, Int J Urol, V3, P256, DOI 10.1111/j.1442-2042.1996.tb00530.x
   Kansal AR, 2000, J THEOR BIOL, V207, P431, DOI 10.1006/jtbi.2000.2186
   Kaye SB, 2002, SEMIN ONCOL, V29, P22, DOI 10.1053/sonc.2002.34261
   Longley DB, 2005, J PATHOL, V205, P275, DOI 10.1002/path.1706
   MA JJ, 2008, ARCH GYNECOL OBSTET
   Marignol L, 2008, CANCER TREAT REV, V34, P313, DOI 10.1016/j.ctrv.2008.01.006
   MCGUIRE WP, 1996, J CLIN ONCOL, V14, P2113
   Milross CG, 1997, ACTA ONCOL, V36, P183, DOI 10.3109/02841869709109228
   NORTON L, 1977, CANCER TREAT REP, V61, P1307
   NORTON L, 1986, CANC RES TREAT REP, V70, P164
   Orzano Jennifer A, 2005, Clin Breast Cancer, V6, P402, DOI 10.3816/CBC.2005.n.044
   Rajkumar T, 2008, ANTI-CANCER DRUG, V19, P257, DOI 10.1097/CAD.0b013e3282f435b6
   Reddy LH, 2005, J PHARM PHARMACOL, V57, P1231, DOI 10.1211/jpp.57.10.0001
   SEVICK EM, 1989, CANCER RES, V49, P3506
   SHACKNEY SE, 1978, ANN INTERN MED, V89, P107, DOI 10.7326/0003-4819-89-1-107
   Shimogai R, 2008, INT J GYNECOL CANCER, V18, P499, DOI 10.1111/j.1525-1438.2007.01055.x
   Tong RT, 2004, CANCER RES, V64, P3731, DOI 10.1158/0008-5472.CAN-04-0074
   Vasey PA, 1999, J CLIN ONCOL, V17, P2069, DOI 10.1200/JCO.1999.17.7.2069
   Vaupel P, 2001, MED ONCOL, V18, P243, DOI 10.1385/MO:18:4:243
   Zhou SF, 2008, XENOBIOTICA, V38, P802, DOI 10.1080/00498250701867889 
NR 31
TC 577
Z9 632
U1 0
U2 33
PU AMER ASSOC CANCER RESEARCH
PI PHILADELPHIA
PA 615 CHESTNUT ST, 17TH FLOOR, PHILADELPHIA, PA 19106-4404 USA
SN 0008-5472
J9 CANCER RES
JI Cancer Res.
PD JUN 1
PY 2009
VL 69
IS 11
BP 4894
EP 4903
DI 10.1158/0008-5472.CAN-08-3658
PG 10
WC Oncology
WE Science Citation Index Expanded (SCI-EXPANDED)
SC Oncology
GA 455JL
UT WOS:000266755000044
PM 19487300
OA Bronze, Green Submitted, Green Accepted
DA 2024-11-10
ER

PT J
AU Baranzini, N
   Pedrini, E
   Girardello, R
   Tettamanti, G
   de Eguileor, M
   Taramelli, R
   Acquati, F
   Grimaldi, A
AF Baranzini, Nicol
   Pedrini, Edoardo
   Girardello, Rossana
   Tettamanti, Gianluca
   de Eguileor, Magda
   Taramelli, Roberto
   Acquati, Francesco
   Grimaldi, Annalisa
TI Human recombinant RNASET2-induced inflammatory response and connective
   tissue remodeling in the medicinal leech
SO CELL AND TISSUE RESEARCH
LA English
DT Article
DE T2 RNases; Hirudo; Immune response; Macrophages; Inflammation
ID CONSERVED EXTRACELLULAR RNASE; HIRUDO-MEDICINALIS; IMMUNE-RESPONSE;
   ANGIOGENESIS; PROTEIN; GROWTH; CELLS; EXPRESSION; MICROGLIA; AIF-1
AB In recent years, several studies have demonstrated that the RNASET2 gene is involved in the control of tumorigenicity in ovarian cancer cells. Furthermore, a role in establishing a functional cross-talk between cancer cells and the surrounding tumor microenvironment has been unveiled for this gene, based on its ability to act as an inducer of the innate immune response. Although several studies have reported on the molecular features of RNASET2, the details on the mechanisms by which this evolutionarily conserved ribonuclease regulates the immune system are still poorly defined. In the effort to clarify this aspect, we report here the effect of recombinant human RNASET2 injection and its role in regulating the innate immune response after bacterial challenge in an invertebrate model, the medicinal leech. We found that recombinant RNASET2 injection induces fibroplasias, connective tissue remodeling and the recruitment of numerous infiltrating cells expressing the specific macrophage markers CD68 and HmAIF1. The RNASET2-mediated chemotactic activity for macrophages has been further confirmed by using a consolidated experimental approach based on injection of the Matrigel biomatrice (MG) supplemented with recombinant RNASET2 in the leech body wall. One week after injection, a large number of CD68(+) and HmAIF-1(+) macrophages massively infiltrated MG sponges. Finally, in leeches challenged with lipopolysaccharides (LPS) or with the environmental bacteria pathogen Micrococcus nishinomiyaensis, numerous macrophages migrating to the site of inoculation expressed high levels of endogenous RNASET2. Taken together, these results suggest that RNASET2 is likely involved in the initial phase of the inflammatory response in leeches.
C1 [Baranzini, Nicol; Pedrini, Edoardo; Girardello, Rossana; Tettamanti, Gianluca; de Eguileor, Magda; Taramelli, Roberto; Acquati, Francesco; Grimaldi, Annalisa] Univ Insubria, Dept Biotechnol & Life Sci, Via JH Dunant 3, I-21100 Varese, Italy.
C3 University of Insubria
RP Acquati, F; Grimaldi, A (通讯作者)，Univ Insubria, Dept Biotechnol & Life Sci, Via JH Dunant 3, I-21100 Varese, Italy.
EM francesco.acquati@uninsubria.it; annalisa.grimaldi@uninsubria.it
RI Baranzini, Nicolò/AFW-4561-2022; Tettamanti, Gianluca/E-5465-2012
OI Baranzini, Nicolo/0000-0001-6996-4797; Girardello,
   Rossana/0000-0001-8605-6037; Pedrini, Edoardo/0000-0002-2813-9261
FU FAR (Fondi dell'Ateneo per la Ricerca, University of Insubria)
FX This work was supported by FAR 2015-2016 (Fondi dell'Ateneo per la
   Ricerca, University of Insubria) to AG and FA. The authors wish to
   acknowledge Debora Scaldaferri for her technical support and Jacopo
   Vizioli for providing the anti HmAIF1 antibody. Nicolo Baranzini and
   Rossana Girardello are PhD students of the "Biotechnology, Biosciences
   and Surgical Technology" course and Edoardo Pedrini is a PhD student of
   the "Experimental and Translational Medicine" course, at the University
   of Insubria.
CR Acquati F, 2013, P NATL ACAD SCI USA, V110, P8140, DOI 10.1073/pnas.1222079110
   Acquati F, 2011, P NATL ACAD SCI USA, V108, P1104, DOI 10.1073/pnas.1013746108
   Alexander C, 2001, J ENDOTOXIN RES, V7, P167, DOI 10.1179/096805101101532675
   Boix E, 2012, BIOL CHEM, V393, P801, DOI 10.1515/hsz-2012-0160
   Campomenosi P, 2011, BIOTECHNOL APPL BIOC, V58, P39, DOI 10.1002/bab.7
   DAlessio G., 1997, RIBONUCLEASES STRUCT
   de Eguileor M, 2004, CURR PHARM DESIGN, V10, P1979, DOI 10.2174/1381612043384358
   de Eguileor M, 2003, CURR PHARM DESIGN, V9, P133, DOI 10.2174/1381612033392198
   De Eguileor M., 2001, Angiogenesis, V4, P299, DOI 10.1023/A:1016025803370
   De Eguileor M, 1999, J MICROSC-OXFORD, V196, P6, DOI 10.1046/j.1365-2818.1999.00600.x
   Drago F, 2014, DEV NEUROBIOL, V74, P987, DOI 10.1002/dneu.22179
   Ferguson BJ, 2015, INT J PARASITOL, V45, P809, DOI 10.1016/j.ijpara.2015.08.005
   Girardello R, 2015, J NANOMED NANOTECHNO, DOI [10.4172/2157-7439.1000323, DOI 10.4172/2157-7439]
   Girardello R, 2015, PLOS ONE, V10, DOI 10.1371/journal.pone.0144361
   Grimaldi A, 2006, CURR PHARM DESIGN, V12, P3033, DOI 10.2174/138161206777947443
   Grimaldi A, 2004, ISJ-INVERT SURVIV J, V9, P38
   Grimaldi A, 2011, MACROMOL BIOSCI, V11, P1008, DOI 10.1002/mabi.201000452
   Grimaldi A, 2009, PLOS ONE, V4, DOI 10.1371/journal.pone.0007652
   Grimaldi A, 2008, PLOS ONE, V3, DOI 10.1371/journal.pone.0001910
   Hans F, 2001, ONCOGENE, V20, P3021, DOI 10.1038/sj.onc.1204326
   Harder J, 2002, J BIOL CHEM, V277, P46779, DOI 10.1074/jbc.M207587200
   Hildebrandt JP, 2011, NATURWISSENSCHAFTEN, V98, P995, DOI 10.1007/s00114-011-0859-z
   KLEINMAN HK, 1986, BIOCHEMISTRY-US, V25, P312, DOI 10.1021/bi00350a005
   Lualdi M, 2015, ONCOTARGET, V6, P7851, DOI 10.18632/oncotarget.3490
   Luhtala N, 2010, TRENDS BIOCHEM SCI, V35, P253, DOI 10.1016/j.tibs.2010.02.002
   MOORE RD, 1960, J ULTRA MOL STRUCT R, V4, P113, DOI 10.1016/S0022-5320(60)90047-2
   Schikorski D, 2008, J IMMUNOL, V181, P1083, DOI 10.4049/jimmunol.181.2.1083
   Schnell SA, 1999, J HISTOCHEM CYTOCHEM, V47, P719, DOI 10.1177/002215549904700601
   Schorn T, 2015, ISJ-INVERT SURVIV J, V12, P129
   Schorn T, 2015, CELL TISSUE RES, V359, P853, DOI 10.1007/s00441-014-2058-7
   Schwartz B, 2007, CANCER RES, V67, P5258, DOI 10.1158/0008-5472.CAN-07-0129
   Smirnoff P, 2006, CANCER-AM CANCER SOC, V107, P2760, DOI 10.1002/cncr.22327
   Tettamanti G, 2006, CURR MED CHEM, V13, P2737, DOI 10.2174/092986706778521986
   Tettamanti G, 2005, BIOL CELL, V97, P557, DOI 10.1042/BC20040085
   Tettamanti G, 2004, BIOL CELL, V96, P443, DOI 10.1016/j.biolcel.2004.04.008
   WURDEN S, 1993, J HISTOCHEM CYTOCHEM, V41, P627, DOI 10.1177/41.4.8450202
NR 36
TC 27
Z9 27
U1 0
U2 8
PU SPRINGER
PI NEW YORK
PA 233 SPRING ST, NEW YORK, NY 10013 USA
SN 0302-766X
EI 1432-0878
J9 CELL TISSUE RES
JI Cell Tissue Res.
PD MAY
PY 2017
VL 368
IS 2
BP 337
EP 351
DI 10.1007/s00441-016-2557-9
PG 15
WC Cell Biology
WE Science Citation Index Expanded (SCI-EXPANDED)
SC Cell Biology
GA ES9YB
UT WOS:000399916800010
PM 28070637
DA 2024-11-10
ER

PT J
AU Du, YE
   Tu, G
   Yang, GL
   Li, GY
   Yang, D
   Lang, L
   Xi, L
   Sun, KX
   Chen, YL
   Shu, KX
   Liao, HD
   Liu, MR
   Hou, YX
AF Du, Yan-e
   Tu, Gang
   Yang, Guanglun
   Li, Genyou
   Yang, Dan
   Lang, Lei
   Xi, Lei
   Sun, Kexin
   Chen, Yanlin
   Shu, Kunxian
   Liao, Huadong
   Liu, Manran
   Hou, Yixuan
TI MiR-205/YAP1 in Activated Fibroblasts of Breast Tumor Promotes
   VEGF-independent Angiogenesis through STAT3 Signaling
SO THERANOSTICS
LA English
DT Article
DE activated fibroblasts; miR-205; YAP1; VEGF-independent angiogenesis
ID CANCER-ASSOCIATED FIBROBLASTS; IN-VIVO; STROMAL FIBROBLASTS;
   OVARIAN-CANCER; MOUSE MODELS; CELLS; YAP; GROWTH; THERAPY;
   MICROENVIRONMENT
AB Tumor microenvironment contributes to tumor angiogenesis. However, the role of the activated cancer associated-fibroblasts (CAFs) in angiogenesis is still unclear. Here we report that miR-205/YAP1 signaling in the activated stromal fibroblasts plays a critical role in VEGF-independent angiogenesis in breast tumor. Methods: miR-205 expression was assessed by quantitative real-time polymerase chain reaction (qRT-PCR); YAP1 expression by qRT-PCR, western blotting and immunohistochemistry; IL11 and IL15 expression by qRT-PCR, western blotting and ELISA. Tube formation and three-dimensioned sprouting assays in vitro, and orthotopic Xenografts in vivo were conducted as angiogenesis experiments. The mechanism of miR-205/YAP1-mediated tumor angiogenesis was analyzed via overexpression and shRNA, siRNA, or antibody neutralization experiments in combination with anti-VEGF antibody or Axitinib. Results: miR-205/YAP1 signaling axis activates breast normal fibroblasts (NFs) into CAFs, promotes tubule formation and sprouting of Human Umbilical Vein Endothelial Cells (HUVECs). Rescue of miR-205 in CAFs blunts angiogenesis processes. YAP1, a target of miR-205, does not regulate VEGF expression but specifically enhances IL11 and IL15 expressions, maintaining tumor angiogenesis even in the presence of Axitinib or after exhaustion of VEGF by neutralizing VEGF antibody. IL11 and IL15 released from CAFs activate STAT3 signaling in HUVECs. Blockage of IL11 and IL15 expression in CAFs results in the inactivation of STAT3-signaling in HUVECs and repression of the CAF-induced angiogenesis. The blunt angiogenesis halts the invasion and metastasis of breast cancer cells in vivo. Conclusions: These results provide a novel insight into breast CAF-induced tumor angiogenesis in a VEGF-independent manner.
C1 [Du, Yan-e; Yang, Dan; Lang, Lei; Xi, Lei; Sun, Kexin; Chen, Yanlin; Liu, Manran; Hou, Yixuan] Chongqing Med Univ, Chinese Minist Educ, Key Lab Lab Med Diagnost, 1 You Yi Rd, Chongqing 400016, Peoples R China.
   [Tu, Gang; Yang, Guanglun] Chongqing Med Univ, Dept Endocrine & Breast Surg, Affiliated Hosp 1, Chongqing 400016, Peoples R China.
   [Li, Genyou] Chongqing Hechuan Blood Ctr, Dept Lab Med, Chongqing 401520, Peoples R China.
   [Hou, Yixuan] Chongqing Med Univ, Expt Teaching Ctr Basic Med Sci, Chongqing 400016, Peoples R China.
   [Shu, Kunxian; Liao, Huadong] Chongqing Univ Posts & Telecommun, Inst Bioinformat, Chongqing 400065, Peoples R China.
C3 Chongqing Medical University; Chongqing Medical University; Chongqing
   Medical University; Chongqing University of Posts & Telecommunications
RP Liu, MR; Hou, YX (通讯作者)，Chongqing Med Univ, Chinese Minist Educ, Key Lab Lab Med Diagnost, 1 You Yi Rd, Chongqing 400016, Peoples R China.
EM mliu-hncq@hotmail.com; Yixuan_Hou@126.com.cn
RI lang, lei/CAA-5992-2022; shu, kunxian/HHS-0797-2022; sun,
   ke/KMX-1265-2024
OI lang, lei/0000-0002-1839-0014
FU National Natural Science Foundation of China [NSFC 81402180, NSFC
   81773078, NSFC 81472476, NSFC 31171336, NSFC 81072147]; outstanding
   Doctor Fund of Chongqing Medical University; Chongqing education
   committee [CYB15090]
FX This work was supported in part by National Natural Science Foundation
   of China (NSFC 81402180, NSFC 81773078) for Yixuan Hou; and National
   Natural Science Foundation of China (NSFC 81472476, NSFC 31171336, NSFC
   81072147) for Manran Liu; And also supported in part by the outstanding
   Doctor Fund of Chongqing Medical University (2015) and Chongqing
   education committee (CYB15090) for Yane Du; We also thank Prof. Jorg
   Hackermuller for his kind donation of pSUPER-vector and pSUPER-miR-205.
CR Ahmad SA, 2002, SEMIN CANCER BIOL, V12, P105, DOI 10.1006/scbi.2001.0418
   Angiolillo AL, 1997, BIOCHEM BIOPH RES CO, V233, P231, DOI 10.1006/bbrc.1997.6435
   [Anonymous], SCI REP
   AUSPRUNK DH, 1977, MICROVASC RES, V14, P53, DOI 10.1016/0026-2862(77)90141-8
   Backer MV, 2012, THERANOSTICS, V2, P502, DOI 10.7150/thno.3623
   Bai YY, 2014, THERANOSTICS, V4, P787, DOI 10.7150/thno.9525
   Bhowmick NA, 2004, NATURE, V432, P332, DOI 10.1038/nature03096
   Bronisz A, 2012, NAT CELL BIOL, V14, P159, DOI 10.1038/ncb2396
   Calon A, 2012, CANCER CELL, V22, P571, DOI 10.1016/j.ccr.2012.08.013
   Camargo FD, 2007, CURR BIOL, V17, P2054, DOI 10.1016/j.cub.2007.10.039
   Claesson-Welsh L, 2013, J INTERN MED, V273, P114, DOI 10.1111/joim.12019
   Crawford Y, 2009, CANCER CELL, V15, P21, DOI 10.1016/j.ccr.2008.12.004
   Curti A, 2001, BLOOD, V97, P2758, DOI 10.1182/blood.V97.9.2758
   Dong JY, 2004, EMBO J, V23, P2800, DOI 10.1038/sj.emboj.7600289
   Erez N, 2010, CANCER CELL, V17, P135, DOI 10.1016/j.ccr.2009.12.041
   Ferrara N, 2002, NAT REV CANCER, V2, P795, DOI 10.1038/nrc909
   Ferrara N, 2010, CYTOKINE GROWTH F R, V21, P21, DOI 10.1016/j.cytogfr.2009.11.003
   Granot D, 2007, CANCER RES, V67, P9180, DOI 10.1158/0008-5472.CAN-07-0684
   Guo SC, 2017, THERANOSTICS, V7, P81, DOI 10.7150/thno.16803
   Hall CA, 2010, CANCER RES, V70, P8517, DOI 10.1158/0008-5472.CAN-10-1242
   Kalluri R, 2006, NAT REV CANCER, V6, P392, DOI 10.1038/nrc1877
   Kerbel RS, 2008, NEW ENGL J MED, V358, P2039, DOI 10.1056/NEJMra0706596
   Lamar JM, 2012, P NATL ACAD SCI USA, V109, pE2441, DOI 10.1073/pnas.1212021109
   Li JL, 2011, CANCER RES, V71, P6073, DOI 10.1158/0008-5472.CAN-11-1704
   Li XF, 2001, J CLIN ENDOCR METAB, V86, P1823, DOI 10.1210/jc.86.4.1823
   Lin ZQ, 2015, CIRC RES, V116, P35, DOI 10.1161/CIRCRESAHA.115.304457
   Liu F, 2015, AM J PHYSIOL-LUNG C, V308, pL344, DOI 10.1152/ajplung.00300.2014
   Lyden D, 2001, NAT MED, V7, P1194, DOI 10.1038/nm1101-1194
   Marti P, 2015, HEPATOLOGY, V62, P1497, DOI 10.1002/hep.27992
   Mitra AK, 2012, CANCER DISCOV, V2, P1100, DOI 10.1158/2159-8290.CD-12-0206
   Musumeci M, 2011, ONCOGENE, V30, P4231, DOI 10.1038/onc.2011.140
   Naumov GN, 2006, CELL CYCLE, V5, P1779, DOI 10.4161/cc.5.16.3018
   Nyberg P, 2008, FRONT BIOSCI, V13, P6537, DOI 10.2741/3173
   Orimo A, 2005, CELL, V121, P335, DOI 10.1016/j.cell.2005.02.034
   Pan D, 2014, THERANOSTICS, V4, P565, DOI 10.7150/thno.7581
   Pecot CV, 2013, NAT COMMUN, V4, DOI 10.1038/ncomms3427
   Peng QL, 2013, PLOS ONE, V8, DOI 10.1371/journal.pone.0060321
   Piccolo S, 2014, PHYSIOL REV, V94, P1287, DOI 10.1152/physrev.00005.2014
   Png KJ, 2012, NATURE, V481, P190, DOI 10.1038/nature10661
   Rundhaug JE, 2005, J CELL MOL MED, V9, P267, DOI 10.1111/j.1582-4934.2005.tb00355.x
   Sennino B, 2012, NAT REV CANCER, V12, P699, DOI 10.1038/nrc3366
   Shojaei F, 2009, P NATL ACAD SCI USA, V106, P6742, DOI 10.1073/pnas.0902280106
   Tang X, 2016, CELL DEATH DIFFER, V23, P132, DOI 10.1038/cdd.2015.78
   Torok S, 2017, THERANOSTICS, V7, P400, DOI 10.7150/thno.16767
   Verma S, 2011, ONCOLOGIST, V16, P25, DOI 10.1634/theoncologist.2010-0278
   WEIDNER N, 1995, BREAST CANCER RES TR, V36, P169, DOI 10.1007/BF00666038
   Weis SM, 2011, NAT MED, V17, P1359, DOI 10.1038/nm.2537
   Welti J, 2013, J CLIN INVEST, V123, P3190, DOI 10.1172/JCI70212
   Wu HL, 2009, CELL RES, V19, P439, DOI 10.1038/cr.2009.18
   Yoshizaki A, 2006, INT J ONCOL, V29, P869
   Yu JL, 2003, BREAST CANCER RES, V5, P83, DOI 10.1186/bcr573
   Zhao LY, 2012, INT J BIOCHEM CELL B, V44, P2051, DOI 10.1016/j.biocel.2012.08.005
   Zhou BS, 2013, CANCER LETT, V333, P159, DOI 10.1016/j.canlet.2013.01.028
NR 53
TC 86
Z9 91
U1 3
U2 22
PU IVYSPRING INT PUBL
PI LAKE HAVEN
PA PO BOX 4546, LAKE HAVEN, NSW 2263, AUSTRALIA
SN 1838-7640
J9 THERANOSTICS
JI Theranostics
PY 2017
VL 7
IS 16
BP 3972
EP 3988
DI 10.7150/thno.18990
PG 17
WC Medicine, Research & Experimental
WE Science Citation Index Expanded (SCI-EXPANDED)
SC Research & Experimental Medicine
GA FI3QQ
UT WOS:000411881900003
PM 29109792
OA Green Submitted, Green Published, gold
DA 2024-11-10
ER

PT J
AU Tilbury, K
   Han, XH
   Brooks, P
   Khalil, A
AF Tilbury, Karissa
   Han, XiangHua
   Brooks, Peter
   Khalil, Andre
TI Multiscale anisotropy analysis of second-harmonic generation collagen
   imaging of mouse skin
SO JOURNAL OF BIOMEDICAL OPTICS
LA English
DT Article
DE anisotropy; second-harmonic generation; melanoma; cryptic epitope;
   wavelets
ID WAVELET-BASED METHOD; HUMANIZED ANTIBODY D93; MULTIFRACTAL FORMALISM;
   OVARIAN-CANCER; TUMOR-GROWTH; MELANOMA-CELLS; MICROSCOPY;
   QUANTIFICATION; MICROENVIRONMENT; DIFFERENTIATION
AB Significance: Morphological collagen signatures are important for tissue function, particularly in the tumor microenvironment. A single algorithmic framework with quantitative, multiscale morphological collagen feature extraction may further the use of collagen signatures in understanding fundamental tumor progression.
   Aim: A modification of the 2D wavelet transform modulus maxima (WTMM) anisotropy method was applied to both digitally simulated collagen fibers and second-harmonic-generation imaged collagen fibers of mouse skin to calculate a multiscale anisotropy factor to detect collagen fiber organization.
   Approach: The modified 2D WTMM anisotropy method was initially validated on synthetic calibration images to establish the robustness and sensitivity of the multiscale fiber organization tool. Upon validation, the algorithm was applied to collagen fiber organization in normal wild-type skin, melanoma stimulated skin, and integrin alpha 10KO skin.
   Results: Normal wild-type skin collagen fibers have an increased anisotropy factor at all sizes scales. Interestingly, the multiscale anisotropy differences highlight important dissimilarities between collagen fiber organization in normal wild-type skin, melanoma stimulated, and integrin alpha 10KO skin. At small scales (similar to 2 to 3 mu m), the integrin alpha 10KO skin was vastly different than normal skin (p-value similar to 10(-8)), whereas the melanoma stimulated skin was vastly different than normal at large scales (similar to 30 to 40 mu m, p-value similar to 10(-15)).
   Conclusions: This objective computational collagen fiber organization algorithm is sensitive to collagen fiber organization across multiple scales for effective exploration of collagen morphological alterations associated with melanoma and the lack of a10 integrin binding. (C) The Authors. Published by SPIE under a Creative Commons Attribution 4.0 Unported License.
C1 [Tilbury, Karissa; Khalil, Andre] Univ Maine, Chem & Biomed Engn, Orono, ME 04469 USA.
   [Han, XiangHua; Brooks, Peter] Maine Med Ctr Res Inst, Scarborough, ME USA.
   [Khalil, Andre] Univ Maine, CompuMAINE Lab, Orono, ME 04469 USA.
C3 University of Maine System; University of Maine Orono; Maine Medical
   Center; University of Maine System; University of Maine Orono
RP Tilbury, K; Khalil, A (通讯作者)，Univ Maine, Chem & Biomed Engn, Orono, ME 04469 USA.; Khalil, A (通讯作者)，Univ Maine, CompuMAINE Lab, Orono, ME 04469 USA.
EM karissa.tilbury@maine.edu; andre.khalil@maine.edu
OI Tilbury, Karissa/0000-0003-0841-1077; Khalil, Andre/0000-0001-6020-2665
FU National Institutes of Health (NIH), NIH/RO1 Grant [CA196739]; NIH
   [P20GM12130]; Jane Bellino Cancer Research Fund; National Cancer
   Institute [R01CA196739] Funding Source: NIH RePORTER
FX We thank G. Hall for sharing the Matlab code used for generating all
   synthetic images and for computing the R Computed values. PB
   acknowledges funding from the National Institutes of Health (NIH),
   NIH/RO1 Grant No. CA196739, and support from NIH Grant No. P20GM12130 to
   Dr. Lucy Liaw. KT and AK acknowledge support from the Jane Bellino
   Cancer Research Fund, administered through the Maine Medical Center
   Philanthropy Department. We are also thankful to the CompuMAINE Lab
   members for helpful technical discussions.
CR Abe M, 2007, J CELL BIOCHEM, V102, P1290, DOI 10.1002/jcb.21359
   Adur J, 2014, J BIOPHOTONICS, V7, P37, DOI 10.1002/jbio.201200108
   Adur J, 2012, PLOS ONE, V7, DOI 10.1371/journal.pone.0047007
   Akins ML, 2010, J BIOMED OPT, V15, DOI 10.1117/1.3381184
   Alkmin S, 2020, CANCERS, V12, DOI 10.3390/cancers12061390
   [Anonymous], 2001, Image Anal Stereol
   Applegate MB, 2020, J BIOMED OPT, V25, DOI 10.1117/1.JBO.25.1.016002
   Arnédo A, 2000, EUR PHYS J B, V15, P567, DOI 10.1007/s100510051161
   ARNEODO A, 1995, PHYSICA A, V213, P232, DOI 10.1016/0378-4371(94)00163-N
   Arnéodo A, 2003, ADV IMAG ELECT PHYS, V126, P1, DOI 10.1016/S1076-5670(03)80014-9
   Bailey EC, 2019, SKELET MUSCLE, V9, DOI 10.1186/s13395-019-0206-1
   Batchelder KA, 2014, PLOS ONE, V9, DOI 10.1371/journal.pone.0107580
   Bengtsson T, 2005, J CELL SCI, V118, P929, DOI 10.1242/jcs.01678
   Bredfeldt Jeremy S, 2014, J Pathol Inform, V5, P28, DOI 10.4103/2153-3539.139707
   Caddle LB, 2007, CHROMOSOME RES, V15, P1061, DOI 10.1007/s10577-007-1181-7
   Calvo F, 2013, NAT CELL BIOL, V15, P637, DOI 10.1038/ncb2756
   Campagnola PJ, 2003, NAT BIOTECHNOL, V21, P1356, DOI 10.1038/nbt894
   Caron JM, 2018, AM J PATHOL, V188, P2356, DOI 10.1016/j.ajpath.2018.06.017
   Caron JM, 2016, AM J PATHOL, V186, P1649, DOI 10.1016/j.ajpath.2016.01.015
   Chen XY, 2012, NAT PROTOC, V7, P654, DOI 10.1038/nprot.2012.009
   Conklin MW, 2018, CANCER EPIDEM BIOMAR, V27, P138, DOI 10.1158/1055-9965.EPI-17-0720
   Cretu A, 2007, CLIN CANCER RES, V13, P3068, DOI 10.1158/1078-0432.CCR-06-2342
   Decoster N, 2000, EUR PHYS J B, V15, P739, DOI 10.1007/s100510051179
   Drifka CR, 2016, ONCOTARGET, V7, P76197, DOI 10.18632/oncotarget.12772
   EuMMCR, EUR MOUS MUT CELL RE
   Ferruzzi J, 2019, SCI REP-UK, V9, DOI 10.1038/s41598-019-50268-z
   Freimark B, 2007, MOL IMMUNOL, V44, P3741, DOI 10.1016/j.molimm.2007.03.027
   Gelse K, 2003, ADV DRUG DELIVER REV, V55, P1531, DOI 10.1016/j.addr.2003.08.002
   Goody MF, 2012, PLOS BIOL, V10, DOI 10.1371/journal.pbio.1001409
   Goody MF, 2010, DEV BIOL, V344, P809, DOI 10.1016/j.ydbio.2010.05.513
   Gordon MK, 2010, CELL TISSUE RES, V339, P247, DOI 10.1007/s00441-009-0844-4
   Grant J, 2010, CHROMOSOME RES, V18, P873, DOI 10.1007/s10577-010-9175-2
   Hall G, 2017, BIOMED OPT EXPRESS, V8, P4609, DOI 10.1364/BOE.8.004609
   Han XH, 2020, J CELL PHYSIOL, V235, P9005, DOI 10.1002/jcp.29752
   Hutson HN, 2019, BIOTECH HISTOCHEM, V94, P134, DOI 10.1080/10520295.2018.1530373
   James DS, 2020, J BIOMED OPT, V25, DOI 10.1117/1.JBO.25.1.014505
   Kadler KE, 2017, INT J EXP PATHOL, V98, P4, DOI 10.1111/iep.12224
   Kaur A, 2019, CANCER DISCOV, V9, P64, DOI 10.1158/2159-8290.CD-18-0193
   Kestener P, 2010, ASTROPHYS J, V717, P995, DOI 10.1088/0004-637X/717/2/995
   Khalil A, 2007, CHROMOSOME RES, V15, P899, DOI 10.1007/s10577-007-1172-8
   Khalil A, 2006, ASTROPHYS J SUPPL S, V165, P512, DOI 10.1086/505144
   Khalil A, 2009, MED ENG PHYS, V31, P775, DOI 10.1016/j.medengphy.2009.02.007
   Kirkpatrick ND, 2007, CANCER EPIDEM BIOMAR, V16, P2048, DOI 10.1158/1055-9965.EPI-07-0009
   KLEIN CE, 1991, J CELL BIOL, V115, P1427, DOI 10.1083/jcb.115.5.1427
   Le CC, 2020, FRONT ONCOL, V10, DOI 10.3389/fonc.2020.00527
   Lee J, 2016, NAT MATER, V15, P856, DOI [10.1038/NMAT4610, 10.1038/nmat4610]
   Leitinger B, 2011, ANNU REV CELL DEV BI, V27, P265, DOI 10.1146/annurev-cellbio-092910-154013
   Liu YM, 2020, FRONT BIOENG BIOTECH, V8, DOI 10.3389/fbioe.2020.00198
   Liu ZY, 2018, BIOMATERIALS, V179, P96, DOI 10.1016/j.biomaterials.2018.06.036
   Liu ZY, 2015, BIOMED OPT EXPRESS, V6, P2294, DOI 10.1364/BOE.6.002294
   Mallat S., 2008, A wavelet Tour of Signal Processing, V3rd, DOI DOI 10.1002/joc.2215
   Marin Z, 2018, METHODS, V136, P60, DOI 10.1016/j.ymeth.2017.09.003
   Marin Z, 2017, MED PHYS, V44, P1324, DOI 10.1002/mp.12120
   McAteer RTJ, 2010, SOL PHYS, V262, P387, DOI 10.1007/s11207-010-9530-7
   MONTGOMERY AMP, 1994, P NATL ACAD SCI USA, V91, P8856, DOI 10.1073/pnas.91.19.8856
   Morrill EE, 2016, BIOMECH MODEL MECHAN, V15, P1467, DOI 10.1007/s10237-016-0776-3
   Mostaço-Guidolin LB, 2013, SCI REP-UK, V3, DOI 10.1038/srep02190
   MUZY JF, 1993, PHYS REV E, V47, P875, DOI 10.1103/PhysRevE.47.875
   MUZY JF, 1994, INT J BIFURCAT CHAOS, V4, P245, DOI 10.1142/S0218127494000204
   MUZY JF, 1991, PHYS REV LETT, V67, P3515, DOI 10.1103/PhysRevLett.67.3515
   Pernasetti F, 2006, INT J ONCOL, V29, P1371
   Piersma B, 2015, AM J PATHOL, V185, P3326, DOI 10.1016/j.ajpath.2015.08.011
   Popova SN, 2007, ACTA PHYSIOL, V190, P179, DOI 10.1111/j.1748-1716.2007.01718.x
   Provenzano PP, 2008, BMC MED, V6, DOI 10.1186/1741-7015-6-11
   Ray A, 2017, BIOPHYS J, V112, P1023, DOI 10.1016/j.bpj.2017.01.007
   Roland T, 2009, SURF SCI, V603, P3307, DOI 10.1016/j.susc.2009.09.021
   Roux SG, 2000, EUR PHYS J B, V15, P765, DOI 10.1007/s100510051180
   San Antonio J. D, BIOENGINEERING, V8, P3
   Shoulders MD, 2009, ANNU REV BIOCHEM, V78, P929, DOI 10.1146/annurev.biochem.77.032207.120833
   Smeland HYH, 2019, BMC CANCER, V19, DOI 10.1186/s12885-019-5449-z
   Snow CJ, 2008, DEV DYNAM, V237, P2542, DOI 10.1002/dvdy.21670
   Snow CJ, 2008, PLOS GENET, V4, DOI 10.1371/journal.pgen.1000219
   Tilbury K, 2015, PERSPECT MED CHEM, V7, P21, DOI 10.4137/PMC.S13214
   Tilbury K, 2014, J BIOMED OPT, V19, DOI 10.1117/1.JBO.19.8.086014
   Tilbury K, 2014, BIOPHYS J, V106, P354, DOI 10.1016/j.bpj.2013.10.044
   Tilbury KB, 2017, BMC CANCER, V17, DOI 10.1186/s12885-017-3090-2
   Wahyudi H, 2016, J CONTROL RELEASE, V240, P323, DOI 10.1016/j.jconrel.2016.01.007
   Watson JM, 2012, J BIOMED OPT, V17, DOI 10.1117/1.JBO.17.7.076002
   Wen B, 2016, SCI REP-UK, V6, DOI 10.1038/srep35734
   Wen BL, 2014, J BIOMED OPT, V19, DOI 10.1117/1.JBO.19.9.096007
   Williams RM, 2010, TRANSL ONCOL, V3, P181, DOI 10.1593/tlo.09310
   Xu SS, 2019, J TRANSL MED, V17, DOI 10.1186/s12967-019-2058-1
   Zeltz C, 2016, J CELL SCI, V129, P1284, DOI 10.1242/jcs.188672
   Zhang YY, 2012, P NATL ACAD SCI USA, V109, P12878, DOI 10.1073/pnas.1121495109
NR 84
TC 2
Z9 3
U1 0
U2 7
PU SPIE-SOC PHOTO-OPTICAL INSTRUMENTATION ENGINEERS
PI BELLINGHAM
PA 1000 20TH ST, PO BOX 10, BELLINGHAM, WA 98225 USA
SN 1083-3668
EI 1560-2281
J9 J BIOMED OPT
JI J. Biomed. Opt.
PD JUN
PY 2021
VL 26
IS 6
AR 065002
DI 10.1117/1.JBO.26.6.065002
PG 19
WC Biochemical Research Methods; Optics; Radiology, Nuclear Medicine &
   Medical Imaging
WE Science Citation Index Expanded (SCI-EXPANDED)
SC Biochemistry & Molecular Biology; Optics; Radiology, Nuclear Medicine &
   Medical Imaging
GA TF0SO
UT WOS:000670421700005
PM 34159763
OA gold, Green Published
DA 2024-11-10
ER

PT J
AU Busuttil, RA
   George, J
   Tothill, RW
   Ioculano, K
   Kowalczyk, A
   Mitchell, C
   Lade, S
   Tan, P
   Haviv, I
   Boussioutas, A
AF Busuttil, Rita A.
   George, Joshy
   Tothill, Richard W.
   Ioculano, Kylie
   Kowalczyk, Adam
   Mitchell, Catherine
   Lade, Stephen
   Tan, Patrick
   Haviv, Izhak
   Boussioutas, Alex
TI A Signature Predicting Poor Prognosis in Gastric and Ovarian Cancer
   Represents a Coordinated Macrophage and Stromal Response
SO CLINICAL CANCER RESEARCH
LA English
DT Article
ID GENOME-WIDE ASSOCIATION; GENE-EXPRESSION SIGNATURE; NF-KAPPA-B;
   TRANSCRIPTIONAL PROGRAM; FUNCTIONAL POLYMORPHISM; TUMOR
   MICROENVIRONMENT; CHRONIC INFLAMMATION; FIBROBLASTS; CARCINOMA; DISTINCT
AB Purpose: Gene-expression profiling has revolutionized the way we think about cancer and confers the ability to observe the synchronous expression of thousands of genes. The use of putative genome-level expression profiles has allowed biologists to observe the complex interactions of genes that constitute recognized biologic pathways. We used gastric and ovarian datasets to identify gene-expression signatures and determine any functional significance.
   Experimental Design: Microarray data of 94-tumor and 45-benign samples derived from patients with gastric cancer were interrogated using Hierarchical Ordered Partitioning and Collapsing Hybrid analysis identifying clusters of coexpressed genes. Clusters were further characterized with respect to biologic significance, gene ontology, and ability to discriminate between normal and tumor tissue. Tumor tissues were separated into epithelial and stromal compartments and immunohistochemical analysis performed to further elucidate specific cell lineages expressing genes contained in the signature.
   Results: We identified a "stromal-response" expression signature, highly enriched for inflammatory, extracellular matrix, cytokine, and growth factor proteins. The majority of genes in the signature are expressed in the tumor-associated stroma but were absent in associated premalignant conditions. In gastric cancer, this module almost perfectly differentiates tumor from nonmalignant gastric tissue and hence can be regarded as a highly tumor-specific gene-expression signature.
   Conclusions: We show that these genes are consistently coexpressed across a range of independent gastric datasets as well as other cancer types suggesting a conserved functional role in cancer. In addition, we show that this signature can be a surrogate marker for M2 macrophage activity and has significant prognostic implications in gastric and ovarian high-grade serous cancer. (C) 2014 AACR.
C1 [Busuttil, Rita A.; George, Joshy; Ioculano, Kylie; Haviv, Izhak; Boussioutas, Alex] Peter MacCallum Canc Ctr, Canc Genet & Genom Lab, East Melbourne, Australia.
   [Tothill, Richard W.] Peter MacCallum Canc Ctr, Mol Genom Core Facil, East Melbourne, Australia.
   [Mitchell, Catherine; Lade, Stephen] Peter MacCallum Canc Ctr, Dept Pathol, East Melbourne, Australia.
   [Busuttil, Rita A.; Boussioutas, Alex] Univ Melbourne, Sir Peter MacCallum Dept Oncol, Parkville, Vic 3050, Australia.
   [Busuttil, Rita A.; Boussioutas, Alex] Univ Melbourne, Royal Melbourne Hosp, Dept Med, Parkville, Vic 3050, Australia.
   [Kowalczyk, Adam] Univ Melbourne, Natl ICT Australia NICTA, Parkville, Vic 3050, Australia.
   [Haviv, Izhak] Univ Melbourne, Dept Pathol, Parkville, Vic 3050, Australia.
   [Tan, Patrick] Natl Univ Singapore, Canc & Stem Cell Biol Program, Duke NUS Grad Med Sch, Singapore 117548, Singapore.
   [Tan, Patrick] Natl Univ Singapore, Natl Canc Ctr, Singapore 117548, Singapore.
   [Tan, Patrick] Natl Univ Singapore, Canc Sci Inst Singapore, Singapore 117548, Singapore.
   [Tan, Patrick] Genome Inst Singapore, Singapore, Singapore.
   [Haviv, Izhak] Bar Ilan Univ, Fac Med Galilee, Zfat, Israel.
C3 Peter Maccallum Cancer Center; Peter Maccallum Cancer Center; Peter
   Maccallum Cancer Center; University of Melbourne; Peter Maccallum Cancer
   Center; Melbourne Health; Royal Melbourne Hospital; University of
   Melbourne; University of Melbourne; NICTA; University of Melbourne;
   National University of Singapore; National University of Singapore;
   National Cancer Centre Singapore (NCCS); National University of
   Singapore; Agency for Science Technology & Research (A*STAR); A*STAR -
   Genome Institute of Singapore (GIS); Bar Ilan University
RP Boussioutas, A (通讯作者)，Univ Melbourne, Melbourne Hosp, Parkville, Vic 3050, Australia.
EM alex.boussioutas@petermac.org
RI Busuttil, Rita/I-1717-2013; George, Joshy/K-4841-2019; Tothill,
   Richard/C-1860-2015; Haviv, Izhak/E-3782-2015
OI Tothill, Richard William/0000-0003-4522-1184; Boussioutas,
   Alex/0000-0002-8109-6897
FU NHMRC [288714]; National ICT Australia (NICTA); Australian Government;
   Australian Research Council
FX This work was supported by the NHMRC (grant 288714), A. Kowalczyk was
   financially supported by National ICT Australia (NICTA), which is funded
   by the Australian Government through the Department of Communications
   and the Australian Research Council through the ICT Centre of Excellence
   Program.
CR Alizadeh AA, 2000, NATURE, V403, P503, DOI 10.1038/35000501
   Allinen M, 2004, CANCER CELL, V6, P17, DOI 10.1016/j.ccr.2004.06.010
   Balkwill F, 2001, LANCET, V357, P539, DOI 10.1016/S0140-6736(00)04046-0
   Bamberger ES, 2002, J CLIN PATHOL-MOL PA, V55, P348, DOI 10.1136/mp.55.6.348
   Bhattacharjee A, 2001, P NATL ACAD SCI USA, V98, P13790, DOI 10.1073/pnas.191502998
   Biswas SK, 2006, BLOOD, V107, P2112, DOI 10.1182/blood-2005-01-0428
   Boussioutas A, 2003, CANCER RES, V63, P2569
   Canna K, 2005, BRIT J CANCER, V92, P651, DOI 10.1038/sj.bjc.6602419
   Chang HY, 2005, P NATL ACAD SCI USA, V102, P3738, DOI 10.1073/pnas.0409462102
   Chen X, 2003, MOL BIOL CELL, V14, P3208, DOI 10.1091/mbc.e02-12-0833
   Cho JY, 2011, CLIN CANCER RES, V17, P1850, DOI 10.1158/1078-0432.CCR-10-2180
   Comito G., 2013, ONCOGENE
   Conway T, 2012, BIOINFORMATICS, V28, pI172, DOI 10.1093/bioinformatics/bts236
   Cui JA, 2011, PLOS ONE, V6, DOI 10.1371/journal.pone.0017819
   Easton DF, 2007, NATURE, V447, P1087, DOI 10.1038/nature05887
   Eisen MB, 1998, P NATL ACAD SCI USA, V95, P14863, DOI 10.1073/pnas.95.25.14863
   Gonda TA, 2009, CELL CYCLE, V8, P2005, DOI 10.4161/cc.8.13.8985
   Hanahan D, 2000, CELL, V100, P57, DOI 10.1016/S0092-8674(00)81683-9
   Hanahan D, 2011, CELL, V144, P646, DOI 10.1016/j.cell.2011.02.013
   Haviv I, 2009, CELL CYCLE, V8, P589, DOI 10.4161/cc.8.4.7669
   Hong Y, 2007, CLIN CANCER RES, V13, P1107, DOI 10.1158/1078-0432.CCR-06-1633
   Huang SY, 2002, J NATL CANCER I, V94, P1134
   Hunter DJ, 2007, NAT GENET, V39, P870, DOI 10.1038/ng2075
   Iyer VR, 1999, SCIENCE, V283, P83, DOI 10.1126/science.283.5398.83
   Kalluri R, 2006, NAT REV CANCER, V6, P392, DOI 10.1038/nrc1877
   Karin M, 2006, CELL, V124, P823, DOI 10.1016/j.cell.2006.02.016
   Karnoub AE, 2007, NATURE, V449, P557, DOI 10.1038/nature06188
   Kraman M, 2010, SCIENCE, V330, P827, DOI 10.1126/science.1195300
   Lenz G, 2008, NEW ENGL J MED, V359, P2313, DOI 10.1056/NEJMoa0802885
   Lewis CE, 2006, CANCER RES, V66, P605, DOI 10.1158/0008-5472.CAN-05-4005
   Mantovani A, 2008, NATURE, V454, P436, DOI 10.1038/nature07205
   Novak P, 2006, CANCER RES, V66, P10664, DOI 10.1158/0008-5472.CAN-06-2761
   Olumi AF, 1999, CANCER RES, V59, P5002
   Ooi CH, 2009, PLOS GENET, V5, DOI 10.1371/journal.pgen.1000676
   Orimo A, 2006, CELL CYCLE, V5, P1597, DOI 10.4161/cc.5.15.3112
   Perou CM, 2000, NATURE, V406, P747, DOI 10.1038/35021093
   Pikarsky E, 2004, NATURE, V431, P461, DOI 10.1038/nature02924
   Pollard KS, HOPACH HIERARCHICAL
   Purdom E, 2013, GENET RES, V95, P14, DOI 10.1017/S0016672313000013
   Salomonis N, 2005, GENOME BIOL, V6, DOI 10.1186/gb-2005-6-2-r12
   Shahbazi M, 2002, LANCET, V359, P397, DOI 10.1016/S0140-6736(02)07600-6
   Shi F, 2010, BMC BIOINFORMATICS, V11, DOI 10.1186/1471-2105-11-477
   Shibata W, 2008, CANCER RES, V68, P5031, DOI 10.1158/0008-5472.CAN-07-6332
   Subramanian A, 2005, P NATL ACAD SCI USA, V102, P15545, DOI 10.1073/pnas.0506580102
   Takeno A, 2008, BRIT J CANCER, V99, P1307, DOI 10.1038/sj.bjc.6604682
   Tanabe KK, 2008, JAMA-J AM MED ASSOC, V299, P53, DOI 10.1001/jama.2007.65
   Thomas G, 2008, NAT GENET, V40, P310, DOI 10.1038/ng.91
   Tothill RW, 2008, CLIN CANCER RES, V14, P5198, DOI 10.1158/1078-0432.CCR-08-0196
   Wu YH, 2013, GUT, V62, P1100, DOI 10.1136/gutjnl-2011-301373
   Wyckoff J, 2004, CANCER RES, V64, P7022, DOI 10.1158/0008-5472.CAN-04-1449
   Wyckoff JB, 2007, CANCER RES, V67, P2649, DOI 10.1158/0008-5472.CAN-06-1823
   Yamada Y, 2008, CANCER SCI, V99, P2193, DOI 10.1111/j.1349-7006.2008.00935.x
   Zhang L, 2003, NEW ENGL J MED, V348, P203, DOI 10.1056/NEJMoa020177
   Zhou Y, 2008, EUR J CANCER, V44, P2648, DOI 10.1016/j.ejca.2008.07.017
NR 54
TC 62
Z9 64
U1 0
U2 17
PU AMER ASSOC CANCER RESEARCH
PI PHILADELPHIA
PA 615 CHESTNUT ST, 17TH FLOOR, PHILADELPHIA, PA 19106-4404 USA
SN 1078-0432
EI 1557-3265
J9 CLIN CANCER RES
JI Clin. Cancer Res.
PD MAY 15
PY 2014
VL 20
IS 10
BP 2761
EP 2772
DI 10.1158/1078-0432.CCR-13-3049
PG 12
WC Oncology
WE Science Citation Index Expanded (SCI-EXPANDED)
SC Oncology
GA AI2WU
UT WOS:000336720200027
PM 24658156
OA Green Submitted, Bronze
DA 2024-11-10
ER

PT J
AU Oronsky, B
   Scribner, C
   Aggarwal, R
   Cabrales, P
AF Oronsky, Bryan
   Scribner, Curtis
   Aggarwal, Rahul
   Cabrales, Pedro
TI RRx-001 protects normal tissues but not tumors via Nrf2 induction and
   Bcl-2 inhibition
SO JOURNAL OF CANCER RESEARCH AND CLINICAL ONCOLOGY
LA English
DT Article
DE Radioprotection; Chemoprotection; Nrf2; Bcl-2; RRx-001
ID ANTICANCER AGENT
AB BackgroundRRx-001, a minimally toxic next-generation checkpoint inhibitor that targets myeloid suppressor cells in the tumor microenvironment, has also been shown to protect normal tissues from the cytotoxic effects of chemotherapy and radiation. The following experiments were carried out to determine whether the cytoprotective functions of RRx-001 in normal cells were operative in tumor cells.DesignThe effects of RRx-001 on normal cells, and ovarian cancer A2780 and UWB1 cells were evaluated with a colony-forming assay. Western blot densitometry was used to measure Nrf2 nuclear translocation in Caco2 cells after exposure to RRx-001. Following incubation with RRx-001, levels of the antioxidant, NQO1, were determined in Caco2 cells by measuring absorbance over 300 min at 440 nm. RRx-001-mediated cytotoxicity in HCT-116 colorectal cancer cells was evaluated with an MTT assay. In addition, the effect of RRx-001 incubation on the protein expression of Nrf2, PARP, cleaved PARP, procaspases 3, 8, and 9, Bcl-2, and Bax in HCT-116 colorectal cells was determined by western blot analysis.ResultsRRx-001 is demonstrated to induce Nrf2 in normal tissues, mediating protection, and to downregulate the Nrf2-controlled antiapoptotic target gene, B-cell lymphoma 2 (Bcl-2) in tumors, mediating cytotoxicity.ConclusionThrough Nrf2 induction in normal cells and inhibition of Bcl-2 in tumor cells, RRx-001 selectively protects normal cells against lethality in normal cells, but induces apoptosis in tumor cells.
C1 [Oronsky, Bryan; Scribner, Curtis] EpicentRx Inc, 4445 Eastgate Mall,Suite 200, San Diego, CA 92121 USA.
   [Aggarwal, Rahul] UCSF, Helen Diller Comprehens Canc Ctr, Box 1711, San Francisco, CA 94143 USA.
   [Cabrales, Pedro] Univ Calif San Diego, Dept Bioengn, 9500 Gilman Dr, San Diego, CA 92093 USA.
C3 University of California System; University of California San Francisco;
   UCSF Medical Center; UCSF Helen Diller Family Comprehensive Cancer
   Center; University of California System; University of California San
   Diego
RP Oronsky, B (通讯作者)，EpicentRx Inc, 4445 Eastgate Mall,Suite 200, San Diego, CA 92121 USA.
EM boronsky@epicentrx.com
RI Cabrales, Pedro/A-1930-2014; Oronsky, Bryan/IST-0578-2023
CR Cabrales P, 2017, EXPERT REV HEMATOL, V10, P575, DOI 10.1080/17474086.2017.1324779
   Das DS, 2016, LEUKEMIA, V30, P2187, DOI 10.1038/leu.2016.96
   Das DS., 2014, BLOOD, V124, P4712, DOI [10.1182/blood.V124.21.4712.4712, DOI 10.1182/BLOOD.V124.21.4712.4712]
   de la Vega MR, 2018, CANCER CELL, V34, P21, DOI 10.1016/j.ccell.2018.03.022
   Goel A, 2010, NUTR CANCER, V62, P919, DOI 10.1080/01635581.2010.509835
   Grossman R, 2013, WORLD NEUROSURG, V80, P284, DOI 10.1016/j.wneu.2011.09.055
   Hemann MT, 2006, CELL DEATH DIFFER, V13, P1256, DOI 10.1038/sj.cdd.4401962
   Itoh K, 2003, GENES CELLS, V8, P379, DOI 10.1046/j.1365-2443.2003.00640.x
   Koukourakis MI, 2003, SEMIN ONCOL, V30, P18, DOI 10.1053/j.seminoncol.2003.11.014
   LIND C, 1990, METHOD ENZYMOL, V186, P287
   Ning SC, 2015, ONCOTARGET, V6, P21547, DOI 10.18632/oncotarget.4249
   Ning SC, 2012, CANCER RES, V72, P2600, DOI 10.1158/0008-5472.CAN-11-2303
   Niture SK, 2012, J BIOL CHEM, V287, P9873, DOI 10.1074/jbc.M111.312694
   O'Connell MA, 2015, BIOCHEM SOC T, V43, P687, DOI 10.1042/BST20150069
   Oronsky B, 2017, J CANCER RES CLIN, V143, P1671, DOI 10.1007/s00432-017-2416-4
   Oronsky B, 2017, EXPERT OPIN INV DRUG, V26, P109, DOI 10.1080/13543784.2017.1268600
   Raghunand N, 2017, ONCOTARGET, V8, P102511, DOI 10.18632/oncotarget.18455
   Vomund S, 2017, INT J MOL SCI, V18, DOI 10.3390/ijms18122772
   Zhao HJ, 2015, ONCOTARGET, V6, P43172, DOI 10.18632/oncotarget.6526
NR 19
TC 9
Z9 10
U1 0
U2 8
PU SPRINGER
PI NEW YORK
PA 233 SPRING ST, NEW YORK, NY 10013 USA
SN 0171-5216
EI 1432-1335
J9 J CANCER RES CLIN
JI J. Cancer Res. Clin. Oncol.
PD AUG
PY 2019
VL 145
IS 8
BP 2045
EP 2050
DI 10.1007/s00432-019-02958-4
PG 6
WC Oncology
WE Science Citation Index Expanded (SCI-EXPANDED)
SC Oncology
GA IL9KX
UT WOS:000477604700010
PM 31250159
DA 2024-11-10
ER

PT J
AU Shi, SJ
   Tao, LL
   Song, HZ
   Chen, LB
   Huang, GC
AF Shi, Shujing
   Tao, Leilei
   Song, Haizhu
   Chen, Longbang
   Huang, Guichun
TI Synergistic antitumor effect of combining metronomic chemotherapy with
   adoptive cell immunotherapy in nude mice
SO APMIS
LA English
DT Article
DE Adoptive CIK cell transfer; antiangiogenesis therapy; metronomic
   paclitaxel; vascular normalization; hypoxia; endothelial cell adhesion
   molecule
ID INDUCED KILLER-CELLS; HUMAN BREAST-CANCER; OVARIAN-CANCER; TUMOR
   MICROENVIRONMENT; LUNG-CANCER; PACLITAXEL; COMBINATION; THERAPY;
   ANGIOGENESIS; CARBOPLATIN
AB Adoptive cell immunotherapy with cytokine-induced killer cell (CIK cell) represents a promising non-toxic anticancer therapy. However, the clinical efficacy of CIK cells is limited because of abnormal tumor vasculature. Metronomic chemotherapy shows promising anticancer activity by its potential antiangiogenic effect and reduced toxicity. We hypothesized that metronomic chemotherapy with paclitaxel could improve the antitumor effect of adoptive CIK cell immunotherapy. Mice health status was analyzed by measuring mice weight and observing mice behavior. Immunohistochemistry was used to investigate the recruitment of CIK cells, the expression of endothelial cell molecules, as well as the hypoxic tumor area. Metronomic paclitaxel synergized with adoptive CIK cell immunotherapy to inhibit the growth of non-small cell lung cancer (NSCLC). Metronomic paclitaxel reduced hypoxic tumor area and increased CIK cell infiltration. Hypoxia impeded the adhesion of CIK cells and reduced the expression of endothelial cell adhesion molecules. In vivo studies demonstrated that more CIK cells were found in endothelial cell adhesion molecules high expressed area. Our study provides a new rationale for combining metronomic chemotherapy with adoptive cell immunotherapy in the treatment of xenograft NSCLC tumors in immunodeficient mice. Further clinical trials integrating translational research are necessary to better evaluate the clinical benefit of this promising approach.
C1 [Shi, Shujing; Tao, Leilei; Song, Haizhu; Chen, Longbang; Huang, Guichun] Nanjing Univ, Sch Med, Jinling Hosp, Dept Med Oncol, Nanjing 210008, Jiangsu, Peoples R China.
C3 Nanjing University
RP Chen, LB (通讯作者)，Nanjing Univ, Sch Med, Jinling Hosp, Dept Med Oncol, Nanjing 210008, Jiangsu, Peoples R China.
EM dr.chenlb@nju.edu.cn; huangguichun@nju.edu.cn
FU National Natural Science Foundation of China [81101739]; China
   International Medical Foundation [CIMF-F-H001-023]
FX The work was supported by National Natural Science Foundation of China
   (No. 81101739) and China International Medical Foundation
   (CIMF-F-H001-023). The funders had no role in study design, data
   collection and analysis, decision to publish, or preparation of the
   manuscript. The authors thank Dr. Miguel Sainz Jaspeado for critical
   reading of the manuscript.
CR Albertsson P, 2006, ACTA ONCOL, V45, P144, DOI 10.1080/02841860500417486
   [Anonymous], CA CANC J CLIN
   Biswas S, 2013, CANCER LETT, V335, P191, DOI 10.1016/j.canlet.2013.02.020
   Chen J, 2012, CANCER BIOTHER RADIO, V27, P210, DOI 10.1089/cbr.2011.1116
   Chou TC, 2010, CANCER RES, V70, P440, DOI 10.1158/0008-5472.CAN-09-1947
   Chouaib S, 2012, FRONT IMMUNOL, V3, DOI 10.3389/fimmu.2012.00021
   Corzo CA, 2010, J EXP MED, V207, P2439, DOI 10.1084/jem.20100587
   Damber JE, 2006, CANCER CHEMOTH PHARM, V58, P354, DOI 10.1007/s00280-005-0163-8
   Dougan M, 2009, ANNU REV IMMUNOL, V27, P83, DOI 10.1146/annurev.immunol.021908.132544
   Foy KC, 2012, ONCOIMMUNOLOGY, V1, P1004, DOI 10.4161/onci.21057
   Griffioen AW, 2008, CANCER IMMUNOL IMMUN, V57, P1553, DOI 10.1007/s00262-008-0524-3
   Hashimoto K, 2010, MOL CANCER THER, V9, P996, DOI 10.1158/1535-7163.MCT-09-0960
   Hongeng S, 2003, INT J HEMATOL, V77, P175, DOI 10.1007/BF02983217
   Hoogsteen IJ, 2007, CLIN ONCOL-UK, V19, P385, DOI 10.1016/j.clon.2007.03.001
   Horwitz Susan Band, 1993, Journal of the National Cancer Institute Monographs, V0, P55
   Isonishi S, 2013, J GYNECOL ONCOL, V24, P154, DOI 10.3802/jgo.2013.24.2.154
   Jain RK, 2005, SCIENCE, V307, P58, DOI 10.1126/science.1104819
   Jemal A, 2008, CA-CANCER J CLIN, V58, P71, DOI 10.3322/CA.2007.0010
   Jiang HC, 2010, CANCER INVEST, V28, P74, DOI 10.3109/07357900902744510
   Jiang J, 2012, INT J CLIN ONCOL, V1, P1004
   Jiménez B, 2013, ORAL ONCOL, V49, P182, DOI 10.1016/j.oraloncology.2012.09.003
   Kerbel RS, 2003, CANCER BIOL THER, V2, pS134
   Kerbel RS, 2004, NAT REV CANCER, V4, P423, DOI 10.1038/nrc1369
   Kim H, 2008, MOL THER, V16, P599, DOI 10.1038/sj.mt.6300391
   Klement G, 2002, CLIN CANCER RES, V8, P221
   Kumar S, 2010, INT J WOMENS HEALTH, V2, P411, DOI 10.2147/IJWH.S7012
   Lee CT, 2010, INT J HYPERTHER, V26, P232, DOI 10.3109/02656731003601745
   Lewis JS, 2000, J PATHOL, V192, P150, DOI 10.1002/1096-9896(2000)9999:9999<::AID-PATH687>3.0.CO;2-G
   Ley K, 2007, NAT REV IMMUNOL, V7, P678, DOI 10.1038/nri2156
   Lum LG, 1999, CA-CANCER J CLIN, V49, P74, DOI 10.3322/canjclin.49.2.74
   Mekhail Tarek M, 2002, Expert Opin Pharmacother, V3, P755
   Murdoch C, 2004, BLOOD, V104, P2224, DOI 10.1182/blood-2004-03-1109
   Overgaard J, 2011, RADIOTHER ONCOL, V100, P22, DOI 10.1016/j.radonc.2011.03.004
   Patel AR, 2013, PHARM RES-DORDR, V30, P1435, DOI 10.1007/s11095-013-0984-9
   Rettinger E, 2012, CYTOTHERAPY, V14, P91, DOI 10.3109/14653249.2011.613931
   Rolny C, 2011, CANCER CELL, V19, P31, DOI 10.1016/j.ccr.2010.11.009
   ROWINSKY EK, 1992, SEMIN ONCOL, V19, P646
   Shi SJ, 2013, PLOS ONE, V8, DOI 10.1371/journal.pone.0065757
   Smoter M, 2013, J EXP CLIN CANC RES, V32, DOI 10.1186/1756-9966-32-25
   Sobrevia L, 2011, PLACENTA, V32, pS159, DOI 10.1016/j.placenta.2010.12.011
   Socinski Mark A, 2012, Clin Adv Hematol Oncol, V10, P1
   Sonke GS, 2013, BREAST J, V19, P419, DOI 10.1111/tbj.12124
   Velde EAT, 2002, BRIT J SURG, V89, P1302, DOI 10.1046/j.1365-2168.2002.02183.x
   Yang L, 2005, BLOOD, V106, P584, DOI 10.1182/blood-2004-12-4942
   Yang MX, 2010, IMMUNOL CELL BIOL, V88, P165, DOI 10.1038/icb.2009.77
   Yu JP, 2011, CANCER BIOTHER RADIO, V26, P485, DOI 10.1089/cbr.2010.0927
   Zhan M, 2009, ANTI-CANCER DRUG, V20, P355, DOI 10.1097/CAD.0b013e3283299f36
NR 47
TC 7
Z9 7
U1 0
U2 17
PU WILEY
PI HOBOKEN
PA 111 RIVER ST, HOBOKEN 07030-5774, NJ USA
SN 0903-4641
EI 1600-0463
J9 APMIS
JI APMIS
PD MAY
PY 2014
VL 122
IS 5
BP 380
EP 391
DI 10.1111/apm.12235
PG 12
WC Immunology; Microbiology; Pathology
WE Science Citation Index Expanded (SCI-EXPANDED)
SC Immunology; Microbiology; Pathology
GA AF7WF
UT WOS:000334925100003
PM 24628659
DA 2024-11-10
ER

PT J
AU Das, M
   Law, S
AF Das, Madhurima
   Law, Sujata
TI Role of tumor microenvironment in cancer stem cell chemoresistance and
   recurrence
SO INTERNATIONAL JOURNAL OF BIOCHEMISTRY & CELL BIOLOGY
LA English
DT Article
DE Cancer stem cell; Chemoresistance; Tumor microenvironment; Cytokines;
   Signaling pathways
ID HYPOXIA-INDUCIBLE FACTORS; SIDE-POPULATION CELLS; PANCREATIC-CANCER;
   SUPPRESSOR-CELLS; HEPATOCELLULAR-CARCINOMA; BREAST-CANCER; ABC
   TRANSPORTERS; INITIATING CELLS; GASTRIC-CANCER; OVARIAN-CANCER
AB Chemoresistance to the anticancer therapy is the main challenge for the recurrence of cancer and it is responsible for treatment failure and unfavorable clinical outcome. Understanding the mechanisms of chemoresistance in cancer would help to predict disease progression, develop new therapies and personalize systemic therapy. In the last few decades, cancer stem cells (CSC) have proven to play a key role in tumor initiation and may also act as a key factor for chemoresistance and recurrence of the disease following chemotherapy. Resistance to anticancer therapy in patients has been attributed towards a number of factors controlling the sternness character of the cancer stem cells which leads to therapeutic resistance.
   Accumulating evidences show that the bone marrow (BM) niche is critical to the maintenance and retention of cancer stem cells. Undeniably, stromal cells within the BM niche provide a sanctuary where different signaling pathways and cell-cell interaction gives a protective nature to the diseased condition, and thereby evade chemotherapy-induced death.
   In this review we have tried to highlight the factors which have important role in chemoresistance and are associated with bone marrow microenvironment. We have also discussed about the recent progresses regarding CSC-targeted therapies to throw light toward developing more effective therapeutic strategies to eradicate cancer in the patients concerned.
C1 [Das, Madhurima; Law, Sujata] Calcutta Sch Trop Med, Dept Biochem & Med Biotechnol, Stem Cell Res & Applicat Unit, CR Ave, Kolkata 700073, W Bengal, India.
C3 Calcutta School of Tropical Medicine (CSTM)
RP Law, S (通讯作者)，Calcutta Sch Trop Med, Dept Biochem & Med Biotechnol, Stem Cell Res & Applicat Unit, CR Ave, Kolkata 700073, W Bengal, India.
EM madhurima.dasc@gmail.com; msuj2002@yahoo.co.in
RI DAS, MADHURIMA/AGF-5789-2022; Law, Sujata/JGD-8281-2023
OI DAS, MADHURIMA/0000-0001-7515-3632; Law, Sujata/0000-0002-2115-7440
FU Department of Biotechnology, Government of West Bengal [124 (A)-BT
   (Estt)/RD-3/12]
FX We are thankful to the Department of Biotechnology, Government of West
   Bengal(Sanction No.124 (A)-BT (Estt)/RD-3/12dt.27.2.13) for their
   sponsorship. We are also grateful to the Director of the Calcutta School
   of Tropical Medicine (Kolkata).
CR Adjei IM, 2015, J FUNCT BIOMATER, V6, P81, DOI 10.3390/jfb6010081
   Allen MD, 2015, INT J ONCOL, V47, P797, DOI 10.3892/ijo.2015.3075
   [Anonymous], BREAST CANC RES
   [Anonymous], [No title captured]
   Aponte PM, 2017, STEM CELLS INT, V2017, DOI 10.1155/2017/5619472
   Balkwill FR, 2012, J CELL SCI, V125, P5591, DOI 10.1242/jcs.116392
   Bar EE, 2010, AM J PATHOL, V177, P1491, DOI 10.2353/ajpath.2010.091021
   Barnawi R, 2016, STEM CELLS, V34, P2799, DOI 10.1002/stem.2473
   BASILICO C, 1992, ADV CANCER RES, V59, P115, DOI 10.1016/S0065-230X(08)60305-X
   Basu Sayon, 2016, F1000Res, V5, DOI 10.12688/f1000research.7579.1
   Biswas SK, 2008, J IMMUNOL, V180, P2011, DOI 10.4049/jimmunol.180.4.2011
   Bonnet D, 1997, NAT MED, V3, P730, DOI 10.1038/nm0797-730
   Brandau S, 2013, SEMIN IMMUNOPATHOL, V35, P163, DOI 10.1007/s00281-012-0344-6
   Cabrera MC, 2015, WORLD J STEM CELLS, V7, P27, DOI 10.4252/wjsc.v7.i1.27
   Calon A, 2012, CANCER CELL, V22, P571, DOI 10.1016/j.ccr.2012.08.013
   Carlson LM, 2013, ONCOIMMUNOLOGY, V2, DOI 10.4161/onci.23618
   Chanmee T, 2016, CANCER LETT, V375, P20, DOI 10.1016/j.canlet.2016.02.031
   Chau WK, 2013, ONCOGENE, V32, P2767, DOI 10.1038/onc.2012.290
   Choy L, 2017, CANCER RES, V77, P1439, DOI 10.1158/0008-5472.CAN-16-1022
   Clement V, 2007, CURR BIOL, V17, P165, DOI 10.1016/j.cub.2006.11.033
   Colvin ME, 1999, CURR PHARM DESIGN, V5, P645
   Crowder Spencer W, 2014, Curr Pathobiol Rep, V2, P33
   Culig Z, 2011, BBA-MOL CELL RES, V1813, P308, DOI 10.1016/j.bbamcr.2010.12.010
   Dalerba P, 2007, ANNU REV MED, V58, P267, DOI 10.1146/annurev.med.58.062105.204854
   Dean M, 2001, GENOME RES, V11, P1156, DOI 10.1101/gr.GR-1649R
   DeNardo DG, 2011, CANCER DISCOV, V1, P54, DOI 10.1158/2159-8274.CD-10-0028
   Diaz-Montero CM, 2009, CANCER IMMUNOL IMMUN, V58, P49, DOI 10.1007/s00262-008-0523-4
   Díaz-Valdés N, 2011, CANCER RES, V71, P812, DOI 10.1158/0008-5472.CAN-10-2698
   Dimri GP, 2005, CANCER CELL, V7, P505, DOI 10.1016/j.ccr.2005.05.025
   Dontu G, 2004, BREAST CANCER RES, V6, pR605, DOI 10.1186/bcr920
   Eramo A, 2008, CELL DEATH DIFFER, V15, P504, DOI 10.1038/sj.cdd.4402283
   Erez N, 2010, CANCER CELL, V17, P135, DOI 10.1016/j.ccr.2009.12.041
   Esquivel-Velázquez M, 2015, J INTERF CYTOK RES, V35, P1, DOI 10.1089/jir.2014.0026
   Etscheid M, 2004, EUR J CELL BIOL, V82, P597, DOI 10.1078/0171-9335-00349
   Fan X, 2006, CANCER RES, V66, P7445, DOI 10.1158/0008-5472.CAN-06-0858
   Fevr T, 2007, MOL CELL BIOL, V27, P7551, DOI 10.1128/MCB.01034-07
   Flahaut M, 2009, ONCOGENE, V28, P2245, DOI 10.1038/onc.2009.80
   Fletcher JI, 2016, DRUG RESIST UPDATE, V26, P1, DOI 10.1016/j.drup.2016.03.001
   Fletcher JI, 2010, NAT REV CANCER, V10, P147, DOI 10.1038/nrc2789
   Franco SS, 2016, BMC CANCER, V16, DOI 10.1186/s12885-016-2774-3
   Frank NY, 2010, J CLIN INVEST, V120, P41, DOI 10.1172/JCI41004
   Gabitass RF, 2011, CANCER IMMUNOL IMMUN, V60, P1419, DOI 10.1007/s00262-011-1028-0
   Gabrilovich DI, 2009, NAT REV IMMUNOL, V9, P162, DOI 10.1038/nri2506
   Gal H, 2006, LEUKEMIA, V20, P2147, DOI 10.1038/sj.leu.2404401
   Galceran J, 2004, GENE DEV, V18, P2718, DOI 10.1101/gad.1249504
   Gilbertson RJ, 2007, CANCER RES, V67, P5579, DOI 10.1158/0008-5472.CAN-07-0760
   Goel HL, 2013, NAT REV CANCER, V13, P871, DOI 10.1038/nrc3627
   Goldszmid RS, 2003, J IMMUNOL, V171, P5940, DOI 10.4049/jimmunol.171.11.5940
   Gottesman MM, 2002, NAT REV CANCER, V2, P48, DOI 10.1038/nrc706
   Grivennikov SI, 2010, CYTOKINE GROWTH F R, V21, P11, DOI 10.1016/j.cytogfr.2009.11.005
   Hashimoto O, 2011, PATHOBIOLOGY, V78, P181, DOI 10.1159/000325538
   Hassan KA, 2013, CLIN CANCER RES, V19, P1972, DOI 10.1158/1078-0432.CCR-12-0370
   HIGGINS CF, 1992, ANNU REV CELL BIOL, V8, P67, DOI 10.1146/annurev.cellbio.8.1.67
   Höckel M, 2001, JNCI-J NATL CANCER I, V93, P266, DOI 10.1093/jnci/93.4.266
   Howe JR, 1998, SCIENCE, V280, P1086, DOI 10.1126/science.280.5366.1086
   Hu L, 2010, BRIT J CANCER, V102, P1276, DOI 10.1038/sj.bjc.6605626
   Hwang RF, 2008, CANCER RES, V68, P918, DOI 10.1158/0008-5472.CAN-07-5714
   Ikushima H, 2010, NAT REV CANCER, V10, P415, DOI 10.1038/nrc2853
   Ishikawa S, 2004, CLIN CANCER RES, V10, P6579, DOI 10.1158/1078-0432.CCR-04-0272
   Jakowlew SB, 2006, CANCER METAST REV, V25, P435, DOI 10.1007/s10555-006-9006-2
   Justilien V, 2014, CANCER CELL, V25, P139, DOI 10.1016/j.ccr.2014.01.008
   Kahn M, 2014, NAT REV DRUG DISCOV, V13, P513, DOI 10.1038/nrd4233
   Kalluri R, 2006, NAT REV CANCER, V6, P392, DOI 10.1038/nrc1877
   Kang SJ, 2010, IMMUNOBIOLOGY, V215, P153, DOI 10.1016/j.imbio.2009.03.001
   Kawano M, 2015, SCI REP-UK, V5, DOI 10.1038/srep18217
   Kim Mi-Gyeong, 2017, NATL CANC I, V109, DOI [10.1093/jnci/djw186.djw186, DOI 10.1093/JNCI/DJW186.DJW186]
   Kim Y, 2009, CANCER RES, V69, P9271, DOI 10.1158/0008-5472.CAN-09-1605
   Kishimoto T, 2010, INT IMMUNOL, V22, P347, DOI 10.1093/intimm/dxq030
   Klampfer L, 2011, CURR CANCER DRUG TAR, V11, P451, DOI 10.2174/156800911795538066
   Koontongkaew S, 2013, J CANCER, V4, P66, DOI 10.7150/jca.5112
   Korkaya H, 2011, J CLIN INVEST, V121, P3804, DOI 10.1172/JCI57099
   Kyurkchiev Dobroslav, 2014, World J Stem Cells, V6, P552, DOI 10.4252/wjsc.v6.i5.552
   Levental KR, 2009, CELL, V139, P891, DOI 10.1016/j.cell.2009.10.027
   Li L, 2013, OCHSNER J, V13, P109
   Li Z, 2009, CANCER CELL, V15, P501, DOI 10.1016/j.ccr.2009.03.018
   Lin EY, 2006, CANCER RES, V66, P11238, DOI 10.1158/0008-5472.CAN-06-1278
   Liu YP, 2013, CANCER RES, V73, P406, DOI 10.1158/0008-5472.CAN-12-1733
   MacDonald BT, 2009, DEV CELL, V17, P9, DOI 10.1016/j.devcel.2009.06.016
   Majmundar AJ, 2010, MOL CELL, V40, P294, DOI 10.1016/j.molcel.2010.09.022
   Malik R, 2015, TRENDS BIOTECHNOL, V33, P230, DOI 10.1016/j.tibtech.2015.01.004
   Mano Y, 2013, ANN SURG, V258, P301, DOI 10.1097/SLA.0b013e318297ad6b
   Mao Y, 2013, CANCER METAST REV, V32, P303, DOI 10.1007/s10555-012-9415-3
   MATSUSAKA T, 1993, P NATL ACAD SCI USA, V90, P10193, DOI 10.1073/pnas.90.21.10193
   McMillin DW, 2013, NAT REV DRUG DISCOV, V12, P217, DOI 10.1038/nrd3870
   Meacham CE, 2013, NATURE, V501, P328, DOI 10.1038/nature12624
   Mitchem JB, 2013, CANCER RES, V73, P1128, DOI 10.1158/0008-5472.CAN-12-2731
   Moriyama T, 2010, CANCER-AM CANCER SOC, V116, P3357, DOI 10.1002/cncr.25121
   Nishina SI, 2011, ONCOL REP, V26, P523, DOI 10.3892/or.2011.1336
   Noda T, 2009, BRIT J CANCER, V100, P1647, DOI 10.1038/sj.bjc.6605064
   Okada H, 2004, NAT REV CANCER, V4, P592, DOI 10.1038/nrc1412
   Owen Jennifer L, 2013, VASC PHYSL, V4, P1
   Padua D, 2009, CELL RES, V19, P89, DOI 10.1038/cr.2008.316
   Park JT, 2010, AM J PATHOL, V177, P1087, DOI 10.2353/ajpath.2010.100316
   Peddareddigari VG, 2010, CANCER MICROENVIRON, V3, P149, DOI 10.1007/s12307-010-0038-3
   PEKAREK LA, 1995, J EXP MED, V181, P435, DOI 10.1084/jem.181.1.435
   Pellegatta S, 2006, CANCER RES, V66, P10247, DOI 10.1158/0008-5472.CAN-06-2048
   Perkins ND, 2012, NAT REV CANCER, V12, P121, DOI 10.1038/nrc3204
   Plaks V, 2015, CELL STEM CELL, V16, P225, DOI 10.1016/j.stem.2015.02.015
   Polakis P, 2000, GENE DEV, V14, P1837
   Prieto-Vila M, 2017, INT J MOL SCI, V18, DOI 10.3390/ijms18122574
   Quail DF, 2013, NAT MED, V19, P1423, DOI 10.1038/nm.3394
   Rodova M, 2012, PLOS ONE, V7, DOI 10.1371/journal.pone.0046083
   Santilli G, 2013, CLIN CANCER RES, V19, P1116, DOI 10.1158/1078-0432.CCR-12-2528
   Sato N, 2016, CANCER SCI, V107, P569, DOI 10.1111/cas.12913
   Scharenberg CW, 2002, BLOOD, V99, P507, DOI 10.1182/blood.V99.2.507
   Seghezzi G, 1998, J CELL BIOL, V141, P1659, DOI 10.1083/jcb.141.7.1659
   Seruga B, 2008, NAT REV CANCER, V8, P887, DOI 10.1038/nrc2507
   Seymour T, 2015, FRONT ONCOL, V5, DOI 10.3389/fonc.2015.00159
   Shepard HM, 2015, FRONT ONCOL, V5, DOI 10.3389/fonc.2015.00192
   Shree T, 2011, GENE DEV, V25, P2465, DOI 10.1101/gad.180331.111
   Sikandar SS, 2010, CANCER RES, V70, P1469, DOI 10.1158/0008-5472.CAN-09-2557
   Singh BN, 2011, PLOS ONE, V6, DOI 10.1371/journal.pone.0027306
   Singh S, 2012, PLOS ONE, V7, DOI 10.1371/journal.pone.0040021
   Soeda A, 2009, ONCOGENE, V28, P3949, DOI 10.1038/onc.2009.252
   Song Z, 2011, PLOS ONE, V6, DOI 10.1371/journal.pone.0017687
   Srivastava MK, 2012, PLOS ONE, V7, DOI 10.1371/journal.pone.0040677
   Steg AD, 2012, CLIN CANCER RES, V18, P869, DOI 10.1158/1078-0432.CCR-11-2188
   Su SC, 2014, CANCER CELL, V25, P605, DOI 10.1016/j.ccr.2014.03.021
   Takebe N, 2015, NAT REV CLIN ONCOL, V12, P445, DOI 10.1038/nrclinonc.2015.61
   Tatarek J, 2011, BLOOD, V118, P1579, DOI 10.1182/blood-2010-08-300343
   Teitz-Tennenbaum S, 2012, ONCOIMMUNOLOGY, V1, P1401, DOI 10.4161/onci.21026
   Thorne CA, 2010, NAT CHEM BIOL, V6, P829, DOI 10.1038/NCHEMBIO.453
   Tian MZ, 2011, CELL SIGNAL, V23, P951, DOI 10.1016/j.cellsig.2010.10.015
   Togo Shinsaku, 2013, Cancers (Basel), V5, P149, DOI 10.3390/cancers5010149
   Tokumaru Y, 2000, CANCER LETT, V150, P15, DOI 10.1016/S0304-3835(99)00371-7
   Uraguchi M, 2004, J DENT RES, V83, P327, DOI 10.1177/154405910408300411
   Varjosalo M, 2008, GENE DEV, V22, P2454, DOI 10.1101/gad.1693608
   Vaupel P, 2004, ONCOLOGIST, V9, P4, DOI 10.1634/theoncologist.9-90005-4
   Vik-Mo EO, 2013, CANCER IMMUNOL IMMUN, V62, P1499, DOI 10.1007/s00262-013-1453-3
   von Ahrens D, 2017, J HEMATOL ONCOL, V10, DOI 10.1186/s13045-017-0448-5
   Waldner MJ, 2012, EXPERT OPIN THER TAR, V16, P5, DOI 10.1517/14728222.2011.641951
   Wang F, 2016, J CANCER, V7, P408, DOI 10.7150/jca.13305
   Whatcott CJ, 2011, CANCER DISCOV, V1, P291, DOI 10.1158/2159-8290.CD-11-0136
   Whiteside TL, 2008, ONCOGENE, V27, P5904, DOI 10.1038/onc.2008.271
   Wijgerde M, 2005, ENDOCRINOLOGY, V146, P3558, DOI 10.1210/en.2005-0311
   Wu Y, 2010, NATURE, V464, P1052, DOI 10.1038/nature08878
   Xin XH, 2001, AM J PATHOL, V158, P1111, DOI 10.1016/S0002-9440(10)64058-8
   Xiong G.F., 2016, J CANCER METAS TREAT, V2, P357, DOI [10.20517/2394-4722.2016.08, DOI 10.20517/2394-4722.2016.08]
   Xu M, 2015, CANCER LETT, V369, P124, DOI 10.1016/j.canlet.2015.08.005
   Yang W, 2008, CANCER RES, V68, P4287, DOI 10.1158/0008-5472.CAN-07-6691
   Yao J, 2011, SWISS MED WKLY, V141, DOI 10.4414/smw.2011.13208
   Yilmaz M, 2009, CANCER METAST REV, V28, P15, DOI 10.1007/s10555-008-9169-0
   Yin Tao, 2014, PLOS ONE, DOI [10.1371/journal.pone, DOI 10.1371/JOURNAL.PONE]
   Yin Y, 2017, CLIN CANCER RES, V23, P6, DOI 10.1158/1078-0432.CCR-16-2400
   Yoon C, 2014, CLIN CANCER RES, V20, P3974, DOI 10.1158/1078-0432.CCR-14-0011
   Yun JI, 2012, ARCH PHARM RES, V35, P1317, DOI 10.1007/s12272-012-0801-8
   Zhang XHF, 2013, CELL, V154, P1060, DOI 10.1016/j.cell.2013.07.036
   Zhao JH, 2016, PHARMACOL THERAPEUT, V160, P145, DOI 10.1016/j.pharmthera.2016.02.008
   Zhong Y, 2016, ONCOTARGETS THER, V9, P6885, DOI 10.2147/OTT.S109606
   Zhou J, 2008, WORLD J GASTROENTERO, V14, P925, DOI 10.3748/wjg.14.925
   Zhou SL, 2016, GASTROENTEROLOGY, V150, P1646, DOI 10.1053/j.gastro.2016.02.040
   Zhou Yan, 2017, STEM CELLS INT, V2017, P1, DOI DOI 10.1109/IWQ0S.2017.7969118
   Zhu TS, 2011, CANCER RES, V71, P6061, DOI 10.1158/0008-5472.CAN-10-4269
NR 153
TC 55
Z9 62
U1 0
U2 14
PU PERGAMON-ELSEVIER SCIENCE LTD
PI OXFORD
PA THE BOULEVARD, LANGFORD LANE, KIDLINGTON, OXFORD OX5 1GB, ENGLAND
SN 1357-2725
EI 1878-5875
J9 INT J BIOCHEM CELL B
JI Int. J. Biochem. Cell Biol.
PD OCT
PY 2018
VL 103
BP 115
EP 124
DI 10.1016/j.biocel.2018.08.011
PG 10
WC Biochemistry & Molecular Biology; Cell Biology
WE Science Citation Index Expanded (SCI-EXPANDED)
SC Biochemistry & Molecular Biology; Cell Biology
GA GW6UW
UT WOS:000447100000013
PM 30153480
DA 2024-11-10
ER

PT J
AU Onda, N
   Kemmochi, S
   Morita, R
   Ishihara, Y
   Shibutani, M
AF Onda, Nobuhiko
   Kemmochi, Sayaka
   Morita, Reiko
   Ishihara, Yasushige
   Shibutani, Makoto
TI <i>In Vivo</i> Imaging of Tissue-Remodeling Activity Involving
   Infiltration of Macrophages by a Systemically Administered
   Protease-Activatable Probe in Colon Cancer Tissues
SO TRANSLATIONAL ONCOLOGY
LA English
DT Article
ID CATHEPSIN-B; CYSTEINE CATHEPSINS; OVARIAN-CANCER; TUMOR
   MICROENVIRONMENT; INVASION; PROGRESSION; EXPRESSION; ENDOSCOPY; MODEL;
   RATS
AB This study evaluated the detection of tumors using in vivo imaging with a commercially available and systemically administered protease-activatable fluorescent probe, ProSense. To this end, we analyzed the delivery and uptake of ProSense as well as the target protease and its cellular source in a mouse xenograft tumor model. In vivo and ex vivo multiwavelength imaging revealed that ProSense signals accumulated within tumors, with preferential distribution in the vascular leakage area that correlates with vasculature development at the tumor periphery. Immunohistochemically, cathepsin B, which is targeted by ProSense, was specifically localized in macrophages. The codistribution of tenascin C immunoreactivity and gelatinase activity provided evidence of tissue-remodeling at the tumor periphery. Furthermore, in situ zymography revealed extracellular ProSense cleavage in such areas. Colocalization of cathepsin B expression and ProSense signals showing reduction by addition of cathepsin B inhibitor was confirmed in cultured macrophage-derived RAW264.7 cells. These results suggest that increased tissue-remodeling activity involving infiltration of macrophages is a mechanism that may be responsible for the tumor accumulation of ProSense signals in our xenograft model. We further confirmed ProSense signals at the tumor margin showing cathepsin B+ macrophage infiltration in a rat colon carcinogenesis model. Together, these data demonstrate that systemically administered protease-activatable probes can effectively detect cancer invasive fronts, where tissue-remodeling activity is high to facilitate neoplastic cell invasion.
C1 [Onda, Nobuhiko; Ishihara, Yasushige] Olympus Corp, Corp R&D Ctr, Hachioji, Tokyo, Japan.
   [Kemmochi, Sayaka; Morita, Reiko; Shibutani, Makoto] Tokyo Univ Agr & Technol, Lab Vet Pathol, Fuchu, Tokyo 1838509, Japan.
   [Kemmochi, Sayaka; Morita, Reiko] Gifu Univ, United Grad Sch Vet Sci, Gifu, Japan.
C3 Olympus Corporation; Tokyo University of Agriculture & Technology; Gifu
   University
RP Shibutani, M (通讯作者)，Tokyo Univ Agr & Technol, Lab Vet Pathol, 3-5-8 Saiwai Cho, Fuchu, Tokyo 1838509, Japan.
EM mshibuta@cc.tuat.ac.jp
RI Shibutani, Makoto/C-2510-2013
CR Baeten J, 2009, NEOPLASIA, V11, P220, DOI 10.1593/neo.08648
   Bogdanov AA, 2002, NEOPLASIA, V4, P228, DOI 10.1038/sj.neo.7900238
   Chuang KH, 2010, MOL CANCER THER, V9, P1903, DOI 10.1158/1535-7163.MCT-09-0899
   Condeelis J, 2006, CELL, V124, P263, DOI 10.1016/j.cell.2006.01.007
   EMMERTBUCK MR, 1994, AM J PATHOL, V145, P1285
   Erreni M, 2011, CANCER MICROENVIRON, V4, P141, DOI 10.1007/s12307-010-0052-5
   Eser S, 2011, P NATL ACAD SCI USA, V108, P9945, DOI 10.1073/pnas.1100890108
   Forssell J, 2007, CLIN CANCER RES, V13, P1472, DOI 10.1158/1078-0432.CCR-06-2073
   Frederiks WM, 2004, J HISTOCHEM CYTOCHEM, V52, P711, DOI 10.1369/jhc.4R6251.2004
   Funovics MA, 2006, GASTROINTEST ENDOSC, V64, P589, DOI 10.1016/j.gie.2006.02.048
   Gocheva V, 2007, CELL CYCLE, V6, P60, DOI 10.4161/cc.6.1.3669
   Gounaris E, 2008, PLOS ONE, V3, DOI 10.1371/journal.pone.0002916
   Habibollahi P, 2012, THERANOSTICS, V2, P227, DOI 10.7150/thno.4088
   Hazen LGM, 2000, J HISTOCHEM CYTOCHEM, V48, P1421, DOI 10.1177/002215540004801012
   Inoue Y, 2008, MOL IMAGING, V7, P21, DOI 10.2310/7290.2008.0003
   KAWAMORI T, 1995, CANCER RES, V55, P4053
   Keller R, 2002, ENDOSCOPY, V34, P801, DOI 10.1055/s-2002-34254
   Kobayashi H, 2010, CHEM REV, V110, P2620, DOI 10.1021/cr900263j
   Kulbe H, 2007, CANCER RES, V67, P585, DOI 10.1158/0008-5472.CAN-06-2941
   Lewis CE, 2006, CANCER RES, V66, P605, DOI 10.1158/0008-5472.CAN-05-4005
   Maeda H, 2010, BIOCONJUGATE CHEM, V21, P797, DOI 10.1021/bc100070g
   Mason SD, 2011, TRENDS CELL BIOL, V21, P228, DOI 10.1016/j.tcb.2010.12.002
   Mérian J, 2012, MOLECULES, V17, P5564, DOI 10.3390/molecules17055564
   Mieog JSD, 2011, BREAST CANCER RES TR, V128, P679, DOI 10.1007/s10549-010-1130-6
   Mito JK, 2012, CANCER-AM CANCER SOC, V118, P5320, DOI 10.1002/cncr.27458
   Mohamed MM, 2006, NAT REV CANCER, V6, P764, DOI 10.1038/nrc1949
   Niebroj-Dobosz I, 2012, CLIN CHIM ACTA, V413, P1516, DOI 10.1016/j.cca.2012.06.011
   Reiser J, 2010, J CLIN INVEST, V120, P3421, DOI 10.1172/JCI42918
   Sheth RA, 2009, GYNECOL ONCOL, V112, P616, DOI 10.1016/j.ygyno.2008.11.018
   Sloane BF, 2005, SEMIN CANCER BIOL, V15, P149, DOI 10.1016/j.semcancer.2004.08.001
   Thurber GM, 2009, PLOS ONE, V4, DOI 10.1371/journal.pone.0008053
   van Dam GM, 2011, NAT MED, V17, P1315, DOI 10.1038/nm.2472
   Vosseler S, 2009, INT J CANCER, V125, P2296, DOI 10.1002/ijc.24589
   WARD JM, 1974, LAB INVEST, V30, P505
   Weissleder R, 1999, NAT BIOTECHNOL, V17, P375, DOI 10.1038/7933
   Weissleder R, 2001, RADIOLOGY, V219, P316, DOI 10.1148/radiology.219.2.r01ma19316
   Wu Y, 2012, CANCER MICROENVIRON, V5, P195, DOI 10.1007/s12307-012-0113-z
   Zinchuk V, 2007, ACTA HISTOCHEM CYTOC, V40, P101, DOI 10.1267/ahc.07002
NR 38
TC 23
Z9 25
U1 0
U2 18
PU ELSEVIER SCIENCE INC
PI NEW YORK
PA 360 PARK AVE SOUTH, NEW YORK, NY 10010-1710 USA
SN 1944-7124
EI 1936-5233
J9 TRANSL ONCOL
JI Transl. Oncol.
PD DEC
PY 2013
VL 6
IS 6
BP 628
EP U241
DI 10.1593/tlo.13430
PG 14
WC Oncology
WE Science Citation Index Expanded (SCI-EXPANDED)
SC Oncology
GA 298RP
UT WOS:000330342400004
PM 24466365
OA gold, Green Published, Green Submitted
DA 2024-11-10
ER

PT J
AU Carpenito, C
   Milone, MC
   Hassan, R
   Simonet, JC
   Lakhal, M
   Suhoski, MM
   Varela-Rohena, A
   Haines, KM
   Heitjan, DF
   Albelda, SM
   Carroll, RG
   Riley, JL
   Pastan, I
   June, CH
AF Carpenito, Carmine
   Milone, Michael C.
   Hassan, Raffit
   Simonet, Jacqueline C.
   Lakhal, Mehdi
   Suhoski, Megan M.
   Varela-Rohena, Angel
   Haines, Kathleen M.
   Heitjan, Daniel F.
   Albelda, Steven M.
   Carroll, Richard G.
   Riley, James L.
   Pastan, Ira
   June, Carl H.
TI Control of large, established tumor xenografts with genetically
   retargeted human T cells containing CD28 and CD137 domains
SO PROCEEDINGS OF THE NATIONAL ACADEMY OF SCIENCES OF THE UNITED STATES OF
   AMERICA
LA English
DT Article
DE adoptive immunotherapy; chimeric receptor; mesothelin
ID ANTI-MESOTHELIN IMMUNOTOXIN; ADOPTIVE IMMUNOTHERAPY; TELOMERE LENGTH;
   GENE-TRANSFER; PHASE-I; LYMPHOCYTE DEVELOPMENT; OVARIAN-CANCER; SUICIDE
   GENE; EXPRESSION; RECEPTOR
AB Mesothelin is a cell-surface molecule over-expressed on a large fraction of carcinomas, and thus is an attractive target of immunotherapy. A molecularly targeted therapy for these cancers was created by engineering T cells to express a chimeric receptor with high affinity for human mesothelin. Lentiviral vectors were used to express a single-chain variable fragment that binds mesothelin and that is fused to signaling domains derived from T-cell receptor zeta, CD28, and CD137 (4-1BB). When stimulated by mesothelin, lentivirally transduced T cells were induced to proliferate, express the antiapoptotic gene Bcl-X-L, and secrete multiple cytokines, all features characteristic of central memory T cells. When transferred intratumorally or intravenously into NOD/scid/IL2r gamma(-/-) mice engrafted with large pre-established tumors, the engineered T cells reduced the tumor burden, and in some cases resulted in complete eradication of the tumors at low effector-to-target ratios. Incorporation of the CD137 signaling domain specifically reprogrammed cells for multifunctional cytokine secretion and enhanced persistence of T cells. These findings have important implications for adoptive immunotherapy of cancer, especially in the context of poorly immunogenic tumors. Genetically redirected T cells have promise of targeting T lymphocytes to tumor antigens, confer resistance to the tumor microenvironment, and providing immunosurveillance.
C1 [Hassan, Raffit; Pastan, Ira] NCI, Mol Biol Lab, Ctr Canc Res, NIH, Bethesda, MD 20892 USA.
   [Carpenito, Carmine; Milone, Michael C.; Simonet, Jacqueline C.; Lakhal, Mehdi; Suhoski, Megan M.; Varela-Rohena, Angel; Haines, Kathleen M.; Albelda, Steven M.; Carroll, Richard G.; Riley, James L.; June, Carl H.] Univ Penn, Sch Med, Abramson Family Canc Res Inst, Philadelphia, PA 19104 USA.
   [Milone, Michael C.; Carroll, Richard G.; Riley, James L.; June, Carl H.] Univ Penn, Sch Med, Dept Pathol & Lab Med, Philadelphia, PA 19104 USA.
   [Heitjan, Daniel F.] Univ Penn, Sch Med, Dept Biostat & Epidemiol, Philadelphia, PA 19104 USA.
   [Albelda, Steven M.] Univ Penn, Sch Med, Dept Med, Philadelphia, PA 19104 USA.
C3 National Institutes of Health (NIH) - USA; NIH National Cancer Institute
   (NCI); University of Pennsylvania; University of Pennsylvania;
   University of Pennsylvania; University of Pennsylvania
RP Pastan, I (通讯作者)，NCI, Mol Biol Lab, Ctr Canc Res, NIH, Bethesda, MD 20892 USA.
EM pastani@mail.nih.gov; cjune@exchange.upenn.edu
RI Simonet, Jacqueline/IZQ-5257-2023; June, Carl/HKM-8909-2023; pastan,
   ira/P-9319-2019; Riley, James/D-1255-2009
OI Riley, James/0000-0002-1057-576X; June, Carl/0000-0003-0241-3557
FU National Institutes of Health [1R01CA120409, 5P50CA083638,
   2P01CA066726]; Alliance for Cancer Gene Therapy; Intramural Research
   Program of the National Institutes of Health, National Cancer Institute,
   Center for Cancer Research
FX We thank Gwendolyn Binder, Chrystal Paulos, and Gwenn-aelDanet-Desnoyers
   for helpful discussions, Cynthia June for support, Elizabeth Jaffee for
   the generous gift of mesothelin vector, and Ronghua Liu and Anthony
   Secreto for expert technical assistance. We also thank the Center for
   AIDS Research Immunology Core for providing primary human T cells. This
   work was supported by National Institutes of Health Grants 1R01CA120409,
   5P50CA083638, and 2P01CA066726, the Alliance for Cancer Gene Therapy
   (the Joan Miller and Linda Bernstein Gene Therapy for Ovarian Cancer
   Award), and in part of by the Intramural Research Program of the
   National Institutes of Health, National Cancer Institute, Center for
   Cancer Research.
CR Appay V, 2008, NAT MED, V14, P623, DOI 10.1038/nm.f.1774
   Argani P, 2001, CLIN CANCER RES, V7, P3862
   Bondanza A, 2006, BLOOD, V107, P1828, DOI 10.1182/blood-2005-09-3716
   CHANG K, 1992, CANCER RES, V52, P181
   Costello E, 2000, GENE THER, V7, P596, DOI 10.1038/sj.gt.3301135
   Duval L, 2006, CLIN CANCER RES, V12, P1229, DOI 10.1158/1078-0432.CCR-05-1485
   Eshhar Z, 1996, SPRINGER SEMIN IMMUN, V18, P199, DOI 10.1007/BF00820666
   Finney HM, 2004, J IMMUNOL, V172, P104, DOI 10.4049/jimmunol.172.1.104
   Friedmann-Morvinski D, 2005, BLOOD, V105, P3087, DOI 10.1182/blood-2004-09-3737
   Gastman BR, 2000, BLOOD, V95, P2015, DOI 10.1182/blood.V95.6.2015
   GREENBERG PD, 1984, J IMMUNOL, V133, P3401
   Hassan R, 2004, CLIN CANCER RES, V10, P3937, DOI 10.1158/1078-0432.CCR-03-0801
   Hassan Raffit, 2007, Cancer Immun, V7, P20
   Hassan R, 2007, CLIN CANCER RES, V13, P5144, DOI 10.1158/1078-0432.CCR-07-0869
   Haynes NM, 2002, BLOOD, V100, P3155, DOI 10.1182/blood-2002-04-1041
   Ho M, 2007, CLIN CANCER RES, V13, P1571, DOI 10.1158/1078-0432.CCR-06-2161
   Hombach A, 2001, J IMMUNOL, V167, P6123, DOI 10.4049/jimmunol.167.11.6123
   Kershaw MH, 2006, CLIN CANCER RES, V12, P6106, DOI 10.1158/1078-0432.CCR-06-1183
   Levine BL, 2006, P NATL ACAD SCI USA, V103, P17372, DOI 10.1073/pnas.0608138103
   Li Q, 2004, ANTICANCER RES, V24, P1327
   Loskog A, 2006, LEUKEMIA, V20, P1819, DOI 10.1038/sj.leu.2404366
   Maher J, 2002, NAT BIOTECHNOL, V20, P70, DOI 10.1038/nbt0102-70
   Miyoshi H, 1999, SCIENCE, V283, P682, DOI 10.1126/science.283.5402.682
   MIZOGUCHI H, 1992, SCIENCE, V258, P1795, DOI 10.1126/science.1465616
   Moeller M, 2007, CANCER RES, V67, P11428, DOI 10.1158/0008-5472.CAN-07-1141
   Palmer DC, 2004, J IMMUNOL, V173, P7209, DOI 10.4049/jimmunol.173.12.7209
   Park JR, 2007, MOL THER, V15, P825, DOI 10.1038/sj.mt.6300104
   Parry RV, 2003, J IMMUNOL, V171, P166, DOI 10.4049/jimmunol.171.1.166
   Pulè MA, 2005, MOL THER, V12, P933, DOI 10.1016/j.ymthe.2005.04.016
   Robinson BWS, 2003, LANCET, V362, P1612, DOI 10.1016/S0140-6736(03)14794-0
   Rump A, 2004, J BIOL CHEM, V279, P9190, DOI 10.1074/jbc.M312372200
   Sadelain M, 2003, NAT REV CANCER, V3, P35, DOI 10.1038/nrc971
   Serafini M, 2004, HAEMATOLOGICA, V89, P86
   Shen XL, 2007, J IMMUNOTHER, V30, P123, DOI 10.1097/01.cji.0000211321.07654.b8
   Stephan MT, 2007, NAT MED, V13, P1440, DOI 10.1038/nm1676
   Thomas AM, 2004, J EXP MED, V200, P297, DOI 10.1084/jem.20031435
   Till BG, 2008, BLOOD, V112, P2261, DOI 10.1182/blood-2007-12-128843
   Weng NP, 1996, J EXP MED, V183, P2471, DOI 10.1084/jem.183.6.2471
   Weng NP, 1997, IMMUNOL REV, V160, P43, DOI 10.1111/j.1600-065X.1997.tb01026.x
   WINN HJ, 1961, J IMMUNOL, V86, P228
   Yu P, 2006, CURR OPIN IMMUNOL, V18, P226, DOI 10.1016/j.coi.2006.01.004
   Zhou JH, 2005, J IMMUNOL, V175, P7046, DOI 10.4049/jimmunol.175.10.7046
   Zhou XZ, 2003, HUM GENE THER, V14, P1089, DOI 10.1089/104303403322124800
NR 43
TC 682
Z9 908
U1 0
U2 67
PU NATL ACAD SCIENCES
PI WASHINGTON
PA 2101 CONSTITUTION AVE NW, WASHINGTON, DC 20418 USA
SN 0027-8424
J9 P NATL ACAD SCI USA
JI Proc. Natl. Acad. Sci. U. S. A.
PD MAR 3
PY 2009
VL 106
IS 9
BP 3360
EP 3365
DI 10.1073/pnas.0813101106
PG 6
WC Multidisciplinary Sciences
WE Science Citation Index Expanded (SCI-EXPANDED)
SC Science & Technology - Other Topics
GA 414DM
UT WOS:000263844100069
PM 19211796
OA Green Published
DA 2024-11-10
ER

PT J
AU Brinkrolf, P
   Landmeier, S
   Altvater, B
   Chen, C
   Pscherer, S
   Rosemann, A
   Ranft, A
   Dirksen, U
   Juergens, H
   Rossig, C
AF Brinkrolf, Peter
   Landmeier, Silke
   Altvater, Bianca
   Chen, Christiane
   Pscherer, Sibylle
   Rosemann, Annegret
   Ranft, Andreas
   Dirksen, Uta
   Juergens, Heribert
   Rossig, Claudia
TI A high proportion of bone marrow T cells with regulatory phenotype
   (CD4+CD25<SUP>hi</SUP>FoxP3+) in Ewing sarcoma patients is associated
   with metastatic disease
SO INTERNATIONAL JOURNAL OF CANCER
LA English
DT Article
DE Ewing sarcoma; bone marrow; tumor immunology; regulatory T cells
ID ACUTE LYMPHOBLASTIC-LEUKEMIA; BREAST-CANCER PATIENTS; PERIPHERAL-BLOOD;
   MULTIPLE-MYELOMA; HODGKIN-LYMPHOMA; IMMUNE-RESPONSE; OVARIAN-CANCER;
   LUNG-CANCER; TUMOR-CELLS; MEMORY
AB Immunosuppressive CD4+CD25(hi)FoxP3+ T cells (T-reg cells) have been found at increased densities within the tumor microenvironment in many malignancies and interfere with protective antitumor immune responses. Osseous Ewing sarcomas (ESs) are thought to derive from a bone marrow (BM) mesenchymal cell of origin, and microscopic marrow involvement defines a subpopulation of patients at a high risk of relapse. We hypothesized that BM-resident T cells may contribute to a permissive milieu for immune escape of ESs. Using 6-color-flow cytometry, we investigated the pattern of immune cell subset distribution including NK cells, 78 T cells, central and effector memory CD8+ and CD4+ T cells as well as T cells with regulatory phenotype (T-reg cells) in BM obtained at diagnosis from 45 primary or relapsed E patients treated within standardized protocols. Although patients at relapse had an inverted CD4:CD8 T-cell ratio, neither CD8+ effector/memory T-cell subsets nor T-reg cells significantly differed from patients at diagnosis. No significant associations of innate and effector/memory T-cell subpopulations with known risk factors were found, including age, gender, tumor site, primary metastases and histological tumor response. By contrast, T-reg cells were found at significantly higher frequencies in patients with primary metastatic disease compared with localized ESs (5.0 vs. 3.3%, p = 0.01). Thus, increased BM T-reg cells in patients with metastasized ES may reflect an immune escape mechanism that contributes to the development of metastatic disease. Immunotherapeutic strategies will have to adequately consider the regulatory milieu within areas of Ewing tumor-immune interactions. (C) 2009 UICC
C1 [Brinkrolf, Peter; Landmeier, Silke; Altvater, Bianca; Chen, Christiane; Pscherer, Sibylle; Rosemann, Annegret; Ranft, Andreas; Dirksen, Uta; Juergens, Heribert; Rossig, Claudia] Univ Childrens Hosp Muenster, Dept Pediat Hematol & Oncol, D-48149 Munster, Germany.
C3 University of Munster
RP Rossig, C (通讯作者)，Univ Childrens Hosp Muenster, Dept Pediat Hematol & Oncol, Albert Schweitzer Str 33, D-48149 Munster, Germany.
EM rossig@uni-muenster.de
RI Rossig, Claudia/HKN-4057-2023; Dirksen, Uta/AGX-8472-2022
OI Altvater, Bianca/0000-0003-4936-4879; Ranft,
   Andreas/0000-0003-4424-7569; , Uta/0000-0002-5435-7860; Rossig,
   Claudia/0000-0002-8672-5285
FU University of Muenster Faculty of Medicine, Innovative Medizinische
   Forschung (IMF)
FX Grant sponsor: University of Muenster Faculty of Medicine [Innovative
   Medizinische Forschung (IMF) program].
CR Avigad S, 2004, CANCER-AM CANCER SOC, V100, P1053, DOI 10.1002/cncr.20059
   Berger C, 2008, J CLIN INVEST, V118, P294, DOI 10.1172/JCI32103
   BERGHUIS D, 2009, J PATHOL        0202
   Beyer M, 2006, BLOOD, V107, P3940, DOI 10.1182/blood-2005-09-3671
   Choi C, 2005, BLOOD, V105, P2132, DOI 10.1182/blood-2004-01-0366
   ComansBitter WM, 1997, J PEDIATR-US, V130, P388, DOI 10.1016/S0022-3476(97)70200-2
   Cotterill SJ, 2000, J CLIN ONCOL, V18, P3108, DOI 10.1200/JCO.2000.18.17.3108
   Curiel TJ, 2004, NAT MED, V10, P942, DOI 10.1038/nm1093
   De Angulo G, 2007, J PEDIAT HEMATOL ONC, V29, P48, DOI 10.1097/MPH.0b013e31802d3e3e
   Dhodapkar MV, 2003, J EXP MED, V198, P1753, DOI 10.1084/jem.20031030
   Diefenbach A, 2002, IMMUNOL REV, V188, P9, DOI 10.1034/j.1600-065X.2002.18802.x
   Dudley ME, 2005, J CLIN ONCOL, V23, P2346, DOI 10.1200/JCO.2005.00.240
   DUVAL M, 1995, LEUKEMIA, V9, P863
   Feuerer M, 2003, NAT MED, V9, P1151, DOI 10.1038/nm914
   Feuerer M, 2001, NAT MED, V7, P452, DOI 10.1038/86523
   Feuerer M, 2001, INT J CANCER, V92, P96, DOI 10.1002/1097-0215(200102)9999:9999<::AID-IJC1152>3.3.CO;2-H
   FISCH P, 1990, SCIENCE, V250, P1269, DOI 10.1126/science.1978758
   Gao Q, 2007, J CLIN ONCOL, V25, P2586, DOI 10.1200/JCO.2006.09.4565
   Geiger JD, 2001, CANCER RES, V61, P8513
   Gober HJ, 2003, J EXP MED, V197, P163, DOI 10.1084/jem.20021500
   Grau R, 2004, EXP MOL PATHOL, V76, P90, DOI 10.1016/j.yexmp.2003.12.002
   Javitt DC, 2003, BEHAV BRAIN SCI, V26, P93, DOI 10.1017/S0140525X0333002X
   KHAZAIE K, 1994, P NATL ACAD SCI USA, V91, P7430, DOI 10.1073/pnas.91.16.7430
   Kosmidis S, 2008, PEDIATR BLOOD CANCER, V50, P528, DOI 10.1002/pbc.21327
   Kovar H, 2003, ADV EXP MED BIOL, V532, P27
   Kulkosky J, 2000, LEUKEMIA LYMPHOMA, V37, P497, DOI 10.3109/10428190009058502
   Letsch A, 2003, CANCER RES, V63, P5582
   Letsch A, 2007, EUR J IMMUNOL, V37, P3063, DOI 10.1002/eji.200636930
   Liyanage UK, 2002, J IMMUNOL, V169, P2756, DOI 10.4049/jimmunol.169.5.2756
   MACKALL CL, 1994, BLOOD, V84, P2221
   Mackall CL, 2008, CLIN CANCER RES, V14, P4850, DOI 10.1158/1078-0432.CCR-07-4065
   Marshall NA, 2004, BLOOD, V103, P1755, DOI 10.1182/blood-2003-07-2594
   Mazo IB, 2005, IMMUNITY, V22, P259, DOI 10.1016/j.immuni.2005.01.008
   Mazur B, 2006, LEUKEMIA RES, V30, P33, DOI 10.1016/j.leukres.2005.05.024
   MECHTERSHEIMER G, 1993, CANCER, V71, P237, DOI 10.1002/1097-0142(19930101)71:1<237::AID-CNCR2820710137>3.0.CO;2-J
   Mittal S, 2008, BLOOD, V111, P5359, DOI 10.1182/blood-2007-08-105395
   Montagna D, 2006, BLOOD, V108, P3843, DOI 10.1182/blood-2006-05-021535
   Morse MA, 2008, BLOOD, V112, P610, DOI 10.1182/blood-2008-01-135319
   Müller-Berghaus J, 2006, CANCER RES, V66, P5997, DOI 10.1158/0008-5472.CAN-04-0484
   Palendira U, 2008, BLOOD, V112, P3293, DOI 10.1182/blood-2008-02-138040
   Pantel K, 1999, JNCI-J NATL CANCER I, V91, P1113, DOI 10.1093/jnci/91.13.1113
   Paulussen M, 1998, ANN ONCOL, V9, P275, DOI 10.1023/A:1008208511815
   Paulussen M, 2008, J CLIN ONCOL, V26, P4385, DOI 10.1200/JCO.2008.16.5720
   PETRINI B, 1984, EUR J CANCER CLIN ON, V20, P1485, DOI 10.1016/0277-5379(84)90141-X
   PHILLIPS RF, 1967, J PEDIATR-US, V70, P391, DOI 10.1016/S0022-3476(67)80136-7
   Riggi N, 2005, CANCER RES, V65, P11459, DOI 10.1158/0008-5472.CAN-05-1696
   ROSEN G, 1978, CANCER-AM CANCER SOC, V41, P888, DOI 10.1002/1097-0142(197803)41:3<888::AID-CNCR2820410316>3.0.CO;2-T
   de Hooge ASK, 2007, CLIN CANCER RES, V13, P206, DOI 10.1158/1078-0432.CCR-06-1457
   SALZERKUNTSCHIK M, 1983, PATHOLOGE, V4, P135
   Sato E, 2005, P NATL ACAD SCI USA, V102, P18538, DOI 10.1073/pnas.0509182102
   Schmitz-Winnenthal FH, 2005, CANCER RES, V65, P10079, DOI 10.1158/0008-5472.CAN-05-1098
   Shevach EM, 2000, ANNU REV IMMUNOL, V18, P423, DOI 10.1146/annurev.immunol.18.1.423
   Shimizu J, 1999, J IMMUNOL, V163, P5211
   Sommerfeldt N, 2006, CANCER RES, V66, P8258, DOI 10.1158/0008-5472.CAN-05-4201
   Tripp RA, 1997, J IMMUNOL, V158, P3716
   Verhoeven DHJ, 2008, MOL IMMUNOL, V45, P3917, DOI 10.1016/j.molimm.2008.06.016
   Viguier M, 2004, J IMMUNOL, V173, P1444, DOI 10.4049/jimmunol.173.2.1444
   Woo EY, 2002, J IMMUNOL, V168, P4272, DOI 10.4049/jimmunol.168.9.4272
   Woo EY, 2001, CANCER RES, V61, P4766
   Yeny CT, 2005, CANCER RES, V65, P8698, DOI 10.1158/0008-5472.CAN-05-1704
   Zhang XY, 2006, J IMMUNOL, V177, P6730, DOI 10.4049/jimmunol.177.10.6730
   Zimmer J, 2008, EUR J IMMUNOL, V38, P2942, DOI 10.1002/eji.200838813
   Zou LH, 2004, CANCER RES, V64, P8451, DOI 10.1158/0008-5472.CAN-04-1987
NR 63
TC 45
Z9 55
U1 1
U2 7
PU WILEY
PI HOBOKEN
PA 111 RIVER ST, HOBOKEN 07030-5774, NJ USA
SN 0020-7136
EI 1097-0215
J9 INT J CANCER
JI Int. J. Cancer
PD AUG 15
PY 2009
VL 125
IS 4
BP 879
EP 886
DI 10.1002/ijc.24461
PG 8
WC Oncology
WE Science Citation Index Expanded (SCI-EXPANDED)
SC Oncology
GA 474MJ
UT WOS:000268287700017
PM 19480009
OA Bronze
DA 2024-11-10
ER

PT J
AU Weber, F
   Shen, L
   Fukino, K
   Patocs, A
   Mutter, GL
   Caldes, T
   Eng, C
AF Weber, Frank
   Shen, Lei
   Fukino, Koichi
   Patocs, Attila
   Mutter, George L.
   Caldes, Trinidad
   Eng, Charis
TI Total-genome analysis of <i>BRCA1/2</i>-related invasive carcinomas of
   the breast identifies tumor stroma as potential landscaper for
   neoplastic initiation
SO AMERICAN JOURNAL OF HUMAN GENETICS
LA English
DT Article
ID CELL-FUSION; CANCER; HETEROZYGOSITY; BRCA1; EPITHELIUM; GROWTH; MODEL;
   RISK; MICROENVIRONMENT; HYBRIDIZATION
AB We have shown that the tumor microenvironment of sporadic breast cancer is diverse in genetic alterations and contributes to the cancer phenotype. The dynamic morphology of the mammary gland might be of special interest in hereditary breast/ovarian cancer syndrome ( HBOC). We hypothesized that hotspots of loss of heterozygosity or allelic imbalance (LOH/AI) within the tumor stroma of BRCA1/2-related breast cancers provide an impaired mammary stroma that could facilitate later malignant transformation of the breast epithelium. We conducted a total genome LOH/AI scan of DNA derived from the epithelium and stroma of 51 BRCA1/2- related breast cancers, using 372 microsatellite markers. We compared these data with those from a set of 134 sporadic breast cancers. HBOC-related breast cancers accumulated significantly more genetic alterations than did sporadic breast cancers. BRCA1/2- related breast cancer stroma showed LOH/AI at 59.7% of all loci analyzed, similar to the average frequency of LOH/AI observed in the epithelium (66.2%). This is remarkably different from sporadic breast cancers, for which the average epithelial LOH/AI frequency (36.7%) far exceeds the average stromal LOH/AI frequency (28.4%) (P = .03). We identified 11 hotspot loci of LOH/AI in the BRCA1/2 stroma, encompassing genes such as POLD1, which functions in DNA replication, and SDHB. In a subset of samples, enriched for BRCA1 cases, we found 45.0% overall LOH/AI in the stroma, which was significantly higher than the 41.8% LOH/AI observed in corresponding epithelium (P = .04). Together, our data indicate that, in HBOC-related breast cancers, the accumulation of genomic instability in the cancer stroma coincides with that in the neoplastic epithelium, and we postulate that such a genetically unstable stroma might facilitate a microenvironment that functions as a landscaper that promotes genomic instability in the epithelium and, subsequently, neoplastic transformation.
C1 Cleveland Clin Fdn, Genom Med Inst, Lerner Res Inst, Cleveland, OH 44195 USA.
   Cleveland Clin Fdn, Taussig Canc Ctr, Cleveland, OH 44195 USA.
   Case Western Reserve Univ, Sch Med, Dept Genet, Cleveland, OH 44106 USA.
   Case Western Reserve Univ, Sch Med, CASE Comprehens Canc Ctr, Cleveland, OH 44106 USA.
   Ohio State Univ, Sch Publ Hlth, Div Biometr, Columbus, OH 43210 USA.
   Nippon Med Coll, Dept Neurosurg, Tokyo 113, Japan.
   Harvard Univ, Sch Med, Brigham & Womens Hosp, Dept Pathol, Boston, MA 02115 USA.
   San Carlos Univ Hosp, Mol Oncol Lab, Madrid, Spain.
   Univ Cambridge, Canc Res UK, Human Canc Genet Res Grp, Cambridge, England.
C3 Cleveland Clinic Foundation; Cleveland Clinic Foundation; University
   System of Ohio; Case Western Reserve University; University System of
   Ohio; Case Western Reserve University; University System of Ohio; Ohio
   State University; Nippon Medical School; Harvard University; Brigham &
   Women's Hospital; Harvard Medical School; Hospital Clinico San Carlos;
   University of Cambridge; CRUK Cambridge Institute; Cancer Research UK
RP Eng, C (通讯作者)，Cleveland Clin, Genom Med Inst, Lerner Res Inst, 9500 Euclid Ave,NE 50, Cleveland, OH 44195 USA.
EM engc@ccf.org
RI Mutter, George/C-5819-2009; lei, shen/GZM-3687-2022; Weber,
   Frank/A-1883-2012
OI Eng, Charis/0000-0002-3693-5145; Patocs, Attila/0000-0001-7506-674X;
   Weber, Frank/0000-0002-0995-667X
FU NCI NIH HHS [P50CA113001, P01CA97189, U54 CA113001, P01 CA097189]
   Funding Source: Medline
CR Allinen M, 2004, CANCER CELL, V6, P17, DOI 10.1016/j.ccr.2004.06.010
   [Anonymous], 2005, BREAST CANC FACTS FI
   Antoniou AC, 2002, BRIT J CANCER, V86, P76, DOI 10.1038/sj.bjc.6600008
   Barcellos-Hoff MH, 2005, BREAST CANCER RES, V7, P33, DOI 10.1186/bcr972
   Cavalli LR, 2004, CANCER GENET CYTOGEN, V149, P38, DOI 10.1016/S0165-4608(03)00282-6
   Colditz GA, 1996, J NATL CANCER I, V88, P365, DOI 10.1093/jnci/88.6.365
   Dacic S, 2005, AM J SURG PATHOL, V29, P897, DOI 10.1097/01.pas.0000164367.96379.66
   Eng C, 2003, NAT REV CANCER, V3, P193, DOI 10.1038/nrc1013
   Fukino K, 2004, CANCER RES, V64, P7231, DOI 10.1158/0008-5472.CAN-04-2866
   Glover TW, 2005, HUM MOL GENET, V14, pR197, DOI 10.1093/hmg/ddi265
   Goldsby RE, 2001, NAT MED, V7, P638, DOI 10.1038/88963
   Hedenfalk I, 2001, NEW ENGL J MED, V344, P539, DOI 10.1056/NEJM200102223440801
   Honrado E, 2005, MODERN PATHOL, V18, P1305, DOI 10.1038/modpathol.3800453
   Jernström H, 2005, BRIT J CANCER, V92, P857, DOI 10.1038/sj.bjc.6602389
   Jönsson G, 2005, CANCER RES, V65, P7612, DOI 10.1158/0008-5472.CAN-05-0570
   Kurose K, 2001, HUM MOL GENET, V10, P1907, DOI 10.1093/hmg/10.18.1907
   Kurose K, 2002, NAT GENET, V32, P355, DOI 10.1038/ng1013
   Larson PS, 2005, J CLIN ONCOL, V23, P8613, DOI 10.1200/JCO.2005.02.1451
   Maffini MV, 2005, AM J PATHOL, V167, P1405, DOI 10.1016/S0002-9440(10)61227-8
   Marsh DJ, 1997, CANCER RES, V57, P500
   Miller BJ, 2003, AM J HUM GENET, V73, P748, DOI 10.1086/378522
   Moinfar F, 2000, CANCER RES, V60, P2562
   Narod SA, 2004, NAT REV CANCER, V4, P665, DOI 10.1038/nrc1431
   *NCCN, 2004, GEN FAM HIGH RISK AS
   Nelson HH, 2005, CARCINOGENESIS, V26, P1770, DOI 10.1093/carcin/bgi125
   Parris GE, 2006, MED HYPOTHESES, V66, P76, DOI 10.1016/j.mehy.2005.08.009
   Parris GE, 2005, MED HYPOTHESES, V65, P846, DOI 10.1016/j.mehy.2005.05.036
   Roy SK, 2001, J EXP CLIN CANC RES, V20, P103
   Russo J, 2001, Breast J, V7, P278, DOI 10.1046/j.1524-4741.2001.21033.x
   Shekhar MPV, 2001, CANCER RES, V61, P1320
   Sigurdson AJ, 2004, BMC CANCER, V4, DOI 10.1186/1471-2407-4-9
   Sorlie T, 2003, P NATL ACAD SCI USA, V100, P8418, DOI 10.1073/pnas.0932692100
   Weber F, 2005, BRIT J CANCER, V92, P1922, DOI 10.1038/sj.bjc.6602557
   Wessels LFA, 2002, CANCER RES, V62, P7110
   Wilson DM, 1997, P NATL ACAD SCI USA, V94, P12754, DOI 10.1073/pnas.94.24.12754
NR 35
TC 74
Z9 87
U1 0
U2 6
PU CELL PRESS
PI CAMBRIDGE
PA 50 HAMPSHIRE ST, FLOOR 5, CAMBRIDGE, MA 02139 USA
SN 0002-9297
EI 1537-6605
J9 AM J HUM GENET
JI Am. J. Hum. Genet.
PD JUN
PY 2006
VL 78
IS 6
BP 961
EP 972
DI 10.1086/504090
PG 12
WC Genetics & Heredity
WE Science Citation Index Expanded (SCI-EXPANDED)
SC Genetics & Heredity
GA 042TZ
UT WOS:000237553800006
PM 16685647
OA Green Accepted, Bronze, Green Published
DA 2024-11-10
ER

PT J
AU Ahmadzadeh, M
   Pasetto, A
   Jia, L
   Deniger, DC
   Stevanovic, S
   Robbins, PF
   Rosenberg, SA
AF Ahmadzadeh, Mojgan
   Pasetto, Anna
   Jia, Li
   Deniger, Drew C.
   Stevanovic, Sanja
   Robbins, Paul F.
   Rosenberg, Steven A.
TI Tumor-infiltrating human CD4<SUP>+</SUP> regulatory T cells display a
   distinct TCR repertoire and exhibit tumor and neoantigen reactivity
SO SCIENCE IMMUNOLOGY
LA English
DT Article
ID ENHANCED ANTITUMOR-ACTIVITY; FOXP3 EXPRESSION; MUTATIONS;
   DIFFERENTIATION; IMMUNOTHERAPY; LYMPHOCYTES; RECEPTORS; INDUCTION;
   LANDSCAPE; ANTIGENS
AB CD4(+) regulatory T (T-reg) cells have an essential function in maintaining self-tolerance; however, they may also play a detrimental role in antitumor immune responses. The presence of elevated frequencies of T-reg cells in tumors correlates with disease progression and poor survival in patients with cancer. The antigen specificity of T-reg cells that have expanded in the tumor microenvironment is poorly understood; answering this question may provide important insights for immunotherapeutic approaches. To address this, we used a novel combinatorial approach to characterizing the T cell receptor (TCR) profiles of intratumoral T-reg cells from patients with metastatic melanoma, gastrointestinal, and ovarian cancers and elucidated their antigen specificities. The TCR repertoires of tumor-resident T-reg cells were diverse yet displayed significant overlap with circulating T-reg cells but not with conventional T cells in tumor or blood. TCRs isolated from T-reg cells displayed specific reactivity against autologous tumors and mutated neoantigens, suggesting that intratumoral T-reg cells act in a tumor antigen-selective manner leading to their activation and clonal expansion in the tumor microenvironment. Tumor antigen-specific T-reg-derived TCRs resided in the tumor and in the circulation, suggesting that both T-reg cell compartments may serve as a source for tumor-specific TCRs. These findings provide insights into the TCR specificity of tumor-infiltrating human T-reg cells that may have potential implications for cancer immunotherapy.
C1 [Ahmadzadeh, Mojgan; Pasetto, Anna; Jia, Li; Deniger, Drew C.; Robbins, Paul F.; Rosenberg, Steven A.] NCI, Surg Branch, NIH, Bethesda, MD 20892 USA.
   [Stevanovic, Sanja] NCI, Expt Transplantat & Immunol Branch, NIH, Bethesda, MD 20892 USA.
   [Pasetto, Anna] Karolinska Inst, Dept Lab Med, Stockholm, Sweden.
C3 National Institutes of Health (NIH) - USA; NIH National Cancer Institute
   (NCI); National Institutes of Health (NIH) - USA; NIH National Cancer
   Institute (NCI); Karolinska Institutet
RP Rosenberg, SA (通讯作者)，NCI, Surg Branch, NIH, Bethesda, MD 20892 USA.
EM sar@nih.gov
RI Pasetto, Anna/AAD-6141-2019; Robbins, Paul/L-1174-2016
OI Deniger, Drew/0000-0002-9299-9688; Pasetto, Anna/0000-0002-5254-2173;
   Stevanovic, Sanja/0000-0002-0853-0327
FU Intramural Research Program of NIH
FX This research was supported by the Intramural Research Program of NIH.
CR Ahmadzadeh M, 2007, J IMMUNOTHER, V30, P294, DOI 10.1097/CJI.0b013e3180336787
   Ahmadzadeh M, 2008, BLOOD, V112, P4953, DOI 10.1182/blood-2008-06-163048
   Baecher-Allan C, 2004, SEMIN IMMUNOL, V16, P89, DOI 10.1016/j.smim.2003.12.005
   Bilate AM, 2012, ANNU REV IMMUNOL, V30, P733, DOI 10.1146/annurev-immunol-020711-075043
   Bonertz A, 2009, J CLIN INVEST, V119, P3311, DOI 10.1172/JCI39608
   Cohen CJ, 2007, CANCER RES, V67, P3898, DOI 10.1158/0008-5472.CAN-06-3986
   Cohen CJ, 2006, CANCER RES, V66, P8878, DOI 10.1158/0008-5472.CAN-06-1450
   Curiel TJ, 2004, NAT MED, V10, P942, DOI 10.1038/nm1093
   De Simone M, 2016, IMMUNITY, V45, P1135, DOI 10.1016/j.immuni.2016.10.021
   François V, 2009, CANCER RES, V69, P4335, DOI 10.1158/0008-5472.CAN-08-3726
   Gavin MA, 2006, P NATL ACAD SCI USA, V103, P6659, DOI 10.1073/pnas.0509484103
   Golding A, 2017, CLIN EXP IMMUNOL, V188, P12, DOI 10.1111/cei.12904
   Gros A, 2012, CLIN CANCER RES, V18, P5212, DOI 10.1158/1078-0432.CCR-12-1108
   Haga-Friedman A, 2012, J IMMUNOL, V188, P5538, DOI 10.4049/jimmunol.1103020
   Howie B, 2015, SCI TRANSL MED, V7, DOI 10.1126/scitranslmed.aac5624
   Jones S, 2010, SCIENCE, V330, P228, DOI 10.1126/science.1196333
   Josefowicz SZ, 2012, ANNU REV IMMUNOL, V30, P531, DOI 10.1146/annurev.immunol.25.022106.141623
   Lei H, 2015, AM J TRANSPLANT, V15, P2625, DOI 10.1111/ajt.13315
   Levine AG, 2014, NAT IMMUNOL, V15, P1070, DOI 10.1038/ni.3004
   Li MO, 2016, NAT REV IMMUNOL, V16, P220, DOI 10.1038/nri.2016.26
   Lu YC, 2014, CLIN CANCER RES, V20, P3401, DOI 10.1158/1078-0432.CCR-14-0433
   Nishikawa H, 2010, INT J CANCER, V127, P759, DOI 10.1002/ijc.25429
   Pasetto A, 2016, CANCER IMMUNOL RES, V4, P734, DOI 10.1158/2326-6066.CIR-16-0001
   Plitas G, 2016, IMMUNITY, V45, P1122, DOI 10.1016/j.immuni.2016.10.032
   Rudensky AY, 2011, IMMUNOL REV, V241, P260, DOI 10.1111/j.1600-065X.2011.01018.x
   Saito T, 2016, NAT MED, V22, P679, DOI 10.1038/nm.4086
   Sakaguchi S, 2008, CELL, V133, P775, DOI 10.1016/j.cell.2008.05.009
   Savage PA, 2014, IMMUNOL REV, V259, P245, DOI 10.1111/imr.12166
   Shevach EM, 2014, IMMUNOL REV, V259, P88, DOI 10.1111/imr.12160
   Stevanovic S, 2017, SCIENCE, V356, P200, DOI 10.1126/science.aak9510
   Szymczak AL, 2004, NAT BIOTECHNOL, V22, P589, DOI 10.1038/nbt957
   Tran DQ, 2007, BLOOD, V110, P2983, DOI 10.1182/blood-2007-06-094656
   Tran E, 2016, NEW ENGL J MED, V375, P2255, DOI 10.1056/NEJMoa1609279
   Tran E, 2015, SCIENCE, V350, P1387, DOI 10.1126/science.aad1253
   Tran E, 2014, SCIENCE, V344, P641, DOI 10.1126/science.1251102
   Vahl JC, 2014, IMMUNITY, V41, P722, DOI 10.1016/j.immuni.2014.10.012
   Vence L, 2007, P NATL ACAD SCI USA, V104, P20884, DOI 10.1073/pnas.0710557105
   Wang HY, 2004, IMMUNITY, V20, P107, DOI 10.1016/S1074-7613(03)00359-5
   Zhou G, 2007, J IMMUNOL, V178, P2155, DOI 10.4049/jimmunol.178.4.2155
NR 39
TC 145
Z9 170
U1 2
U2 57
PU AMER ASSOC ADVANCEMENT SCIENCE
PI WASHINGTON
PA 1200 NEW YORK AVE, NW, WASHINGTON, DC 20005 USA
SN 2470-9468
J9 SCI IMMUNOL
JI Sci. Immunol.
PD JAN
PY 2019
VL 4
IS 31
AR eaao4310
DI 10.1126/sciimmunol.aao4310
PG 10
WC Immunology
WE Science Citation Index Expanded (SCI-EXPANDED)
SC Immunology
GA HK0AZ
UT WOS:000457561900001
PM 30635355
OA Green Accepted, Bronze
DA 2024-11-10
ER

PT J
AU Zhang, XF
   Jing, JX
AF Zhang, Xiaofang
   Jing, Jiexian
TI Effect of Peripheral Blood Lymphocytes on Prognosis of Multiple Cancers
SO CANCER CONTROL
LA English
DT Article
DE cancer; lymphocyte infiltration; flow cytometry; survival analysis;
   prognosis
ID REGULATORY T-CELLS; TERTIARY LYMPHOID STRUCTURES; NK-CELL; TUMOR
   MICROENVIRONMENT; IMMUNE CONTEXTURE; HEPATOCELLULAR-CARCINOMA; FAVORABLE
   PROGNOSIS; IMMUNOTHERAPY; INFILTRATION; SURVIVAL
AB BackgroundIn the era of immunotherapy, the immune function of patients with cancer has attracted increasingly more attention. The immune scoring system is an important supplement to the classical tumor staging and classification process. The immune system plays a controversial role in the development of cancer. Meanwhile, the prognostic significance of peripheral blood lymphocytes is still controversial. The present study aimed to assess the prognostic significance of peripheral blood lymphocytes in eight types of cancers.MethodsWe performed a retrospective analysis of 32731 patients with cancer hospitalized in Shanxi Cancer Hospital from January 2012 to December 2016. The percentages of CD3+, CD4+, CD8+, CD19+, CD56+, and CD127+ lymphocytes in the peripheral blood of all patients were examined using flow cytometry. The immune cell subsets of patients with cancer were classified into three groups using the K-means clustering method via the R language software. Differences in the overall survival rate were analyzed using the Kaplan-Meier method. The Cox regression model was utilized for univariate and multivariate analysis.ResultsThe mean survival time of patients with liver cancer, rectal cancer, gastric cancer, breast cancer, esophageal cancer, colon cancer, ovarian cancer, and lymphoma was 30.25, 21.74, 37.67, 16.28, 21.62, 30.25, 31.43, and 34.27 months, respectively. The survival curves showed that the most prognostically beneficial immune state of the patients was when the expression of the immune cells in the peripheral blood was in equilibrium. Moreover, Cox proportional hazards regression model analysis revealed that the factors affecting the overall survival (OS) of patients with eight different kinds of cancer were not identical. However, CD19+ lymphocytes had the most significant impact on the prognosis of these patients.ConclusionsCancer occurrence and development were associated with the density of lymphocyte infiltration. Thus, immune homeostasis could be an effective indicator to evaluate prognosis and judge cancer treatment.
C1 [Zhang, Xiaofang; Jing, Jiexian] Shanxi Prov Canc Hosp, Dept Clin Lab, Taiyuan 030013, Peoples R China.
   [Zhang, Xiaofang; Jing, Jiexian] Chinese Acad Med Sci, Shanxi Hosp, Canc Hosp, Taiyuan, Peoples R China.
   [Zhang, Xiaofang; Jing, Jiexian] Shanxi Med Univ, Canc Hosp, Taiyuan, Peoples R China.
C3 Shanxi Medical University; Chinese Academy of Medical Sciences - Peking
   Union Medical College; Shanxi Medical University
RP Jing, JX (通讯作者)，Shanxi Prov Canc Hosp, Dept Clin Lab, Taiyuan 030013, Peoples R China.
EM 2912972872@qq.com
RI Zhang, Xiaofang/LJK-9124-2024
FU The authors would like to thank the members of department of clinical
   laboratory, Shanxi Province Cancer Hospital.; Shanxi Province Cancer
   Hospital
FX The authors would like to thank the members of department of clinical
   laboratory, Shanxi Province Cancer Hospital.
CR Al-Shibli KI, 2008, CLIN CANCER RES, V14, P5220, DOI 10.1158/1078-0432.CCR-08-0133
   Bevan MJ, 2004, NAT REV IMMUNOL, V4, P595, DOI 10.1038/nri1413
   Bindea G, 2013, IMMUNITY, V39, P782, DOI 10.1016/j.immuni.2013.10.003
   Böttcher JP, 2018, CELL, V172, P1022, DOI 10.1016/j.cell.2018.01.004
   Bruni D, 2020, NAT REV CANCER, V20, P662, DOI 10.1038/s41568-020-0285-7
   Cabrita R, 2020, NATURE, V577, P561, DOI 10.1038/s41586-019-1914-8
   Chen X, 2010, LUNG CANCER, V69, P348, DOI 10.1016/j.lungcan.2009.11.013
   Church SE, 2015, IMMUNITY, V43, P631, DOI 10.1016/j.immuni.2015.10.004
   Coca S, 1997, CANCER-AM CANCER SOC, V79, P2320, DOI 10.1002/(SICI)1097-0142(19970615)79:12<2320::AID-CNCR5>3.0.CO;2-P
   Cree IA, 2021, INT J CANCER, V148, P560, DOI 10.1002/ijc.33260
   Crespo J, 2013, CURR OPIN IMMUNOL, V25, P214, DOI 10.1016/j.coi.2012.12.003
   Crowther MD, 2020, CELLS-BASEL, V9, DOI 10.3390/cells9071588
   de Martel C, 2020, LANCET GLOB HEALTH, V8, pE180, DOI 10.1016/S2214-109X(19)30488-7
   De Monte L, 2011, J EXP MED, V208, P469, DOI 10.1084/jem.20101876
   de Visser KE, 2006, NAT REV CANCER, V6, P24, DOI 10.1038/nrc1782
   DeNardo DG, 2011, CANCER DISCOV, V1, P54, DOI 10.1158/2159-8274.CD-10-0028
   Dong HP, 2006, AM J CLIN PATHOL, V125, P451, DOI 10.1309/15B66DQMFYYM78CJ
   Eckl J, 2012, J MOL MED, V90, P55, DOI 10.1007/s00109-011-0806-7
   Eerola AK, 2000, CLIN CANCER RES, V6, P1875
   Enarsson K, 2007, EUR J IMMUNOL, V37, P282, DOI 10.1002/eji.200636183
   Fridman WH, 2017, NAT REV CLIN ONCOL, V14, P717, DOI 10.1038/nrclinonc.2017.101
   Fridman WH, 2012, NAT REV CANCER, V12, P298, DOI 10.1038/nrc3245
   Ghiringhelli F, 2004, EUR J IMMUNOL, V34, P336, DOI 10.1002/eji.200324181
   Huang J, 2017, ONCOTARGET, V8, P13116, DOI 10.18632/oncotarget.14471
   Janssen LME, 2017, J IMMUNOTHER CANCER, V5, DOI 10.1186/s40425-017-0283-9
   Kondratiev S, 2004, CLIN CANCER RES, V10, P4450, DOI 10.1158/1078-0432.CCR-0732-3
   Kulkarni A, 2021, CELL MOL LIFE SCI, V78, P3423, DOI 10.1007/s00018-020-03752-z
   Ladányi A, 2011, CANCER IMMUNOL IMMUN, V60, P1729, DOI 10.1007/s00262-011-1071-x
   Lanier LL, 2008, NAT IMMUNOL, V9, P495, DOI 10.1038/ni1581
   Liu WH, 2006, J EXP MED, V203, P1701, DOI 10.1084/jem.20060772
   Mandal Arundhati, 2015, Hematol Oncol Stem Cell Ther, V8, P47, DOI 10.1016/j.hemonc.2014.11.006
   Melero I, 2014, CANCER DISCOV, V4, P522, DOI 10.1158/2159-8290.CD-13-0985
   Menon AG, 2004, LAB INVEST, V84, P493, DOI 10.1038/labinvest.3700055
   Milne K, 2009, PLOS ONE, V4, DOI 10.1371/journal.pone.0006412
   Mizia-Malarz A, 2019, DIS MARKERS, V2019, DOI 10.1155/2019/3596983
   Nguyen V, 2017, J IMMUNOL RES, V2017, DOI 10.1155/2017/4807853
   Nielsen JS, 2012, CLIN CANCER RES, V18, P3281, DOI 10.1158/1078-0432.CCR-12-0234
   Oshikiri T, 2003, J SURG ONCOL, V84, P224, DOI 10.1002/jso.10321
   Palucka AK, 2016, CELL, V164, P1233, DOI 10.1016/j.cell.2016.01.049
   Parmiani G, 2005, NEW ENGL J MED, V353, P2640, DOI 10.1056/NEJMp058236
   Pasero C, 2015, ONCOTARGET, V6, P14360, DOI 10.18632/oncotarget.3965
   Pereira BI, 2020, NAT IMMUNOL, V21, P684, DOI 10.1038/s41590-020-0643-3
   Pérez-González O, 2017, REGION ANESTH PAIN M, V42, P751, DOI 10.1097/AAP.0000000000000662
   Punt S, 2015, ONCOIMMUNOLOGY, V4, DOI 10.4161/2162402X.2014.984539
   Restifo NP, 2012, NAT REV IMMUNOL, V12, P269, DOI 10.1038/nri3191
   Sabado RL, 2017, CELL RES, V27, P74, DOI 10.1038/cr.2016.157
   Sakimura C, 2017, J SURG RES, V215, P74, DOI 10.1016/j.jss.2017.03.033
   Salmon H, 2012, ONCOIMMUNOLOGY, V1, P992, DOI 10.4161/onci.20239
   Schumacher K, 2001, CANCER RES, V61, P3932
   Sun JC, 2011, NAT REV IMMUNOL, V11, P645, DOI 10.1038/nri3044
   Sutmuller RPM, 2001, J EXP MED, V194, P823, DOI 10.1084/jem.194.6.823
   Tosolini M, 2011, CANCER RES, V71, P1263, DOI 10.1158/0008-5472.CAN-10-2907
   Vivier E, 2011, SCIENCE, V331, DOI 10.1126/science.1198687
   Wada Y, 1998, HEPATOLOGY, V27, P407, DOI 10.1002/hep.510270214
   Wahlin BE, 2007, CLIN CANCER RES, V13, P388, DOI 10.1158/1078-0432.CCR-06-1734
   Wang JT, 2019, ANN ONCOL, V30, P266, DOI 10.1093/annonc/mdy505
   Wei WQ, 2020, LANCET ONCOL, V21, pE342, DOI 10.1016/S1470-2045(20)30073-5
   Yankauer A., 1998, JAMA, J Am Med Assoc, V279, P1752
   Yuen GJ, 2016, TRENDS CANCER, V2, P747, DOI 10.1016/j.trecan.2016.10.010
   Zhang JP, 2009, J HEPATOL, V50, P980, DOI 10.1016/j.jhep.2008.12.033
   Zhu Ling-Yan, 2009, Ai Zheng, V28, P1198
NR 61
TC 1
Z9 1
U1 1
U2 3
PU SAGE PUBLICATIONS INC
PI THOUSAND OAKS
PA 2455 TELLER RD, THOUSAND OAKS, CA 91320 USA
SN 1073-2748
EI 1526-2359
J9 CANCER CONTROL
JI Cancer Control
PD SEP
PY 2023
VL 30
AR 10732748231202921
DI 10.1177/10732748231202921
PG 11
WC Oncology
WE Science Citation Index Expanded (SCI-EXPANDED)
SC Oncology
GA T6EE7
UT WOS:001078891800001
PM 37815060
OA Green Published, gold
DA 2024-11-10
ER

PT J
AU Liu, JY
   Deng, YH
   Liu, ZL
   Li, X
   Zhang, MX
   Yu, X
   Liu, T
   Chen, KX
   Li, ZG
AF Liu, Jianyu
   Deng, Yuhan
   Liu, Zhuolin
   Li, Xue
   Zhang, Mingxuan
   Yu, Xin
   Liu, Tong
   Chen, Kexin
   Li, Zhigao
TI Identification of Genes Associated with Prognosis and Immunotherapy
   Prediction in Triple-Negative Breast Cancer via M1/M2 Macrophage Ratio
SO MEDICINA-LITHUANIA
LA English
DT Article
DE TAMs; TNBC microenvironment; immune infiltration; immunotherapy;
   riskScore model
ID TUMOR-ASSOCIATED MACROPHAGES; REGULATORY T; BLOCKADE; INHIBITION;
   EXPRESSION; CELLS
AB Background and Objectives: Triple-negative breast cancer (TNBC), a highly aggressive and heterogeneous subtype of breast cancer, accounts for ap-proximately 10-15% of all breast cancer cases. Currently, there is no effective therapeutic target for TNBC. Tu-mor-associated macrophages (TAMs), which can be phenotypically classified into M1 and M2 subtypes, have been shown to influence the prognosis of various cancers, including ovarian cancer. This study aimed to investigate the role of M1/M2 macrophages in the TNBC tumor microenvironment (TME), with a focus on identifying prognostic genes and predicting immunotherapy response. Materials and Methods: The study employed the CIBERSORT algorithm to analyze immune cell expression in the TME. Genes associated with the M1/M2 macrophage ratio were identified using Pearson correlation analysis and used to classify patients into dis-tinct clusters. Dimensionality reduction techniques, including univariate Cox regression and Lasso, were applied to these genes. The expression of prognostic genes was validated through immunohistochemistry. Results: The study found a high prevalence of TAMs in the TME. Among the patient clusters, 109 differentially expressed genes (DEGs) were identified. Three significant DEGs (LAMP3, GZMB, and CXCL13) were used to construct the riskScores. The riskScore model effectively stratified patients based on mortality risk. Gene Set Enrichment Analysis (GSEA) associated the riskScore with several significant pathways, including mismatch repair, JAK/STAT3 signaling, VEGF signaling, antigen processing presentation, ERBB signaling, and P53 signaling. The study also predicted patient sensitivity to im-munotherapy using the riskScores. The expression of the three significant DEGs was validated through immunohisto-chemistry. Conclusions: The study concluded that the riskScore model, based on the M1/M2 macrophage ratio, is a valid prognostic tool for TNBC. The findings underscore the importance of the TME in TNBC progression and prognosis and highlight the po-tential of the riskScore model in predicting immunotherapy response in TNBC patients.
C1 [Liu, Jianyu; Deng, Yuhan; Liu, Zhuolin; Li, Xue; Zhang, Mingxuan; Yu, Xin; Liu, Tong; Chen, Kexin; Li, Zhigao] Harbin Med Univ Canc Hosp, Dept Breast Surg, 150 Haping Rd, Harbin 150081, Peoples R China.
C3 Harbin Medical University
RP Liu, T; Chen, KX; Li, ZG (通讯作者)，Harbin Med Univ Canc Hosp, Dept Breast Surg, 150 Haping Rd, Harbin 150081, Peoples R China.
EM jyls865184@hrbmu.edu.cn; 2020021711@hrbmu.edu.cn;
   2021021842@hrbmu.edu.cn; euxil@hrbmu.edu.cn; 2021021884@hrbmu.edu.cn;
   liutong@hrbmu.edu.cn; 830728@hrbmu.edu.cn; drzhigaoli@hrbmu.edu.cn
RI Chen, Kexin/ISV-0772-2023
FU We would like to show our sincere appreciation for the editors and
   reviewers for their critical comments on this article. All authors have
   read and agreed to the published version of the manuscript.
FX We would like to show our sincere appreciation for the editors and
   reviewers for their critical comments on this article. All authors have
   read and agreed to the published version of the manuscript.
CR Aharinejad S, 2004, CANCER RES, V64, P5378, DOI 10.1158/0008-5472.CAN-04-0961
   Baldominos P, 2022, CELL, V185, P1694, DOI 10.1016/j.cell.2022.03.033
   Bergin Alice R T, 2019, F1000Res, V8, DOI 10.12688/f1000research.18888.1
   Burr ML, 2017, NATURE, V549, P101, DOI 10.1038/nature23643
   Chan CH, 2012, CELL, V151, P913, DOI 10.1016/j.cell.2012.10.025
   Curran MA, 2010, P NATL ACAD SCI USA, V107, P4275, DOI 10.1073/pnas.0915174107
   D'Esposito V, 2016, ONCOTARGET, V7, P24495, DOI 10.18632/oncotarget.8336
   DeNardo DG, 2011, CANCER DISCOV, V1, P54, DOI 10.1158/2159-8274.CD-10-0028
   Franklin RA, 2014, SCIENCE, V344, P921, DOI 10.1126/science.1252510
   Ge JY, 2022, CANCER BIOL MED, V19, P187, DOI 10.20892/j.issn.2095-3941.2020.0752
   George S, 2017, IMMUNITY, V46, P197, DOI 10.1016/j.immuni.2017.02.001
   Germano G, 2013, CANCER CELL, V23, P249, DOI 10.1016/j.ccr.2013.01.008
   Guerriero JL, 2017, NATURE, V543, P428, DOI 10.1038/nature21409
   Jung MK, 2019, YONSEI MED J, V60, P126, DOI 10.3349/ymj.2019.60.2.126
   Tran KB, 2022, LANCET, V400, P563, DOI 10.1016/S0140-6736(22)01438-6
   Klingen TA, 2017, HUM PATHOL, V69, P72, DOI 10.1016/j.humpath.2017.09.001
   Liang SW, 2017, CANCER LETT, V386, P12, DOI 10.1016/j.canlet.2016.11.003
   Lin J, 2010, J LIPID RES, V51, P1208, DOI 10.1194/jlr.D000497
   Loi S, 2014, ANN ONCOL, V25, P1544, DOI 10.1093/annonc/mdu112
   Mantovani A, 2002, TRENDS IMMUNOL, V23, P549, DOI 10.1016/S1471-4906(02)02302-5
   Martinez Fernando O, 2014, F1000Prime Rep, V6, P13, DOI 10.12703/P6-13
   Miyasato Y, 2017, CANCER SCI, V108, P1693, DOI 10.1111/cas.13287
   Mosser DM, 2008, NAT REV IMMUNOL, V8, P958, DOI 10.1038/nri2448
   Newman AM, 2015, NAT METHODS, V12, P453, DOI [10.1038/nmeth.3337, 10.1038/NMETH.3337]
   Olson OC, 2017, CELL REP, V19, P101, DOI 10.1016/j.celrep.2017.03.038
   Ren XB, 2021, CANCER BIOL MED, V18, P931, DOI 10.20892/j.issn.2095-3941.2021.0036
   Ritchie ME, 2015, NUCLEIC ACIDS RES, V43, DOI 10.1093/nar/gkv007
   Voorwerk L, 2019, NAT MED, V25, P920, DOI 10.1038/s41591-019-0432-4
   Wagner GP, 2012, THEOR BIOSCI, V131, P281, DOI 10.1007/s12064-012-0162-3
   Wang GC, 2020, CANCER DISCOV, V10, P1912, DOI 10.1158/2159-8290.CD-19-1448
   Yuan X, 2017, GYNECOL ONCOL, V147, P181, DOI 10.1016/j.ygyno.2017.07.007
   Zhang MW, 2020, FRONT GENET, V11, DOI 10.3389/fgene.2020.00363
   Zhang QW, 2012, PLOS ONE, V7, DOI 10.1371/journal.pone.0050946
NR 33
TC 0
Z9 0
U1 0
U2 3
PU MDPI
PI BASEL
PA ST ALBAN-ANLAGE 66, CH-4052 BASEL, SWITZERLAND
SN 1010-660X
EI 1648-9144
J9 MEDICINA-LITHUANIA
JI Med. Lith.
PD JUL
PY 2023
VL 59
IS 7
AR 1285
DI 10.3390/medicina59071285
PG 18
WC Medicine, General & Internal
WE Science Citation Index Expanded (SCI-EXPANDED)
SC General & Internal Medicine
GA S0IY2
UT WOS:001068104800001
PM 37512096
OA gold, Green Published
DA 2024-11-10
ER

PT J
AU Hoda, MA
   Pirker, C
   Dong, YW
   Schelch, K
   Heffeter, P
   Kryeziu, K
   van Schoonhoven, S
   Klikovits, T
   Laszlo, V
   Rozsas, A
   Ozsvar, J
   Klepetko, W
   Döme, B
   Grusch, M
   Hegedüs, B
   Berger, W
AF Hoda, Mir A.
   Pirker, Christine
   Dong, Yawen
   Schelch, Karin
   Heffeter, Petra
   Kryeziu, Kushtrim
   van Schoonhoven, Sushilla
   Klikovits, Thomas
   Laszlo, Viktoria
   Rozsas, Anita
   Ozsvar, Judit
   Klepetko, Walter
   Doeme, Balazs
   Grusch, Michael
   Hegedues, Balazs
   Berger, Walter
TI Trabectedin Is Active against Malignant Pleural Mesothelioma Cell and
   Xenograft Models and Synergizes with Chemotherapy and Bcl-2 Inhibition
   <i>In Vitro</i>
SO MOLECULAR CANCER THERAPEUTICS
LA English
DT Article
ID NUCLEOTIDE EXCISION-REPAIR; HUMAN TUMOR XENOGRAFTS; SOFT-TISSUE SARCOMA;
   ANTITUMOR-ACTIVITY; PHASE-I; CANCER-CELLS; SOLID TUMORS;
   ECTEINASCIDIN-743 ET-743; MARINE COMPOUND; CISPLATIN
AB Malignant pleural mesothelioma (MPM) is characterized by widespread resistance to systemic therapy. Trabectedin is an antineoplastic agent targeting both the malignant cells and the tumor microenvironment that has been approved for the treatment of advanced soft tissue sarcoma and ovarian cancer. In this preclinical study, we evaluated the antineoplastic potential of trabectedin as a single agent and in drug combination approaches in human MPM. Therefore, we utilized an extended panel of MPM cell lines (n = 6) and primary cell cultures from surgical MPM specimens (n = 13), as well as nonmalignant pleural tissue samples (n = 2). Trabectedin exerted a dose-dependent cytotoxic effect in all MPM cell cultures in vitro when growing as adherent monolayers or nonadherent spheroids with IC50 values <= 2.6 nmol/L. Nonmalignant mesothelial cells were significantly less responsive. The strong antimesothelioma activity was based on cell-cycle perturbation and apoptosis induction. The activity of trabectedin against MPM cells was synergistically enhanced by coadministration of cisplatin, a drug routinely used for systemic MPM treatment. Comparison of gene expression signatures indicated an inverse correlation between trabectedin response and bcl-2 expression. Accordingly, bcl-2 inhibitors (Obatoclax, ABT-199) markedly synergized with trabectedin paralleled by deregulated expression of the bcl-2 family members bcl-2, bim, bax, Mcl-1, and bcl-x(L) as a consequence of trabectedin exposure. In addition, trabectedin exerted significant antitumor activity against an intraperitoneal MPM xenograft model. Together, these data suggest that trabectedin exerts strong activity in MPM and synergizes with chemotherapy and experimental bcl-2 inhibitors in vitro. Thus, it represents a promising new therapeutic option for MPM. (C) 2016 AACR.
C1 [Hoda, Mir A.; Pirker, Christine; Schelch, Karin; Heffeter, Petra; Kryeziu, Kushtrim; van Schoonhoven, Sushilla; Grusch, Michael; Berger, Walter] Med Univ Vienna, Ctr Comprehens Canc, Inst Canc Res, Dept Med 1,Appl & Expt Oncol, Vienna, Austria.
   [Hoda, Mir A.; Dong, Yawen; Schelch, Karin; Klikovits, Thomas; Laszlo, Viktoria; Rozsas, Anita; Ozsvar, Judit; Klepetko, Walter; Doeme, Balazs; Hegedues, Balazs] Med Univ Vienna, Ctr Comprehens Canc, Dept Surg, Div Thorac Surg,Translat Thorac Oncol Lab, Vienna, Austria.
   [Rozsas, Anita; Doeme, Balazs] Natl Koranyi Inst Pulm, Budapest, Hungary.
   [Doeme, Balazs] Natl Inst Oncol, Dept Thorac Surg, Budapest, Hungary.
   [Doeme, Balazs] Semmelweis Univ, Budapest, Hungary.
   [Doeme, Balazs] Med Univ Vienna, Dept Biomed Imaging & Image Guided Therapy, Div Mol & Gender Imaging, Vienna, Austria.
   [Hegedues, Balazs] Hungarian Acad Sci, MTA SE Mol Oncol Res Grp, Budapest, Hungary.
C3 Medical University of Vienna; Medical University of Vienna; National
   Institute of Oncology Hungary; Semmelweis University; Medical University
   of Vienna; Hungarian Academy of Sciences
RP Berger, W (通讯作者)，Med Univ Vienna, Borschkegasse 8a, A-1090 Vienna, Austria.
EM walter.berger@meduniwien.ac.at
RI Kryeziu, Kushtrim/AAR-4845-2020; Hegedus, Balazs/HKE-7559-2023; Berger,
   Walter/AFQ-9733-2022; Laszlo, Viktoria/A-4667-2017; Hegedus,
   Balazs/B-6076-2008; Grusch, Michael/C-1183-2008
OI Klikovits, Thomas/0000-0003-1012-0404; Pirker,
   Christine/0000-0001-7104-4404; Laszlo, Viktoria/0000-0002-6567-3965;
   Hegedus, Balazs/0000-0002-4341-4153; Kryeziu,
   Kushtrim/0000-0002-6633-4818; Dome, Balazs/0000-0001-8799-8624;
   Heffeter, Petra/0000-0001-6401-8646; Berger, Walter/0000-0003-0014-1658;
   Ozsvar, Judit/0009-0001-2227-8682; Grusch, Michael/0000-0001-5486-9340
FU Funds of the Oesterreichische Nationalbank, Anniversary Fund [14574];
   Initiative Cancer Research of the Medical University Vienna
FX This research was supported by the Funds of the Oesterreichische
   Nationalbank, Anniversary Fund (No. 14574; to M.A. Hoda) and by the
   Initiative Cancer Research of the Medical University Vienna (to W.
   Berger).
CR Barbone D, 2011, CELL DEATH DIS, V2, DOI 10.1038/cddis.2011.58
   Cao XB, 2013, MOL CANCER, V12, DOI 10.1186/1476-4598-12-42
   Carter NJ, 2010, DRUGS, V70, P355, DOI 10.2165/11202860-000000000-00000
   Ceriani L, 2015, BIOANALYSIS, V7, P1831, DOI 10.4155/bio.15.117
   CHOU TC, 1984, ADV ENZYME REGUL, V22, P27, DOI 10.1016/0065-2571(84)90007-4
   Colmegna B, 2015, BRIT J CANCER, V113, P1687, DOI 10.1038/bjc.2015.407
   Corson J M, 1997, Semin Thorac Cardiovasc Surg, V9, P347
   Cortinovis D, 2015, ANN ONCOL, V26, P75
   Cortinovis DL, 2015, J CLIN ONCOL, V33
   Cuevas C, 2009, NAT PROD REP, V26, P322, DOI 10.1039/b808331m
   D'Incalci M, 2003, EUR J CANCER, V39, P1920, DOI 10.1016/S0959-8049(03)00490-8
   Damia G, 2001, INT J CANCER, V92, P583, DOI 10.1002/ijc.1221
   Demetri GD, 2009, J CLIN ONCOL, V27, P4188, DOI 10.1200/JCO.2008.21.0088
   Dornetshuber R, 2009, MOL NUTR FOOD RES, V53, P904, DOI 10.1002/mnfr.200800384
   Erba E, 2001, EUR J CANCER, V37, P97, DOI 10.1016/S0959-8049(00)00357-9
   Erculj N, 2012, ANN ONCOL, V23, P961, DOI 10.1093/annonc/mdr324
   Friedman D, 2002, CANCER RES, V62, P3377
   Germano G, 2013, CANCER CELL, V23, P249, DOI 10.1016/j.ccr.2013.01.008
   Heffeter P, 2007, BIOCHEM PHARMACOL, V73, P1873, DOI 10.1016/j.bcp.2007.03.002
   Hendriks HR, 1999, ANN ONCOL, V10, P1233, DOI 10.1023/A:1008364727071
   Hoda MA, 2011, J THORAC ONCOL, V6, P852, DOI 10.1097/JTO.0b013e31820e1a25
   HUNCHAREK M, 1995, EUR J CANCER, V31A, P1741, DOI 10.1016/0959-8049(95)00365-P
   Izbicka E, 1998, ANN ONCOL, V9, P981, DOI 10.1023/A:1008224322396
   Janson V, 2008, CELL PHYSIOL BIOCHEM, V22, P45, DOI 10.1159/000149782
   Knuutila S, 1998, AM J PATHOL, V152, P1107
   Li WW, 2001, CLIN CANCER RES, V7, P2908
   Licandro SA, 2016, P 107 ANN M AM ASS C
   Mathieu V, 2012, ONCOTARGET, V3, P399
   Nguyen M, 2007, P NATL ACAD SCI USA, V104, P19512, DOI 10.1073/pnas.0709443104
   Pass H I, 2001, Clin Lung Cancer, V3, P102, DOI 10.3816/CLC.2001.n.021
   Peto J, 1999, BRIT J CANCER, V79, P666, DOI 10.1038/sj.bjc.6690105
   Preusser M, 2012, CANCER-AM CANCER SOC, V118, P5038, DOI 10.1002/cncr.27460
   Robinson BWS, 2005, NEW ENGL J MED, V353, P1591, DOI 10.1056/NEJMra050152
   Ryan DP, 2001, CLIN CANCER RES, V7, P231
   Schelch K, 2014, AM J RESP CRIT CARE, V190, P763, DOI 10.1164/rccm.201404-0658OC
   Scotlandi K, 2002, CLIN CANCER RES, V8, P3893
   Sessa C, 2009, EUR J CANCER, V45, P2116, DOI 10.1016/j.ejca.2009.04.002
   Sessa C, 2013, INVEST NEW DRUG, V31, P1236, DOI 10.1007/s10637-013-9942-y
   Sleijfer S, 2005, ONCOLOGIST, V10, P833, DOI 10.1634/theoncologist.10-10-833
   Soares DG, 2011, MOL CANCER THER, V10, P1481, DOI 10.1158/1535-7163.MCT-11-0252
   Souers AJ, 2013, NAT MED, V19, P202, DOI 10.1038/nm.3048
   Stevens EV, 2008, MOL CANCER THER, V7, P10, DOI 10.1158/1535-7163.MCT-07-0192
   Sugarbaker DJ, 1996, ANN SURG, V224, P288, DOI 10.1097/00000658-199609000-00005
   Taamma A, 2001, J CLIN ONCOL, V19, P1256, DOI 10.1200/JCO.2001.19.5.1256
   Tognon G, 2004, CANCER CHEMOTH PHARM, V53, P89, DOI 10.1007/s00280-003-0704-y
   Toumpanakis D, 2011, CANCER LETT, V312, P143, DOI 10.1016/j.canlet.2011.08.021
   Twelves C, 2003, EUR J CANCER, V39, P1842, DOI 10.1016/S0959-8049(03)00458-1
   Valoti G, 1998, CLIN CANCER RES, V4, P1977
   Varin E, 2010, CARCINOGENESIS, V31, P984, DOI 10.1093/carcin/bgq026
   Vogelzang NJ, 2003, J CLIN ONCOL, V21, P2636, DOI 10.1200/JCO.2003.11.136
   Wang D, 2003, BIOCHEMISTRY-US, V42, P6747, DOI 10.1021/bi034264k
NR 51
TC 15
Z9 16
U1 0
U2 2
PU AMER ASSOC CANCER RESEARCH
PI PHILADELPHIA
PA 615 CHESTNUT ST, 17TH FLOOR, PHILADELPHIA, PA 19106-4404 USA
SN 1535-7163
EI 1538-8514
J9 MOL CANCER THER
JI Mol. Cancer Ther.
PD OCT 1
PY 2016
VL 15
IS 10
BP 2357
EP 2369
DI 10.1158/1535-7163.MCT-15-0846
PG 13
WC Oncology
WE Science Citation Index Expanded (SCI-EXPANDED)
SC Oncology
GA DZ1XV
UT WOS:000385636300009
PM 27512118
OA Green Submitted, Bronze
DA 2024-11-10
ER

PT J
AU Zeng, WJ
   Peng, CW
   Yuan, JP
   Cui, R
   Li, Y
AF Zeng, Wei-Juan
   Peng, Chun-Wei
   Yuan, Jing-Ping
   Cui, Ran
   Li, Yan
TI Quantum dot-based multiplexed imaging in malignant ascites: a new model
   for malignant ascites classification
SO INTERNATIONAL JOURNAL OF NANOMEDICINE
LA English
DT Article
DE gastric cancer; malignant ascites; quantum dots; classification;
   multiplexed imaging
ID HYPERTHERMIC INTRAPERITONEAL PERFUSION; RELATIVE LYMPHOCYTE COUNT;
   CANCER-PATIENTS; OVARIAN-CANCER; T-CELLS; CHEMOTHERAPY; CATUMAXOMAB;
   DIAGNOSIS; MACROPHAGES; COMBINATION
AB Purpose: The aims of this study are to establish a new method for simultaneously detecting the interactions between cancer cells and immunocytes in malignant ascites (MA) and to propose a new model for MA classification.
   Methods: A quantum dot (QD)-based multiplexed imaging technique was developed for simultaneous in situ imaging of cancer cells, lymphocytes, and macrophages. This method was first validated in gastric cancer tissues, and then was applied to MA samples from 20 patients with peritoneal carcinomatosis from gastrointestinal and gynecological origins. The staining features of MA and the interactions between cancer cells and immunocytes in the ascites were further analyzed and correlated with clinical features.
   Results: The QD-based multiplexed imaging technique was able to simultaneously show gastric cancer cells, infiltrating macrophages, and lymphocytes in tumor tissue, and the technique revealed the distinctive features of the cancer tumor microenvironment. When this multiplexed imaging protocol was applied to MA cytology, different features of the interactions and quantitative relations between cancer cells and immunocytes were observed. On the basis of these features, MA could be classified into immunocyte-dominant type, immunocyte-reactive type, cancer cell-dominant type, and cell deletion type; the four categories were statistically different in terms of the ratio of cancer cells to immunocytes (P<0.001). Moreover, in the MA, the ratio of cancer cells to immunocytes was higher for patients with gynecological and gastric cancers than for those with colorectal cancer.
   Conclusion: The newly developed QD-based multiplexed imaging technique was able to better reveal the interactions between cancer cells and immunocytes. This advancement allows for better MA classification and, thereby, allows for treatment decisions to be more individualized.
C1 [Zeng, Wei-Juan; Peng, Chun-Wei; Yuan, Jing-Ping; Li, Yan] Wuhan Univ, Zhongnan Hosp, Dept Oncol, Hubei Key Lab Tumor Biol Behav, Wuhan 430071, Hubei Province, Peoples R China.
   [Zeng, Wei-Juan; Peng, Chun-Wei; Yuan, Jing-Ping; Li, Yan] Hubei Canc Clin Study Ctr, Wuhan 430071, Hubei Province, Peoples R China.
   [Cui, Ran] Wuhan Univ, Minist Educ, Key Lab Analyt Chem Biol & Med, Wuhan 430071, Hubei Province, Peoples R China.
   [Cui, Ran] Wuhan Univ, Coll Chem & Mol Sci, Wuhan 430071, Hubei Province, Peoples R China.
C3 Wuhan University; Wuhan University; Wuhan University
RP Li, Y (通讯作者)，Wuhan Univ, Zhongnan Hosp, Dept Oncol, Hubei Key Lab Tumor Biol Behav, 169 Donghu Rd, Wuhan 430071, Hubei Province, Peoples R China.
EM liyansd2@163.com
RI Cui, Ran/L-8936-2019; YANG, LEI/GQH-4271-2022
FU Science Fund for Doctorate Mentors by China's Ministry of Education
   [20120141110042]
FX This work was supported by the Science Fund for Doctorate Mentors by
   China's Ministry of Education (Number 20120141110042).
CR [Anonymous], TARGET ONCOL
   Ba MC, 2013, SURG ENDOSC, V27, P2735, DOI 10.1007/s00464-013-2800-3
   Ba MC, 2010, WORLD J GASTROENTERO, V16, P1901, DOI 10.3748/wjg.v16.i15.1901
   Balermpas P, 2014, ONCOIMMUNOLOGY, V3, DOI 10.4161/onci.27403
   Cavazzoni E, 2013, INT J CLIN ONCOL, V18, P1, DOI 10.1007/s10147-012-0396-6
   Chen C, 2014, INT J NANOMED, V9, P1039, DOI 10.2147/IJN.S58270
   Chen C, 2012, NANOMEDICINE-UK, V7, P411, DOI [10.2217/NNM.12.9, 10.2217/nnm.12.9]
   Djaldetti M, 2014, WORLD J GASTRO ONCOL, V6, P129, DOI 10.4251/wjgo.v6.i5.129
   Fang M, 2013, BIOMATERIALS, V34, P8708, DOI 10.1016/j.biomaterials.2013.07.069
   Freedman Ralph S, 2004, J Transl Med, V2, P23, DOI 10.1186/1479-5876-2-23
   Fujiwara Y, 2014, BIOMED RES INT, V2014, DOI 10.1155/2014/348539
   Galon J, 2014, M S-MED SCI, V30, P439, DOI 10.1051/medsci/20143004020
   Heiss MM, 2014, CLIN CANCER RES, V20, P3348, DOI 10.1158/1078-0432.CCR-13-2351
   Hu WQ, 2014, BIOMATERIALS, V35, P4125, DOI 10.1016/j.biomaterials.2014.01.059
   Jatoi A, 2012, ONCOLOGY-BASEL, V82, P315, DOI 10.1159/000337246
   Kaleta EJ, 2013, CLIN BIOCHEM, V46, P814, DOI 10.1016/j.clinbiochem.2013.02.010
   Kipps E, 2013, NAT REV CANCER, V13, P273, DOI 10.1038/nrc3432
   Lee HJ, 2014, BREAST CANCER RES TR, V145, P615, DOI 10.1007/s10549-014-2983-x
   Ling A, 2014, BRIT J CANCER, V110, P2551, DOI 10.1038/bjc.2014.161
   Liu F, 2014, ANN HEPATOL, V13, P357, DOI 10.1016/S1665-2681(19)30865-8
   Matte I, 2014, BMC CANCER, V14, DOI 10.1186/1471-2407-14-288
   Park ES, 2013, ANAL QUANT CYTOL, V35, P146
   Pelley JL, 2009, TOXICOL SCI, V112, P276, DOI 10.1093/toxsci/kfp188
   Peng CW, 2011, BIOMATERIALS, V32, P2907, DOI 10.1016/j.biomaterials.2010.12.053
   Peng CW, 2010, J TRANSL MED, V8, DOI 10.1186/1479-5876-8-101
   Protti MP, 2014, TISSUE ANTIGENS, V83, P237, DOI 10.1111/tan.12329
   Randle RW, 2014, ANN SURG ONCOL, V21, P1474, DOI 10.1245/s10434-013-3224-y
   Resch-Genger U, 2008, NAT METHODS, V5, P763, DOI [10.1038/nmeth.1248, 10.1038/NMETH.1248]
   Sangisetty SL, 2012, WORLD J GASTRO SURG, V4, P87, DOI 10.4240/wjgs.v4.i4.87
   Sebastian Martin, 2010, Cancer Manag Res, V2, P283, DOI 10.2147/CMR.S14115
   Ströhlein MA, 2014, MED HYPOTHESES, V82, P295, DOI 10.1016/j.mehy.2013.12.014
   Tak YK, 2012, NANO TODAY, V7, P231, DOI 10.1016/j.nantod.2012.06.009
   Takahara Naminatsu, 2014, J Gastrointest Cancer, V45, P307, DOI 10.1007/s12029-014-9603-1
   Tsikouras P, 2013, ARCH GYNECOL OBSTET, V288, P581, DOI 10.1007/s00404-013-2868-y
   Verdonck M, 2014, ANN ONCOL, V25, DOI 10.1093/annonc/mdu068.3
   Wada I, 2014, CANCER MED-US, V3, P362, DOI 10.1002/cam4.196
   Yamaguchi Y, 2004, INT J ONCOL, V24, P959
   Yang M, 2014, MOL CANCER, V13, DOI 10.1186/1476-4598-13-43
   Zhao J, 2014, MED ONCOL, V31, DOI 10.1007/s12032-014-0930-7
   Zhu WW, 2014, ANN SURG ONCOL, V21, P1304, DOI 10.1245/s10434-013-3445-0
NR 40
TC 13
Z9 15
U1 1
U2 15
PU DOVE MEDICAL PRESS LTD
PI ALBANY
PA PO BOX 300-008, ALBANY, AUCKLAND 0752, NEW ZEALAND
SN 1178-2013
J9 INT J NANOMED
JI Int. J. Nanomed.
PY 2015
VL 10
BP 1759
EP 1768
DI 10.2147/IJN.S70228
PG 10
WC Nanoscience & Nanotechnology; Pharmacology & Pharmacy
WE Science Citation Index Expanded (SCI-EXPANDED)
SC Science & Technology - Other Topics; Pharmacology & Pharmacy
GA CC8GL
UT WOS:000350606100001
PM 25784803
OA Green Published, gold, Green Submitted
DA 2024-11-10
ER

PT J
AU Maruyama, T
   Kono, K
   Izawa, S
   Mizukami, Y
   Kawaguchi, Y
   Mimura, K
   Watanabe, M
   Fujii, H
AF Maruyama, T.
   Kono, K.
   Izawa, S.
   Mizukami, Yoshiki
   Kawaguchi, Y.
   Mimura, K.
   Watanabe, M.
   Fujii, H.
TI CCL17 and CCL22 chemokines within tumor microenvironment are related to
   infiltration of regulatory T cells in esophageal squamous cell carcinoma
SO DISEASES OF THE ESOPHAGUS
LA English
DT Article
DE CCL17; CCL22; esophageal cancer; Foxp3; regulatory T cells
ID PERIPHERAL-BLOOD; INCREASED POPULATIONS; THORACIC ESOPHAGUS;
   SELF-TOLERANCE; GASTRIC-CANCER; OVARIAN-CANCER; LYMPHOCYTES;
   RECRUITMENT; RECURRENCE; EXPRESSION
AB P>It has been reported that an increased population of regulatory T cells (T-regs) is one of the reasons for impaired anti-tumor immunity. We investigated the frequency of Foxp3+ T-regs in tumor-infiltrating lymphocytes (TILs) and peripheral blood lymphocytes (PBLs) of patients with esophageal squamous cell carcinoma (ESCC). Furthermore, in order to elucidate the mechanisms behind T-regs accumulation within tumors, we evaluated the relationship between CCL17 or CCL22 expression and the frequency of Foxp3+ T-regs. CD4+CD25+Foxp3+ T-regs as a percentage of CD4+ cells were counted by flow cytometry. The frequency of CCL17+ or CCL22+ cells among CD14+ cells in tumors was also evaluated by flow cytometry. Moreover, an in vitro migration assay using T-regs derived from ESCC was performed in the presence of CCL17 or CCL22. The frequency of Foxp3+ T-regs in TILs was significantly higher than that in the normal esophageal mucosa (24.6 +/- 10.0 vs 7.1 +/- 5.9%, P < 0.01). The frequency of Foxp3+ T-regs in PBLs of ESCC patients was significantly higher than that in normal healthy donors (7.0 +/- 4.2 vs 2.5 +/- 1.0%, P < 0.01). Furthermore, the frequency of CCL17+ or CCL22+ cells among CD14+ cells within tumors was significantly higher than that of normal esophageal mucosa, and there was a significant correlation between the frequency of CCL17+ or CCL22+ cells and Foxp3+ T-regs in TILs. In addition, the in vitro migration assay indicated that T-regs were significantly induced to migrate by CCL17 or CCL22. In conclusion, CCL17 and CCL22 within the tumor are related to the increased population of Foxp3+ T-regs in ESCC.
C1 [Maruyama, T.; Kono, K.; Izawa, S.; Mizukami, Yoshiki; Kawaguchi, Y.; Mimura, K.; Watanabe, M.; Fujii, H.] Univ Yamanashi, Dept Surg 1, Chuo City, Yamanashi 4093898, Japan.
C3 University of Yamanashi
RP Kono, K (通讯作者)，Univ Yamanashi, Dept Surg 1, 1110 Shimokato, Chuo City, Yamanashi 4093898, Japan.
EM kojikono@yamanashi.ac.jp
RI Kono, Koji/A-4822-2012
CR AKIYAMA H, 1994, ANN SURG, V220, P364, DOI 10.1097/00000658-199409000-00012
   Ando N, 2003, J CLIN ONCOL, V21, P4592, DOI 10.1200/JCO.2003.12.095
   Beyer M, 2006, BLOOD, V108, P804, DOI 10.1182/blood-2006-02-002774
   Curiel TJ, 2004, NAT MED, V10, P942, DOI 10.1038/nm1093
   Fontenot JD, 2005, IMMUNITY, V22, P329, DOI 10.1016/j.immuni.2005.01.016
   Ichihara F, 2003, CLIN CANCER RES, V9, P4404
   Imai T, 1999, INT IMMUNOL, V11, P81, DOI 10.1093/intimm/11.1.81
   Jonuleit H, 2001, J EXP MED, V193, P1285, DOI 10.1084/jem.193.11.1285
   Kleinberg L, 2007, J CLIN ONCOL, V25, P4110, DOI 10.1200/JCO.2007.12.0881
   Liyanage UK, 2002, J IMMUNOL, V169, P2756, DOI 10.4049/jimmunol.169.5.2756
   Miller AM, 2006, J IMMUNOL, V177, P7398, DOI 10.4049/jimmunol.177.10.7398
   Mizukami Y, 2008, BRIT J CANCER, V98, P148, DOI 10.1038/sj.bjc.6604149
   Mizukami Y, 2008, INT J CANCER, V122, P2286, DOI 10.1002/ijc.23392
   Ng WF, 2001, BLOOD, V98, P2736, DOI 10.1182/blood.V98.9.2736
   Ormandy LA, 2005, CANCER RES, V65, P2457, DOI 10.1158/0008-5472.CAN-04-3232
   Osaki T, 2009, DIS ESOPHAGUS, V22, P49, DOI 10.1111/j.1442-2050.2008.00855.x
   Petersen RP, 2006, CANCER-AM CANCER SOC, V107, P2866, DOI 10.1002/cncr.22282
   SAKAGUCHI S, 1995, J IMMUNOL, V155, P1151
   Sakaguchi S, 2006, IMMUNOL REV, V212, P8, DOI 10.1111/j.0105-2896.2006.00427.x
   Sato E, 2005, P NATL ACAD SCI USA, V102, P18538, DOI 10.1073/pnas.0509182102
   Sträter J, 2005, GUT, V54, P661, DOI 10.1136/gut.2004.052696
   Vulcano M, 2001, EUR J IMMUNOL, V31, P812, DOI 10.1002/1521-4141(200103)31:3<812::AID-IMMU812>3.0.CO;2-L
   Woo EY, 2001, CANCER RES, V61, P4766
   Yoshioka T, 2008, BRIT J CANCER, V98, P1258, DOI 10.1038/sj.bjc.6604294
NR 24
TC 66
Z9 72
U1 0
U2 7
PU WILEY-BLACKWELL
PI MALDEN
PA COMMERCE PLACE, 350 MAIN ST, MALDEN 02148, MA USA
SN 1120-8694
J9 DIS ESOPHAGUS
JI Dis. Esophagus
PY 2010
VL 23
IS 5
BP 422
EP 429
DI 10.1111/j.1442-2050.2009.01029.x
PG 8
WC Gastroenterology & Hepatology
WE Science Citation Index Expanded (SCI-EXPANDED)
SC Gastroenterology & Hepatology
GA 628NA
UT WOS:000280125700012
PM 20002703
DA 2024-11-10
ER

PT J
AU Zhang, BY
   Li, N
   Gao, JM
   Zhao, YX
   Jiang, J
   Xie, S
   Zhang, CP
   Zhang, QY
   Liu, L
   Wang, ZQ
   Ji, DM
   Wu, LY
   Ren, RB
AF Zhang, Baoyuan
   Li, Ning
   Gao, Jiaming
   Zhao, Yuxi
   Jiang, Jun
   Xie, Shuang
   Zhang, Cuiping
   Zhang, Qingyu
   Liu, Leo
   Wang, Zaiqi
   Ji, Dongmei
   Wu, Lingying
   Ren, Ruibao
TI Targeting of focal adhesion kinase enhances the immunogenic cell death
   of PEGylated liposome doxorubicin to optimize therapeutic responses of
   immune checkpoint blockade
SO JOURNAL OF EXPERIMENTAL & CLINICAL CANCER RESEARCH
LA English
DT Article
DE FAK; Pegylated liposome doxorubicin (PLD); Synergy; Immunogenic cell
   death (ICD); Immune checkpoint blockade (ICB)
ID INHIBITOR BI 853520; PLATINUM-RESISTANT; OVARIAN-CANCER; LUNG-CANCER;
   FAK; CHEMOTHERAPY; COMBINATION; EFFICACY; EVASION; TOPHAT
AB BackgroundsImmune checkpoint blockade (ICB) is widely considered to exert long-term treatment benefits by activating antitumor immunity. However, many cancer patients show poor clinical responses to ICB due in part to the lack of an immunogenic niche. Focal adhesion kinase (FAK) is frequently amplified and acts as an immune modulator across cancer types. However, evidence illustrates that targeting FAK is most effective in combination therapy rather than in monotherapy.MethodsHere, we used drug screening, in vitro and in vivo assays to filter out that doxorubicin and its liposomal form pegylated liposome doxorubicin (PLD) showed synergistic anti-tumor effects in combination with FAK inhibitor IN10018. We hypothesized that anti-tumor immunity and immunogenic cell death (ICD) may be involved in the treatment outcomes through the data analysis of our clinical trial testing the combination of IN10018 and PLD. We then performed cell-based assays and animal studies to detect whether FAK inhibition by IN10018 can boost the ICD of PLD/doxorubicin and further established syngeneic models to test the antitumor effect of triplet combination of PLD, IN10018, and ICB.ResultsWe demonstrated that the combination of FAK inhibitor IN10018, and PLD/doxorubicin exerted effective antitumor activity. Notably, the doublet combination regimen exhibited response latency and long-lasting treatment effects clinically, outcomes frequently observed in immunotherapy. Our preclinical study confirmed that the 2-drug combination can maximize the ICD of cancer cells. This approach primed the tumor microenvironment, supplementing it with sufficient tumor-infiltrating lymphocytes (TILs) to activate antitumor immunity. Finally, different animal studies confirmed that the antitumor effects of ICB can be significantly enhanced by this doublet regimen.ConclusionsWe confirmed that targeting FAK by IN10018 can enhance the ICD of PLD/doxorubicin, further benefiting the anti-tumor effect of ICB. The animal tests of the triplet regimen warrant further discovery in the real world.
C1 [Zhang, Baoyuan; Gao, Jiaming; Ren, Ruibao] Shanghai Jiao Tong Univ, Shanghai Inst Hematol, Collaborat Innovat Ctr Hematol, Natl Res Ctr Translat Med,State Key Lab Med Genom,, Shanghai, Peoples R China.
   [Li, Ning; Zhao, Yuxi; Wu, Lingying] Chinese Acad Med Sci & Peking Union Med Coll, Natl Canc Ctr, Natl Clin Res Ctr Canc, Dept Gynecol Oncol,Canc Hosp, Beijing, Peoples R China.
   [Ji, Dongmei] Fudan Univ, Shanghai Canc Ctr, Dept Med Oncol, Shanghai, Peoples R China.
   [Ren, Ruibao] Hainan Med Univ, Int Ctr Aging & Canc, Haikou, Hainan, Peoples R China.
   [Jiang, Jun; Xie, Shuang; Liu, Leo; Wang, Zaiqi] InxMed Shanghai Co Ltd, Beijing, Peoples R China.
   [Zhang, Cuiping] Binzhou Med Univ, Dept Pathol, Yantai Affiliated Hosp, Yantai, Shandong, Peoples R China.
   [Zhang, Qingyu] Guangdong Med Univ, Lab Obstet & Gynecol, Affiliated Hosp, Zhanjiang, Guangdong, Peoples R China.
C3 Shanghai Jiao Tong University; Chinese Academy of Sciences; Chinese
   Academy of Medical Sciences - Peking Union Medical College; Peking Union
   Medical College; Cancer Institute & Hospital - CAMS; Fudan University;
   Hainan Medical University; Binzhou Medical University; Guangdong Medical
   University
RP Ren, RB (通讯作者)，Shanghai Jiao Tong Univ, Shanghai Inst Hematol, Collaborat Innovat Ctr Hematol, Natl Res Ctr Translat Med,State Key Lab Med Genom,, Shanghai, Peoples R China.; Wu, LY (通讯作者)，Chinese Acad Med Sci & Peking Union Med Coll, Natl Canc Ctr, Natl Clin Res Ctr Canc, Dept Gynecol Oncol,Canc Hosp, Beijing, Peoples R China.; Ji, DM (通讯作者)，Fudan Univ, Shanghai Canc Ctr, Dept Med Oncol, Shanghai, Peoples R China.; Ren, RB (通讯作者)，Hainan Med Univ, Int Ctr Aging & Canc, Haikou, Hainan, Peoples R China.
EM jid09@fudan.edu.cn; wulingying@csco.org.cn; rbren@sjtu.edu.cn
RI Zhao, Yuxi/ABH-4403-2020; Gao, Jiaming/IRZ-5324-2023; Zhang,
   Baoyuan/KIC-1352-2024
OI Zhang, Baoyuan/0000-0002-8948-443X
FU Key Project of National Natural Science Foundation of China
FX No Statement Available
CR Babicki S, 2016, NUCLEIC ACIDS RES, V44, pW147, DOI 10.1093/nar/gkw419
   Basu A, 2013, CELL, V154, P1151, DOI 10.1016/j.cell.2013.08.003
   Borcoman Edith, 2018, Am Soc Clin Oncol Educ Book, V38, P169, DOI 10.1200/EDBK_200643
   Boukouris AE, 2022, CRIT REV ONCOL HEMAT, V173, DOI 10.1016/j.critrevonc.2022.103663
   Casares N, 2005, J EXP MED, V202, P1691, DOI 10.1084/jem.20050915
   Català-Moll F, 2022, CELL REP, V38, DOI 10.1016/j.celrep.2021.110244
   Chiou VL, 2015, J CLIN ONCOL, V33, P3541, DOI 10.1200/JCO.2015.61.6870
   Daud AI, 2016, J CLIN INVEST, V126, P3447, DOI 10.1172/JCI87324
   Dawson JC, 2021, NAT REV CANCER, V21, P313, DOI 10.1038/s41568-021-00340-6
   Eisenhauer EA, 2009, EUR J CANCER, V45, P228, DOI 10.1016/j.ejca.2008.10.026
   Frame MC, 2015, CANCER CELL, V27, P429, DOI 10.1016/j.ccell.2015.03.013
   Galluzzi L, 2020, NAT REV CLIN ONCOL, V17, P725, DOI 10.1038/s41571-020-0413-z
   Garg AD, 2017, CELL DEATH DIFFER, V24, P832, DOI 10.1038/cdd.2017.15
   Ghosh S, 2016, METHODS MOL BIOL, V1374, P339, DOI 10.1007/978-1-4939-3167-5_18
   Gordon AN, 2000, J CLIN ONCOL, V18, P3093, DOI 10.1200/JCO.2000.18.17.3093
   Gulla A, 2021, BLOOD CANCER DISCOV, V2, P468, DOI 10.1158/2643-3230.BCD-21-0047
   Hirt UA, 2018, ONCOGENESIS, V7, DOI 10.1038/s41389-018-0032-z
   Hossain DMS, 2018, J CLIN INVEST, V128, P644, DOI 10.1172/JCI94586
   Hu JKH, 2017, CELL STEM CELL, V21, P91, DOI 10.1016/j.stem.2017.03.023
   Ianevski A., 2020, NUCLEIC ACIDS RES, V48, pW488, DOI DOI 10.1093/NAR/GKAA216
   Jiang H, 2016, NAT MED, V22, P851, DOI 10.1038/nm.4123
   Jin JF, 2017, NAT REV IMMUNOL, V17, DOI 10.1038/nri.2016.142
   Kepp O, 2015, SEMIN CANCER BIOL, V33, P86, DOI 10.1016/j.semcancer.2015.02.004
   Koukourakis MI, 1999, J CLIN ONCOL, V17, P3512, DOI 10.1200/JCO.1999.17.11.3512
   Kroemer G, 2022, NAT IMMUNOL, V23, P487, DOI 10.1038/s41590-022-01132-2
   Kroemer G, 2013, ANNU REV IMMUNOL, V31, P51, DOI 10.1146/annurev-immunol-032712-100008
   Krysko DV, 2012, NAT REV CANCER, V12, P860, DOI 10.1038/nrc3380
   Lander VE, 2022, CANCER DISCOV, V12, P2774, DOI 10.1158/2159-8290.CD-22-0192
   Lao J, 2013, J DRUG DELIV, V2013, DOI 10.1155/2013/456409
   Lawson KA, 2020, NATURE, V586, P120, DOI 10.1038/s41586-020-2746-2
   Lee EK, 2020, GYNECOL ONCOL, V159, P72, DOI 10.1016/j.ygyno.2020.07.028
   Li FM, 2015, CANCER CELL, V27, P698, DOI 10.1016/j.ccell.2015.04.001
   Li J, 2017, CANCER CELL, V31, P225, DOI 10.1016/j.ccell.2017.01.005
   Li K, 2020, INT J MED SCI, V17, P390, DOI 10.7150/ijms.39172
   Luo B, 2013, ONCOGENE, V32, P805, DOI 10.1038/onc.2012.130
   Lv PC, 2018, EXPERT OPIN THER PAT, V28, P139, DOI 10.1080/13543776.2018.1414183
   Martens M, 2021, NUCLEIC ACIDS RES, V49, pD613, DOI 10.1093/nar/gkaa1024
   Mattarollo SR, 2011, CANCER RES, V71, P4809, DOI 10.1158/0008-5472.CAN-11-0753
   Mutch DG, 2007, J CLIN ONCOL, V25, P2811, DOI 10.1200/JCO.2006.09.6735
   Navas T, 2020, CANCER RES, V80, P304, DOI 10.1158/0008-5472.CAN-18-3539
   Obeid M, 2007, NAT MED, V13, P54, DOI 10.1038/nm1523
   Ozmadenci D, 2022, P NATL ACAD SCI USA, V119, DOI 10.1073/pnas.2117065119
   Pachter JA, 2016, CANCER IMMUNOL RES, V4, DOI 10.1158/2326-6066.IMM2016-B031
   Pan DC, 2021, BIOENG TRANSL MED, V6, DOI 10.1002/btm2.10166
   Parikh RB, 2021, JAMA ONCOL, V7, P1843, DOI 10.1001/jamaoncol.2021.4971
   Peters S, 2022, ANN ONCOL, V33, P488, DOI 10.1016/j.annonc.2022.01.074
   Pujade-Lauraine E, 2021, LANCET ONCOL, V22, P1034, DOI 10.1016/S1470-2045(21)00216-3
   Qin S, 2019, MOL CANCER, V18, DOI 10.1186/s12943-019-1091-2
   Redman JM, 2016, BMC MED, V14, DOI 10.1186/s12916-016-0571-0
   Rios-Doria J, 2015, NEOPLASIA, V17, P661, DOI 10.1016/j.neo.2015.08.004
   Schlick K, 2021, TECHNOL CANCER RES T, V20, DOI 10.1177/15330338211042139
   Serrels A, 2015, CELL, V163, P160, DOI 10.1016/j.cell.2015.09.001
   Spallarossa A, 2022, INT J MOL SCI, V23, DOI 10.3390/ijms23126381
   Sulzmaier FJ, 2014, NAT REV CANCER, V14, P598, DOI 10.1038/nrc3792
   Tang KJ, 2016, CLIN CANCER RES, V22, P5851, DOI 10.1158/1078-0432.CCR-15-2603
   Tavora B, 2014, NATURE, V514, P112, DOI 10.1038/nature13541
   Tiede S, 2018, ONCOGENESIS, V7, DOI 10.1038/s41389-018-0083-1
   Timbrell S, 2021, NPJ BREAST CANCER, V7, DOI 10.1038/s41523-021-00263-3
   Trapnell C, 2009, BIOINFORMATICS, V25, P1105, DOI 10.1093/bioinformatics/btp120
   Volcic M, 2012, NUCLEIC ACIDS RES, V40, P181, DOI 10.1093/nar/gkr687
   Wang-Gillam A, 2022, CLIN CANCER RES, V28, P5254, DOI 10.1158/1078-0432.CCR-22-0308
   Waterhouse Dawn N., 2001, Drug Safety, V24, P903, DOI 10.2165/00002018-200124120-00004
   Wu LY, 2022, J CLIN ONCOL, V40
   Yang H, 2015, CANCER RES, V75, P3812, DOI 10.1158/0008-5472.CAN-15-1122
   York A, 2021, NAT REV MICROBIOL, V19, P222, DOI 10.1038/s41579-021-00526-7
   Zhang BY, 2021, ADV SCI, V8, DOI 10.1002/advs.202100250
NR 66
TC 5
Z9 5
U1 5
U2 8
PU BMC
PI LONDON
PA CAMPUS, 4 CRINAN ST, LONDON N1 9XW, ENGLAND
EI 1756-9966
J9 J EXP CLIN CANC RES
JI J. Exp. Clin. Cancer Res.
PD FEB 19
PY 2024
VL 43
IS 1
AR 51
DI 10.1186/s13046-024-02974-4
PG 21
WC Oncology
WE Science Citation Index Expanded (SCI-EXPANDED)
SC Oncology
GA IK6O9
UT WOS:001166260500001
PM 38373953
OA Green Submitted, gold
DA 2024-11-10
ER

PT J
AU Karyampudi, L
   Lamichhane, P
   Scheid, AD
   Kalli, KR
   Shreeder, B
   Krempski, JW
   Behrens, MD
   Knutson, KL
AF Karyampudi, Lavakumar
   Lamichhane, Purushottam
   Scheid, Adam D.
   Kalli, Kimberly R.
   Shreeder, Barath
   Krempski, James W.
   Behrens, Marshall D.
   Knutson, Keith L.
TI Accumulation of Memory Precursor CD8 T Cells in Regressing Tumors
   following Combination Therapy with Vaccine and Anti-PD-1 Antibody
SO CANCER RESEARCH
LA English
DT Article
ID CANCER STEM-CELLS; DENDRITIC CELLS; OVARIAN-CANCER; IMMUNE-RESPONSES;
   B7-H1 EXPRESSION; TRANSGENIC MICE; REGULATORY T; IN-VIVO; PD-1; BLOCKADE
AB Immunosuppression in the tumor microenvironment blunts vaccine-induced immune effectors. PD-1/B7-H1 is an important inhibitory axis in the tumor microenvironment. Our goal in this study was to determine the effect of blocking this inhibitory axis during and following vaccination against breast cancer. We observed that using anti-PD- 1 antibody and a multipeptide vaccine (consisting of immunogenic peptides derived from breast cancer antigens, neu, legumain, and beta-catenin) as a combination therapy regimen for the treatment of breast cancer-bearing mice prolonged the vaccine-induced progression-free survival period. This prolonged survival was associated with increase in number of Tc1 and Tc2 CD8 T cells with memory precursor phenotype, CD27(+)IL-7R(hi)T-bet(lo), and decrease in number of PD-1(+) dendritic cells (DC) in regressing tumors and enhanced antigen reactivity of tumor-infiltrating CD8 T cells. It was also observed that blockade of PD-1 on tumor DCs enhanced IL-7R expression on CD8 T cells. Taken together, our results suggest that PD-1 blockade enhances breast cancer vaccine efficacy by altering both CD8 T cell and DC components of the tumor microenvironment. Given the recent success of anti-PD-1 monotherapy, our results are encouraging for developing combination therapies for the treatment of patients with cancer in which anti-PD-1 monotherapy alone may be ineffective (i.e., PD-L1-negative tumors).
C1 [Karyampudi, Lavakumar; Lamichhane, Purushottam; Shreeder, Barath; Knutson, Keith L.] Vaccine & Gene Therapy Inst Florida, Canc Vaccines & Immune Therapies Program, Port St Lucie, FL USA.
   [Lamichhane, Purushottam; Scheid, Adam D.; Krempski, James W.; Behrens, Marshall D.; Knutson, Keith L.] Mayo Clin, Dept Immunol, Rochester, MN USA.
   [Kalli, Kimberly R.] Mayo Clin, Dept Oncol, Rochester, MN USA.
C3 Vaccine & Gene Therapy Institute of Florida; Mayo Clinic; Mayo Clinic
RP Knutson, KL (通讯作者)，VGTI Florida, Port St Lucie, FL 34987 USA.
EM kknutson@vgtifl.org
RI Scheid, Adam/AAM-4572-2021
OI Scheid, Adam/0000-0002-2108-6718; Krempski, James/0000-0003-4901-5791
FU Susan G Komen Grant [KG101333]; NIH/NCI Grant [R01 CA152045,
   P50-CA136393]; Mayo Graduate School
FX A gift from Martha and Bruce Atwater (K.L. Knutson), a Susan G Komen
   Grant (KG101333, K.L. Knutson and L. Karyampudi), NIH/NCI Grants R01
   CA152045 and P50-CA136393 (K.L. Knutson), and support from the Mayo
   Graduate School (P. Lamichhane).
CR Ahmadzadeh M, 2009, BLOOD, V114, P1537, DOI 10.1182/blood-2008-12-195792
   Bellavance EC, 2011, J IMMUNOL, V186, P3309, DOI 10.4049/jimmunol.1002549
   Boggio K, 1998, J EXP MED, V188, P589, DOI 10.1084/jem.188.3.589
   Brahmer JR, 2012, NEW ENGL J MED, V366, P2455, DOI 10.1056/NEJMoa1200694
   CARR MW, 1994, P NATL ACAD SCI USA, V91, P3652, DOI 10.1073/pnas.91.9.3652
   Charlton JJ, 2013, J IMMUNOL, V190, P6104, DOI 10.4049/jimmunol.1201617
   Curran MA, 2010, P NATL ACAD SCI USA, V107, P4275, DOI 10.1073/pnas.0915174107
   Dhodapkar KM, 2013, ONCOIMMUNOLOGY, V2, DOI 10.4161/onci.25205
   Dong H, 2012, J IMMUNOL, V188, P3829, DOI 10.4049/jimmunol.1103329
   Dotti G, 2009, BLOOD, V114, P1457, DOI 10.1182/blood-2009-05-223412
   Dunn GP, 2004, IMMUNITY, V21, P137, DOI 10.1016/j.immuni.2004.07.017
   Duraiswamy J, 2013, CANCER RES, V73, P3591, DOI 10.1158/0008-5472.CAN-12-4100
   Flemming A, 2012, NAT REV DRUG DISCOV, V11, DOI 10.1038/nrd3806
   Hamanishi J, 2007, P NATL ACAD SCI USA, V104, P3360, DOI 10.1073/pnas.0611533104
   Hendricks J, 2003, J EXP MED, V198, P1369, DOI 10.1084/jem.20030916
   Joshi NS, 2007, IMMUNITY, V27, P281, DOI 10.1016/j.immuni.2007.07.010
   Joshi NS, 2011, J IMMUNOL, V187, P4068, DOI 10.4049/jimmunol.1002145
   Kaech SM, 2003, NAT IMMUNOL, V4, P1191, DOI 10.1038/ni1009
   Kim JJ, 1998, J CLIN INVEST, V102, P1112, DOI 10.1172/JCI3986
   Knutson KL, 2004, CANCER RES, V64, P1146, DOI 10.1158/0008-5472.CAN-03-0173
   Konishi J, 2004, CLIN CANCER RES, V10, P5094, DOI 10.1158/1078-0432.CCR-04-0428
   Korkaya H, 2013, CANCER RES, V73, P3489, DOI 10.1158/0008-5472.CAN-13-0260
   Krempski J, 2011, J IMMUNOL, V186, P6905, DOI 10.4049/jimmunol.1100274
   Laoui D, 2011, INT J DEV BIOL, V55, P861, DOI 10.1387/ijdb.113371dl
   Lewen S, 2008, CANCER IMMUNOL IMMUN, V57, P507, DOI 10.1007/s00262-007-0389-x
   Mumprecht S, 2009, BLOOD, V114, P1528, DOI 10.1182/blood-2008-09-179697
   Nava-Parada P, 2007, CANCER RES, V67, P1326, DOI 10.1158/0008-5472.CAN-06-3290
   Nomi T, 2007, CLIN CANCER RES, V13, P2151, DOI 10.1158/1078-0432.CCR-06-2746
   Peng WY, 2012, CANCER RES, V72, P5209, DOI 10.1158/0008-5472.CAN-12-1187
   Pulko V, 2011, J IMMUNOL, V187, P5606, DOI 10.4049/jimmunol.1003976
   Rabinovich GA, 2007, ANNU REV IMMUNOL, V25, P267, DOI 10.1146/annurev.immunol.25.022106.141609
   Saifo MS, 2010, MOL CANCER, V9, DOI 10.1186/1476-4598-9-310
   Sanchez-Perez L, 2005, CANCER RES, V65, P2009, DOI 10.1158/0008-5472.CAN-04-3216
   Santisteban M, 2009, CANCER RES, V69, P2887, DOI 10.1158/0008-5472.CAN-08-3343
   Scarlett UK, 2012, J EXP MED, V209, P495, DOI 10.1084/jem.20111413
   Shiao SL, 2011, GENE DEV, V25, P2559, DOI 10.1101/gad.169029.111
   Solinas G, 2009, J LEUKOCYTE BIOL, V86, P1065, DOI 10.1189/jlb.0609385
   Tabrizi M, 2010, AAPS J, V12, P33, DOI 10.1208/s12248-009-9157-5
   Thompson RH, 2007, CLIN CANCER RES, V13, p709S, DOI 10.1158/1078-0432.CCR-06-1868
   Thompson RH, 2007, CLIN CANCER RES, V13, P1757, DOI 10.1158/1078-0432.CCR-06-2599
   Tietze JK, 2012, BLOOD, V119, P3073, DOI 10.1182/blood-2011-07-369736
   Topalian SL, 2012, NEW ENGL J MED, V366, P2443, DOI 10.1056/NEJMoa1200690
   Wang WS, 2009, INT IMMUNOL, V21, P1065, DOI 10.1093/intimm/dxp072
   West EE, 2013, J CLIN INVEST, V123, P2604, DOI 10.1172/JCI67008
   Yao S, 2009, BLOOD, V113, P5811, DOI 10.1182/blood-2009-02-203141
   Zhang L, 2009, BLOOD, V114, P1545, DOI 10.1182/blood-2009-03-206672
   Zitvogel L, 2012, ONCOIMMUNOLOGY, V1, P1, DOI 10.4161/onci.1.1.17645
NR 47
TC 121
Z9 149
U1 0
U2 19
PU AMER ASSOC CANCER RESEARCH
PI PHILADELPHIA
PA 615 CHESTNUT ST, 17TH FLOOR, PHILADELPHIA, PA 19106-4404 USA
SN 0008-5472
EI 1538-7445
J9 CANCER RES
JI Cancer Res.
PD JUN 1
PY 2014
VL 74
IS 11
BP 2974
EP 2985
DI 10.1158/0008-5472.CAN-13-2564
PG 12
WC Oncology
WE Science Citation Index Expanded (SCI-EXPANDED)
SC Oncology
GA AI8ML
UT WOS:000337170600008
PM 24728077
OA Green Accepted, Green Submitted, Bronze
DA 2024-11-10
ER

PT J
AU Kutle, I
   Polten, R
   Hachenberg, J
   Klapdor, R
   Morgan, M
   Schambach, A
AF Kutle, Ivana
   Polten, Robert
   Hachenberg, Jens
   Klapdor, Ruediger
   Morgan, Michael
   Schambach, Axel
TI Tumor Organoid and Spheroid Models for Cervical Cancer
SO CANCERS
LA English
DT Article
DE cervical cancer; pre-clinical drug tests; 3D tumor models; tumor
   spheroids; patient-derived organoids (PDOs); immunotherapy; tumor
   microenvironment (TME)
ID REGISTRY NO. 032/033OL; IN-VITRO MODEL; OVARIAN-CANCER;
   EPITHELIAL-CELLS; PRIMARY CULTURE; DRUG-RESISTANCE; MULTICELLULAR
   SPHEROIDS; 3-DIMENSIONAL CULTURE; DKH S3-LEVEL; 3D CULTURE
AB Simple Summary: Appropriate testing models are imperative to facilitate the discovery of effective personalized treatments against different cancers, including advanced cervical cancer. This review provides a comprehensive overview of the currently available three-dimensional (3D) models of cervical cancer and their significance in pre-clinical and clinical studies. The review emphasizes the potential of 3D tumor models, such as spheroids from cervical cancer cell lines and patient-derived organoids, to evaluate novel therapies, particularly immunotherapies that target tumor cells and modulate the tumor microenvironment. Notably, the cervical cancer field is underdeveloped regarding use of 3D tumor models, and there is an increasing need to develop appropriate models to address this clinical burden, which will aid in personalized treatment discovery.
   Cervical cancer is one of the most common malignant diseases in women worldwide. Despite the global introduction of a preventive vaccine against the leading cause of cervical cancer, human papillomavirus (HPV) infection, the incidence of this malignant disease is still very high, especially in economically challenged areas. New advances in cancer therapy, especially the rapid development and application of different immunotherapy strategies, have shown promising preclinical and clinical results. However, mortality from advanced stages of cervical cancer remains a significant concern. Precise and thorough evaluation of potential novel anti-cancer therapies in pre-clinical phases is indispensable for efficient development of new, more successful treatment options for cancer patients. Recently, 3D tumor models have become the gold standard in pre-clinical cancer research due to their capacity to better mimic the architecture and microenvironment of tumor tissue as compared to standard two-dimensional (2D) cell cultures. This review will focus on the application of spheroids and patient-derived organoids (PDOs) as tumor models to develop novel therapies against cervical cancer, with an emphasis on the immunotherapies that specifically target cancer cells and modulate the tumor microenvironment (TME).
C1 [Kutle, Ivana; Polten, Robert; Hachenberg, Jens; Klapdor, Ruediger; Morgan, Michael; Schambach, Axel] Hannover Med Sch, Inst Expt Hematol, D-30625 Hannover, Germany.
   [Hachenberg, Jens; Klapdor, Ruediger] Hannover Med Sch, Dept Obstet & Gynecol, D-30625 Hannover, Germany.
   [Schambach, Axel] Harvard Med Sch, Boston Childrens Hosp, Div Hematol Oncol, Boston, MA 02115 USA.
C3 Hannover Medical School; Hannover Medical School; Harvard University;
   Harvard Medical School; Boston Children's Hospital
RP Morgan, M; Schambach, A (通讯作者)，Hannover Med Sch, Inst Expt Hematol, D-30625 Hannover, Germany.; Schambach, A (通讯作者)，Harvard Med Sch, Boston Childrens Hosp, Div Hematol Oncol, Boston, MA 02115 USA.
EM kutle.ivana@mh-hannover.de; polten.robert@mh-hannover.de;
   hachenberg.jens@mh-hannover.de; klapdor.ruediger@mh-hannover.de;
   morgan.michael@mh-hannover.de; schambach.axel@mh-hannover.de
RI Schambach, Axel/C-5491-2011
OI Schambach, Axel/0000-0003-2743-0070
FU Comprehensive Cancer Center Niedersachsen (CCC-N); Bruno and Helene
   Joester Foundation; German Research Foundation (DFG); Federal Ministry
   of Education and Research (BMBF); REBIRTH Center for Translational
   Regenerative Medicine through the State of Lower Saxony [MWK: ZN3440]
FX This work was supported by the following grants: Comprehensive Cancer
   Center Niedersachsen (CCC-N), the Bruno and Helene Joester Foundation,
   German Research Foundation (DFG), Federal Ministry of Education and
   Research (BMBF), REBIRTH Center for Translational Regenerative Medicine
   through the State of Lower Saxony (MWK: ZN3440).
CR Achilli TM, 2012, EXPERT OPIN BIOL TH, V12, P1347, DOI 10.1517/14712598.2012.707181
   Alfarouk Khalid O, 2011, Cancers (Basel), V3, P408, DOI 10.3390/cancers3010408
   Alonso-Nocelo M, 2016, BIOFABRICATION, V8, DOI 10.1088/1758-5090/8/2/025002
   Amatangelo MD, 2013, CELL CYCLE, V12, P2113, DOI 10.4161/cc.25163
   Amemiya T, 2022, FEBS J, V289, P5551, DOI 10.1111/febs.16454
   [Anonymous], 2018, NCI Dictionary of Cancer Terms
   Baek N, 2016, ONCOTARGETS THER, V9, P7207, DOI 10.2147/OTT.S112566
   Beckmann MW, 2022, GEBURTSH FRAUENHEILK, V82, P139, DOI 10.1055/a-1671-2158
   Bissell M J, 1981, Int Rev Cytol, V70, P27, DOI 10.1016/S0074-7696(08)61130-4
   BONGSO A, 1988, HUM REPROD, V3, P705, DOI 10.1093/oxfordjournals.humrep.a136770
   Boretto M, 2019, NAT CELL BIOL, V21, P1041, DOI 10.1038/s41556-019-0360-z
   Boucherit N, 2020, FRONT IMMUNOL, V11, DOI 10.3389/fimmu.2020.603640
   Brady L, 2020, PROSTATE, V80, P491, DOI 10.1002/pros.23963
   Brassard-Jollive N, 2020, FRONT CELL DEV BIOL, V8, DOI 10.3389/fcell.2020.594903
   Burmeister CA, 2022, TUMOUR VIRUS RES, V13, DOI 10.1016/j.tvr.2022.200238
   Campaner E, 2020, CANCERS, V12, DOI 10.3390/cancers12123869
   Casagrande N, 2013, GYNECOL ONCOL, V131, P744, DOI 10.1016/j.ygyno.2013.08.041
   Cavaco M, 2021, PHARMACEUTICS, V13, DOI 10.3390/pharmaceutics13111863
   Chaudary N, 2012, CANCER-AM CANCER SOC, V118, P3105, DOI 10.1002/cncr.26635
   Chen Y, 2022, BIOFABRICATION, V14, DOI 10.1088/1758-5090/ac48e4
   Chen ZZ, 2021, BIOMATERIALS, V272, DOI 10.1016/j.biomaterials.2021.120770
   Chen Z, 2012, NATURE, V483, P613, DOI 10.1038/nature10937
   Chitcholtan K, 2013, EXP CELL RES, V319, P75, DOI 10.1016/j.yexcr.2012.09.012
   Chung HC, 2019, J CLIN ONCOL, V37, P1470, DOI 10.1200/JCO.18.01265
   Courau T, 2019, J IMMUNOTHER CANCER, V7, DOI 10.1186/s40425-019-0553-9
   Damiano JS, 1999, BLOOD, V93, P1658, DOI 10.1182/blood.V93.5.1658
   Darvin P, 2018, EXP MOL MED, V50, DOI 10.1038/s12276-018-0191-1
   Daum AK, 2021, AM J TRANSL RES, V13, P10298
   De Gregorio V, 2020, ACTA BIOMATER, V116, P209, DOI 10.1016/j.actbio.2020.09.006
   de Witte CJ, 2020, CELL REP, V31, DOI 10.1016/j.celrep.2020.107762
   Dijkstra KK, 2018, CELL, V174, P1586, DOI 10.1016/j.cell.2018.07.009
   Dou YN, 2014, J CONTROL RELEASE, V178, P69, DOI 10.1016/j.jconrel.2014.01.009
   Drost J, 2018, NAT REV CANCER, V18, P407, DOI 10.1038/s41568-018-0007-6
   Du X, 2023, BIO-DES MANUF, V6, P319, DOI 10.1007/s42242-022-00226-y
   DURAND RE, 1990, CELL TISSUE KINET, V23, P141, DOI 10.1111/j.1365-2184.1990.tb01111.x
   EHRMANN RL, 1956, JNCI-J NATL CANCER I, V16, P1375
   Ehsan SM, 2014, INTEGR BIOL-UK, V6, P603, DOI 10.1039/c3ib40170g
   El Feky SE, 2021, EXP THER MED, V21, DOI 10.3892/etm.2021.9937
   EMERMAN JT, 1979, TISSUE CELL, V11, P109, DOI 10.1016/0040-8166(79)90011-9
   Fan TT, 2018, J CELL PHYSIOL, V233, P2773, DOI 10.1002/jcp.25978
   Fehm T, 2022, GEBURTSH FRAUENHEILK, V82, P181, DOI 10.1055/a-1671-2446
   Ferreira M, 2022, BIOENGINEERING-BASEL, V9, DOI 10.3390/bioengineering9050197
   Friedrich J, 2009, NAT PROTOC, V4, P309, DOI 10.1038/nprot.2008.226
   Gheytanchi E, 2021, CANCER CELL INT, V21, DOI 10.1186/s12935-021-01898-9
   Ghoshdastider U, 2021, CANCER RES, V81, P1802, DOI 10.1158/0008-5472.CAN-20-2352
   Giannattasio A, 2015, BMC CANCER, V15, DOI 10.1186/s12885-015-1321-y
   González-Torres A, 2018, BIOCHEM BIOPH RES CO, V507, P348, DOI 10.1016/j.bbrc.2018.11.039
   Gopal S, 2021, COMMUN BIOL, V4, DOI 10.1038/s42003-021-02417-2
   Gottfried E, 2006, CELL CYCLE, V5, P691, DOI 10.4161/cc.5.7.2624
   Grassi L, 2019, CELL DEATH DIS, V10, DOI 10.1038/s41419-019-1453-0
   GROEBE K, 1991, EUR BIOPHYS J, V19, P169
   Gunay G, 2020, GYNECOL ONCOL, V159, P563, DOI 10.1016/j.ygyno.2020.09.002
   Han SJ, 2021, CANCER CELL INT, V21, DOI 10.1186/s12935-021-01853-8
   Harper KL, 2016, NATURE, V540, P588, DOI 10.1038/nature20609
   Hill SJ, 2018, CANCER DISCOV, V8, P1404, DOI 10.1158/2159-8290.CD-18-0474
   Hiroshima Y, 2015, PLOS ONE, V10, DOI 10.1371/journal.pone.0117417
   HIRTE HW, 1992, GYNECOL ONCOL, V44, P223, DOI 10.1016/0090-8258(92)90046-L
   Hoffmann C, 2010, GYNECOL ONCOL, V118, P76, DOI 10.1016/j.ygyno.2010.03.019
   Hoogstad-van Evert JS, 2017, ONCOIMMUNOLOGY, V6, DOI 10.1080/2162402X.2017.1320630
   Huang L, 2015, NAT MED, V21, P1364, DOI 10.1038/nm.3973
   Inada K, 2006, EXP BIOL MED, V231, P303
   Jadhav U, 2004, INT J ONCOL, V25, P1407
   Heredia-Mendez AJ, 2023, CANCERS, V15, DOI 10.3390/cancers15071991
   Jensen C, 2020, FRONT MOL BIOSCI, V7, DOI 10.3389/fmolb.2020.00033
   Karst AM, 2012, NAT PROTOC, V7, P1755, DOI 10.1038/nprot.2012.097
   Karthaus WR, 2014, CELL, V159, P163, DOI 10.1016/j.cell.2014.08.017
   Kaur Gurmeet, 2021, Cancer Treat Res Commun, V29, P100463, DOI 10.1016/j.ctarc.2021.100463
   Khalaf K, 2021, FRONT IMMUNOL, V12, DOI 10.3389/fimmu.2021.656364
   Kim M, 2019, NAT COMMUN, V10, DOI 10.1038/s41467-019-11867-6
   Komatsu M, 2022, ONCOGENE, V41, P2326, DOI 10.1038/s41388-022-02256-3
   Kopper O, 2019, NAT MED, V25, P838, DOI 10.1038/s41591-019-0422-6
   Korff T, 2001, FASEB J, V15, P447, DOI 10.1096/fj.00-0139com
   Korneev KV, 2017, CYTOKINE, V89, P127, DOI 10.1016/j.cyto.2016.01.021
   Krishnapriya S, 2019, ANGIOGENESIS, V22, P441, DOI 10.1007/s10456-019-09669-x
   Kumar L, 2018, CURR PROB CANCER, V42, P120, DOI 10.1016/j.currproblcancer.2018.01.016
   Kusakabe M, 2023, CANCER MED-US, V12, P8476, DOI 10.1002/cam4.5588
   Kwak TJ, 2020, SCI REP-UK, V10, DOI 10.1038/s41598-020-77180-1
   Lanuza PM, 2018, ONCOIMMUNOLOGY, V7, DOI 10.1080/2162402X.2017.1395123
   Larmour LI, 2018, PLOS ONE, V13, DOI 10.1371/journal.pone.0206539
   Li MP, 2019, PATHOL RES PRACT, V215, DOI 10.1016/j.prp.2019.152653
   Lohmussaar K, 2021, CELL STEM CELL, V28, P1380, DOI 10.1016/j.stem.2021.03.012
   López J, 2012, BMC CANCER, V12, DOI 10.1186/1471-2407-12-48
   Mak IWY, 2014, AM J TRANSL RES, V6, P114
   Maru Y, 2020, CANCERS, V12, DOI 10.3390/cancers12030694
   Maru Y, 2019, CANCER SCI, V110, P2992, DOI 10.1111/cas.14119
   Maru Y, 2019, GYNECOL ONCOL, V154, P189, DOI 10.1016/j.ygyno.2019.05.005
   Matano M, 2015, NAT MED, V21, P256, DOI 10.1038/nm.3802
   Mazzucchelli S, 2019, BIOL PROCED ONLINE, V21, DOI 10.1186/s12575-019-0099-8
   Mikhail AS, 2013, PLOS ONE, V8, DOI 10.1371/journal.pone.0062630
   Mishra DK, 2015, ANN THORAC SURG, V99, P1149, DOI 10.1016/j.athoracsur.2014.08.085
   MUELLERKLIESER W, 1987, J CANCER RES CLIN, V113, P101, DOI 10.1007/BF00391431
   Mullenders J, 2019, P NATL ACAD SCI USA, V116, P4567, DOI 10.1073/pnas.1803595116
   Muniandy K, 2021, ONCOLOGIE, V23, P279, DOI 10.32604/Oncologie.2021.015969
   Murphy RJ, 2022, COMMUN BIOL, V5, DOI 10.1038/s42003-022-03018-3
   Nowacka M, 2021, BIOMED PHARMACOTHER, V138, DOI 10.1016/j.biopha.2021.111536
   Nuciforo S, 2018, CELL REP, V24, P1363, DOI 10.1016/j.celrep.2018.07.001
   Nunes AS, 2019, BIOTECHNOL BIOENG, V116, P206, DOI 10.1002/bit.26845
   Oh DY, 2015, ONCOTARGET, V6, P36219, DOI 10.18632/oncotarget.5283
   Martínez-Rodríguez OP, 2021, RSC ADV, V11, P129, DOI 10.1039/d0ra07309a
   Pant T, 2021, BIOTECHNOL PROGR, DOI 10.1002/btpr.3203
   Park D, 2019, FRONT IMMUNOL, V10, DOI 10.3389/fimmu.2019.01133
   Perche F, 2012, J CONTROL RELEASE, V164, P95, DOI 10.1016/j.jconrel.2012.09.003
   Pickl M, 2009, ONCOGENE, V28, P461, DOI 10.1038/onc.2008.394
   Pinto B, 2020, PHARMACEUTICS, V12, DOI 10.3390/pharmaceutics12121186
   Pirola L, 2018, CANCERS, V10, DOI 10.3390/cancers10080268
   Riedl A, 2017, J CELL SCI, V130, P203, DOI 10.1242/jcs.188102
   Robert C, 2020, NAT COMMUN, V11, DOI [10.1038/s41467-020-17670-y, 10.1038/s41467-020-17608-4]
   Robert Koch-Institut (RKI), 2019, KREBS DEUTSCHL 2015
   Rosenbluth JM, 2020, NAT COMMUN, V11, DOI 10.1038/s41467-020-15548-7
   Rozzo C, 1997, INT J CANCER, V70, P688, DOI 10.1002/(SICI)1097-0215(19970317)70:6<688::AID-IJC11>3.3.CO;2-V
   Sachs N, 2018, CELL, V172, P373, DOI 10.1016/j.cell.2017.11.010
   Sanmamed MF, 2016, ANN ONCOL, V27, P1190, DOI 10.1093/annonc/mdw041
   Santin AD, 2020, GYNECOL ONCOL, V157, P161, DOI 10.1016/j.ygyno.2019.12.034
   Sarisozen C, 2014, EUR J PHARM BIOPHARM, V88, P539, DOI 10.1016/j.ejpb.2014.07.001
   Sawasdee N, 2022, INT J MOL MED, V49, DOI 10.3892/ijmm.2022.5095
   Schnalzger TE, 2019, EMBO J, V38, DOI 10.15252/embj.2018100928
   Seol HS, 2023, J GYNECOL ONCOL, V34, DOI 10.3802/jgo.2023.34.e35
   Sethi T, 1999, NAT MED, V5, P662, DOI 10.1038/9511
   Shepherd TG, 2006, NAT PROTOC, V1, P2643, DOI 10.1038/nprot.2006.328
   Sheraton MV, 2020, BMC CANCER, V20, DOI 10.1186/s12885-020-07677-5
   Sherman H, 2018, FRONT IMMUNOL, V9, DOI 10.3389/fimmu.2018.00857
   Shoji T, 2018, MOL CLIN ONCOL, V9, P173, DOI 10.3892/mco.2018.1642
   Sivakumar H, 2020, FRONT BIOENG BIOTECH, V8, DOI 10.3389/fbioe.2020.538663
   Skok K, 2021, J CELL MOL MED, V25, P3680, DOI 10.1111/jcmm.16397
   Sodek KL, 2009, INT J CANCER, V124, P2060, DOI 10.1002/ijc.24188
   STANLEY MA, 1979, INT J CANCER, V24, P407, DOI 10.1002/ijc.2910240406
   Sung H, 2021, CA-CANCER J CLIN, V71, P209, DOI 10.3322/caac.21660
   SUTHERLAND RM, 1988, SCIENCE, V240, P177, DOI 10.1126/science.2451290
   SUTHERLAND RM, 1971, JNCI-J NATL CANCER I, V46, P113
   Tamaki M, 1997, J NEUROSURG, V87, P602, DOI 10.3171/jns.1997.87.4.0602
   Tanaka T, 2021, INT J MOL SCI, V22, DOI 10.3390/ijms22179369
   Tewari KS, 2014, NEW ENGL J MED, V370, P734, DOI 10.1056/NEJMoa1309748
   Thaker PH, 2017, ANN ONCOL, V28, P505, DOI 10.1093/annonc/mdw635
   Thanindratarn P, 2020, J ORTHOP RES, V38, P902, DOI 10.1002/jor.24528
   Thippabhotla S, 2019, SCI REP-UK, V9, DOI 10.1038/s41598-019-49671-3
   Timmins Nicholas E., 2004, Angiogenesis, V7, P97, DOI 10.1007/s10456-004-8911-7
   Upreti M, 2011, TRANSL ONCOL, V4, P365, DOI 10.1593/tlo.11187
   Vinci M, 2015, JOVE-J VIS EXP, DOI 10.3791/52686
   Wadman M, 2023, SCIENCE, V379, P127, DOI 10.1126/science.adg6276
   Wan PKT, 2021, CANCER LETT, V497, P14, DOI 10.1016/j.canlet.2020.09.025
   Wang K, 2014, NAT GENET, V46, P573, DOI 10.1038/ng.2983
   Wang YT, 2011, EXP MOL PATHOL, V91, P325, DOI 10.1016/j.yexmp.2011.03.005
   Wang YL, 2014, ANALYST, V139, P2449, DOI 10.1039/c4an00015c
   Weaver VM, 1997, J CELL BIOL, V137, P231, DOI 10.1083/jcb.137.1.231
   Elena BX, 2021, J ONCOL, V2021, DOI 10.1155/2021/6698969
   Yuti P, 2022, INT IMMUNOPHARMACOL, V113, DOI 10.1016/j.intimp.2022.109442
   Zanoni M, 2016, SCI REP-UK, V6, DOI 10.1038/srep19103
   Zhang J, 2021, J CLIN INVEST, V131, DOI 10.1172/JCI139232
   Zhao JZ, 2021, BIOFABRICATION, V13, DOI 10.1088/1758-5090/abf6bf
   Zhao Y, 2014, BIOFABRICATION, V6, DOI 10.1088/1758-5082/6/3/035001
   Zhou CC, 2023, CANCER MED-US, V12, P14375, DOI 10.1002/cam4.5943
   Martinez MDZ, 2022, MOL CELL ONCOL, V9, DOI 10.1080/23723556.2022.2078628
NR 152
TC 8
Z9 9
U1 4
U2 15
PU MDPI
PI BASEL
PA ST ALBAN-ANLAGE 66, CH-4052 BASEL, SWITZERLAND
EI 2072-6694
J9 CANCERS
JI Cancers
PD APR 27
PY 2023
VL 15
IS 9
AR 2518
DI 10.3390/cancers15092518
PG 20
WC Oncology
WE Science Citation Index Expanded (SCI-EXPANDED)
SC Oncology
GA G2EP8
UT WOS:000987356500001
PM 37173984
OA gold, Green Published
DA 2024-11-10
ER

PT J
AU Li, S
   Qu, JL
   Wang, XT
   Zou, Q
   Li, CL
AF Li, Shu
   Qu, Jialing
   Wang, Xiaotong
   Zou, Qin
   Li, Chunli
TI SHP2 is involved in the occurrence, development and prognosis of cancer
SO ONCOLOGY LETTERS
LA English
DT Article
DE protein tyrosine phosphatase non-receptor type 11; src homology-2
   domain-containing protein tyrosine phosphatase; prognosis; tumor
   microenvironment
ID RESISTANCE; OVEREXPRESSION; INHIBITION; PTPN11; STAT3; MEK
AB Src homology-2 domain-containing protein tyrosine phosphatase (SHP2), encoded by protein tyrosine phosphatase non-receptor type 11 (PTPN11), is widely expressed in several human tissue types, and plays an important role in a variety of diseases. The present study assessed the impact of SHP2 on the occurrence, development and prognosis of solid tumors. The transcriptome sequencing data of 33 cancer types were downloaded from The Cancer Genome Atlas database. Clinical information of the corresponding patients, tumor mutational burden and information pertinent to microsatellite instability were also downloaded. The log-rank test and univariate Cox's regression test were used to evaluate patient survival. The 'ESTIMATE' method was used to assess the tumor microenvironment, and the 'CIBERSORT' algorithm was used to evaluate tumor immune cell infiltration. Spearman's correlation analysis was used to evaluate the correlation between SHP2 expression and the targets identified. ELISA was used to assess the SHP2 expression levels in peripheral blood samples of patients with breast, ovarian, endometrial and cervical cancer. The data indicated that the expression levels of SHP2 were increased in a variety of tumor tissues, and were associated with tumor progression and prognosis. In peripheral blood, the positive rates of SHP2 expression in breast cancer (71.43%) and ovarian cancer (58.82%) were significantly higher than those in the corresponding control groups. However, the positive rates of SHP2 expression in patients with endometrial cancer (31.03%) and cervical cancer (41.30%) were significantly lower than those in the corresponding control groups. Increased SHP2 expression improved overall survival (OS) and disease free survival (DFS) time in patients with kidney renal clear cell carcinoma. However, increased SHP2 expression reduced OS and DFS in patients with urothelial carcinoma, and cervical and endocervical cancer types. Moreover, the elevated expression of SHP2 could also reduce the OS of patients with breast invasive carcinoma, mesothelioma and liver hepatocellular carcinoma. PTPN11 expression was associated with the tumor microenvironment of various tumor types. The tumor mutational burden of various tumor types was associated with microsatellite instability. PTPN11 inhibited T-cell activation and promoted M2 macrophage activation in several tumors. Therefore, SHP2 may be used in the evaluation of tumor progression and prognosis, and it may be an optimal potential biological target for cancer therapy.
C1 [Li, Shu; Qu, Jialing; Zou, Qin; Li, Chunli] Chongqing Med Univ, Dept Clin Lab, Women & Childrens Hosp, Chongqing 401174, Peoples R China.
   [Li, Shu; Qu, Jialing; Zou, Qin; Li, Chunli] Chongqing Hlth Ctr Women & Children, Dept Clin Lab, Chongqing 401174, Peoples R China.
   [Wang, Xiaotong] Chongqing Med Univ, Dept Obstet & Gynecol, Women & Childrens Hosp, Chongqing 401174, Peoples R China.
   [Wang, Xiaotong] Chongqing Hlth Ctr Women & Children, Dept Obstet & Gynecol, Chongqing 401174, Peoples R China.
   [Li, Chunli] Chongqing Hlth Ctr Women & Children, Dept Clin Lab, 120 Longshan Rd, Chongqing 401174, Peoples R China.
C3 Chongqing Medical University; Chongqing Medical University
RP Li, CL (通讯作者)，Chongqing Hlth Ctr Women & Children, Dept Clin Lab, 120 Longshan Rd, Chongqing 401174, Peoples R China.
EM lcl518023@126.com
RI Zou, Qin/GVU-2237-2022
CR Ahmed TA, 2019, CELL REP, V26, P65, DOI 10.1016/j.celrep.2018.12.013
   Cassetta L, 2018, NAT REV DRUG DISCOV, V17, P887, DOI 10.1038/nrd.2018.169
   Fedele C, 2018, CANCER DISCOV, V8, P1237, DOI 10.1158/2159-8290.CD-18-0444
   Feng HB, 2021, THORAC CANCER, V12, P2564, DOI 10.1111/1759-7714.14137
   Gong M, 2021, ANTI-CANCER DRUG, V32, P477, DOI 10.1097/CAD.0000000000001055
   Gu J, 2014, INT J ONCOL, V44, P481, DOI 10.3892/ijo.2013.2191
   Hartman Z, 2020, ACS OMEGA, V5, P25113, DOI 10.1021/acsomega.0c02746
   Hu ZQ, 2017, ONCOTARGETS THER, V10, P3881, DOI 10.2147/OTT.S138833
   Hui EF, 2017, SCIENCE, V355, P1428, DOI 10.1126/science.aaf1292
   Jiang CY, 2012, J CANCER RES CLIN, V138, P637, DOI 10.1007/s00432-011-1143-5
   Kerr DL, 2021, CURR OPIN CHEM BIOL, V62, P1, DOI 10.1016/j.cbpa.2020.11.007
   Kim JS, 2010, DIGEST DIS SCI, V55, P1565, DOI 10.1007/s10620-009-0924-z
   Kim M, 2018, INT J MOL SCI, V19, DOI 10.3390/ijms19092708
   Lei W., 2011, JILIN MED J, V32, P7692
   Li S, 2023, ONCOL LETT, V25, DOI 10.3892/ol.2022.13605
   Liotti F, 2021, J EXP CLIN CANC RES, V40, DOI 10.1186/s13046-020-01818-1
   Mainardi S, 2018, NAT MED, V24, P961, DOI 10.1038/s41591-018-0023-9
   Mitra R, 2021, CHEMMEDCHEM, V16, P777, DOI 10.1002/cmdc.202000706
   Sausgruber N, 2015, ONCOGENE, V34, P2272, DOI 10.1038/onc.2014.170
   Sturm G, 2019, BIOINFORMATICS, V35, pI436, DOI 10.1093/bioinformatics/btz363
   Thorsson V, 2019, IMMUNITY, V51, P411, DOI [10.1016/j.immuni.2019.08.004, 10.1016/j.immuni.2018.03.023]
   Torres-Ayuso P, 2018, CANCER DISCOV, V8, P1210, DOI 10.1158/2159-8290.CD-18-0915
   Vazhappilly CG, 2019, INVEST NEW DRUG, V37, P252, DOI 10.1007/s10637-018-0626-5
   Wang JW, 2020, CANCER RES, V80, P5367, DOI 10.1158/0008-5472.CAN-20-1365
   Xiao P, 2019, J EXP MED, V216, P337, DOI 10.1084/jem.20181198
   Xinhua S., 2020, J BASIC CLIN ONCOL, V33, P485
   Yuan HQ, 2020, CANCER MANAG RES, V12, P13273, DOI 10.2147/CMAR.S270813
   Yuan XR, 2020, J MED CHEM, V63, P11368, DOI 10.1021/acs.jmedchem.0c00249
   Zhang WJ, 2009, J BIOL CHEM, V284, P22353, DOI 10.1074/jbc.M109.020495
   Zhang ZD, 2020, CANCER CELL INT, V20, DOI 10.1186/s12935-020-1113-6
   Zhao YQ, 2021, JAMA NETW OPEN, V4, DOI 10.1001/jamanetworkopen.2020.35479
   Zhou L, 2021, J MOL GRAPH MODEL, V103, DOI 10.1016/j.jmgm.2020.107807
   Zhu GY, 2020, CELL, V183, P490, DOI 10.1016/j.cell.2020.09.002
NR 33
TC 0
Z9 0
U1 1
U2 5
PU SPANDIDOS PUBL LTD
PI ATHENS
PA POB 18179, ATHENS, 116 10, GREECE
SN 1792-1074
EI 1792-1082
J9 ONCOL LETT
JI Oncol. Lett.
PD SEP
PY 2023
VL 26
IS 3
AR 393
DI 10.3892/ol.2023.13979
PG 10
WC Oncology
WE Science Citation Index Expanded (SCI-EXPANDED)
SC Oncology
GA P4RF8
UT WOS:001050528200001
PM 37600341
OA gold
DA 2024-11-10
ER

PT J
AU Gimeno, L
   Serrano-López, EM
   Campillo, JA
   Cánovas-Zapata, MA
   Acuña, OS
   García-Cózar, F
   Martínez-Sánchez, MV
   Martínez-Hernández, MD
   Soto-Ramírez, MF
   López-Cubillana, P
   Martínez-Escribano, J
   Martínez-García, J
   Corbalan-García, S
   Alvarez-López, MR
   Minguela, A
AF Gimeno, Lourdes
   Serrano-Lopez, Emilio M.
   Campillo, Jose A.
   Canovas-Zapata, Maria A.
   Acuna, Omar S.
   Garcia-Cozar, Francisco
   Martinez-Sanchez, Maria V.
   Martinez-Hernandez, Maria D.
   Soto-Ramirez, Maria F.
   Lopez-Cubillana, Pedro
   Martinez-Escribano, Jorge
   Martinez-Garcia, Jeronimo
   Corbalan-Garcia, Senena
   alvarez-Lopez, Maria R.
   Minguela, Alfredo
TI KIR+CD8+T Lymphocytes in Cancer Immunosurveillance and Patient Survival:
   Gene Expression Profiling
SO CANCERS
LA English
DT Article
DE cancer; CD8+T cells; KIR; immunosurveillance; gene expression;
   microarray
ID NATURAL-KILLER-CELLS; GROWTH-FACTOR-BETA; NF-KAPPA-B; T-CELLS; CLASS-I;
   RECEPTORS; RESPONSES; COMPLEX; LIMITS; GAMMA
AB Simple Summary
   Killer-cell immunoglobulin-like receptors (KIR) are molecules expressed by the most important cells of the immune system for cancer immune vigilance, natural killer (NK) and effector T cells. In this manuscript we study the role that cytotoxic CD8+ T cells expressing KIR receptors could play in cancer immune surveillance. With this objective, frequencies of different KIR+ CD8+ T cell subsets are correlated with the overall survival of patients with melanoma, ovarian and bladder carcinomas. In addition, the gene expression profile of KIR+ CD8+ T cell subsets related to the survival of patients is studied with the aim of discovering new therapeutic targets, so that the outcome of patients with cancer can be improved.
   Killer-cell immunoglobulin-like receptors (KIR) are expressed by natural killer (NK) and effector T cells. Although KIR+ T cells accumulate in oncologic patients, their role in cancer immune response remains elusive. This study explored the role of KIR+CD8+ T cells in cancer immunosurveillance by analyzing their frequency at diagnosis in the blood of 249 patients (80 melanomas, 80 bladder cancers, and 89 ovarian cancers), their relationship with overall survival (OS) of patients, and their gene expression profiles. KIR2DL1+ CD8+ T cells expanded in the presence of HLA-C2-ligands in patients who survived, but it did not in patients who died. In contrast, presence of HLA-C1-ligands was associated with dose-dependent expansions of KIR2DL2/S2+ CD8+ T cells and with shorter OS. KIR interactions with their specific ligands profoundly impacted CD8+ T cell expression profiles, involving multiple signaling pathways, effector functions, the secretome, and consequently, the cellular microenvironment, which could impact their cancer immunosurveillance capacities. KIR2DL1/S1+ CD8+ T cells showed a gene expression signature related to efficient tumor immunosurveillance, whereas KIR2DL2/L3/S2+CD8+ T cells showed transcriptomic profiles related to suppressive anti-tumor responses. These results could be the basis for the discovery of new therapeutic targets so that the outcome of patients with cancer can be improved.
C1 [Gimeno, Lourdes; Campillo, Jose A.; Canovas-Zapata, Maria A.; Martinez-Sanchez, Maria V.; Martinez-Hernandez, Maria D.; Soto-Ramirez, Maria F.; alvarez-Lopez, Maria R.; Minguela, Alfredo] Hosp Clinico Univ Virgen Arrixaca, Immunol Serv, Murcia 30120, Spain.
   [Gimeno, Lourdes; Campillo, Jose A.; Canovas-Zapata, Maria A.; Martinez-Sanchez, Maria V.; Martinez-Hernandez, Maria D.; Soto-Ramirez, Maria F.; Lopez-Cubillana, Pedro; Martinez-Escribano, Jorge; Martinez-Garcia, Jeronimo; alvarez-Lopez, Maria R.; Minguela, Alfredo] Inst Murciano Invest Biomed IMIB Arrixaca, Murcia 30120, Spain.
   [Gimeno, Lourdes] Univ Murcia UM, Human Anat Dept, Murcia 30100, Spain.
   [Serrano-Lopez, Emilio M.; Campillo, Jose A.; Corbalan-Garcia, Senena] Univ Murcia, Vet Sch, Dept Biochem & Mol Biol, Int Excellence Campus,Campus Mare Nostrum, Murcia 30100, Spain.
   [Serrano-Lopez, Emilio M.; Campillo, Jose A.; Corbalan-Garcia, Senena] Inst Murciano Invest Biomed, Biomembranes & Cell Signaling, Murcia 30120, Spain.
   [Acuna, Omar S.] Autonomous Univ Sinaloa UAS, Fac Vet & Zootech, Culiacan 80246, Sinaloa, Mexico.
   [Acuna, Omar S.] Anim Reprod Biotechnol ARBiotech, Dept Res, Culiacan 80015, Sinaloa, Mexico.
   [Garcia-Cozar, Francisco] Univ Cadiz, Dept Biomedicine Biotechnol & Publ Hlth Immunol, Cadiz 11009, Spain.
   [Garcia-Cozar, Francisco] Inst Biomed Res Cadiz INIBICA, Cadiz 11009, Spain.
   [Lopez-Cubillana, Pedro] Hosp Clinico Univ Virgen Arrixaca, Urol Serv, Murcia 30120, Spain.
   [Martinez-Escribano, Jorge] Hosp Clinico Univ Virgen Arrixaca, Dermatol Serv, Murcia 30120, Spain.
   [Martinez-Garcia, Jeronimo] Hosp Clinico Univ Virgen Arrixaca, Oncol Serv, Murcia 30120, Spain.
   [alvarez-Lopez, Maria R.] Univ Catolica San Antonio Murcia, UCAM, Fac Hlth Sci, Murcia 30107, Spain.
C3 Hospital Clinico Universitario Virgen de la Arrixaca; University of
   Murcia; University of Murcia; Universidad de Cadiz; Hospital Clinico
   Universitario Virgen de la Arrixaca; Hospital Clinico Universitario
   Virgen de la Arrixaca; Hospital Clinico Universitario Virgen de la
   Arrixaca; Universidad Catolica de Murcia
RP Minguela, A (通讯作者)，Hosp Clinico Univ Virgen Arrixaca, Immunol Serv, Murcia 30120, Spain.; Minguela, A (通讯作者)，Inst Murciano Invest Biomed IMIB Arrixaca, Murcia 30120, Spain.
EM lgarias@um.es; emiliomanuel.serrano@um.es; josea.campillo@carm.es;
   angiecanovas@gmail.com; osacunam@uas.edu.mx; curro.garcia@uca.es;
   mariav.martinez3@carm.es; mariad.martinez85@carm.es;
   mariaf.soto@carm.es; pedrolopezcubillana@gmail.com;
   jorge.mescribano@gmail.com; jeronimo@seom.org; senena@um.es;
   mdrocio.alvarez@gmail.com; alfredo.minguela@carm.es
RI Corbalan-Garcia, Senena/C-6477-2009; Gimeno, Lourdes/AAU-2718-2021;
   Minguela, Alfredo/Q-9783-2019; Martinez, lola/GXV-7140-2022; acuna
   melendez, omar salvador/A-7121-2010; Garcia-Cozar, Francisco/A-6212-2013
OI Corbalan, Senena/0000-0003-1840-5578; Serrano Lopez, Emilio
   M/0000-0002-8003-4117; MARTINEZ HERNANDEZ, MARIA
   DOLORES/0000-0002-3348-6583; Minguela, Alfredo/0000-0003-2472-5893;
   acuna melendez, omar salvador/0000-0002-0597-2023; Gimeno,
   Lourdes/0000-0002-3402-5842; Garcia-Cozar, Francisco/0000-0003-3720-259X
FU Spanish Ministry of Economy-Institute of Health Carlos III [PI1302297];
   Fundacion Mutua Madrilena [AP74392010]; Fundacion Seneca de la Agencia
   de Ciencia y Tecnologia, Region de Murcia [20812-PI-18]; Asociacion
   Pablo Ugarte (APU)
FX This research was funded by the Spanish Ministry of Economy-Institute of
   Health Carlos III (PI1302297), Fundacion Mutua Madrilena (AP74392010),
   and Fundacion Seneca de la Agencia de Ciencia y Tecnologia, Region de
   Murcia, (20812-PI-18). M.V. Martinez-Sanchez was funded by the
   Asociacion Pablo Ugarte (APU).
CR Agresta L, 2018, FRONT IMMUNOL, V9, DOI 10.3389/fimmu.2018.02809
   Anfossi N, 2004, J IMMUNOL, V173, P7223, DOI 10.4049/jimmunol.173.12.7223
   Arlettaz L, 2004, EUR J IMMUNOL, V34, P3413, DOI 10.1002/eji.200324756
   Bardou P, 2014, BMC BIOINFORMATICS, V15, DOI 10.1186/1471-2105-15-293
   Barrow AD, 2018, CELL, V172, P534, DOI 10.1016/j.cell.2017.11.037
   Batlle E, 2019, IMMUNITY, V50, P924, DOI 10.1016/j.immuni.2019.03.024
   Bertrand F, 2017, NAT COMMUN, V8, DOI 10.1038/s41467-017-02358-7
   Béziat V, 2017, IMMUNOLOGY, V150, P248, DOI 10.1111/imm.12684
   Boyton RJ, 2007, CLIN EXP IMMUNOL, V149, P1, DOI 10.1111/j.1365-2249.2007.03424.x
   Campillo JA, 2006, CLIN CANCER RES, V12, P4822, DOI 10.1158/1078-0432.CCR-06-0019
   Castro F, 2018, FRONT IMMUNOL, V9, DOI 10.3389/fimmu.2018.00847
   Chakraborty S, 2018, IMMUNOL CELL BIOL, V96, P1035, DOI 10.1111/imcb.12166
   Chatterjee S, 2018, CELL METAB, V27, P85, DOI 10.1016/j.cmet.2017.10.006
   Chin CH, 2014, BMC SYST BIOL, V8, DOI 10.1186/1752-0509-8-S4-S11
   Correia MP, 2018, P NATL ACAD SCI USA, V115, pE5980, DOI 10.1073/pnas.1720564115
   Cunningham CA, 2013, EUR J IMMUNOL, V43, P3361, DOI 10.1002/eji.201343635
   da Silva RF, 2014, HUM IMMUNOL, V75, P777, DOI 10.1016/j.humimm.2014.05.010
   Deng XN, 2019, AM J CANCER RES, V9, P945
   Eil R, 2016, NATURE, V537, P539, DOI 10.1038/nature19364
   Gnanaprakasam JNR, 2017, CYTOKINE GROWTH F R, V35, P63, DOI 10.1016/j.cytogfr.2017.03.004
   Guillamón CF, 2019, CANCER IMMUNOL RES, V7, P1307, DOI 10.1158/2326-6066.CIR-18-0847
   Guillamón CF, 2018, CANCER IMMUNOL RES, V6, P1537, DOI 10.1158/2326-6066.CIR-18-0022
   Harrison OJ, 2015, MUCOSAL IMMUNOL, V8, P1226, DOI 10.1038/mi.2015.13
   Hegde VL, 2008, J LEUKOCYTE BIOL, V84, P134, DOI 10.1189/jlb.1107752
   Jin HS, 2013, P NATL ACAD SCI USA, V110, P624, DOI 10.1073/pnas.1213819110
   Kim EY, 2009, J IMMUNOL, V183, P6051, DOI 10.4049/jimmunol.0803482
   Kim Y, 2020, FRONT IMMUNOL, V11, DOI 10.3389/fimmu.2020.00960
   Levings MK, 2002, J EXP MED, V196, P1335, DOI 10.1084/jem.20021139
   Lim SH, 2013, DEVELOPMENT, V140, P3079, DOI 10.1242/dev.091744
   Llavero F, 2016, CELL SIGNAL, V28, P1713, DOI 10.1016/j.cellsig.2016.07.014
   Long EO, 1999, ANNU REV IMMUNOL, V17, P875, DOI 10.1146/annurev.immunol.17.1.875
   Maimela NR, 2019, COMPUT STRUCT BIOTEC, V17, P1, DOI 10.1016/j.csbj.2018.11.004
   Mandelboim O, 1996, J EXP MED, V184, P913, DOI 10.1084/jem.184.3.913
   Matthew S Hayden, 2011, Cell Research, V21, P223
   Miklós I, 2019, J CLIN ONCOL, V37, DOI 10.1200/JCO.2019.37.15_suppl.e13132
   Minguela A, 2007, J IMMUNOL, V178, P134, DOI 10.4049/jimmunol.178.1.134
   Nandi A, 2004, IMMUNITY, V20, P455, DOI 10.1016/S1074-7613(04)00077-9
   Natoli G, 2019, NAT IMMUNOL, V20, P783, DOI [10.1038/S41590-019-0399-9, 10.1038/s41590-019-0399-9]
   Nitahara A, 2006, J INVEST DERMATOL, V126, P1052, DOI 10.1038/sj.jid.5700112
   Ohkawa T, 2001, IMMUNOLOGY, V103, P281, DOI 10.1046/j.1365-2567.2001.01248.x
   Ohmatsu H, 2017, ONCOIMMUNOLOGY, V6, DOI 10.1080/2162402X.2016.1181237
   Pagès F, 2018, LANCET, V391, P2128, DOI 10.1016/S0140-6736(18)30789-X
   Paluskievicz CM, 2019, FRONT IMMUNOL, V10, DOI 10.3389/fimmu.2019.02453
   Poltorak M, 2014, EUR J IMMUNOL, V44, P1535, DOI 10.1002/eji.201344046
   Rabinovich GA, 2007, ANNU REV IMMUNOL, V25, P267, DOI 10.1146/annurev.immunol.25.022106.141609
   Shannon P, 2003, GENOME RES, V13, P2498, DOI 10.1101/gr.1239303
   Szklarczyk D, 2019, NUCLEIC ACIDS RES, V47, pD607, DOI [10.1093/nar/gky1131, 10.1093/nar/gkac1000]
   Thiruchelvam-Kyle L, 2017, J IMMUNOL, V198, P2556, DOI 10.4049/jimmunol.1600930
   van Bergen J, 2010, IMMUNOLOGY, V131, P301, DOI 10.1111/j.1365-2567.2010.03337.x
   Vierra-Green C, 2016, PLOS ONE, V11, DOI 10.1371/journal.pone.0163973
   Wan FY, 2007, CELL, V131, P927, DOI 10.1016/j.cell.2007.10.009
   Widjaja CE, 2017, J CLIN INVEST, V127, P3609, DOI 10.1172/JCI90895
   Yasuda K, 2016, FEBS LETT, V590, P68, DOI 10.1002/1873-3468.12045
   Zhou Y, 2019, NAT COMMUN, V10, DOI 10.1038/s41467-019-08880-0
NR 54
TC 7
Z9 8
U1 0
U2 10
PU MDPI
PI BASEL
PA ST ALBAN-ANLAGE 66, CH-4052 BASEL, SWITZERLAND
EI 2072-6694
J9 CANCERS
JI Cancers
PD OCT
PY 2020
VL 12
IS 10
AR 2991
DI 10.3390/cancers12102991
PG 20
WC Oncology
WE Science Citation Index Expanded (SCI-EXPANDED)
SC Oncology
GA OJ7RL
UT WOS:000584153400001
PM 33076479
OA Green Published, gold
DA 2024-11-10
ER

PT J
AU White, MJV
   Roife, D
   Gomer, RH
AF White, Michael J. V.
   Roife, David
   Gomer, Richard H.
TI Galectin-3 Binding Protein Secreted by Breast Cancer Cells Inhibits
   Monocyte-Derived Fibrocyte Differentiation
SO JOURNAL OF IMMUNOLOGY
LA English
DT Article
ID SERUM-AMYLOID-P; 90K MAC-2 BP; CIRCULATING FIBROCYTES; TUMOR
   MICROENVIRONMENT; MAC-2-BINDING PROTEIN; OVARIAN-CANCER; MESENCHYMAL
   PROGENITOR; PULMONARY-FIBROSIS; IMMUNE-SYSTEM; HEART-FAILURE
AB To metastasize, tumor cells often need to migrate through a layer of collagen-containing scar tissue which encapsulates the tumor. A key component of scar tissue and fibrosing diseases is the monocyte-derived fibrocyte, a collagen-secreting profibrotic cell. To test the hypothesis that invasive tumor cells may block the formation of the fibrous sheath, we determined whether tumor cells secrete factors that inhibit monocyte-derived fibrocyte differentiation. We found that the human metastatic breast cancer cell line MDA-MB-231 secretes activity that inhibits human monocyte-derived fibrocyte differentiation, whereas less aggressive breast cancer cell lines secrete less of this activity. Purification indicated that Galectin-3 binding protein (LGALS3BP) is the active factor. Recombinant LGALS3BP inhibits monocyte-derived fibrocyte differentiation, and immunodepletion of LGALS3BP from MDA-MB 231 conditioned media removes the monocyte-derived fibrocyte differentiation-inhibiting activity. LGALS3BP inhibits the differentiation of monocyte-derived fibrocytes from wild-type mouse spleen cells, but not from SIGN-R1(-/-) mouse spleen cells, suggesting that CD209/SIGN-R1 is required for the LGALS3BP effect. Galectin-3 and galectin-1, binding partners of LGALS3BP, potentiate monocyte-derived fibrocyte differentiation. In breast cancer biopsies, increased levels of tumor cell-associated LGALS3BP were observed in regions of the tumor that were invading the surrounding stroma. These findings suggest LGALS3BP and galectin-3 as new targets to treat metastatic cancer and fibrosing diseases.
C1 [White, Michael J. V.; Gomer, Richard H.] Texas A&M Univ, Dept Biol, College Stn, TX 77843 USA.
   [Roife, David] Univ Texas MD Anderson Canc Ctr, Dept Surg Oncol, Houston, TX 77030 USA.
C3 Texas A&M University System; Texas A&M University College Station;
   University of Texas System; UTMD Anderson Cancer Center
RP Gomer, RH (通讯作者)，Texas A&M Univ, Dept Biol, 301 Old Main Dr,ILSB MS 3474, College Stn, TX 77843 USA.
EM rgomer@tamu.edu
OI Roife, David/0000-0001-9052-2248; Gomer, Richard/0000-0003-2361-4307;
   White, Michael/0000-0002-9615-2249
FU National Institutes of Health [T32CA009599, HL118507]
FX This work was supported in part by National Institutes of Health Grants
   T32CA009599 (to D.R.) and HL118507 (to R.H.G.).
CR Abdelkarim M, 2011, PLOS ONE, V6, DOI 10.1371/journal.pone.0023334
   Abe R, 2001, J IMMUNOL, V166, P7556, DOI 10.4049/jimmunol.166.12.7556
   ADEN DP, 1979, NATURE, V282, P615, DOI 10.1038/282615a0
   Andrade ZA, 2009, PARASITE IMMUNOL, V31, P656, DOI 10.1111/j.1365-3024.2009.01157.x
   Anthony RM, 2010, J CLIN IMMUNOL, V30, pS9, DOI 10.1007/s10875-010-9405-6
   Anthony RM, 2008, P NATL ACAD SCI USA, V105, P19571, DOI 10.1073/pnas.0810163105
   Apweiler R, 2014, NUCLEIC ACIDS RES, V42, pD191, DOI 10.1093/nar/gkt1140
   Bellini A, 2012, MUCOSAL IMMUNOL, V5, P140, DOI 10.1038/mi.2011.60
   Bellini A, 2007, LAB INVEST, V87, P858, DOI 10.1038/labinvest.3700654
   Bianchetti L, 2012, BIOCHEM BIOPH RES CO, V426, P116, DOI 10.1016/j.bbrc.2012.08.047
   Biragyn A, 2012, SEMIN CANCER BIOL, V22, P50, DOI 10.1016/j.semcancer.2012.01.005
   Blake JA, 2014, NUCLEIC ACIDS RES, V42, pD810, DOI 10.1093/nar/gkt1225
   BOROS DL, 1989, CLIN MICROBIOL REV, V2, P250, DOI 10.1128/CMR.2.3.250-269.1989
   BUCALA R, 1994, MOL MED, V1, P71, DOI 10.1007/bf03403533
   Buckley CD, 1999, NATURE, V397, P534, DOI 10.1038/17409
   Bullwinkel J, 2011, EPIGENETICS-US, V6, P45, DOI 10.4161/epi.6.1.13314
   CAILLEAU R, 1978, IN VITRO CELL DEV B, V14, P911
   CAILLEAU R, 1974, J NATL CANCER I, V53, P661, DOI 10.1093/jnci/53.3.661
   Cesinaro AM, 2002, J INVEST DERMATOL, V119, P187, DOI 10.1046/j.1523-1747.2002.17642.x
   Chen ST, 2008, J PROTEOME RES, V7, P1379, DOI 10.1021/pr700745n
   Cichon MA, 2010, J MAMMARY GLAND BIOL, V15, P389, DOI 10.1007/s10911-010-9195-8
   Coli A, 2002, HISTOPATHOLOGY, V40, P80, DOI 10.1046/j.1365-2559.2002.01304.x
   COLLINS SJ, 1977, NATURE, V270, P347, DOI 10.1038/270347a0
   Colzani M, 2009, J PROTEOME RES, V8, P4779, DOI 10.1021/pr900476b
   Coulson-Thomas VJ, 2011, CELL TISSUE RES, V346, P223, DOI 10.1007/s00441-011-1254-y
   Cox N, 2012, PLOS ONE, V7, DOI 10.1371/journal.pone.0045674
   Crawford JR, 2010, J IMMUNOL METHODS, V363, P9, DOI 10.1016/j.jim.2010.09.025
   DEXTER DL, 1979, CANCER RES, V39, P1020
   DOstilio N, 1996, CLIN EXP IMMUNOL, V104, P543, DOI 10.1046/j.1365-2249.1996.40745.x
   Endo H, 2013, CARCINOGENESIS, V34, P560, DOI 10.1093/carcin/bgs376
   Finn OJ, 2012, ANN ONCOL, V23, P6, DOI 10.1093/annonc/mds256
   FOGH J, 1977, JNCI-J NATL CANCER I, V59, P221, DOI 10.1093/jnci/59.1.221
   Gajewski TF, 2013, NAT IMMUNOL, V14, P1014, DOI 10.1038/ni.2703
   Gortzak-Uzan L, 2008, J PROTEOME RES, V7, P339, DOI 10.1021/pr0703223
   GRAHAM FL, 1977, J GEN VIROL, V36, P59, DOI 10.1099/0022-1317-36-1-59
   Grandin EW, 2012, CLIN CHEM, V58, P267, DOI 10.1373/clinchem.2011.174359
   Grassadonia A, 2002, GLYCOCONJUGATE J, V19, P551, DOI 10.1023/B:GLYC.0000014085.00706.d4
   Gruson D, 2012, CLIN BIOCHEM, V45, P719, DOI 10.1016/j.clinbiochem.2012.04.009
   Hamilton JA, 2008, NAT REV IMMUNOL, V8, P533, DOI 10.1038/nri2356
   HAMILTON TC, 1984, SEMIN ONCOL, V11, P285
   HAMILTON TC, 1983, CANCER RES, V43, P5379
   He Jianbo, 2011, Int J Proteomics, V2011, P896476, DOI 10.1155/2011/896476
   Herzog EL, 2010, EXP HEMATOL, V38, P548, DOI 10.1016/j.exphem.2010.03.004
   Hughes RC, 1999, BBA-GEN SUBJECTS, V1473, P172, DOI 10.1016/S0304-4165(99)00177-4
   Hughes RC, 1997, BIOCHEM SOC T, V25, P1194, DOI 10.1042/bst0251194
   IACOBELLI S, 1994, BRIT J CANCER, V69, P172, DOI 10.1038/bjc.1994.29
   IACOBELLI S, 1986, CANCER RES, V46, P3005
   IACOBELLI S, 1993, FEBS LETT, V319, P59, DOI 10.1016/0014-5793(93)80037-U
   INOHARA H, 1994, BIOCHEM BIOPH RES CO, V201, P1366, DOI 10.1006/bbrc.1994.1854
   Inohara H, 1996, CANCER RES, V56, P4530
   Isgrò M, 2013, MUCOSAL IMMUNOL, V6, P718, DOI 10.1038/mi.2012.109
   Iurisci I, 2000, CLIN CANCER RES, V6, P1389
   Iurisci I, 2009, ANTICANCER RES, V29, P403
   Kim BG, 2011, AM J PATHOL, V178, P373, DOI 10.1016/j.ajpath.2010.11.028
   Kohatsu L, 2006, J IMMUNOL, V177, P4718, DOI 10.4049/jimmunol.177.7.4718
   Kostianets O, 2012, DIAGN PATHOL, V7, DOI 10.1186/1746-1596-7-161
   KOTHS K, 1993, J BIOL CHEM, V268, P14245
   Krzeslak A, 2004, CELL MOL BIOL LETT, V9, P305
   Kulasingam V, 2008, INT J CANCER, V123, P2007, DOI 10.1002/ijc.23844
   Lanoue A, 2004, J EXP MED, V200, P1383, DOI 10.1084/jem.20040795
   Lawlor K, 2009, J PROTEOME RES, V8, P1489, DOI 10.1021/pr8008572
   Lee JH, 2009, PATHOLOGY, V41, P229, DOI 10.1080/00313020902756279
   LEIBOVITZ A, 1976, CANCER RES, V36, P4562
   LIEBER M, 1975, INT J CANCER, V15, P741, DOI 10.1002/ijc.2910150505
   LIU FT, 1995, AM J PATHOL, V147, P1016
   Mattoli S, 2009, CURR STEM CELL RES T, V4, P266, DOI 10.2174/157488809789649232
   Mbeunkui F, 2007, J PROTEOME RES, V6, P2993, DOI 10.1021/pr060629m
   McCullough PA, 2011, REV CARDIOVASC MED, V12, P200, DOI 10.3909/ricm0624
   Miller FR, 2000, J NATL CANCER I, V92, P1185, DOI 10.1093/jnci/92.14.1185A
   Moeller A, 2009, AM J RESP CRIT CARE, V179, P588, DOI 10.1164/rccm.200810-1534OC
   Morandi F, 2011, CANCER IMMUNOL IMMUN, V60, P1485, DOI 10.1007/s00262-011-1052-0
   MOUTSATSOS IK, 1987, P NATL ACAD SCI USA, V84, P6452, DOI 10.1073/pnas.84.18.6452
   Murray PJ, 2011, NAT REV IMMUNOL, V11, P723, DOI 10.1038/nri3073
   Naik-Mathuria B, 2008, WOUND REPAIR REGEN, V16, P266, DOI 10.1111/j.1524-475X.2008.00366.x
   Narendra BL, 2013, INFLAMM RES, V62, P823, DOI 10.1007/s00011-013-0645-9
   Nonaka M, 2011, J BIOL CHEM, V286, P22403, DOI 10.1074/jbc.M110.215301
   Paget J., 1853, LECT SURG PATHOLOGY
   Palazzolo G, 2012, ANTICANCER RES, V32, P847
   PARK JG, 1995, INT J CANCER, V62, P276, DOI 10.1002/ijc.2910620308
   Pavlou MP, 2010, J PROTEOMICS, V73, P1896, DOI 10.1016/j.jprot.2010.04.003
   Piccolo E, 2013, J MOL MED, V91, P83, DOI 10.1007/s00109-012-0936-6
   Pilling D, 2003, J IMMUNOL, V171, P5537, DOI 10.4049/jimmunol.171.10.5537
   Pilling D, 2007, J IMMUNOL, V179, P4035, DOI 10.4049/jimmunol.179.6.4035
   Pilling D, 2009, J IMMUNOL METHODS, V351, P62, DOI 10.1016/j.jim.2009.09.011
   Pilling D, 2009, PLOS ONE, V4, DOI 10.1371/journal.pone.0007475
   PONTEN J, 1968, ACTA PATHOL MIC SC, V74, P465
   Quan Timothy E, 2006, Curr Rheumatol Rep, V8, P145, DOI 10.1007/s11926-006-0055-x
   Rae JM, 2007, BREAST CANCER RES TR, V104, P13, DOI 10.1007/s10549-006-9392-8
   Reilkoff RA, 2011, NAT REV IMMUNOL, V11, P427, DOI 10.1038/nri2990
   RESNICK D, 1994, TRENDS BIOCHEM SCI, V19, P5, DOI 10.1016/0968-0004(94)90165-1
   Ross DT, 2000, NAT GENET, V24, P227, DOI 10.1038/73432
   Salmon M, 1997, J CLIN INVEST, V99, P439, DOI 10.1172/JCI119178
   Sasaki T, 1998, EMBO J, V17, P1606, DOI 10.1093/emboj/17.6.1606
   SCAMBIA G, 1988, ANTICANCER RES, V8, P761
   Schedin P, 2004, BREAST CANCER RES, V6, P93, DOI 10.1186/bcr772
   Scudiero DA, 1998, J NATL CANCER I, V90, P862, DOI 10.1093/jnci/90.11.862
   Shao ZM, 2000, ONCOGENE, V19, P4337, DOI 10.1038/sj.onc.1203785
   SHIRASAWA S, 1993, SCIENCE, V260, P85, DOI 10.1126/science.8465203
   Solito S, 2012, IMMUNOL INVEST, V41, P722, DOI 10.3109/08820139.2012.678023
   SOULE HD, 1973, J NATL CANCER I, V51, P1409, DOI 10.1093/jnci/51.5.1409
   Steube KG, 1997, LEUKEMIA RES, V21, P327, DOI 10.1016/S0145-2126(96)00129-4
   Strieter Robert M, 2009, Trans Am Clin Climatol Assoc, V120, P49
   Strieter RM, 2009, J LEUKOCYTE BIOL, V86, P1111, DOI 10.1189/jlb.0309132
   Suko T, 2000, HEARING RES, V140, P137, DOI 10.1016/S0378-5955(99)00191-4
   Sundblad V, 2011, HISTOL HISTOPATHOL, V26, P247, DOI 10.14670/HH-26.247
   SUNDSTROM C, 1976, INT J CANCER, V17, P565, DOI 10.1002/ijc.2910170504
   Tinari N, 2009, INT J CANCER, V124, P333, DOI 10.1002/ijc.23970
   Traber PG, 2013, PLOS ONE, V8, DOI 10.1371/journal.pone.0083481
   Traber PG, 2013, PLOS ONE, V8, DOI 10.1371/journal.pone.0075361
   Trahey M, 1999, P NATL ACAD SCI USA, V96, P3006, DOI 10.1073/pnas.96.6.3006
   Traini S, 2014, MOL CANCER THER, V13, P916, DOI 10.1158/1535-7163.MCT-12-1117
   TSUCHIYA S, 1980, INT J CANCER, V26, P171, DOI 10.1002/ijc.2910260208
   ULLRICH A, 1994, J BIOL CHEM, V269, P18401
   von Kleist S, 1975, J Natl Cancer Inst, V55, P555
   Wahl SM, 1997, KIDNEY INT, V51, P1370, DOI 10.1038/ki.1997.187
   Walker RA, 2001, BREAST CANCER RES, V3, P143, DOI 10.1186/bcr287
[truncated: 1,505,749 more chars]
