# Supplementary material for: Research trends and hotspots in the tumor microenvironment of ovarian cancer: a bibliometrics and visualization study from 2005 to 2024
Source: Front Immunol. 2025 Aug 28;16:1605695. doi: 10.3389/fimmu.2025.1605695 (PMC12426531; doi:10.3389/fimmu.2025.1605695)
Supplement: Supplementary file 1 [file DataSheet1.zip › download_501-1000.txt]

FN Clarivate Analytics Web of Science
VR 1.0
PT J
AU Bak, SP
   Alonso, A
   Turk, MJ
   Berwin, B
AF Bak, S. Peter
   Alonso, Anselmo
   Turk, Mary Jo
   Berwin, Brent
TI Murine ovarian cancer vascular leukocytes require arginase-1 activity
   for T cell suppression
SO MOLECULAR IMMUNOLOGY
LA English
DT Article
DE Ovarian cancer; Arginase-1; VLC; Myeloid-derived suppressor cell
ID TUMOR-ASSOCIATED MACROPHAGES; IMMATURE MYELOID CELLS; L-ARGININE;
   IMMUNOSUPPRESSIVE ACTIVITY; EXPRESSION; INFLAMMATION; PROGRESSION;
   PRECURSORS; PROGENITOR; FACILITATE
AB The predominant leukocyte population present in both human and murine peritoneal ovarian tumors is the Vascular Leukocyte (VLC). VLCs are recruited en masse to the ovarian tumor microenvironment whereupon they promote tumor progression. Importantly, the presence of VLCs is requisite for peritoneal ovarian cancer progression: selective elimination of VLCs inhibits tumor burden and ascites accumulation. Despite the critical importance of VLCs to ovarian tumors, their derivation and the mechanisms by which they facilitate tumor progression are not well understood. Here we demonstrate in vivo that the murine ID8 ovarian tumor model can usurp the host peritoneal macrophage pathway to elicit and recruit VLCs. Moreover, we demonstrate that VLCs express CD11b and Gr-1, a characteristic phenotype shared amongst heterogeneous populations of leukocytes referred to as myeloid-derived suppressor cells (MDSCs). In accord with their MDSC phenotype, both murine and human VLCs express arginase-1 (ARG1). Importantly, we demonstrate that the VLCs suppress both CD8(+) and CD4(+) T cells responses and that this immunosuppression is ARGI-dependent, since blockade of VLC ARG1 activity with nor-NOHA reversed the immunosuppression. These data further characterize the tumor-associated leukocytes in ovarian cancer and provide insights into the mechanisms by which they promote tumor growth. (c) 2008 Elsevier Ltd. All rights reserved.
C1 [Bak, S. Peter; Alonso, Anselmo; Turk, Mary Jo; Berwin, Brent] Dartmouth Med Sch, Dept Microbiol & Immunol, Lebanon, NH 03755 USA.
C3 Dartmouth College
RP Berwin, B (通讯作者)，Dartmouth Med Sch, Dept Immunol, 1 Med Ctr Dr,HB 7556, Lebanon, NH 03756 USA.
EM berwin@dartmouth.edu
OI Berwin, Brent/0000-0001-9196-3256
FU NIH [P20RR016437, R01AI067405, T32 AI07363]; Dartmouth-Norris Cotton
   Cancer Center Nanotechnology
FX We thank the Norris Cotton Cancer Center Englert Cell Analysis
   Laboratory for assistance with FACS analysis, and the members of the
   Berwin Lab for helpful discussions. Grant Support: NIH COBRE P20RR016437
   and NIH R01AI067405 (BB), a Dartmouth-Norris Cotton Cancer Center
   Nanotechnology grant (BB and MJT), and NIH training grant T32 AI07363
   (SPB).
CR Almand B, 2001, J IMMUNOL, V166, P678, DOI 10.4049/jimmunol.166.1.678
   Amiel E, 2007, EXP CELL RES, V313, P1438, DOI 10.1016/j.yexcr.2007.02.011
   Bak SP, 2007, CANCER RES, V67, P4783, DOI 10.1158/0008-5472.CAN-06-4410
   Balkwill F, 2005, CANCER CELL, V7, P211, DOI 10.1016/j.ccr.2005.02.013
   Bingle L, 2002, J PATHOL, V196, P254, DOI 10.1002/path.1027
   BOUCHER JL, 1994, BIOCHEM BIOPH RES CO, V203, P1614, DOI 10.1006/bbrc.1994.2371
   Bronte V, 2000, BLOOD, V96, P3838, DOI 10.1182/blood.V96.12.3838.h8003838_3838_3846
   Bronte V, 2001, J IMMUNOTHER, V24, P431, DOI 10.1097/00002371-200111000-00001
   Bronte V, 2003, TRENDS IMMUNOL, V24, P302, DOI 10.1016/S1471-4906(03)00132-7
   Bunt SK, 2006, J IMMUNOL, V176, P284, DOI 10.4049/jimmunol.176.1.284
   Burnett SH, 2004, J LEUKOCYTE BIOL, V75, P612, DOI 10.1189/jlb.0903442
   Burnett SH, 2006, J SURG RES, V131, P296, DOI 10.1016/j.jss.2005.08.026
   Conejo-Garcia JR, 2004, NAT MED, V10, P950, DOI 10.1038/nm1097
   Conejo-Garcia JR, 2005, BLOOD, V105, P679, DOI 10.1182/blood-2004-05-1906
   Coukos G, 2005, BRIT J CANCER, V92, P1182, DOI 10.1038/sj.bjc.6602476
   Curiel TJ, 2004, NAT MED, V10, P942, DOI 10.1038/nm1093
   de Visser KE, 2006, NAT REV CANCER, V6, P24, DOI 10.1038/nrc1782
   El-Gayar S, 2003, J IMMUNOL, V171, P4561, DOI 10.4049/jimmunol.171.9.4561
   Gabrilovich DI, 2007, CANCER RES, V67, P425, DOI 10.1158/0008-5472.CAN-06-3037
   Gallina G, 2006, J CLIN INVEST, V116, P2777, DOI 10.1172/JCI28828
   Gordon S, 2005, NAT REV IMMUNOL, V5, P953, DOI 10.1038/nri1733
   Hagemann T, 2008, J EXP MED, V205, P1261, DOI 10.1084/jem.20080108
   Hagemann T, 2006, J IMMUNOL, V176, P5023, DOI 10.4049/jimmunol.176.8.5023
   Huang B, 2006, CANCER RES, V66, P1123, DOI 10.1158/0008-5472.CAN-05-1299
   INABA K, 1993, P NATL ACAD SCI USA, V90, P3038, DOI 10.1073/pnas.90.7.3038
   Kryczek I, 2006, J EXP MED, V203, P871, DOI 10.1084/jem.20050930
   Kusmartsev S, 2002, CANCER IMMUNOL IMMUN, V51, P293, DOI 10.1007/s00262-002-0280-8
   Kusmartsev S, 2003, J LEUKOCYTE BIOL, V74, P186, DOI 10.1189/jlb.0103010
   LEIJH PCJ, 1984, INFECT IMMUN, V46, P448, DOI 10.1128/IAI.46.2.448-452.1984
   LYONS AB, 1994, J IMMUNOL METHODS, V171, P131, DOI 10.1016/0022-1759(94)90236-4
   Mclean K, 2008, TRANSL RES, V151, P59, DOI 10.1016/j.trsl.2007.11.002
   Nagaraj S, 2007, ADV EXP MED BIOL, V601, P213
   Nagaraj S, 2007, NAT MED, V13, P828, DOI 10.1038/nm1609
   Pan PY, 2008, BLOOD, V111, P219, DOI 10.1182/blood-2007-04-086835
   Rabinovich GA, 2007, ANNU REV IMMUNOL, V25, P267, DOI 10.1146/annurev.immunol.25.022106.141609
   Robinson-Smith TM, 2007, CANCER RES, V67, P5708, DOI 10.1158/0008-5472.CAN-06-4375
   Roby KF, 2000, CARCINOGENESIS, V21, P585, DOI 10.1093/carcin/21.4.585
   Rodriguez PC, 2004, CANCER RES, V64, P5839, DOI 10.1158/0008-5472.CAN-04-0465
   Rodriguez PC, 2003, J IMMUNOL, V171, P1232, DOI 10.4049/jimmunol.171.3.1232
   Rodriguez PC, 2002, J BIOL CHEM, V277, P21123, DOI 10.1074/jbc.M110675200
   Schäffer M, 1998, BRIT J SURG, V85, P444
   Serafini P, 2004, CANCER IMMUNOL IMMUN, V53, P64, DOI 10.1007/s00262-003-0443-2
   Serafini P, 2006, SEMIN CANCER BIOL, V16, P53, DOI 10.1016/j.semcancer.2005.07.005
   Serafini P, 2006, J EXP MED, V203, P2691, DOI 10.1084/jem.20061104
   Shojaei F, 2007, NAT BIOTECHNOL, V25, P911, DOI 10.1038/nbt1323
   Sinha P, 2005, J IMMUNOL, V174, P636, DOI 10.4049/jimmunol.174.2.636
   Sinha P, 2007, CANCER RES, V67, P4507, DOI 10.1158/0008-5472.CAN-06-4174
   Talmadge JE, 2007, CLIN CANCER RES, V13, P5243, DOI 10.1158/1078-0432.CCR-07-0182
   Turk MJ, 2002, ARTHRITIS RHEUM-US, V46, P1947, DOI 10.1002/art.10405
   Turk MJ, 2004, CANCER LETT, V213, P165, DOI 10.1016/j.canlet.2003.12.028
   Yang L, 2004, CANCER CELL, V6, P409, DOI 10.1016/j.ccr.2004.08.031
   YANG R, 2006, CANCER RES, P6807
NR 52
TC 76
Z9 100
U1 0
U2 13
PU PERGAMON-ELSEVIER SCIENCE LTD
PI OXFORD
PA THE BOULEVARD, LANGFORD LANE, KIDLINGTON, OXFORD OX5 1GB, ENGLAND
SN 0161-5890
J9 MOL IMMUNOL
JI Mol. Immunol.
PD DEC
PY 2008
VL 46
IS 2
BP 258
EP 268
DI 10.1016/j.molimm.2008.08.266
PG 11
WC Biochemistry & Molecular Biology; Immunology
WE Science Citation Index Expanded (SCI-EXPANDED)
SC Biochemistry & Molecular Biology; Immunology
GA 378BN
UT WOS:000261296200006
PM 18824264
OA Green Accepted
DA 2024-11-10
ER

PT J
AU Li, GC
   Xu, WW
   Shi, Y
   Chen, MZ
   Peng, DH
AF Li, Guocheng
   Xu, Wenwen
   Shi, Yong
   Chen, Mengzhu
   Peng, Danhong
TI Construction of a New Dual-Responsive Nano-Drug Delivery System for
   Matrix Metalloproteinases and Adenosine Triphosphate in Ovarian Cancer
   Using Nanomicelles
SO JOURNAL OF BIOMEDICAL NANOTECHNOLOGY
LA English
DT Article
DE Ovarian Cancer; Tumor Microenvironment; Nanomedicine; MMP-9; ATP;
   Nanomicelle
ID TUMOR MICROENVIRONMENT
AB In this manuscript we constructed a dual-responsive nano-drug delivery system for matrix metalloproteinases and ATP in ovarian cancer microenvironment. The nanomicelle PCL-DNA/DOX-Peptide-PEG was prepared by intercalating doxorubicin hydrochloride between C and G base pairs of DNA double helix structure. Another ATP-responsive nanomicelle PCL-DNA/DOX-PEG was prepared. Then we analyzed the characterization of nanomicelles (particle size, potential, surface morphology, etc.) and drug loading binding and drug release behavior. In addition, the effect of nanomicelles on the viability of mouse ovarian epithelial tumor cell ID-8 was detected by CCK-8 method. CCK-8 assay detected that different concentrations of carrier had no difference on the proliferation of ID-8 cells, and the survival rate of ID-8 cells by different concentrations of DOX preparations was statistically significant and the same results were observed in cytotoxicity comparison. Confocal microscopy showed that DOX in the drug-loaded micelle group was concentrated in the nucleus, while free DOX was concentrated in the cytoplasm. ID-8 cells took up the drug-loaded micelles faster. The semi-quantitative analysis of the DOX uptake of ID-8 cells with different treatments showed extremely significant statistical differences. In conclusion, the prepared self-assembled dual-responsive nanomicelle PCL-DNA/DOX-Peptide-PEG is novel anti-tumor agent, and is expected to have good tumor tissue penetration ability with a low toxicity.
C1 [Li, Guocheng; Xu, Wenwen] Southeast Univ, Med Sch, Nanjing 210000, Jiangsu, Peoples R China.
   [Shi, Yong; Chen, Mengzhu; Peng, Danhong] Southeast Univ, Zhong Hosp, Dept Obstet & Gynecol, Nanjing 210000, Jiangsu, Peoples R China.
C3 Southeast University - China; Southeast University - China
RP Peng, DH (通讯作者)，Southeast Univ, Zhong Hosp, Dept Obstet & Gynecol, Nanjing 210000, Jiangsu, Peoples R China.
EM 101008250@seu.edu.cn
RI Xu, Wenwen/AAD-9116-2019
CR Anchordoquy TJ, 2017, ACS NANO, V11, P12, DOI 10.1021/acsnano.6b08244
   Chaurasiya S, 2018, J PHARM PHARMACOL, V70, P435, DOI 10.1111/jphp.12860
   Danhier F, 2016, J CONTROL RELEASE, V244, P108, DOI 10.1016/j.jconrel.2016.11.015
   Feng LZ, 2014, ADV HEALTHC MATER, V3, P1261, DOI 10.1002/adhm.201300549
   Gabizon AA, 2016, DRUG RESIST UPDATE, V29, P90, DOI 10.1016/j.drup.2016.10.003
   Gorman MW, 2007, CLIN CHEM, V53, P318, DOI 10.1373/clinchem.2006.076364
   Hirata E, 2017, CSH PERSPECT MED, V7, DOI 10.1101/cshperspect.a026781
   Hui LL, 2015, CANCER LETT, V368, P7, DOI 10.1016/j.canlet.2015.07.039
   Jia ZH, 2017, PLOS ONE, V12, DOI 10.1371/journal.pone.0183622
   Kayl AE, 2006, CURR OPIN OBSTET GYN, V18, P24, DOI 10.1097/01.gco.0000192996.20040.24
   Kou LF, 2018, EXPERT OPIN DRUG DEL, V15, P869, DOI 10.1080/17425247.2018.1517749
   Kujawa KA, 2015, POSTEP HIG MED DOSW, V69
   Kulkarni PS, 2014, MOL PHARMACEUT, V11, P2390, DOI 10.1021/mp500108p
   Lopez D, 2014, MAR DRUGS, V12, P525, DOI 10.3390/md12010525
   Lu XF, 2019, IMMUNOBIOLOGY, V224, P355, DOI 10.1016/j.imbio.2019.03.002
   Mo R, 2015, BIOMATERIALS, V50, P67, DOI 10.1016/j.biomaterials.2015.01.053
   Mo R, 2014, NAT COMMUN, V5, DOI 10.1038/ncomms4364
   Prat J, 2017, BEST PRACT RES CL OB, V41, P15, DOI 10.1016/j.bpobgyn.2016.08.007
   TRAUT TW, 1994, MOL CELL BIOCHEM, V140, P1, DOI 10.1007/BF00928361
   Wang B, 2014, ASIAN PAC J CANCER P, V15, P191, DOI 10.7314/APJCP.2014.15.1.191
   Webb PM, 2017, BEST PRACT RES CL OB, V41, P3, DOI 10.1016/j.bpobgyn.2016.08.006
   Wei X, 2021, THERANOSTICS, V11, P6334, DOI 10.7150/thno.59342
   Wu T, 2017, CANCER LETT, V387, P61, DOI 10.1016/j.canlet.2016.01.043
   Zhang M, 2020, J CONTROL RELEASE, V323, P203, DOI 10.1016/j.jconrel.2020.04.026
   Zhang Y, 2017, SMALL, V13, DOI 10.1002/smll.201602494
   Zuo XL, 2007, J AM CHEM SOC, V129, P1042, DOI 10.1021/ja067024b
NR 26
TC 2
Z9 2
U1 1
U2 20
PU AMER SCIENTIFIC PUBLISHERS
PI VALENCIA
PA 26650 THE OLD RD, STE 208, VALENCIA, CA 91381-0751 USA
SN 1550-7033
EI 1550-7041
J9 J BIOMED NANOTECHNOL
JI J. Biomed. Nanotechnol.
PD MAR
PY 2022
VL 18
IS 3
BP 718
EP 728
DI 10.1166/jbn.2022.3303
PG 11
WC Nanoscience & Nanotechnology; Materials Science, Biomaterials
WE Science Citation Index Expanded (SCI-EXPANDED)
SC Science & Technology - Other Topics; Materials Science
GA 2J5QY
UT WOS:000815712400002
PM 35715904
DA 2024-11-10
ER

PT J
AU Kumar, P
   Ranmale, S
   Mehta, S
   Tongaonkar, H
   Patel, V
   Singh, AK
   Mania-Pramanik, J
AF Kumar, Pavan
   Ranmale, Samruddhi
   Mehta, Sanket
   Tongaonkar, Hemant
   Patel, Vainav
   Singh, Amit Kumar
   Mania-Pramanik, Jayanti
TI Immune profile of primary and recurrent epithelial ovarian cancer cases
   indicates immune suppression, a major cause of progression and relapse
   of ovarian cancer
SO JOURNAL OF OVARIAN RESEARCH
LA English
DT Article
DE Epithelial ovarian cancer; Immune cell receptors; Cognate ligands;
   Cytokines; Tumor microenvironment
ID NATURAL-KILLER-CELLS; T-CELL; NK; CYTOTOXICITY; EXPRESSION; RECEPTORS;
   TOLERANCE; CYTOKINES; NKG2D
AB BackgroundOvarian cancer is the third most prevalent cancer in Indian women. Relative frequency of High grade serous epithelial ovarian cancer (HGSOC) and its associated deaths are highest in India which suggests the importance of understanding their immune profiles for better treatment modality. Hence, the present study investigated the NK cell receptor expression, their cognate ligands, serum cytokines, and soluble ligands in primary and recurrent HGSOC patients. We have used multicolor flow cytometry for immunophenotyping of tumor infiltrated and circulatory lymphocytes. Procartaplex, and ELISA were used to measure soluble ligands and cytokines of HGSOC patients.ResultsAmong the enrolled 51 EOC patients, 33 were primary high grade serous epithelial ovarian cancer (pEOC) and 18 were recurrent epithelial ovarian cancer (rEOC) patients. Blood samples from 46 age matched healthy controls (HC) were used for comparative analysis. Results revealed, frequency of circulatory CD56(Bright) NK, CD56(Dim) NK, NKT-like, and T cells was reduced with activating receptors while alterations in immune subsets with inhibitory receptors were observed in both groups. Study also highlights differential immune profile of primary and recurrent ovarian cancer patients. We have found increased soluble MICA which might have acted as "decoy" molecule and could be a reason of decrease in NKG2D positive subsets in both groups of patients. Furthermore, elevated level of serum cytokines IL-2, IL-5, IL-6, IL-10, and TNF-alpha in ovarian cancer patients, might be associated with ovarian cancer progression. Profiling of tumor infiltrated immune cells revealed the reduced level of DNAM-1 positive NK and T cells in both groups than their circulatory counterpart, which might have led to decrease in NK cell's ability of synapse formation.ConclusionsThe study brings out differential receptor expression profile on CD56(Bright)NK, CD56(Dim)NK, NKT-like, and T cells, cytokines levels and soluble ligands which may be exploited to develop alternate therapeutic approaches for HGSOC patients. Further, few differences in the circulatory immune profiles between pEOC and rEOC cases, indicates the immune signature of pEOC undergoes some changes in circulation that might facilitated the disease relapse. They also maintains some common immune signatures such as reduced expression of NKG2D, high level of MICA as well as IL-6, IL10 and TNF-alpha, which indicates irreversible immune suppression of ovarian cancer patients. It is also emphasized that a restoration of cytokines level, NKG2D and DNAM-1on tumor infiltrated immune cells may be targeted to develop specific therapeutic approaches for high-grade serous epithelial ovarian cancer.
C1 [Kumar, Pavan; Ranmale, Samruddhi; Patel, Vainav; Singh, Amit Kumar; Mania-Pramanik, Jayanti] ICMR Natl Inst Res Reprod & Child Hlth, Jehangir Merwanji St, Mumbai 400012, India.
   [Mehta, Sanket] Saifee Hosp, Mumbai 400004, India.
   [Tongaonkar, Hemant] PD Hinduja Natl Hosp & Med Res Ctr, Mumbai 400016, India.
C3 Indian Council of Medical Research (ICMR); ICMR - National Institute for
   Research in Reproductive & Child Health (NIRRCH)
RP Mania-Pramanik, J (通讯作者)，ICMR Natl Inst Res Reprod & Child Hlth, Jehangir Merwanji St, Mumbai 400012, India.
EM pramanikj@nirrch.res.in
RI Singh, Amit Kumar/GNW-6309-2022
OI SINGH, AMIT KUMAR/0000-0002-1089-121X; Ranmale,
   Samruddhi/0000-0002-7800-6985
CR Almeida JS, 2023, INT J MOL SCI, V24, DOI 10.3390/ijms24032743
   Amin MN, 2020, SAGE OPEN MED, V8, DOI 10.1177/2050312120965752
   Brady J, 2010, J IMMUNOL, V185, P6679, DOI 10.4049/jimmunol.0903354
   Browning L, 2018, CANCER MANAG RES, V10, P6685, DOI 10.2147/CMAR.S179189
   Chan A, 2007, J IMMUNOL, V179, P89, DOI 10.4049/jimmunol.179.1.89
   Charbonneau B, 2013, CRIT REV IMMUNOL, V33, P137, DOI 10.1615/CritRevImmunol.2013006813
   Cluxton CD, 2019, PLOS ONE, V14, DOI 10.1371/journal.pone.0211538
   Czupalla CJ, 2018, BIO-PROTOCOL, V8, DOI 10.21769/BioProtoc.3092
   Felices M, 2017, GYNECOL ONCOL, V145, P453, DOI 10.1016/j.ygyno.2017.02.028
   Garcia-Iglesias T, 2009, BMC CANCER, V9, DOI 10.1186/1471-2407-9-186
   Nieto-Velázquez NG, 2016, TRANSL ONCOL, V9, P384, DOI 10.1016/j.tranon.2016.07.003
   Greppi M, 2019, INT J MOL SCI, V20, DOI 10.3390/ijms20040890
   Henriksen JR, 2020, ACTA ONCOL, V59, P652, DOI 10.1080/0284186X.2019.1711173
   Hoogstad-van Evert JS, 2020, GYNECOL ONCOL, V157, P810, DOI 10.1016/j.ygyno.2020.03.020
   Hoogstad-van Evert Janneke S, 2018, Oncotarget, V9, P34810, DOI 10.18632/oncotarget.26199
   Howlader N NA, 2021, SEER CANC STAT REV 1
   Jayson GC, 2014, LANCET, V384, P1376, DOI 10.1016/S0140-6736(13)62146-7
   Konjevic G, 2009, BIOMARKERS, V14, P258, DOI 10.1080/13547500902814658
   Krijgsman D, 2020, MOL IMMUNOL, V128, P205, DOI 10.1016/j.molimm.2020.10.012
   Kroeger DR, 2016, CLIN CANCER RES, V22, P3005, DOI 10.1158/1078-0432.CCR-15-2762
   Kumar BV, 2018, IMMUNITY, V48, P202, DOI 10.1016/j.immuni.2018.01.007
   Kumar P, 2022, VACCINES-BASEL, V10, DOI 10.3390/vaccines10122121
   Lane D, 2018, CANCER MICROENVIRON, V11, P115, DOI 10.1007/s12307-018-0215-3
   Mamessier E, 2011, CANCER RES, V71, P6621, DOI 10.1158/0008-5472.CAN-11-0792
   Mariel GC., 2018, TECHNOL CANCER RES T, V17, P1
   Melero I, 2014, CANCER DISCOV, V4, P522, DOI 10.1158/2159-8290.CD-13-0985
   Mitra AK, 2012, CANCER DISCOV, V2, P1100, DOI 10.1158/2159-8290.CD-12-0206
   Moretta L, 2010, BLOOD, V116, P3689, DOI 10.1182/blood-2010-09-303057
   Pasero C, 2016, CANCER RES, V76, P2153, DOI 10.1158/0008-5472.CAN-15-1965
   Paul S, 2017, FRONT IMMUNOL, V8, DOI 10.3389/fimmu.2017.01124
   Semeraro M, 2015, ONCOIMMUNOLOGY, V4, DOI 10.1080/2162402X.2015.1042202
   Spear Paul, 2013, Cancer Immun, V13, P8
   Stringaris K, 2014, HAEMATOLOGICA, V99, P836, DOI 10.3324/haematol.2013.087536
   Sung H, 2021, CA-CANCER J CLIN, V71, P209, DOI 10.3322/caac.21660
   Sung PL, 2014, GYNECOL ONCOL, V133, P147, DOI 10.1016/j.ygyno.2014.02.016
   Tang YP, 2020, BMC GASTROENTEROL, V20, DOI 10.1186/s12876-020-1177-8
   Vlad AM, 2010, CANCER IMMUNOL IMMUN, V59, P293, DOI 10.1007/s00262-009-0750-3
   Wang HM, 2008, IMMUNOL LETT, V120, P65, DOI 10.1016/j.imlet.2008.07.001
   Westergaard MCW, 2019, BRIT J CANCER, V120, P424, DOI 10.1038/s41416-019-0384-y
   Wright JD, 2015, OBSTET GYNECOL, V125, P1345, DOI 10.1097/AOG.0000000000000854
   Zingoni A, 2013, FRONT IMMUNOL, V3, DOI 10.3389/fimmu.2012.00408
NR 41
TC 3
Z9 3
U1 1
U2 3
PU BMC
PI LONDON
PA CAMPUS, 4 CRINAN ST, LONDON N1 9XW, ENGLAND
EI 1757-2215
J9 J OVARIAN RES
JI J. Ovarian Res.
PD JUN 15
PY 2023
VL 16
IS 1
AR 114
DI 10.1186/s13048-023-01192-4
PG 14
WC Reproductive Biology
WE Science Citation Index Expanded (SCI-EXPANDED)
SC Reproductive Biology
GA J0KI1
UT WOS:001006576700001
PM 37322531
OA Green Published, gold
DA 2024-11-10
ER

PT J
AU Wefers, C
   Duiveman-de Boer, T
   Zusterzeel, PLM
   Massuger, LFAG
   Fuchs, D
   Torensma, R
   Wheelock, CE
   de Vries, IJM
AF Wefers, Christina
   Duiveman-de Boer, Tjitske
   Zusterzeel, Petra L. M.
   Massuger, Leon F. A. G.
   Fuchs, David
   Torensma, Ruurd
   Wheelock, Craig E.
   de Vries, I. Jolanda M.
TI Different Lipid Regulation in Ovarian Cancer: Inhibition of the Immune
   System
SO INTERNATIONAL JOURNAL OF MOLECULAR SCIENCES
LA English
DT Article
DE lipid intermediates; paralyzed T cells; modified lipid metabolism; tumor
   microenvironment
ID FATTY-ACID CATABOLISM; PPAR-GAMMA AGONISTS; 9-HYDROXYOCTADECADIENOIC
   ACID; CELL-CYCLE; T-CELLS; MEDIATORS; IL-2; PROLIFERATION;
   MICROENVIRONMENT; ASSOCIATION
AB Lipid metabolism is altered in several cancer settings leading to different ratios of intermediates. Ovarian cancer is the most lethal gynecological malignancy. Cancer cells disperse in the abdominal space and ascites occurs. T cells obtained from ascites are unable to proliferate after an antigenic stimulus. The proliferation of ascites-derived T cells can be restored after culturing the cells for ten days in normal culture medium. No pathway aberrancies were detected. The acellular fraction of ascites can inhibit the proliferation of autologous as well as allogeneic peripheral blood lymphocytes, indicating the presence of soluble factors that interfere with T cell functionality. Therefore, we analyzed 109 lipid mediators and found differentially regulated lipids in suppressive ascitic fluid compared to normal abdominal fluid. Our study indicates the presence of lipid intermediates in ascites of ovarian cancer patients, which coincidences with T cell dysfunctionality. Since the immune system in the abdominal cavity is compromised, this may explain the high seeding efficiency of disseminated tumor cells. Further research is needed to fully understand the correlation between the various lipids and T cell proliferation, which could lead to new treatment options.
C1 [Wefers, Christina; Duiveman-de Boer, Tjitske; Torensma, Ruurd; de Vries, I. Jolanda M.] Radboudumc, Radboud Inst Mol Life Sci, Dept Tumor Immunol, Geert Grootepl Zuid 28, NL-6525 GA Nijmegen, Netherlands.
   [Wefers, Christina; Zusterzeel, Petra L. M.; Massuger, Leon F. A. G.] Radboudumc, Dept Obstet & Gynecol, Geert Grootepl 10, NL-6525 GA Nijmegen, Netherlands.
   [Fuchs, David; Wheelock, Craig E.] Karolinska Inst, Div Physiol Chem 2, Dept Med Biochem & Biophys, Scheeles Vag 2, SE-17177 Stockholm, Sweden.
C3 Radboud University Nijmegen; Radboud University Nijmegen; Karolinska
   Institutet
RP de Vries, IJM (通讯作者)，Radboudumc, Radboud Inst Mol Life Sci, Dept Tumor Immunol, Geert Grootepl Zuid 28, NL-6525 GA Nijmegen, Netherlands.
EM christina.wefers@radboudumc.nl; tjitske.duiveman-deboer@radboudumc.nl;
   petra.zusterzeel@radboudumc.nl; leon.massuger@radboudumc.nl;
   david.fuchs@ki.se; ruurd.torensma@radboudumc.nl; craig.wheelock@ki.se;
   jolanda.devries@radboudumc.nl
RI de Vries, Jolanda/F-5563-2010; Wefers, Christina/F-2548-2016;
   Zusterzeel, P.L.M./L-4777-2015; Fuchs, David/T-7373-2018; Torensma,
   Ruurd/C-2853-2009
OI Fuchs, David/0000-0001-6722-7152; Wheelock, Craig/0000-0002-8113-0653;
   Torensma, Ruurd/0000-0002-0555-7903
FU Ruby & Rose Foundation; EU [PROCROP 635122]; Swedish Research Council
   [2016-02798]; Swedish Research Council [2016-02798] Funding Source:
   Swedish Research Council
FX This work was performed by grants from the Ruby & Rose Foundation, EU
   grant PROCROP 635122 and by the Swedish Research Council (2016-02798).
CR Bailis W, 2017, CANCER CELL, V32, P280, DOI 10.1016/j.ccell.2017.08.013
   Balgoma D, 2016, EUR RESPIR J, V47, P1645, DOI 10.1183/13993003.01080-2015
   Bast RC, 2009, NAT REV CANCER, V9, P415, DOI 10.1038/nrc2644
   Beloribi-Djefaflia S, 2016, ONCOGENESIS, V5, DOI 10.1038/oncsis.2015.49
   Berek J, 2009, J CLIN ONCOL, V27, P418, DOI 10.1200/JCO.2008.17.8400
   Boyman O, 2012, NAT REV IMMUNOL, V12, P180, DOI 10.1038/nri3156
   Buckley CD, 2014, IMMUNITY, V40, P315, DOI 10.1016/j.immuni.2014.02.009
   Clarke B, 2009, MODERN PATHOL, V22, P393, DOI 10.1038/modpathol.2008.191
   Curiel TJ, 2004, NAT MED, V10, P942, DOI 10.1038/nm1093
   deJong R, 1997, J IMMUNOL, V159, P786
   Edwards IJ, 2008, PPAR RES, V2008, DOI 10.1155/2008/358052
   Feige JN, 2006, PROG LIPID RES, V45, P120, DOI 10.1016/j.plipres.2005.12.002
   Ferlay J, 2013, EUR J CANCER, V49, P1374, DOI 10.1016/j.ejca.2012.12.027
   Fullerton JN, 2014, TRENDS IMMUNOL, V35, P12, DOI 10.1016/j.it.2013.10.008
   Gelman L, 2007, BBA-MOL CELL BIOL L, V1771, P1094, DOI 10.1016/j.bbalip.2007.03.004
   Gollob JA, 1999, J IMMUNOL, V162, P4472
   Hampel JKA, 2006, PROSTAG LEUKOTR ESS, V74, P283, DOI 10.1016/j.plefa.2006.03.002
   Hasby EA, 2012, PATHOL ONCOL RES, V18, P509, DOI 10.1007/s12253-011-9474-8
   Jayson GC, 2014, LANCET, V384, P1376, DOI 10.1016/S0140-6736(13)62146-7
   Kipps E, 2013, NAT REV CANCER, V13, P273, DOI 10.1038/nrc3432
   Kolenko V, 1997, J IMMUNOL, V159, P3057
   Langyel E, 2010, AM J PATHOL, V177, P1053, DOI 10.2353/ajpath.2010.100105
   Martin H, 2010, MUTAT RES-FUND MOL M, V690, P57, DOI 10.1016/j.mrfmmm.2009.09.009
   Mortarini R, 2009, CLIN CANCER RES, V15, P4085, DOI 10.1158/1078-0432.CCR-08-3323
   Nam EJ, 2008, INT J GYNECOL CANCER, V18, P1169, DOI 10.1111/j.1525-1438.2008.01191.x
   O'Flaherty JT, 2005, BBA-MOL CELL BIOL L, V1736, P228, DOI 10.1016/j.bbalip.2005.08.009
   Obinata H, 2005, J BIOL CHEM, V280, P40676, DOI 10.1074/jbc.M507787200
   Preston CC, 2011, IMMUNOTHERAPY-UK, V3, P539, DOI [10.2217/IMT.11.20, 10.2217/imt.11.20]
   Reid BM, 2017, CANCER BIOL MED, V14, P9, DOI 10.20892/j.issn.2095-3941.2016.0084
   Rowell EA, 2005, J IMMUNOL, V174, P3359, DOI 10.4049/jimmunol.174.6.3359
   Salani R, 2011, AM J OBSTET GYNECOL, V204, P466, DOI 10.1016/j.ajog.2011.03.008
   Sato E, 2005, P NATL ACAD SCI USA, V102, P18538, DOI 10.1073/pnas.0509182102
   Sharfe N, 1997, P NATL ACAD SCI USA, V94, P3168, DOI 10.1073/pnas.94.7.3168
   Shimizu T, 2009, ANNU REV PHARMACOL, V49, P123, DOI 10.1146/annurev.pharmtox.011008.145616
   Siu KT, 2012, CELL CYCLE, V11, P57, DOI 10.4161/cc.11.1.18775
   Suraneni MV, 2014, CELL CYCLE, V13, DOI 10.4161/cc.28757
   Tan DSP, 2006, LANCET ONCOL, V7, P925, DOI 10.1016/S1470-2045(06)70939-1
   Tran E, 2010, PLOS ONE, V5, DOI 10.1371/journal.pone.0015625
   Webb JR, 2010, GYNECOL ONCOL, V118, P228, DOI 10.1016/j.ygyno.2010.05.016
   Weng ZG, 1998, P NATL ACAD SCI USA, V95, P12334, DOI 10.1073/pnas.95.21.12334
   Yang XY, 2000, J BIOL CHEM, V275, P4541, DOI 10.1074/jbc.275.7.4541
   Yigit R, 2010, GYNECOL ONCOL, V117, P366, DOI 10.1016/j.ygyno.2010.01.019
   Zhang Y, 2017, CANCER CELL, V32, P377, DOI 10.1016/j.ccell.2017.08.004
NR 43
TC 21
Z9 23
U1 0
U2 2
PU MDPI
PI BASEL
PA ST ALBAN-ANLAGE 66, CH-4052 BASEL, SWITZERLAND
EI 1422-0067
J9 INT J MOL SCI
JI Int. J. Mol. Sci.
PD JAN
PY 2018
VL 19
IS 1
AR 273
DI 10.3390/ijms19010273
PG 16
WC Biochemistry & Molecular Biology; Chemistry, Multidisciplinary
WE Science Citation Index Expanded (SCI-EXPANDED)
SC Biochemistry & Molecular Biology; Chemistry
GA FV2OI
UT WOS:000424407200267
PM 29342108
OA Green Published, gold, Green Submitted
DA 2024-11-10
ER

PT J
AU Kobayashi, A
   Tanizaki, Y
   Kimura, A
   Ishida, Y
   Nosaka, M
   Toujima, S
   Kuninaka, Y
   Minami, S
   Ino, K
   Kondo, T
AF Kobayashi, Aya
   Tanizaki, Yuko
   Kimura, Akihiko
   Ishida, Yuko
   Nosaka, Mizuho
   Toujima, Saori
   Kuninaka, Yumi
   Minami, Sawako
   Ino, Kazuhiko
   Kondo, Toshikazu
TI AG490, a Jak2 inhibitor, suppressed the progression of murine ovarian
   cancer
SO EUROPEAN JOURNAL OF PHARMACOLOGY
LA English
DT Article
DE Ovarian cancer; Peritoneal dissemination; Immunotherapy; JAK/STAT
   signal; Immune tolerance
ID ENDOTHELIAL GROWTH-FACTOR; REGULATORY T-CELLS; INDOLEAMINE
   2,3-DIOXYGENASE; INTERFERON-GAMMA; TUMOR MICROENVIRONMENT; TRYPTOPHAN
   CATABOLISM; IMMUNE SUPPRESSION; DENDRITIC CELLS; IDO EXPRESSION;
   INDUCTION
AB Ovarian cancer is the major cause of cancer death among female genital malignancies, and requires developing novel therapeutic measures. Immune escape and acquisition of tolerance by tumor cells are essential for cancer growth and progression. An immunoregulatory enzyme indoleamine 2,3-dioxygenase (IDO) overexpression in tumors is essential for host immune tolerance. Janus-activated kinase-signal transducer and activator of transcription (JAK-STAT) pathway is involved in various kinds of tumor biology. Thus, we examined the effects of STAT1 inhibition by AG490 (a JAK2 inhibitor) on ovarian cancer progression in mice. In vitro study, IFN-gamma treatment up-regulated Ido mRNA expression with STAT1 activation in OV2944-HM-1 cells, whereas AG490 treatment significantly inhibited this effect with the suppression of STAT1 phosphorylation. In vivo model, OV2944-HM-1 cells were intraperitoneally/subcutaneously transplanted into syngeneic immunocompetent female mice. AG490 treatment significantly suppressed subcutaneous tumor growth, compared with control. Consistently, in mice intraperitoneally inoculated HM-1 cells, the same treatment significantly improved survival rate with the reduced number of intraperitoneal tumors. Actually, intratumoral IDO expression was significantly suppressed with the reduction of STAT1 activation in AG490-treated mice. Moreover, in tumor microenvironment of mice treated with AG490, the accumulation of anti-tumor leukocytes such as CD8(+) T-cells, M1 macrophages, and NK cells was apparently exaggerated with the reciprocal reduction of regulatory T cells. Furthermore, intratumoral expression of anti-tumor cytokines such as IL-1 alpha, IL-1 beta and IL-12 expression was significantly enhanced in mice treated with AG490. Collectively, JAK/STAT signal pathways may be good molecular target for immunotherapy of ovarian cancer. (C) 2015 Elsevier BY. All rights reserved.
C1 [Kobayashi, Aya; Tanizaki, Yuko; Toujima, Saori; Minami, Sawako; Ino, Kazuhiko] Wakayama Med Univ, Dept Obstet & Gynecol, Wakayama 6418509, Japan.
   [Kobayashi, Aya; Tanizaki, Yuko; Kimura, Akihiko; Ishida, Yuko; Nosaka, Mizuho; Kuninaka, Yumi; Kondo, Toshikazu] Wakayama Med Univ, Dept Forens Med, Wakayama 6418509, Japan.
C3 Wakayama Medical University; Wakayama Medical University
RP Kondo, T (通讯作者)，Wakayama Med Univ, Dept Forens Med, 811-1 Kimiidera, Wakayama 6418509, Japan.
EM kondot@wakayama-med.ac.jp
OI Kondo, Toshikazu/0000-0002-5059-8309
FU Grants-in-Aid for Scientific Research [26462535, 15K08880] Funding
   Source: KAKEN
CR Aumiller V, 2013, AM J RESP CELL MOL, V49, P96, DOI 10.1165/rcmb.2012-0524OC
   Caraguel CGB, 2011, J VET DIAGN INVEST, V23, P2, DOI 10.1177/104063871102300102
   Chen LC, 2012, EMBO MOL MED, V4, P1276, DOI 10.1002/emmm.201201569
   Coughlin CM, 1998, IMMUNITY, V9, P25, DOI 10.1016/S1074-7613(00)80585-3
   Curiel TJ, 2004, NAT MED, V10, P942, DOI 10.1038/nm1093
   Della Chiesa M, 2006, BLOOD, V108, P4118, DOI 10.1182/blood-2006-06-006700
   Desmoulière A, 2004, INT J DEV BIOL, V48, P509, DOI 10.1387/ijdb.041802ad
   dos Santos G, 2012, AM J PHYSIOL-LUNG C, V303, pL627, DOI 10.1152/ajplung.00225.2012
   Durbin JE, 1996, CELL, V84, P443, DOI 10.1016/S0092-8674(00)81289-1
   Ferrara N, 2004, ENDOCR REV, V25, P581, DOI 10.1210/er.2003-0027
   Fujigaki H, 2006, J BIOCHEM, V139, P655, DOI 10.1093/jb/mvj072
   Fujigaki S, 2001, EUR J IMMUNOL, V31, P2313, DOI 10.1002/1521-4141(200108)31:8<2313::AID-IMMU2313>3.0.CO;2-S
   Gajewski TF, 2006, CLIN CANCER RES, V12, p2326S, DOI 10.1158/1078-0432.CCR-05-2517
   Godin-Ethier J, 2011, CLIN CANCER RES, V17, P6985, DOI 10.1158/1078-0432.CCR-11-1331
   Guo JL, 2013, ARCH TOXICOL, V87, P1963, DOI 10.1007/s00204-013-1063-z
   Hix LM, 2013, J BIOL CHEM, V288, P11676, DOI 10.1074/jbc.M112.441402
   Inaba T, 2009, GYNECOL ONCOL, V115, P185, DOI 10.1016/j.ygyno.2009.07.015
   Ishida Y, 2012, J CLIN INVEST, V122, P711, DOI 10.1172/JCI43027
   Jung ID, 2007, FEBS LETT, V581, P1449, DOI 10.1016/j.febslet.2007.02.073
   Katz JB, 2008, IMMUNOL REV, V222, P206, DOI 10.1111/j.1600-065X.2008.00610.x
   Koga-Yamakawa E, 2013, INT J CANCER, V132, P580, DOI 10.1002/ijc.27691
   Leffers N, 2009, CANCER IMMUNOL IMMUN, V58, P449, DOI 10.1007/s00262-008-0583-5
   Li YY, 2006, J INVEST DERMATOL, V126, P128, DOI 10.1038/sj.jid.5700022
   Liu CZ, 2012, CHINESE J CANCER RES, V24, P130, DOI 10.1007/s11670-012-0130-y
   MacKenzie CR, 2007, CURR DRUG METAB, V8, P237, DOI 10.2174/138920007780362518
   Mellor AL, 2004, NAT REV IMMUNOL, V4, P762, DOI 10.1038/nri1457
   Munn DH, 2007, J CLIN INVEST, V117, P1147, DOI 10.1172/JCI31178
   Nonaka H, 2011, INT J ONCOL, V38, P113, DOI 10.3892/ijo_00000830
   Puisieux I, 1998, HUM GENE THER, V9, P2481, DOI 10.1089/hum.1998.9.17-2481
   Sarkar SA, 2007, DIABETES, V56, P72, DOI 10.2337/db06-0617
   Schultz J, 2010, CLIN EXP METASTAS, V27, P133, DOI 10.1007/s10585-010-9310-7
   Sica A, 2008, SEMIN CANCER BIOL, V18, P349, DOI 10.1016/j.semcancer.2008.03.004
   Song Yu-feng, 2010, Hua Xi Kou Qiang Yi Xue Za Zhi, V28, P364
   Suzuki Y, 2010, LUNG CANCER, V67, P361, DOI 10.1016/j.lungcan.2009.05.001
   Takei Y, 2003, ONCOL REP, V10, P951
   Takikawa O, 2005, BIOCHEM BIOPH RES CO, V338, P12, DOI 10.1016/j.bbrc.2005.09.032
   Tanizaki Y, 2014, CANCER SCI, V105, P966, DOI 10.1111/cas.12445
   Tas SW, 2007, BLOOD, V110, P1540, DOI 10.1182/blood-2006-11-056010
   TAYLOR MW, 1991, FASEB J, V5, P2516, DOI 10.1096/fasebj.5.11.1907934
   Trinchieri G, 1998, ADV IMMUNOL, V70, P83, DOI 10.1016/S0065-2776(08)60387-9
   Vivier E, 2008, NAT IMMUNOL, V9, P503, DOI 10.1038/ni1582
   Voronov E, 2013, FRONT IMMUNOL, V4, DOI 10.3389/fimmu.2013.00177
   Wainwright DA, 2012, CLIN CANCER RES, V18, P6110, DOI 10.1158/1078-0432.CCR-12-2130
   Wang DD, 2012, INT J ONCOL, V40, P929, DOI 10.3892/ijo.2011.1295
   Whiteside TL, 2006, SEMIN CANCER BIOL, V16, P3, DOI 10.1016/j.semcancer.2005.07.008
   Yu J., 2011, CLIN DEV IMMUNOL, V469, P135
   Zaidi MR, 2011, CLIN CANCER RES, V17, P6118, DOI 10.1158/1078-0432.CCR-11-0482
   Zhou Jian-Wei, 2004, Ai Zheng, V23, P573
NR 48
TC 23
Z9 27
U1 0
U2 16
PU ELSEVIER SCIENCE BV
PI AMSTERDAM
PA PO BOX 211, 1000 AE AMSTERDAM, NETHERLANDS
SN 0014-2999
EI 1879-0712
J9 EUR J PHARMACOL
JI Eur. J. Pharmacol.
PD NOV 5
PY 2015
VL 766
BP 63
EP 75
DI 10.1016/j.ejphar.2015.09.039
PG 13
WC Pharmacology & Pharmacy
WE Science Citation Index Expanded (SCI-EXPANDED)
SC Pharmacology & Pharmacy
GA CW2QF
UT WOS:000364836800009
PM 26410360
DA 2024-11-10
ER

PT J
AU Carmi, YK
   Agbarya, A
   Khamaisi, H
   Farah, R
   Shechtman, Y
   Korobochka, R
   Gopas, J
   Mahajna, J
AF Carmi, Yifat Koren
   Agbarya, Abed
   Khamaisi, Hazem
   Farah, Raymond
   Shechtman, Yelena
   Korobochka, Roman
   Gopas, Jacob
   Mahajna, Jamal
TI Ovarian cancer ascites confers platinum chemoresistance to ovarian
   cancer cells
SO TRANSLATIONAL ONCOLOGY
LA English
DT Article
DE Ovarian cancer; Platinum chemoresistance; Tumor microenvironment;
   2-hydroxyestradiol; Crizotinib
ID DRUG-RESISTANCE; EPITHELIAL OVARIAN; MALIGNANT ASCITES; MECHANISMS;
   INHIBITOR; CARCINOMA; CISPLATIN; GRADE; EXPRESSION; DASATINIB
AB Ovarian cancer (OC), the second most common form of gynecologic malignancy, has a poor prognosis and is often discovered in the late stages. Platinum -based chemotherapy is the first line of therapy. Nevertheless, treatment OC has proven challenging due to toxicity and the development of acquired resistance to therapy. Tumor microenvironment (TME) has been associated with platinum chemoresistance. Malignant ascites has been used as OC tumor microenvironment and its ability to induce platinum chemoresistance has been investigated. Our results suggest that exposure to OC ascites induces platinum chemoresistance in 11 of 13 cases (85 %) on OC cells. In contrast, 75 % of cirrhotic ascites (3 of 4) failed to confer platinum chemoresistance to OC cells. Cytokine array analysis revealed that IL -6 and to a lesser extent HGF were enriched in OC ascites, whereas IL -22 was enriched in cirrhotic ascites. Pharmaceutical inhibitors targeting the IL -6/ JAK pathway were mildly effective in overcoming platinum chemoresistance induced by malignant ascites. In contrast, crizotinib, an HGF/ c- MET inhibitor, and 2-hydroxyestradiol (2HE2) were effective in restoring platinum chemosensitivity to OC. Our results demonstrate the importance of OC ascites in supporting platinum chemoresistance and the potential of combination therapy to restore chemosensitivity of OC cells.
C1 [Carmi, Yifat Koren; Khamaisi, Hazem; Mahajna, Jamal] Migal Galilee Res Inst, Dept Nutr & Nat Prod, Kiryat Shmona, Israel.
   [Carmi, Yifat Koren; Gopas, Jacob] Ben Gurion Univ Negev, Shraga Segal Dept Microbiol Immunol & Genet, Beer Sheva, Israel.
   [Carmi, Yifat Koren; Gopas, Jacob] Ben Gurion Univ Negev, Soroka Univ, Dept Oncol, Med Ctr, Beer Sheva, Israel.
   [Agbarya, Abed; Shechtman, Yelena; Korobochka, Roman] Bnai Zion MC, Oncol Dept, Haifa, Israel.
   [Farah, Raymond] Ziv Med Ctr, Dept Internal Med, Safed, Israel.
   [Mahajna, Jamal] Tel Hai Coll, Dept Biotechnol, Kiryat Shmona, Israel.
C3 Ben Gurion University; Ben Gurion University; Soroka Medical Center;
   Bnai Zion Medical Center; Ziv Medical Center; Tel Hai Academic College
RP Mahajna, J (通讯作者)，Migal Galilee Res Inst, Dept Nutr & Nat Prod, Kiryat Shmona, Israel.
EM Jamalm@migal.org.il
RI Agbarya, Abed/JGZ-5006-2023; Mahajna, Jamal/ABC-5953-2020
OI Mahajna, Jamal/0000-0003-2218-2039; Agbarya, Abed/0000-0002-3330-2959
FU Israeli Ministry of Health [3-0000-15095]
FX This project was supported by a grant from the Israeli Ministry of
   Health to JM (project 3-0000-15095) .
CR Ahmed N, 2005, BRIT J CANCER, V92, P1475, DOI 10.1038/sj.bjc.6602495
   Ahmed N, 2003, J PATHOL, V201, P229, DOI 10.1002/path.1441
   Ahmed N, 2013, FRONT ONCOL, V3, DOI 10.3389/fonc.2013.00256
   ANDREWS PA, 1990, CANCER CELL-MON REV, V2, P35
   Aune G, 2011, GYNECOL ONCOL, V121, P402, DOI 10.1016/j.ygyno.2010.12.355
   Ayantunde AA, 2007, ANN ONCOL, V18, P945, DOI 10.1093/annonc/mdl499
   Bååth M, 2021, GENES-BASEL, V12, DOI 10.3390/genes12050742
   Bhowmick NA, 2004, NATURE, V432, P332, DOI 10.1038/nature03096
   Binju M, 2019, BBA-GEN SUBJECTS, V1863, P371, DOI 10.1016/j.bbagen.2018.11.005
   Carmi YK, 2023, INT J MOL SCI, V24, DOI 10.3390/ijms24097730
   Cohen SM, 2001, PROG NUCLEIC ACID RE, V67, P93, DOI 10.1016/S0079-6603(01)67026-0
   Cummings M, 2021, SEMIN CANCER BIOL, V77, P3, DOI 10.1016/j.semcancer.2021.02.007
   Dasari S, 2018, CANCERS, V10, DOI 10.3390/cancers10110406
   Dijkgraaf EM, 2012, CURR PHARM DESIGN, V18, P3816
   Dong DP, 2020, ONCOLOGIST, V25, pE1720, DOI 10.1634/theoncologist.2019-0609
   Ford CE, 2020, BRIT J CANCER, V123, P9, DOI 10.1038/s41416-020-0875-x
   Freimund AE, 2018, HEMATOL ONCOL CLIN N, V32, P983, DOI 10.1016/j.hoc.2018.07.007
   Gaona-Luviano P, 2020, CHIN CLIN ONCOL, V9, DOI 10.21037/cco-20-34
   Ghandadi M, 2016, CURR PHARM DESIGN, V22, P518, DOI 10.2174/1381612822666151124234417
   Hu XY, 2021, SIGNAL TRANSDUCT TAR, V6, DOI 10.1038/s41392-021-00791-1
   Huang XX, 2017, AM J TRANSL RES, V9, P1667
   Johnson FM, 2005, CLIN CANCER RES, V11, P6924, DOI 10.1158/1078-0432.CCR-05-0757
   Kaye S, 2012, BRIT J CANCER, V106, P1728, DOI 10.1038/bjc.2012.158
   Khamaisi H, 2022, MOLECULES, V27, DOI 10.3390/molecules27030804
   Khateb M, 2012, BMC CANCER, V12, DOI 10.1186/1471-2407-12-563
   Kipps E, 2013, NAT REV CANCER, V13, P273, DOI 10.1038/nrc3432
   Koehne CH, 2004, SEMIN ONCOL, V31, P12, DOI 10.1053/j.seminoncol.2004.03.041
   Carmi YK, 2020, INT J MOL SCI, V21, DOI 10.3390/ijms21186533
   Kronenberger B, 2012, BMC MED, V10, DOI 10.1186/1741-7015-10-102
   Lane D, 2007, INT J CANCER, V121, P1227, DOI 10.1002/ijc.22840
   Langyel E, 2010, AM J PATHOL, V177, P1053, DOI 10.2353/ajpath.2010.100105
   Low V, 2022, SCI SIGNAL, V15, DOI 10.1126/scisignal.abj4220
   Mian AA, 2012, BMC CANCER, V12, DOI 10.1186/1471-2407-12-411
   Mohamed MEF, 2020, J CLIN PHARMACOL, V60, P188, DOI 10.1002/jcph.1513
   Mueck AO, 2010, STEROIDS, V75, P625, DOI 10.1016/j.steroids.2010.02.016
   Musella A, 2017, CHEMOTHERAPY, V62, P111, DOI 10.1159/000448942
   Najajreh Y, 2013, MOL BIOL REP, V40, P2205, DOI 10.1007/s11033-012-2282-8
   Nakamura M, 2015, GYNECOL ONCOL, V139, P345, DOI 10.1016/j.ygyno.2015.08.010
   Norouzi-Barough L, 2018, J CELL PHYSIOL, V233, P4546, DOI 10.1002/jcp.26289
   Nowak M, 2020, CELLS-BASEL, V9, DOI 10.3390/cells9051299
   PUNNONEN R, 1986, PROSTAG LEUKOTR ESS, V22, P153, DOI 10.1016/0262-1746(86)90084-3
   Ratzon E, 2016, BMC CANCER, V16, DOI 10.1186/s12885-016-2182-8
   Reeves PM, 2017, ONCOTARGET, V8, P94040, DOI 10.18632/oncotarget.21541
   Regev O, 2021, ARCH MED SCI, V17, P266, DOI 10.5114/aoms.2020.101042
   Rosario R, 2022, REPROD FERTIL, V3, DOI 10.1530/RAF-22-0020
   Sahin Irem Durmaz, 2019, Oncotarget, V10, P6981, DOI 10.18632/oncotarget.27363
   Schilder RJ, 2012, GYNECOL ONCOL, V127, P70, DOI 10.1016/j.ygyno.2012.06.009
   Shao JY, 2004, J BIOL CHEM, V279, P14287, DOI 10.1074/jbc.M313276200
   Shao JY, 2005, J BIOL CHEM, V280, P26565, DOI 10.1074/jbc.M413056200
   Slaughter K, 2016, GYNECOL ONCOL, V142, P225, DOI 10.1016/j.ygyno.2016.05.020
   Sun X., 2014, Oncogene, P1
   Szulc-Kielbik I, 2021, BBA-REV CANCER, V1876, DOI 10.1016/j.bbcan.2021.188639
   Thibault B, 2014, CANCER METAST REV, V33, P17, DOI 10.1007/s10555-013-9456-2
   Timaner M, 2020, SEMIN CANCER BIOL, V60, P225, DOI 10.1016/j.semcancer.2019.06.003
   Touboul C, 2013, J TRANSL MED, V11, DOI 10.1186/1479-5876-11-28
   Wang Y, 2010, CANCER LETT, V295, P110, DOI 10.1016/j.canlet.2010.02.019
   Wels J, 2008, GENE DEV, V22, P559, DOI 10.1101/gad.1636908
   Wenzel J, 2016, J INVEST DERMATOL, V136, P1281, DOI 10.1016/j.jid.2016.02.015
   Yang J, 2019, SCI REP-UK, V9, DOI 10.1038/s41598-019-49649-1
   Zhang WJ, 2021, EXP BIOL MED, V246, P1810, DOI 10.1177/15353702211023846
   Zhang YX, 2022, J IMMUNOL RES, V2022, DOI 10.1155/2022/6324326
   Zou HY, 2007, CANCER RES, V67, P4408, DOI 10.1158/0008-5472.CAN-06-4443
NR 62
TC 4
Z9 4
U1 0
U2 1
PU ELSEVIER SCIENCE INC
PI NEW YORK
PA STE 800, 230 PARK AVE, NEW YORK, NY 10169 USA
SN 1936-5233
J9 TRANSL ONCOL
JI Transl. Oncol.
PD JUN
PY 2024
VL 44
AR 101939
DI 10.1016/j.tranon.2024.101939
EA MAR 2024
PG 12
WC Oncology
WE Science Citation Index Expanded (SCI-EXPANDED)
SC Oncology
GA OP6F5
UT WOS:001208511900001
PM 38489872
OA gold, Green Published
DA 2024-11-10
ER

PT J
AU Harrington, BS
   Kamdar, R
   Ning, FK
   Korrapati, S
   Caminear, MW
   Hernandez, LF
   Butcher, D
   Edmondson, EF
   Traficante, N
   Hendley, J
   Gough, M
   Rogers, R
   Lourie, R
   Shetty, J
   Tran, B
   Elloumi, F
   Abdelmaksoud, A
   Nag, ML
   Mazan-Mamczarz, K
   House, CD
   Hooper, JD
   Annunziata, CM
AF Harrington, Brittney S.
   Kamdar, Rahul
   Ning, Franklin
   Korrapati, Soumya
   Caminear, Michael W.
   Hernandez, Lidia F.
   Butcher, Donna
   Edmondson, Elijah F.
   Traficante, Nadia
   Hendley, Joy
   Gough, Madeline
   Rogers, Rebecca
   Lourie, Rohan
   Shetty, Jyoti
   Tran, Bao
   Elloumi, Fathi
   Abdelmaksoud, Abdalla
   Nag, Madhu Lal
   Mazan-Mamczarz, Krystyna
   House, Carrie D.
   Hooper, John D.
   Annunziata, Christina M.
CA Australian Ovarian Canc Study
TI UGDH promotes tumor-initiating cells and a fibroinflammatory tumor
   microenvironment in ovarian cancer
SO JOURNAL OF EXPERIMENTAL & CLINICAL CANCER RESEARCH
LA English
DT Article
DE UGDH; Ovarian cancer; Molecular subtypes; Mesenchymal; Tumor
   microenvironment
ID UDP-GLUCOSE DEHYDROGENASE; MOLECULAR SUBTYPES; DISEASE DISSEMINATION;
   HYALURONAN; CARCINOMA; PATHWAYS; TRANSFERASE; EXPRESSION; MODELS; TARGET
AB Background Epithelial ovarian cancer (EOC) is a global health burden, with the poorest five-year survival rate of the gynecological malignancies due to diagnosis at advanced stage and high recurrence rate. Recurrence in EOC is driven by the survival of chemoresistant, stem-like tumor-initiating cells (TICs) that are supported by a complex extracellular matrix and immunosuppressive microenvironment. To target TICs to prevent recurrence, we identified genes critical for TIC viability from a whole genome siRNA screen. A top hit was the cancer-associated, proteoglycan subunit synthesis enzyme UDP-glucose dehydrogenase (UGDH).Methods Immunohistochemistry was used to characterize UGDH expression in histological and molecular subtypes of EOC. EOC cell lines were subtyped according to the molecular subtypes and the functional effects of modulating UGDH expression in vitro and in vivo in C1/Mesenchymal and C4/Differentiated subtype cell lines was examined.Results High UGDH expression was observed in high-grade serous ovarian cancers and a distinctive survival prognostic for UGDH expression was revealed when serous cancers were stratified by molecular subtype. High UGDH was associated with a poor prognosis in the C1/Mesenchymal subtype and low UGDH was associated with poor prognosis in the C4/Differentiated subtype. Knockdown of UGDH in the C1/mesenchymal molecular subtype reduced spheroid formation and viability and reduced the CD133 + /ALDH (high) TIC population. Conversely, overexpression of UGDH in the C4/Differentiated subtype reduced the TIC population. In co-culture models, UGDH expression in spheroids affected the gene expression of mesothelial cells causing changes to matrix remodeling proteins, and fibroblast collagen production. Inflammatory cytokine expression of spheroids was altered by UGDH expression. The effect of UGDH knockdown or overexpression in the C1/ Mesenchymal and C4/Differentiated subtypes respectively was tested on mouse intrabursal xenografts and showed dynamic changes to the tumor stroma. Knockdown of UGDH improved survival and reduced tumor burden in C1/Mesenchymal compared to controls.Conclusions These data show that modulation of UGDH expression in ovarian cancer reveals distinct roles for UGDH in the C1/Mesenchymal and C4/Differentiated molecular subtypes of EOC, influencing the tumor microenvironmental composition. UGDH is a strong potential therapeutic target in TICs, for the treatment of EOC, particularly in patients with the mesenchymal molecular subtype.
C1 [Harrington, Brittney S.; Kamdar, Rahul; Ning, Franklin; Korrapati, Soumya; Caminear, Michael W.; Hernandez, Lidia F.; House, Carrie D.; Annunziata, Christina M.] NCI, Womens Malignancies Branch, NIH, Bethesda, MD 20892 USA.
   [Butcher, Donna; Edmondson, Elijah F.] NCI, Mol Histopathol Lab, Frederick Natl Lab Canc Res, Frederick, MD 21702 USA.
   [Traficante, Nadia; Hendley, Joy] Peter MacCallum Canc Ctr, Melbourne, Vic, Australia.
   [Traficante, Nadia; Hendley, Joy] Univ Melbourne, Sir Peter MacCallum Dept Oncol, Melbourne, Vic, Australia.
   [Gough, Madeline; Rogers, Rebecca; Lourie, Rohan] Mater Brisbane Hosp, Mater Hlth Serv, South Brisbane, Qld 4101, Australia.
   [Gough, Madeline; Lourie, Rohan; Hooper, John D.] Univ Queensland, Mater Res Inst, Translat Res Inst, Woolloongabba, Qld 4102, Australia.
   [Shetty, Jyoti; Tran, Bao] Leidos Biomed Res Inc, Frederick Natl Lab Canc Res, CCR Sequencing Facil, Frederick, MD 21701 USA.
   [Elloumi, Fathi; Abdelmaksoud, Abdalla; Nag, Madhu Lal] NCI, Collaborat Bioinformat Resource CCBR, Ctr Canc Res CCR, NIH, Bethesda, MD USA.
   [Elloumi, Fathi; Abdelmaksoud, Abdalla; Nag, Madhu Lal] Frederick Natl Lab Canc Res, Adv Biomed Computat Sci, Frederick, MD USA.
   [Mazan-Mamczarz, Krystyna] NIH, Funct Genom Lab, Natl Ctr Adv Translat Sci, Bethesda, MD 20892 USA.
   [House, Carrie D.] San Diego State Univ, Dept Biol, San Diego, CA 92182 USA.
C3 National Institutes of Health (NIH) - USA; NIH National Cancer Institute
   (NCI); National Institutes of Health (NIH) - USA; NIH National Cancer
   Institute (NCI); Frederick National Laboratory for Cancer Research;
   Peter Maccallum Cancer Center; Peter Maccallum Cancer Center; University
   of Melbourne; Mater Health Services; University of Queensland; Mater
   Research; National Institutes of Health (NIH) - USA; NIH National Cancer
   Institute (NCI); Frederick National Laboratory for Cancer Research;
   National Institutes of Health (NIH) - USA; NIH National Cancer Institute
   (NCI); National Institutes of Health (NIH) - USA; NIH National Cancer
   Institute (NCI); Frederick National Laboratory for Cancer Research;
   National Institutes of Health (NIH) - USA; NIH National Center for
   Advancing Translational Sciences (NCATS); California State University
   System; San Diego State University
RP Annunziata, CM (通讯作者)，NCI, Womens Malignancies Branch, NIH, Bethesda, MD 20892 USA.
EM christina.annunziata@cancer.org
RI Tran, Bao/AAB-5056-2019; Edmondson, Elijah/AAD-2832-2019; Harrington,
   Brittney/Z-5941-2019; Harrington, Brittney/P-1687-2016
OI Harrington, Brittney/0000-0001-7083-069X
FU Intramural Research Program, Center for Cancer Research, National Cancer
   Institute [ZIA BC011054]; National Cancer Institute, National Institutes
   of Health [HHSN261200800001E, HHSN261201800001I]; U.S. Army Medical
   Research and Materiel Command [DAMD17-01-1-0729]; Cancer Council
   Victoria; Queensland Cancer Fund; Cancer Council New South Wales; Cancer
   Council South Australia; Cancer Council Tasmania; Cancer Foundation of
   Western Australia [191, 211, 182]; National Health and Medical Research
   Council of Australia (NHMRC) [ID199600, ID400413, ID400281]
FX Funding was provided by the Intramural Research Program, Center for
   Cancer Research, National Cancer Institute (ZIA BC011054, CMA). This
   project has been funded in part with Federal funds from the National
   Cancer Institute, National Institutes of Health, under Contract No.
   HHSN261200800001E and HHSN261201800001I. The content of this publication
   does not necessarily reflect the views or policies of the Department of
   Health and Human Services, nor does mention of trade names, commercial
   products, or organizations imply endorsement by the U.S. Government. The
   Australian Ovarian Cancer Study Group was supported by the U.S. Army
   Medical Research and Materiel Command under DAMD17-01-1-0729, The Cancer
   Council Victoria, Queensland Cancer Fund, The Cancer Council New South
   Wales, The Cancer Council South Australia, The Cancer Council Tasmania
   and The Cancer Foundation of Western Australia (Multi-State Applications
   191, 211 and 182) and the National Health and Medical Research Council
   of Australia (NHMRC; ID199600; ID400413 and ID400281).
CR Ahmed N, 2013, FRONT ONCOL, V3, DOI 10.3389/fonc.2013.00256
   Al Habyan S, 2018, ONCOGENE, V37, P5127, DOI 10.1038/s41388-018-0317-x
   Armes JE, 2013, PATHOLOGY, V45, P49, DOI 10.1097/PAT.0b013e32835bd561
   Arnold JM, 2020, ONCOGENE, V39, P3089, DOI 10.1038/s41388-019-0885-4
   Bankhead P, 2017, SCI REP-UK, V7, DOI 10.1038/s41598-017-17204-5
   Bell D, 2011, NATURE, V474, P609, DOI 10.1038/nature10166
   Berek JS, 2021, INT J GYNECOL OBSTET, V155, P61, DOI 10.1002/ijgo.13878
   Brown Y, 2019, INT J BIOCHEM CELL B, V109, P90, DOI 10.1016/j.biocel.2019.02.002
   Caminear MW, 2022, FRONT ONCOL, V12, DOI 10.3389/fonc.2022.762820
   Chen J, 2019, INT J BIOL SCI, V15, P341, DOI 10.7150/ijbs.28904
   Clarkin CE, 2011, J CELL PHYSIOL, V226, P749, DOI 10.1002/jcp.22393
   Daley T, 2013, NAT METHODS, V10, P325, DOI 10.1038/nmeth.2375
   Dhaliwal D, 2022, CLIN EXP METASTAS, V39, P291, DOI 10.1007/s10585-021-10136-5
   Dobin A, 2013, BIOINFORMATICS, V29, P15, DOI 10.1093/bioinformatics/bts635
   Fu JQ, 2017, SLAS DISCOV, V22, P525, DOI 10.1177/2472555217696796
   Garten A, 2015, NAT REV ENDOCRINOL, V11, P535, DOI 10.1038/nrendo.2015.117
   Gening S O, 2021, Klin Lab Diagn, V66, P297, DOI 10.51620/0869-2084-2021-66-5-297-303
   Goodwin C Rory, 2019, Oncotarget, V10, P1542, DOI 10.18632/oncotarget.26670
   Hänzelmann S, 2013, BMC BIOINFORMATICS, V14, DOI 10.1186/1471-2105-14-7
   Hagiuda D, 2019, BIOMED RES-TOKYO, V40, P17, DOI 10.2220/biomedres.40.17
   Harrington BS, 2020, CANCERS, V12, DOI 10.3390/cancers12061645
   Harrington BS, 2016, BRIT J CANCER, V114, P417, DOI 10.1038/bjc.2015.471
   Hernandez L, 2016, GYNECOL ONCOL, V142, P332, DOI 10.1016/j.ygyno.2016.05.028
   Hiriart E, 2019, J DEV BIOL, V7, DOI 10.3390/jdb7020007
   House CD, 2017, CANCER RES, V77, P6927, DOI 10.1158/0008-5472.CAN-17-0366
   House CD, 2015, JOVE-J VIS EXP, DOI 10.3791/52446
   Hurley RM, 2019, GYNECOL ONCOL, V153, P127, DOI 10.1016/j.ygyno.2019.01.015
   Kariri YA, 2021, BREAST CANCER RES TR, V185, P293, DOI 10.1007/s10549-020-05955-1
   Kawanishi K, 2016, PLEURA PERITONEUM, V1, P79, DOI [10.1515/pp-2016-0009, 10.1515/pap-2016-0009]
   Langyel E, 2010, AM J PATHOL, V177, P1053, DOI 10.2353/ajpath.2010.100105
   Lehmann JS, 2019, METHOD ENZYMOL, V629, P151, DOI 10.1016/bs.mie.2019.06.001
   Leong HS, 2015, J PATHOL, V236, P272, DOI 10.1002/path.4536
   Li B, 2011, BMC BIOINFORMATICS, V12, DOI 10.1186/1471-2105-12-323
   Liberzon A, 2015, CELL SYST, V1, P417, DOI 10.1016/j.cels.2015.12.004
   Lin LH, 2020, J CELL MOL MED, V24, P11883, DOI 10.1111/jcmm.15808
   Liu CJ, 2017, AM J TRANSL RES, V9, P301
   Liu ZQ, 2015, GYNECOL ONCOL, V139, P394, DOI 10.1016/j.ygyno.2015.08.026
   Martin M., 2011, EMBNET J, V17, P10, DOI [10.14806/ej.17.1.200, DOI 10.14806/EJ.17.1.200]
   MCCARTY KS, 1985, ARCH PATHOL LAB MED, V109, P716
   Menendez Daniel, 2022, Oncotarget, V13, P332, DOI 10.18632/oncotarget.28195
   Spinelli FM, 2020, ADV EXP MED BIOL, V1245, P67, DOI 10.1007/978-3-030-40146-7_3
   Ning F, 2021, FRONT ONCOL, V10, DOI 10.3389/fonc.2020.604084
   Oyinlade O, 2018, ONCOGENE, V37, P2615, DOI 10.1038/s41388-018-0138-y
   Perrone MG, 2020, CURR MED CHEM, V27, P5675, DOI 10.2174/0929867326666190816232330
   Pignata S, 2019, CANCER-AM CANCER SOC, V125, P4609, DOI 10.1002/cncr.32500
   Qin R, 2023, CLIN EXP MED, V23, P1359, DOI 10.1007/s10238-022-00888-z
   Ritchie ME, 2015, NUCLEIC ACIDS RES, V43, DOI 10.1093/nar/gkv007
   Robinson M, 2021, CANCERS, V13, DOI 10.3390/cancers13020262
   Shao FY, 2020, ADV SCI, V7, DOI 10.1002/advs.202001914
   Shield K, 2009, GYNECOL ONCOL, V113, P143, DOI 10.1016/j.ygyno.2008.11.032
   Siegel RL, 2023, CA-CANCER J CLIN, V73, P17, DOI 10.3322/caac.21763
   Simon T, 2017, TRENDS IMMUNOL, V38, P858, DOI 10.1016/j.it.2017.06.002
   Song G, 2022, GENOM PROTEOM BIOINF, V20, P808, DOI 10.1016/j.gpb.2022.12.009
   Sriramkumar S, 2022, J TRANSL MED, V20, DOI 10.1186/s12967-022-03447-y
   Tan TZ, 2013, EMBO MOL MED, V5, P1051, DOI 10.1002/emmm.201201823
   Teoh ST, 2020, CANCER LETT, V492, P21, DOI 10.1016/j.canlet.2020.07.031
   Torres D, 2018, GYNECOL ONCOL, V150, P227, DOI 10.1016/j.ygyno.2018.06.002
   Torres D, 2017, GYNECOL ONCOL, V147, P503, DOI 10.1016/j.ygyno.2017.09.021
   Tothill RW, 2008, CLIN CANCER RES, V14, P5198, DOI 10.1158/1078-0432.CCR-08-0196
   Uhlen M, 2015, SCIENCE, V347, DOI 10.1126/science.1260419
   Vitale DL, 2021, BIOMOLECULES, V11, DOI 10.3390/biom11020246
   Wang LG, 2012, BIOINFORMATICS, V28, P2184, DOI 10.1093/bioinformatics/bts356
   Wang TP, 2010, EXP CELL RES, V316, P2893, DOI 10.1016/j.yexcr.2010.07.017
   Wang XJ, 2019, NATURE, V571, P127, DOI 10.1038/s41586-019-1340-y
   Wei Q, 2009, CANCER RES, V69, P2332, DOI 10.1158/0008-5472.CAN-08-3083
   Wei W, 2017, ONCOTARGET, V8, P23862, DOI 10.18632/oncotarget.13317
   Wen YX, 2014, ARTHRITIS RES THER, V16, DOI 10.1186/s13075-014-0484-2
   Wight TN, 2020, FRONT IMMUNOL, V11, DOI 10.3389/fimmu.2020.00512
   Yang SD, 2018, ONCOL LETT, V15, P2611, DOI 10.3892/ol.2017.7560
   Yang W, 2021, INT J MOL SCI, V22, DOI 10.3390/ijms22105059
   Yates TJ, 2015, JNCI-J NATL CANCER I, V107, DOI 10.1093/jnci/djv085
   Zhan DQ, 2022, GENES DIS, V9, P717, DOI 10.1016/j.gendis.2021.08.008
   Zimmer BM, 2016, HORM CANCER-US, V7, P260, DOI 10.1007/s12672-016-0268-z
NR 73
TC 2
Z9 2
U1 2
U2 8
PU BMC
PI LONDON
PA CAMPUS, 4 CRINAN ST, LONDON N1 9XW, ENGLAND
EI 1756-9966
J9 J EXP CLIN CANC RES
JI J. Exp. Clin. Cancer Res.
PD OCT 19
PY 2023
VL 42
IS 1
AR 270
DI 10.1186/s13046-023-02820-z
PG 22
WC Oncology
WE Science Citation Index Expanded (SCI-EXPANDED)
SC Oncology
GA X6EK6
UT WOS:001099360400001
PM 37858159
OA Green Published, gold, Green Submitted
DA 2024-11-10
ER

PT J
AU Wu, YL
   Liu, Q
   Xie, Y
   Zhu, JH
   Zhang, S
   Ge, Y
   Guo, J
   Luo, N
   Huang, W
   Xu, RP
   Liu, SP
   Cheng, ZP
AF Wu, Yuliang
   Liu, Qi
   Xie, Yan
   Zhu, Jihui
   Zhang, Sai
   Ge, Yao
   Guo, Jing
   Luo, Ning
   Huang, Wei
   Xu, Runping
   Liu, Shupeng
   Cheng, Zhongping
TI MUC16 stimulates neutrophils to an inflammatory and immunosuppressive
   phenotype in ovarian cancer
SO JOURNAL OF OVARIAN RESEARCH
LA English
DT Article
DE MUC16; Neutrophils; Ovarian cancer; Tumor immune microenvironment;
   Siglec-9
ID TUMOR; SIGLEC-9
AB Background MUC16 (CA125) is a commonly used tumor marker for ovarian cancer screening and reported to be an immunosuppressive factor by acting on the sialic acid-binding immunoglobulin-like lectin-9 (Siglec-9) on the surface of natural killer cells (NK cells), B cells, and monocytes. However, the role of MUC16 on neutrophils in the tumor microenvironment remains to be further explored.
   Methods The correlation between the proportion and count of peripheral blood cells, serum inflammatory-related factors and serum MUC16 (CA125) level in patients was constructed based on clinical samples. RNAseq data was obtained from TCGA and sequencing of ovarian cancer tissues, followed by TIMER immune cell infiltration and correlation analysis. Ovarian cancer organoid was constructed to stimulate neutrophils with immunophenotype identification by qPCR and flow cytometry. MUC16 protein stimulation to neutrophils validated the role of MUC16 under the analysis of RNA sequencing and inhibition of NK cytotoxicity in vitro.
   Results The serum MUC16 level was positively correlated with the proportion and count of peripheral blood neutrophils, neutrophil-to-lymphocyte ratio (NLR) and inflammatory factors IL-6, IL-8, IL-10 and IL-2R. Siglec-9, the receptor of MUC16, was expressed on neutrophils and was positively correlated to neutrophil infiltration in ovarian cancer. After the stimulation of ovarian cancer organoids and MUC16 respectively, the proportions of CD11b+, CD66b+, and ICAM-1+ neutrophils were significantly increased, while the proportion of CXCR4+ neutrophils was slightly decreased, with increasing of of inflammatory factors MMP9, IL-8, OSM, IL-1 ss, TNF-a, CXCL3, and ROS. RNAsequencing analysis revealed that inflammatory response, TNFA signaling pathway, and IL6-related pathway were upregulated in MUC16-stimulated neutrophils, accompanied by high expression of immunosuppression-related factors HHLA2, IL-6, TNFRSF9, ADORA2A, CD274 (PD-L1), and IDO1. NK cytotoxicity was decreased when treated by supernanant of MUC16-stimulated neutrophils in vitro.
C1 [Wu, Yuliang; Liu, Qi; Xie, Yan; Zhu, Jihui; Zhang, Sai; Ge, Yao; Guo, Jing; Luo, Ning; Huang, Wei; Xu, Runping; Liu, Shupeng; Cheng, Zhongping] Tongji Univ, Shanghai Peoples Hosp 10, Dept Obstet & Gynecol, 301 Yanchang Rd, Shanghai 200072, Peoples R China.
   [Wu, Yuliang; Liu, Qi; Xie, Yan; Ge, Yao; Guo, Jing; Luo, Ning; Huang, Wei; Xu, Runping; Liu, Shupeng; Cheng, Zhongping] Tongji Univ, Sch Med, Gynecol Minimally Invas Surg Res Ctr, 1239 Siping Rd, Shanghai 200092, Peoples R China.
C3 Tongji University; Tongji University
RP Liu, SP; Cheng, ZP (通讯作者)，Tongji Univ, Shanghai Peoples Hosp 10, Dept Obstet & Gynecol, 301 Yanchang Rd, Shanghai 200072, Peoples R China.; Liu, SP; Cheng, ZP (通讯作者)，Tongji Univ, Sch Med, Gynecol Minimally Invas Surg Res Ctr, 1239 Siping Rd, Shanghai 200092, Peoples R China.
EM lshupeng@tongji.edu.cn; mdcheng18@tongji.edu.cn
RI Wu, Yuliang/JDC-9558-2023
FU We would like to gratefully acknowledge contributions from TCGA database
   and patients who have provided biological samples.
FX We would like to gratefully acknowledge contributions from TCGA database
   and patients who have provided biological samples.
CR Ardi VC, 2007, P NATL ACAD SCI USA, V104, P20262, DOI 10.1073/pnas.0706438104
   Baci D., 2020, Int J Mol Sci, V21
   Belisle JA, 2010, MOL CANCER, V9, DOI 10.1186/1476-4598-9-118
   Bhatia R, 2019, CANCER METAST REV, V38, P223, DOI 10.1007/s10555-018-09775-0
   Chen MB, 2018, P NATL ACAD SCI USA, V115, P7022, DOI 10.1073/pnas.1715932115
   Cheng YS, 2018, CELL DEATH DIS, V9, DOI 10.1038/s41419-018-0458-4
   Cózar B, 2021, CANCER DISCOV, V11, P34, DOI 10.1158/2159-8290.CD-20-0655
   Deng HZ, 2020, NAT COMMUN, V11, DOI 10.1038/s41467-020-18745-6
   Egen JG, 2020, IMMUNITY, V52, P36, DOI 10.1016/j.immuni.2019.12.010
   Felder M, 2019, GYNECOL ONCOL, V152, P618, DOI 10.1016/j.ygyno.2018.12.023
   Finke J, 2011, INT IMMUNOPHARMACOL, V11, P856, DOI 10.1016/j.intimp.2011.01.030
   Galon J, 2020, IMMUNITY, V52, P55, DOI 10.1016/j.immuni.2019.12.018
   Gershkovitz M, 2018, CANCER RES, V78, P2680, DOI 10.1158/0008-5472.CAN-17-3614
   Giese MA, 2019, BLOOD, V133, P2159, DOI 10.1182/blood-2018-11-844548
   Gubbels JAA, 2010, MOL CANCER, V9, DOI 10.1186/1476-4598-9-11
   Güç E, 2021, IMMUNITY, V54, P885, DOI 10.1016/j.immuni.2021.03.022
   Jaillon S, 2020, NAT REV CANCER, V20, P485, DOI 10.1038/s41568-020-0281-y
   Jin FJ, 2019, CANCER BIOL MED, V16, P38, DOI 10.20892/j.issn.2095-3941.2018.0253
   Läubli H, 2014, P NATL ACAD SCI USA, V111, P14211, DOI 10.1073/pnas.1409580111
   Lheureux S, 2019, CA-CANCER J CLIN, V69, P280, DOI 10.3322/caac.21559
   Lheureux S, 2019, LANCET, V393, P1240, DOI 10.1016/S0140-6736(18)32552-2
   Li TW, 2017, CANCER RES, V77, pE108, DOI 10.1158/0008-5472.CAN-17-0307
   Lizcano A, 2017, BLOOD, V129, P3100, DOI 10.1182/blood-2016-11-751636
   Love MI, 2014, GENOME BIOL, V15, DOI 10.1186/s13059-014-0550-8
   Luo N, 2022, J TRANSL MED, V20, DOI 10.1186/s12967-022-03404-9
   Mao FY, 2018, CELL DEATH DIS, V9, DOI 10.1038/s41419-018-0803-7
   McCourt M, 1999, ARCH SURG-CHICAGO, V134, P1325, DOI 10.1001/archsurg.134.12.1325
   Pang Y, MOL CANCER, V17, P91
   Rotondo R, 2009, INT J CANCER, V125, P887, DOI 10.1002/ijc.24448
   Secundino I, 2016, J MOL MED, V94, P219, DOI 10.1007/s00109-015-1341-8
   Shang AQ, 2019, J EXP CLIN CANC RES, V38, DOI 10.1186/s13046-019-1394-6
   Shaul ME, 2017, J LEUKOCYTE BIOL, V102, P343, DOI 10.1189/jlb.5MR1216-508R
   Shaul ME, 2019, NAT REV CLIN ONCOL, V16, P601, DOI 10.1038/s41571-019-0222-4
   Singel KL, 2019, JCI INSIGHT, V4, DOI 10.1172/jci.insight.122311
   Spiegel A, 2016, CANCER DISCOV, V6, P630, DOI 10.1158/2159-8290.CD-15-1157
   Stanczak MA, 2018, J CLIN INVEST, V128, P4912, DOI 10.1172/JCI120612
   Sundar S, 2015, BMJ-BRIT MED J, V351, DOI 10.1136/bmj.h4443
   Tang WW, 2020, SIGNAL TRANSDUCT TAR, V5, DOI 10.1038/s41392-020-0187-x
   Weber R, 2020, J IMMUNOTHER CANCER, V8, DOI 10.1136/jitc-2020-000949
   Xiang HD, 2020, CANCER IMMUNOL RES, V8, P436, DOI 10.1158/2326-6066.CIR-19-0507
   Yang MR, 2020, BRIT J CANCER, V123, P1404, DOI 10.1038/s41416-020-1026-0
   Yarchoan M, 2017, NEW ENGL J MED, V377, P2500, DOI 10.1056/NEJMc1713444
   Yin Z, 2018, J CELL BIOCHEM, V119, P9419, DOI 10.1002/jcb.27259
   Zeng DQ, 2021, FRONT IMMUNOL, V12, DOI 10.3389/fimmu.2021.687975
   Zhang J, 2017, ONCOIMMUNOLOGY, V6, DOI 10.1080/2162402X.2016.1258504
   Zhao HK, 2021, SIGNAL TRANSDUCT TAR, V6, DOI 10.1038/s41392-021-00658-5
NR 46
TC 9
Z9 10
U1 4
U2 7
PU BMC
PI LONDON
PA CAMPUS, 4 CRINAN ST, LONDON N1 9XW, ENGLAND
EI 1757-2215
J9 J OVARIAN RES
JI J. Ovarian Res.
PD AUG 30
PY 2023
VL 16
IS 1
AR 181
DI 10.1186/s13048-023-01207-0
PG 13
WC Reproductive Biology
WE Science Citation Index Expanded (SCI-EXPANDED)
SC Reproductive Biology
GA Q4YJ7
UT WOS:001057589700002
PM 37644468
OA Green Published, gold
DA 2024-11-10
ER

PT J
AU Ji, YR
   Ge, Q
   Zhang, WW
   Qu, PP
AF Ji, Yurou
   Ge, Qi
   Zhang, Wenwen
   Qu, Pengpeng
TI Molecular Features, Prognostic Value, and Cancer Immune Interactions of
   Angiogenesis-Related Genes in Ovarian Cancer
SO REPRODUCTIVE SCIENCES
LA English
DT Article
DE Angiogenesis; Ovarian cancer; Tumor microenvironment; Immunotherapy;
   Overall survival
ID GROWTH
AB Angiogenesis is crucial to tumor growth and metastasis; it plays a key role in various cancers development and progression. However, the potential effects of angiogenesis-related genes (ARGs) in ovarian cancer (OC) remain to be further investigated. We discussed the characteristics changes of ARGs in 784 OC samples from genomic and transcriptional levels, as well as their expression patterns based on four distinct datasets. First, 784 OC patients were divided into three molecular subtypes, and the findings indicated that ARG changes were correlated with clinicopathological parameters, prognosis, and immune cell-infiltrating tumor microenvironment (TME). OC patients were subsequently divided into two gene subtypes depending on differentially expressed genes (DEGs) of the abovementioned molecular subtypes. We also established an ARGs-related score (ARGs score) model for evaluating overall survival (OS) and determining the immunological landscape of OC patients, therefore predicting patients' prognosis and therapeutic responses. A lower ARGs' score accompanied by a high mutation frequency implies a higher probability of survival. Furthermore, the ARG score was correlated with the cancer stem cell (CSC) index and chemotherapeutic sensitivity. The significant involvement of ARGs in the tumor-immune-stromal microenvironment, clinicopathological characteristics, and prognosis were established in our systematic investigation of ARGs for OC patients. These discoveries might help us to better understand the role of ARGs in OC, as well as give new insight for predicting the prognosis and providing promising immunotherapy.
C1 [Ji, Yurou; Ge, Qi] Tianjin Med Univ, Clin Sch Obstet & Gynecol Ctr, 22 Meteorol Observ Rd, Tianjin 300070, Peoples R China.
   [Ji, Yurou; Ge, Qi] Tianjin Med Univ, 22 Meteorol Observ Rd, Tianjin 300070, Peoples R China.
   [Zhang, Wenwen; Qu, Pengpeng] Tianjin Cent Hosp Gynecol Obstet, Res Inst Obstet & Gynecol, Tianjin 300100, Peoples R China.
   [Zhang, Wenwen; Qu, Pengpeng] Tianjin Cent Hosp Gynecol Obstet, 156 Nankai San Ma Rd, Tianjin 300100, Peoples R China.
C3 Tianjin Medical University; Tianjin Medical University
RP Zhang, WW; Qu, PP (通讯作者)，Tianjin Cent Hosp Gynecol Obstet, Res Inst Obstet & Gynecol, Tianjin 300100, Peoples R China.; Zhang, WW; Qu, PP (通讯作者)，Tianjin Cent Hosp Gynecol Obstet, 156 Nankai San Ma Rd, Tianjin 300100, Peoples R China.
EM zhangsmell2@hotmail.com; qu.pengpeng@hotmail.com
FU National Natural Science Foundation of China; Gynecological tumor
   special research Fund of Beijing Kanghua Traditional Chinese and Western
   Medicine Development Foundation [81802605]; Tianjin Key Medical
   Discipline (Specialty) Construction Project [KH-2021-LLZX-044]; Natural
   Science Foundation of Tianjin municipality;  [21JCQNJC00230]
FX This work was supported by the National Natural Science Foundation of
   China (No. 81802605), Gynecological tumor special research Fund of
   Beijing Kanghua Traditional Chinese and Western Medicine Development
   Foundation (No. KH-2021-LLZX-044), Tianjin Key Medical Discipline
   (Specialty) Construction Project, and Natural Science Foundation of
   Tianjin municipality (No. 21JCQNJC00230).
CR Armstrong DK, 2021, J NATL COMPR CANC NE, V19, P191, DOI 10.6004/jnccn.2021.0007
   Bagchi S, 2021, ANNU REV PATHOL-MECH, V16, P223, DOI 10.1146/annurev-pathol-042020-042741
   Carmeliet P, 2000, NATURE, V407, P249, DOI 10.1038/35025220
   Carmeliet P, 2008, NEW ENGL J MED, V358, P2511, DOI 10.1056/NEJMcibr0802500
   Chen BF, 2020, BIOMATERIALS, V255, DOI 10.1016/j.biomaterials.2020.120187
   Chen Y, 2018, CELL MOL BIOL LETT, V23, DOI 10.1186/s11658-017-0058-9
   FOLKMAN J, 1971, J EXP MED, V133, P275, DOI 10.1084/jem.133.2.275
   Folkman J, 2002, SEMIN ONCOL, V29, P15, DOI 10.1053/sonc.2002.37263
   Franklin RA, 2016, TRENDS CANCER, V2, P20, DOI 10.1016/j.trecan.2015.11.004
   Fukurnura D, 2018, NAT REV CLIN ONCOL, V15, P325, DOI 10.1038/nrclinonc.2018.29
   Galluzzi L, 2020, NAT REV CLIN ONCOL, V17, P725, DOI 10.1038/s41571-020-0413-z
   Hanahan D, 2011, CELL, V144, P646, DOI 10.1016/j.cell.2011.02.013
   Indini A, 2021, CANCERS, V13, DOI 10.3390/cancers13071663
   Jemal A, 2011, CA-CANCER J CLIN, V61, P134, DOI [10.3322/caac.20115, 10.3322/caac.21492, 10.3322/caac.20107]
   Jiang YT, 2020, BBA-REV CANCER, V1873, DOI 10.1016/j.bbcan.2020.188361
   Keyvani V, 2019, J OVARIAN RES, V12, DOI 10.1186/s13048-019-0588-z
   Koch A, 2018, NAT REV CLIN ONCOL, V15, P459, DOI 10.1038/s41571-018-0004-4
   Kurnit KC, 2021, OBSTET GYNECOL, V137, P108, DOI 10.1097/AOG.0000000000004173
   Lambert SA, 2018, CELL, V172, P650, DOI 10.1016/j.cell.2018.01.029
   Lawrence T, 2011, NAT REV IMMUNOL, V11, P750, DOI 10.1038/nri3088
   Lee EK, 2019, TRENDS CANCER, V5, P524, DOI 10.1016/j.trecan.2019.06.004
   Lim D, 2020, BMB REP, V53, P291, DOI 10.5483/BMBRep.2020.53.6.060
   Lorusso D, 2020, CANCER TREAT REV, V91, DOI 10.1016/j.ctrv.2020.102111
   Maman S, 2018, NAT REV CANCER, V18, P359, DOI 10.1038/s41568-018-0006-7
   Noy R, 2014, IMMUNITY, V41, P49, DOI 10.1016/j.immuni.2014.06.010
   Park JA, 2018, BMB REP, V51, P157, DOI 10.5483/BMBRep.2018.51.3.016
   Quail DF, 2013, NAT MED, V19, P1423, DOI 10.1038/nm.3394
   Riera-Domingo C, 2020, PHYSIOL REV, V100, P1, DOI 10.1152/physrev.00018.2019
   Roy L, 2018, CANCERS, V10, DOI 10.3390/cancers10080241
   Saygin C, 2019, CELL STEM CELL, V24, P25, DOI 10.1016/j.stem.2018.11.017
   Schmitt J, 2012, CANCER TREAT REV, V38, P272, DOI 10.1016/j.ctrv.2011.06.004
   Shibuya M, 2008, BMB REP, V41, P278, DOI 10.5483/BMBRep.2008.41.4.278
   SIEGEL RL, 2021, CA-CANCER J CLIN, V71, P7, DOI [DOI 10.3322/caac.21387, DOI 10.3322/CAAC.21654]
   Sommerkamp P, 2021, TRENDS MOL MED, V27, P660, DOI 10.1016/j.molmed.2021.04.006
   Song M, 2020, NAT COMMUN, V11, DOI 10.1038/s41467-020-20140-0
   Steinbichler TB, 2018, SEMIN CANCER BIOL, V53, P156, DOI 10.1016/j.semcancer.2018.11.006
   Tyagi K, 2021, BBA-REV CANCER, V1876, DOI 10.1016/j.bbcan.2021.188563
   Wan CX, 2021, CANCER RES, V81, P158, DOI 10.1158/0008-5472.CAN-20-1674
   Wang N, 2021, CLIN TRANSL MED, V11, DOI 10.1002/ctm2.288
   Xue J, 2014, IMMUNITY, V40, P274, DOI 10.1016/j.immuni.2014.01.006
NR 40
TC 1
Z9 1
U1 0
U2 7
PU SPRINGER HEIDELBERG
PI HEIDELBERG
PA TIERGARTENSTRASSE 17, D-69121 HEIDELBERG, GERMANY
SN 1933-7191
EI 1933-7205
J9 REPROD SCI
JI Reprod. Sci.
PD MAY
PY 2023
VL 30
IS 5
BP 1637
EP 1650
DI 10.1007/s43032-022-01123-6
EA DEC 2022
PG 14
WC Obstetrics & Gynecology; Reproductive Biology
WE Science Citation Index Expanded (SCI-EXPANDED)
SC Obstetrics & Gynecology; Reproductive Biology
GA F4QG5
UT WOS:000894399600005
PM 36471217
DA 2024-11-10
ER

PT J
AU Westergaard, MCW
   Milne, K
   Pedersen, M
   Hasselager, T
   Olsen, LR
   Anglesio, MS
   Borch, TH
   Kennedy, M
   Briggs, G
   Ledoux, S
   Kreuzinger, C
   von der Decken, I
   Donia, M
   Castillo-Tong, DC
   Nelson, BH
   Svane, IM
AF Westergaard, Marie Christine Wulff
   Milne, Katy
   Pedersen, Magnus
   Hasselager, Thomas
   Olsen, Lars Ronn
   Anglesio, Michael S.
   Borch, Troels Holz
   Kennedy, Mia
   Briggs, Gillian
   Ledoux, Stacey
   Kreuzinger, Caroline
   von der Decken, Isabel
   Donia, Marco
   Castillo-Tong, Dan Cacsire
   Nelson, Brad H.
   Svane, Inge Marie
TI Changes in the Tumor Immune Microenvironment during Disease Progression
   in Patients with Ovarian Cancer
SO CANCERS
LA English
DT Article
DE ovarian cancer; tumor microenvironment; immune checkpoints; TILs;
   multicolor immunohistochemistry (IHC); NanoString; adaptive immune
   resistance
ID T-CELLS; FAVORABLE PROGNOSIS; INFILTRATING LYMPHOCYTES;
   ANTITUMOR-ACTIVITY; EXPRESSION; SURVIVAL; SAFETY; CD44; IMMUNOTHERAPY;
   PEMBROLIZUMAB
AB Simple Summary
   Immunotherapy has been a successful treatment for many cancers. However, no immunotherapy treatment has been approved for ovarian cancer due to low efficacy in this patient group. This study investigated the cellular and molecular changes from primary ovarian tumors, at the time of diagnosis, to recurrence, where the disease returns after surgery and chemotherapies. Here we examined the immune contexture to better understand subdued responses to immunotherapy and identify additional, potentially complimentary, therapeutic targets. Indications of the development of adaptive immune resistance during disease progression were observed, with increases in immune and stromal cell infiltration accompanied by the expression of immune suppressive markers. We observed high gene expression of the immune checkpoint genes LAG3 and HAVCR2 (TIM3) in most tumors and increased expression of the immune checkpoint genes TIGIT and CTLA4 in recurrent tumors, compared to the primaries. These markers may be potential candidates for immunotherapy targeting in ovarian cancer.
   Anti-PD1/PDL1 therapy has proven efficacious against many cancers but only reached modest objective response rates against recurrent ovarian cancer. A deeper understanding of the tumor microenvironment (TME) may reveal other immunosuppressive mechanisms that warrant investigation as immunotherapeutic targets for this challenging disease. Matched primary and recurrent tumors from patients with high-grade serous ovarian carcinoma (HGSC) were analyzed by multicolor immunohistochemistry/immunofluorescence for the presence of T cells, B cells, macrophages, and for the expression of immunosuppressive and HLA molecules. Cancer- and immune-related gene expression was assessed by NanoString analysis. Recurrent tumors showed increased infiltration by immune cells, displayed higher expression of PDL1, IDO, and HLA molecules, and contained more stromal tissue. NanoString analysis demonstrated increased expression of gene signatures related to chemokines and T cell functions in recurrent tumors. The ovarian tumors showed high gene expression of LAG3 and HAVCR2 (TIM3) and enhanced levels of TIGIT and CTLA4 in recurrent tumors compared to primary tumors. The majority of HGSC developed into a more inflamed phenotype during progression from primary to recurrent disease, including indications of adaptive immune resistance. This suggests that recurrent tumors may be particularly sensitive to inhibition of adaptive immune resistance mechanisms.
C1 [Westergaard, Marie Christine Wulff; Pedersen, Magnus; Borch, Troels Holz; Donia, Marco; Svane, Inge Marie] Copenhagen Univ Hosp, Natl Ctr Canc Immune Therapy CCIT DK, Dept Oncol, DK-2730 Herlev, Denmark.
   [Milne, Katy; Kennedy, Mia; Briggs, Gillian; Ledoux, Stacey; Nelson, Brad H.] BC Canc, Deeley Res Ctr, Victoria, BC V8R 6V5, Canada.
   [Hasselager, Thomas] Copenhagen Univ Hosp, Dept Pathol, DK-2730 Herlev, Denmark.
   [Olsen, Lars Ronn] Tech Univ Denmark, Dept Hlth Technol, DK-2800 Lyngby, Denmark.
   [Olsen, Lars Ronn] Copenhagen Univ Hosp, Genom Med, DK-2100 Copenhagen, Denmark.
   [Anglesio, Michael S.] Univ British Columbia, Dept Obstet & Gynaecol, Vancouver, BC V5Z 1L3, Canada.
   [Kreuzinger, Caroline; von der Decken, Isabel; Castillo-Tong, Dan Cacsire] Med Univ Vienna, Comprehens Canc Ctr, Dept Obstet & Gynecol, Translat Gynecol Grp, A-1090 Vienna, Austria.
   [Nelson, Brad H.] Univ British Columbia, Dept Med Genet, Vancouver, BC V5Z 1L3, Canada.
C3 University of Copenhagen; University of Copenhagen; Technical University
   of Denmark; University of Copenhagen; University of British Columbia;
   Medical University of Vienna; University of British Columbia
RP Svane, IM (通讯作者)，Copenhagen Univ Hosp, Natl Ctr Canc Immune Therapy CCIT DK, Dept Oncol, DK-2730 Herlev, Denmark.
EM marie.christine.wulff.westergaard@regionh.dk; kmilne@bccrc.ca;
   magnus.pedersen.01@regionh.dk; thomas.hasselager@regionh.dk;
   lronn@dtu.dk; m.anglesio@ubc.ca; troels.holz.borch@regionh.dk;
   mk3nnedy@telus.net; gillian.briggs11@gmail.com;
   staceyledoux29@gmail.com; caro.kreuzinger@hotmail.com;
   isabel.vonderdecken@unifr.ch; marco.donia@regionh.dk;
   dan.cacsire-castillo@meduniwien.ac.at; bnelson@bccrc.ca;
   inge.marie.svane@regionh.dk
RI Pedersen, Magnus/KRQ-0786-2024; Nelson, Brad/K-2622-2014; Borch, Troels
   Holz/GVU-1647-2022; Westergaard, Marie Christine Wulff/AGZ-9828-2022;
   Anglesio, Michael/IUO-9916-2023
OI Cacsire Castillo-Tong, Dan/0000-0002-1029-2989; Anglesio,
   Michael/0000-0003-1639-5003; Westergaard, Marie/0000-0003-3446-4287;
   Donia, Marco/0000-0003-4966-9752; Nelson, Brad/0000-0002-4445-5539;
   Olsen, Lars Ronn/0000-0002-6725-7850; Svane, Inge
   Marie/0000-0002-9451-6037; Milne, Katy/0000-0001-5616-1821; Von der
   Decken, Isabel/0000-0002-0495-6355; Borch, Troels
   Holz/0000-0002-4402-9281
FU Danish Cancer Society; Aase and Einar Danielsen Foundation; Anticancer
   Fund; Ovacure Foundation; Independent Research Fund Denmark
   [4183-00597B]; Janet D. Cottrelle Foundation Scholar's Program; Michael
   Smith Foundation for Health Research Scholar Award
FX This work was supported by the Danish Cancer Society, Aase and Einar
   Danielsen Foundation, the Anticancer Fund, the Ovacure Foundation,
   Independent Research Fund Denmark [4183-00597B], the Janet D. Cottrelle
   Foundation Scholar's Program and Michael Smith Foundation for Health
   Research Scholar Award.
CR Andersen MH, 2015, ONCOIMMUNOLOGY, V4, DOI 10.4161/2162402X.2014.983770
   Aust S, 2017, SCI REP-UK, V7, DOI 10.1038/srep42929
   Baaten BJG, 2012, FRONT IMMUNOL, V3, DOI 10.3389/fimmu.2012.00023
   Bartakova A, 2018, J OBSTET GYNAECOL, V38, P110, DOI 10.1080/01443615.2017.1336753
   Brahmer JR, 2012, NEW ENGL J MED, V366, P2455, DOI 10.1056/NEJMoa1200694
   Chodon T, 2018, HEMATOL ONCOL CLIN N, V32, P1025, DOI 10.1016/j.hoc.2018.07.011
   de Jong RA, 2011, INT J GYNECOL CANCER, V21, P1320, DOI 10.1097/IGC.0b013e31822017fb
   Disis ML, 2019, JAMA ONCOL, V5, P393, DOI 10.1001/jamaoncol.2018.6258
   Drakes ML, 2018, CANCERS, V10, DOI 10.3390/cancers10090302
   Estess P, 1998, J CLIN INVEST, V102, P1173, DOI 10.1172/JCI4235
   Gajewski TF, 2015, SEMIN ONCOL, V42, P663, DOI 10.1053/j.seminoncol.2015.05.011
   Gillison ML, 2018, ONCOLOGIST, V23, P1079, DOI 10.1634/theoncologist.2017-0674
   Goode EL, 2017, JAMA ONCOL, V3, DOI 10.1001/jamaoncol.2017.3290
   Guinney J, 2015, NAT MED, V21, P1350, DOI 10.1038/nm.3967
   Guo ZQ, 2013, J TRANSL MED, V11, DOI 10.1186/1479-5876-11-215
   Hamanishi J, 2007, P NATL ACAD SCI USA, V104, P3360, DOI 10.1073/pnas.0611533104
   Hamanishi J, 2015, J CLIN ONCOL, V33, P4015, DOI 10.1200/JCO.2015.62.3397
   Hanahan D, 2011, CELL, V144, P646, DOI 10.1016/j.cell.2011.02.013
   Hanker LC, 2012, ANN ONCOL, V23, P2605, DOI 10.1093/annonc/mds203
   Hartmann N, 2014, CLIN CANCER RES, V20, P3422, DOI 10.1158/1078-0432.CCR-13-2972
   Hegde PS, 2016, CLIN CANCER RES, V22, P1865, DOI 10.1158/1078-0432.CCR-15-1507
   Hodi FS, 2018, LANCET ONCOL, V19, P1480, DOI 10.1016/S1470-2045(18)30700-9
   Huang RY, 2017, ONCOIMMUNOLOGY, V6, DOI 10.1080/2162402X.2016.1249561
   Inaba T, 2009, GYNECOL ONCOL, V115, P185, DOI 10.1016/j.ygyno.2009.07.015
   Kreuzinger C, 2017, CLIN CANCER RES, V23, P7621, DOI 10.1158/1078-0432.CCR-17-1159
   Kristeleit R, 2017, GYNECOL ONCOL, V146, P484, DOI 10.1016/j.ygyno.2017.07.005
   Kuczek DE, 2019, J IMMUNOTHER CANCER, V7, DOI 10.1186/s40425-019-0556-6
   Malkov Vladislav A, 2009, BMC Res Notes, V2, P80, DOI 10.1186/1756-0500-2-80
   Mariathasan S, 2018, NATURE, V554, P544, DOI 10.1038/nature25501
   Matulonis UA, 2019, ANN ONCOL, V30, P1080, DOI 10.1093/annonc/mdz135
   Mills AM, 2019, INT J GYNECOL PATHOL, V38, P157, DOI 10.1097/PGP.0000000000000494
   Milne K, 2009, PLOS ONE, V4, DOI 10.1371/journal.pone.0006412
   Mullen MM, 2019, GYNECOL ONCOL, V152, P416, DOI 10.1016/j.ygyno.2018.10.023
   Nielsen JS, 2012, CLIN CANCER RES, V18, P3281, DOI 10.1158/1078-0432.CCR-12-0234
   Nonaka H, 2011, INT J ONCOL, V38, P113, DOI 10.3892/ijo_00000830
   Ojalvo LS, 2018, HUM PATHOL, V74, P135, DOI 10.1016/j.humpath.2017.12.010
   Pedersen M, 2018, ONCOIMMUNOLOGY, V7, DOI 10.1080/2162402X.2018.1502905
   Puvanenthiran Soozana, 2018, Oncotarget, V9, P19662, DOI 10.18632/oncotarget.24791
   Rachidi Saleh M, 2013, PLoS One, V8, pe57911, DOI 10.1371/journal.pone.0057911
   Reck M, 2016, NEW ENGL J MED, V375, P1823, DOI 10.1056/NEJMoa1606774
   Reinartz S, 2014, INT J CANCER, V134, P32, DOI 10.1002/ijc.28335
   Reis PP, 2011, BMC BIOTECHNOL, V11, DOI 10.1186/1472-6750-11-46
   Robinson MD, 2010, BIOINFORMATICS, V26, P139, DOI 10.1093/bioinformatics/btp616
   Salmon H, 2012, J CLIN INVEST, V122, P899, DOI 10.1172/JCI45817
   Sato E, 2005, P NATL ACAD SCI USA, V102, P18538, DOI 10.1073/pnas.0509182102
   Siegel RL, 2021, CA-CANCER J CLIN, V71, P359, DOI [10.3322/caac.21669, 10.3322/caac.21387, 10.3322/caac.21772]
   Sillanpää S, 2003, CLIN CANCER RES, V9, P5318
   Smazynski J, 2020, GYNECOL ONCOL, V158, P167, DOI 10.1016/j.ygyno.2020.04.689
   Takao M, 2007, ONCOL REP, V17, P1333
   Talhouk A, 2020, CLIN CANCER RES, V26, P5411, DOI 10.1158/1078-0432.CCR-20-0103
   Talhouk A, 2016, PLOS ONE, V11, DOI 10.1371/journal.pone.0153844
   Tauriello DVF, 2018, NATURE, V554, P538, DOI 10.1038/nature25492
   Tomsová M, 2008, GYNECOL ONCOL, V108, P415, DOI 10.1016/j.ygyno.2007.10.016
   Torre LA, 2018, CA-CANCER J CLIN, V68, P284, DOI 10.3322/caac.21456
   van Baren N, 2015, FRONT IMMUNOL, V6, DOI 10.3389/fimmu.2015.00034
   Varga A, 2019, GYNECOL ONCOL, V152, P243, DOI 10.1016/j.ygyno.2018.11.017
   Wang HP, 2020, NAT IMMUNOL, V21, P298, DOI 10.1038/s41590-019-0589-5
   Webb JR, 2016, GYNECOL ONCOL, V141, P293, DOI 10.1016/j.ygyno.2016.03.008
   Webb JR, 2015, CANCER IMMUNOL RES, V3, P926, DOI 10.1158/2326-6066.CIR-14-0239
   Wick DA, 2014, CLIN CANCER RES, V20, P1125, DOI 10.1158/1078-0432.CCR-13-2147
   Zhang L, 2003, NEW ENGL J MED, V348, P203, DOI 10.1056/NEJMoa020177
NR 61
TC 20
Z9 21
U1 0
U2 14
PU MDPI
PI BASEL
PA ST ALBAN-ANLAGE 66, CH-4052 BASEL, SWITZERLAND
EI 2072-6694
J9 CANCERS
JI Cancers
PD DEC
PY 2020
VL 12
IS 12
AR 3828
DI 10.3390/cancers12123828
PG 19
WC Oncology
WE Science Citation Index Expanded (SCI-EXPANDED)
SC Oncology
GA PK1FU
UT WOS:000602199800001
PM 33352957
OA Green Published, gold
DA 2024-11-10
ER

PT J
AU Cai, DL
   Li, JM
   Liu, DF
   Hong, SJ
   Qiao, Q
   Sun, QL
   Li, PP
   Lyu, NN
   Sun, TT
   Xie, S
   Guo, L
   Ni, L
   Jin, LP
   Dong, C
AF Cai, Dongli
   Li, Jiaming
   Liu, Dingfeng
   Hong, Shanjuan
   Qiao, Qin
   Sun, Qinli
   Li, Pingping
   Lyu, Nanan
   Sun, Tiantian
   Xie, Shan
   Guo, Li
   Ni, Ling
   Jin, Liping
   Dong, Chen
TI Tumor-expressed B7-H3 mediates the inhibition of antitumor T-cell
   functions in ovarian cancer insensitive to PD-1 blockade therapy
SO CELLULAR & MOLECULAR IMMUNOLOGY
LA English
DT Article
DE Antitumor immunity; Immune checkpoint; B7-H3; T-cell exhaustion; Ovarian
   cancer
ID SURVIVAL; ANTIBODY; SAFETY; PROGRESSION
AB Although PD-L1/PD-1 blockade therapy has been approved to treat many types of cancers, the majority of patients with solid tumors do not respond well, but the underlying reason remains unclear. Here, we studied ovarian cancer (OvCa), a tumor type generally resistant to current immunotherapies, to investigate PD-1-independent immunosuppression. We found that PD-L1 was not highly expressed in the tumor microenvironment (TME) of human OvCa. Instead, B7-H3, another checkpoint molecule, was highly expressed by both tumor cells and tumor-infiltrating antigen-presenting cells (APCs), which correlated with T-cell exhaustion in patients. Using ID8 OvCa mouse models, we found that B7-H3 expressed on tumor cells, but not host cells, had a dominant role in suppressing antitumor immunity. Therapeutically, B7-H3 blockade, but not PD-1 blockade, prolonged the survival of ID8 tumor-bearing mice. Collectively, our results demonstrate that tumor-expressed B7-H3 inhibits the function of CD8(+) T cells and suggest that B7-H3 may be a target in patients who are not responsive to PD-L1/PD-1 inhibition, particularly OvCa patients.
C1 [Cai, Dongli; Jin, Liping] Fudan Univ, Obstet & Gynecol Hosp, Shanghai 200011, Peoples R China.
   [Cai, Dongli; Hong, Shanjuan; Qiao, Qin; Sun, Qinli; Xie, Shan; Ni, Ling; Dong, Chen] Tsinghua Univ, Inst Immunol, Beijing 100084, Peoples R China.
   [Cai, Dongli; Hong, Shanjuan; Qiao, Qin; Sun, Qinli; Xie, Shan; Ni, Ling; Dong, Chen] Tsinghua Univ, Sch Med, Beijing 100084, Peoples R China.
   [Li, Jiaming; Sun, Tiantian; Guo, Li] Suzhou Kanova Biopharmaceut Co Ltd, Suzhou 215000, Peoples R China.
   [Liu, Dingfeng; Li, Pingping; Jin, Liping] Tongji Univ, Shanghai Matern & Infant Hosp 1, Clin & Translat Res Ctr, Sch Med, Shanghai 201204, Peoples R China.
   [Lyu, Nanan] Capital Med Univ, Beijing Obstet & Gynecol Hosp, Dept Gynecol Oncol, Beijing, Peoples R China.
   [Dong, Chen] Beijing Key Lab Immunol Res Chron Dis, Beijing 100084, Peoples R China.
C3 Fudan University; Tsinghua University; Tsinghua University; Tongji
   University; Capital Medical University
RP Jin, LP (通讯作者)，Fudan Univ, Obstet & Gynecol Hosp, Shanghai 200011, Peoples R China.; Ni, L; Dong, C (通讯作者)，Tsinghua Univ, Inst Immunol, Beijing 100084, Peoples R China.; Ni, L; Dong, C (通讯作者)，Tsinghua Univ, Sch Med, Beijing 100084, Peoples R China.; Jin, LP (通讯作者)，Tongji Univ, Shanghai Matern & Infant Hosp 1, Clin & Translat Res Ctr, Sch Med, Shanghai 201204, Peoples R China.; Dong, C (通讯作者)，Beijing Key Lab Immunol Res Chron Dis, Beijing 100084, Peoples R China.
EM lingni@tsinghua.edu.cn; jinlp01@163.com; chendong@tsinghua.edu.cn
RI qiao, qiao/KXR-6096-2024; xie, shan/HIZ-6686-2022; jin,
   li/IWU-4648-2023; dong, chen/B-3181-2009; Ni, Ling/HNJ-1729-2023
OI dong, chen/0000-0002-0084-9130; Sun, Qinli/0000-0002-1220-3388; Ni,
   Ling/0000-0003-1569-882X
CR Abiko K, 2013, CLIN CANCER RES, V19, P1363, DOI 10.1158/1078-0432.CCR-12-2199
   Alsaab HO, 2017, FRONT PHARMACOL, V8, DOI 10.3389/fphar.2017.00561
   Brahmer JR, 2012, NEW ENGL J MED, V366, P2455, DOI 10.1056/NEJMoa1200694
   Callahan MK, 2016, IMMUNITY, V44, P1069, DOI 10.1016/j.immuni.2016.04.023
   Chapoval AI, 2001, NAT IMMUNOL, V2, P269, DOI 10.1038/85339
   Crispen PL, 2008, CLIN CANCER RES, V14, P5150, DOI 10.1158/1078-0432.CCR-08-0536
   Dong PX, 2018, FRONT ONCOL, V8, DOI 10.3389/fonc.2018.00264
   Fan C, 2018, CURR TREAT OPTION ON, V19, DOI 10.1007/s11864-018-0584-3
   Guo ZH, 2014, PLOS ONE, V9, DOI 10.1371/journal.pone.0087029
   Guo Z, 2015, J TRANSL MED, V13, DOI 10.1186/s12967-015-0613-y
   Hamanishi J, 2007, P NATL ACAD SCI USA, V104, P3360, DOI 10.1073/pnas.0611533104
   Hamanishi J, 2015, J CLIN ONCOL, V33, P4015, DOI 10.1200/JCO.2015.62.3397
   Hwang WT, 2012, GYNECOL ONCOL, V124, P192, DOI 10.1016/j.ygyno.2011.09.039
   Kandalaft LE, 2011, J CLIN ONCOL, V29, P925, DOI 10.1200/JCO.2009.27.2369
   Kansy BA, 2017, CANCER RES, V77, P6353, DOI 10.1158/0008-5472.CAN-16-3167
   Lee YH, 2017, CELL RES, V27, P1034, DOI 10.1038/cr.2017.90
   Li G, 2018, CANCER CHEMOTH PHARM, V81, P245, DOI 10.1007/s00280-017-3508-1
   Li J, 2018, IMMUNITY, V48, P773, DOI 10.1016/j.immuni.2018.03.018
   Lin H, 2018, J CLIN INVEST, V128, P805, DOI 10.1172/JCI96113
   Ling V, 2003, GENOMICS, V82, P365, DOI 10.1016/S0888-7543(03)00126-5
   Lu L, 2014, J TRANSL MED, V12, DOI 10.1186/1479-5876-12-36
   Mahnke K, 2007, EUR J IMMUNOL, V37, P2117, DOI 10.1002/eji.200636841
   Mariathasan S, 2018, NATURE, V554, P544, DOI 10.1038/nature25501
   McDermott DF, 2016, J CLIN ONCOL, V34, P833, DOI 10.1200/JCO.2015.63.7421
   Motzer RJ, 2015, J CLIN ONCOL, V33, P1430, DOI 10.1200/JCO.2014.59.0703
   Pardoll DM, 2012, NAT REV CANCER, V12, P252, DOI 10.1038/nrc3239
   Patel SP, 2015, MOL CANCER THER, V14, P847, DOI 10.1158/1535-7163.MCT-14-0983
   Peng J, 2015, CANCER RES, V75, P5034, DOI 10.1158/0008-5472.CAN-14-3098
   Picarda E, 2016, CLIN CANCER RES, V22, P3425, DOI 10.1158/1078-0432.CCR-15-2428
   Prasad DVR, 2004, J IMMUNOL, V173, P2500, DOI 10.4049/jimmunol.173.4.2500
   Pujade-Lourraine E, 2016, J CLIN ONCOL, V34, DOI 10.1200/JCO.2016.34.15_suppl.TPS5600
   Seaman S, 2017, CANCER CELL, V31, P501, DOI 10.1016/j.ccell.2017.03.005
   Shalem O, 2014, SCIENCE, V343, P84, DOI 10.1126/science.1247005
   Song M, 2018, NATURE, V562, P423, DOI 10.1038/s41586-018-0597-x
   Suh WK, 2003, NAT IMMUNOL, V4, P899, DOI 10.1038/ni967
   Sun MY, 2002, J IMMUNOL, V168, P6294, DOI 10.4049/jimmunol.168.12.6294
   Sun YP, 2006, LUNG CANCER-J IASLC, V53, P143, DOI 10.1016/j.lungcan.2006.05.012
   Thommen DS, 2018, NAT MED, V24, P994, DOI 10.1038/s41591-018-0057-z
   Varga A, 2019, GYNECOL ONCOL, V152, P243, DOI 10.1016/j.ygyno.2018.11.017
   Ventriglia J, 2017, CANCER TREAT REV, V59, P109, DOI 10.1016/j.ctrv.2017.07.008
   Wang J, 2013, J INVEST DERMATOL, V133, P2050, DOI 10.1038/jid.2013.114
   Yi M, 2018, MOL CANCER, V17, DOI 10.1186/s12943-018-0864-3
   Zang XX, 2010, MODERN PATHOL, V23, P1104, DOI 10.1038/modpathol.2010.95
   Zhang JJ, 2017, ONCOL REP, V38, P2426, DOI 10.3892/or.2017.5858
   Zhang L, 2003, NEW ENGL J MED, V348, P203, DOI 10.1056/NEJMoa020177
NR 45
TC 77
Z9 85
U1 4
U2 39
PU NATURE PUBLISHING GROUP
PI LONDON
PA MACMILLAN BUILDING, 4 CRINAN ST, LONDON N1 9XW, ENGLAND
SN 1672-7681
EI 2042-0226
J9 CELL MOL IMMUNOL
JI Cell. Mol. Immunol.
PD MAR
PY 2020
VL 17
IS 3
BP 227
EP 236
DI 10.1038/s41423-019-0305-2
PG 10
WC Immunology
WE Science Citation Index Expanded (SCI-EXPANDED)
SC Immunology
GA KT9YB
UT WOS:000519368100003
PM 31611650
OA Bronze, Green Published
DA 2024-11-10
ER

PT J
AU Cho, JA
   Park, H
   Lim, EH
   Kim, KH
   Choi, JS
   Lee, JH
   Shin, JW
   Lee, KW
AF Cho, Jung Ah
   Park, Ho
   Lim, Eun Hye
   Kim, Kye Hyun
   Choi, Joong Sub
   Lee, Jung Hoon
   Shin, Jae Wook
   Lee, Kyo Won
TI Exosomes from ovarian cancer cells induce adipose tissue-derived
   mesenchymal stem cells to acquire the physical and functional
   characteristics of tumor-supporting myofibroblasts
SO GYNECOLOGIC ONCOLOGY
LA English
DT Article
DE Tumor-derived exosomes; Mesenchymal stem cells; Adipose tissue-derived
   stem cells; Tumor microenvironment; Tumor stroma; Myofibroblast
ID BREAST-TUMORS; BONE-MARROW; STROMA; EXPRESSION; DIFFERENTIATION;
   ACCUMULATION; HYPERTHERMIA; CONTRIBUTE; RESPONSES; SECRETE
AB Objective. Most tumor tissue is composed of parenchymal tumor cells and tumor stroma. Mesenchymal stem cells (MSCs) can function as precursors for tumor stromal cells, including myofibroblasts, which provide a favorable environment for tumor progression. A close relationship between tumor cells and MSCs in a tumor microenvironment has been described. Exosomes are small membrane vesicles that are enriched with a discrete set of cellular proteins, and are therefore expected to exert diverse biological functions according to cell origin.
   Methods. In the current study, we determined the biological effect of exosomes from two ovarian cancer cell lines (SK-OV-3 and OVCAR-3) on adipose tissue-derived MSCs (ADSCs).
   Results. Exosome treatment induced ADSCs to exhibit the typical characteristics of tumor-associated myofibroblasts, with increased expression of alpha-SMA, and also increased expression of tumor-promoting factors (SDF-1 and TGF-beta). This phenomenon was correlated with an increased expression of TGF-beta receptors I and II. Analysis of TGF-beta receptor-mediated downstream signaling pathways revealed that each exosome activated different signaling pathways, showing that exosomes from SK-OV-3 cells increased the phosphorylated form of SMAD2, which is essential in the SMAD-dependent pathway, whereas exosomes from OVCAR-3 cells increased the phosphorylated form of AKT, a representative SMAD-independent pathway. Taken together, exosomes from ovarian cancer cells induced the myofibroblastic phenotype and functionality in ADSCs by activating an intracellular signaling pathway, although the activated pathway could differ from exosome-to-exosome.
   Conclusion. The current study suggested that ovarian cancer-derived exosomes contribute to the generation of tumor-associated myofibroblasts from MSCs in tumor stroma. (C) 2011 Elsevier Inc. All rights reserved.
C1 [Cho, Jung Ah; Park, Ho; Lim, Eun Hye; Lee, Kyo Won] Sungkyunkwan Univ, Sch Med, Adult Stem Cell Res Inst, Seoul 110746, South Korea.
   [Lim, Eun Hye; Kim, Kye Hyun; Choi, Joong Sub; Lee, Jung Hoon; Lee, Kyo Won] Sungkyunkwan Univ, Sch Med, Adult Stem Cell Res Inst, Kangbuk Samsung Hosp,Dept Obstet & Gynecol, Seoul 110746, South Korea.
   [Shin, Jae Wook] Troy High Sch, Fullerton, CA USA.
C3 Sungkyunkwan University (SKKU); Sungkyunkwan University (SKKU); Samsung
   Medical Center
RP Lee, KW (通讯作者)，Sungkyunkwan Univ, Sch Med, Adult Stem Cell Res Inst, Kangbuk Samsung Hosp,Dept Obstet & Gynecol, 108 Pyung Dong, Seoul 110746, South Korea.
EM kw4773.lee@samsung.com
RI Lee, Jae/AAD-3704-2019; Lee, Jeeyun/I-7171-2015
FU Ministry for Health, Welfare & Family Affairs, Republic of Korea
   [0820250]
FX This study was supported by a grant from the National R&D Program for
   Cancer Control, Ministry for Health, Welfare & Family Affairs, Republic
   of Korea (0820250).
CR André F, 2002, VACCINE, V20, pA28, DOI 10.1016/S0264-410X(02)00384-5
   Caplan AI, 2001, TRENDS MOL MED, V7, P259, DOI 10.1016/S1471-4914(01)02016-0
   Chamberlain G, 2007, STEM CELLS, V25, P2739, DOI 10.1634/stemcells.2007-0197
   Cho JA, 2005, INT J CANCER, V114, P613, DOI 10.1002/ijc.20757
   Cho JA, 2009, CANCER-AM CANCER SOC, V115, P311, DOI 10.1002/cncr.24032
   Cho JA, 2009, CANCER LETT, V275, P256, DOI 10.1016/j.canlet.2008.10.021
   Clayton A, 2007, CANCER RES, V67, P7458, DOI 10.1158/0008-5472.CAN-06-3456
   Denzer K, 2000, J CELL SCI, V113, P3365
   Desmoulière A, 2004, INT J DEV BIOL, V48, P509, DOI 10.1387/ijdb.041802ad
   Dickson DJ, 2001, LEUKEMIA LYMPHOMA, V42, P847, DOI 10.3109/10428190109097703
   DVORAK HF, 1991, CANCER CELL-MON REV, V3, P77
   FOLKMAN J, 1992, J BIOL CHEM, V267, P10931
   Franz M, 2007, J MOL HISTOL, V38, P183, DOI 10.1007/s10735-007-9086-5
   Hung SC, 2005, CLIN CANCER RES, V11, P7749, DOI 10.1158/1078-0432.CCR-05-0876
   Iero M, 2008, CELL DEATH DIFFER, V15, P80, DOI 10.1038/sj.cdd.4402237
   in't Anker PS, 2004, STEM CELLS, V22, P1338, DOI 10.1634/stemcells.2004-0058
   Jeon ES, 2008, STEM CELLS, V26, P789, DOI 10.1634/stemcells.2007-0742
   Karnoub AE, 2007, NATURE, V449, P557, DOI 10.1038/nature06188
   Keleg Shereen, 2003, Mol Cancer, V2, P14, DOI 10.1186/1476-4598-2-14
   Keller S, 2006, IMMUNOL LETT, V107, P102, DOI 10.1016/j.imlet.2006.09.005
   Kinner B, 2002, EXP CELL RES, V278, P72, DOI 10.1006/excr.2002.5561
   Lacroix M, 2004, BREAST CANCER RES TR, V83, P249, DOI 10.1023/B:BREA.0000014042.54925.cc
   Lu LL, 2006, HAEMATOLOGICA, V91, P1017
   Mathivanan S, 2010, J PROTEOMICS, V73, P1907, DOI 10.1016/j.jprot.2010.06.006
   McAllister SS, 2008, CELL, V133, P994, DOI 10.1016/j.cell.2008.04.045
   Menon LG, 2007, STEM CELLS, V25, P520, DOI 10.1634/stemcells.2006-0257
   NAGY JA, 1995, CANCER RES, V55, P369
   Ohno S, 2002, INT J CANCER, V97, P770, DOI 10.1002/ijc.10144
   Orimo A, 2006, CELL CYCLE, V5, P1597, DOI 10.4161/cc.5.15.3112
   Park H, 2008, INT J HYPERTHER, V24, P638, DOI 10.1080/02656730802253117
   Prockop DJ, 2001, CYTOTHERAPY, V3, P393, DOI 10.1080/146532401753277229
   Raposio E, 2007, TOXICOL IN VITRO, V21, P330, DOI 10.1016/j.tiv.2006.09.022
   Raposo G, 1996, J EXP MED, V183, P1161, DOI 10.1084/jem.183.3.1161
   Ross DT, 2001, DIS MARKERS, V17, P99, DOI 10.1155/2001/850531
   Rowley DR, 1998, CANCER METAST REV, V17, P411, DOI 10.1023/A:1006129420005
   Ruiter D, 2002, LANCET ONCOL, V3, P35, DOI 10.1016/S1470-2045(01)00620-9
   Sasaki M, 2008, J IMMUNOL, V180, P2581, DOI 10.4049/jimmunol.180.4.2581
   Schäffler A, 2007, STEM CELLS, V25, P818, DOI 10.1634/stemcells.2006-0589
   SENGER DR, 1983, SCIENCE, V219, P983, DOI 10.1126/science.6823562
   Spaeth E, 2008, GENE THER, V15, P730, DOI 10.1038/gt.2008.39
   Studeny M, 2004, JNCI-J NATL CANCER I, V96, P1593, DOI 10.1093/jnci/djh299
   Valadi H, 2007, NAT CELL BIOL, V9, P654, DOI 10.1038/ncb1596
   van Niel G, 2006, J BIOCHEM, V140, P13, DOI 10.1093/jb/mvj128
   Vincent T, 2005, LEUKEMIA LYMPHOMA, V46, P803, DOI 10.1080/10428190500051448
   Wang Dong-Guan, 2006, Hua Xi Kou Qiang Yi Xue Za Zhi, V24, P160
   Xiang XY, 2009, INT J CANCER, V124, P2621, DOI 10.1002/ijc.24249
   Yu JX, 2009, J VASC SURG, V50, P608, DOI 10.1016/j.jvs.2009.05.049
   Zuk PA, 2001, TISSUE ENG, V7, P211, DOI 10.1089/107632701300062859
NR 48
TC 177
Z9 197
U1 0
U2 47
PU ACADEMIC PRESS INC ELSEVIER SCIENCE
PI SAN DIEGO
PA 525 B ST, STE 1900, SAN DIEGO, CA 92101-4495 USA
SN 0090-8258
EI 1095-6859
J9 GYNECOL ONCOL
JI Gynecol. Oncol.
PD NOV
PY 2011
VL 123
IS 2
BP 379
EP 386
DI 10.1016/j.ygyno.2011.08.005
PG 8
WC Oncology; Obstetrics & Gynecology
WE Science Citation Index Expanded (SCI-EXPANDED)
SC Oncology; Obstetrics & Gynecology
GA 839ZJ
UT WOS:000296407700037
PM 21903249
DA 2024-11-10
ER

PT J
AU Pulaski, HL
   Spahlinger, G
   Silva, IA
   McLean, K
   Kueck, AS
   Reynolds, RK
   Coukos, G
   Conejo-Garcia, JR
   Buckanovich, RJ
AF Pulaski, Heather L.
   Spahlinger, Gregory
   Silva, Ines A.
   McLean, Karen
   Kueck, Angela S.
   Reynolds, R. Kevin
   Coukos, George
   Conejo-Garcia, Jose R.
   Buckanovich, Ronald J.
TI Identifying alemtuzumab as an anti-myeloid cell antiangiogenic therapy
   for the treatment of ovarian cancer
SO JOURNAL OF TRANSLATIONAL MEDICINE
LA English
DT Article
ID CHRONIC LYMPHOCYTIC-LEUKEMIA; HUMAN PERIPHERAL-BLOOD; REGULATORY
   T-CELLS; TUMOR ANGIOGENESIS; TIE2-EXPRESSING MONOCYTES; VASCULAR
   LEUKOCYTES; DENDRITIC CELLS; MYELOID CELLS; MATRIX-METALLOPROTEINASE-9;
   VASCULOGENESIS
AB Background: Murine studies suggest that myeloid cells such as vascular leukocytes (VLC) and Tie2(+) monocytes play a critical role in tumor angiogenesis and vasculogenesis. Myeloid cells are a primary cause of resistance to anti-VEGF therapy. The elimination of these cells from the tumor microenvironment significantly restricts tumor growth in both spontaneous and xenograft murine tumor models. Thus animal studies indicate that myeloid cells are potential therapeutic targets for solid tumor therapy. Abundant VLC and Tie2(+) monocytes have been reported in human cancer. Unfortunately, the importance of VLC in human cancer growth remains untested as there are no confirmed therapeutics to target human VLC.
   Methods: We used FACS to analyze VLC in ovarian and non-ovarian tumors, and characterize the relationship of VLC and Tie2-monocytes. We performed qRT-PCR and FACS on human VLC to assess the expression of the CD52 antigen, the target of the immunotherapeutic Alemtuzumab. We assessed Alemtuzumab's ability to induce complement-mediated VLC killing in vitro and in human tumor ascites. Finally we assessed the impact of anti-CD52 immuno-toxin therapy on murine ovarian tumor growth.
   Results: Human VLC are present in ovarian and non-ovarian tumors. The majority of VLC appear to be Tie2(+) monocytes. VLC and Tie2(+) monocytes express high levels of CD52, the target of the immunotherapeutic Alemtuzumab. Alemtuzumab potently induces complement-mediated lysis of VLC in vitro and ex-vivo in ovarian tumor ascites. Anti-CD52 immunotherapy targeting VLC restricts tumor angiogenesis and growth in murine ovarian cancer.
   Conclusion: These studies confirm VLC/myeloid cells as therapeutic targets in ovarian cancer. Our data provide critical pre-clinical evidence supporting the use of Alemtuzumab in clinical trials to test its efficacy as an anti-myeloid cell antiangiogenic therapeutic in ovarian cancer. The identification of an FDA approved anti-VLC agent with a history of clinical use will allow immediate proof-of-principle clinical trials in patients with ovarian cancer.
C1 [Pulaski, Heather L.; McLean, Karen; Kueck, Angela S.; Reynolds, R. Kevin; Buckanovich, Ronald J.] Univ Michigan, Dept Obstet & Gynecol, Ann Arbor, MI 48109 USA.
   [Spahlinger, Gregory; Silva, Ines A.; Buckanovich, Ronald J.] Univ Michigan, Dept Internal Med, Ann Arbor, MI 48109 USA.
   [Coukos, George] Univ Penn, Dept Obstet & Gynecol, Philadelphia, PA 19104 USA.
   [Conejo-Garcia, Jose R.] Dartmouth Coll, Hitchcock Med Ctr, Dartmouth Med Sch, Dept Microbiol, Hanover, NH 03756 USA.
   [Conejo-Garcia, Jose R.] Dartmouth Coll, Hitchcock Med Ctr, Dartmouth Med Sch, Dept Immunol, Hanover, NH 03756 USA.
C3 University of Michigan System; University of Michigan; University of
   Michigan System; University of Michigan; University of Pennsylvania;
   Dartmouth College; Dartmouth College
RP Buckanovich, RJ (通讯作者)，Univ Michigan, Dept Obstet & Gynecol, Ann Arbor, MI 48109 USA.
EM heascott@umich.edu; Gspahlin@umich.edu; iness@umich.edu;
   khajra@mich.edu; akueck@umich.edu; rkr@umich.edu;
   gcks@mail.med.upenn.edu; Jose.R.Conejo-Garcia@Dartmouth.edu;
   ronaldbu@umich.edu
RI Conejo-Garcia, Jose/V-1897-2019; Coukos, George/ABG-7389-2020
OI Conejo-Garcia, Jose/0000-0001-6431-4074; Coukos,
   George/0000-0001-8813-7367
FU National Institutes of Health through the University of Michigan's
   Cancer Center [5 P30 CA46592]
FX We would like to thank the Ovarian Cancer Research Fund and the Mary Kay
   Ash Foundation who provided support for this work. The PI is supported
   (in part) by the National Institutes of Health through the University of
   Michigan's Cancer Center Support Grant (5 P30 CA46592).
CR Ahn GO, 2008, CANCER CELL, V13, P193, DOI 10.1016/j.ccr.2007.11.032
   Bak SP, 2007, CANCER RES, V67, P4783, DOI 10.1158/0008-5472.CAN-06-4410
   Bergers G, 2000, NAT CELL BIOL, V2, P737, DOI 10.1038/35036374
   Conejo-Garcia JR, 2004, NAT MED, V10, P950, DOI 10.1038/nm1097
   Conejo-Garcia JR, 2005, BLOOD, V105, P679, DOI 10.1182/blood-2004-05-1906
   Coukos G, 2007, ADV EXP MED BIOL, V590, P185
   Curiel TJ, 2004, NAT MED, V10, P942, DOI 10.1038/nm1093
   De Palma M, 2005, CANCER CELL, V8, P211, DOI 10.1016/j.ccr.2005.08.002
   De Palma M, 2006, BBA-REV CANCER, V1766, P159, DOI 10.1016/j.bbcan.2006.06.003
   DiMasi JA, 2003, J HEALTH ECON, V22, P151, DOI 10.1016/S0167-6296(02)00126-1
   Dirkx AEM, 2006, J LEUKOCYTE BIOL, V80, P1183, DOI 10.1189/jlb.0905495
   Du R, 2008, CANCER CELL, V13, P206, DOI 10.1016/j.ccr.2008.01.034
   Elsheikh E, 2005, BLOOD, V106, P2347, DOI 10.1182/blood-2005-04-1407
   Hillen F, 2007, CANCER METAST REV, V26, P489, DOI 10.1007/s10555-007-9094-7
   Huarte E, 2008, CANCER RES, V68, P7684, DOI 10.1158/0008-5472.CAN-08-1167
   Jia J, 2007, MED HYPOTHESES, V68, P98, DOI 10.1016/j.mehy.2006.06.018
   Kryczek I, 2007, CANCER RES, V67, P8900, DOI 10.1158/0008-5472.CAN-07-1866
   Lewis CE, 2007, CANCER RES, V67, P8429, DOI 10.1158/0008-5472.CAN-07-1684
   Mclean K, 2008, TRANSL RES, V151, P59, DOI 10.1016/j.trsl.2007.11.002
   Moldovan L, 2005, EXP SUPPL, V94, P127
   Murdoch C, 2007, J IMMUNOL, V178, P7405, DOI 10.4049/jimmunol.178.11.7405
   Nückel H, 2005, EUR J PHARMACOL, V514, P217, DOI 10.1016/j.ejphar.2005.03.024
   Porta C, 2007, ADV EXP MED BIOL, V604, P67, DOI 10.1007/978-0-387-69116-9_5
   Pujol BF, 2001, EUR J CELL BIOL, V80, P99, DOI 10.1078/0171-9335-00136
   Rajantie I, 2004, BLOOD, V104, P2084, DOI 10.1182/blood-2004-01-0336
   Ribatti D, 2001, BRIT J HAEMATOL, V115, P514, DOI 10.1046/j.1365-2141.2001.03202.x
   Seandel M, 2008, CANCER CELL, V13, P181, DOI 10.1016/j.ccr.2008.02.016
   Shojaei F, 2007, NAT BIOTECHNOL, V25, P911, DOI 10.1038/nbt1323
   Takanami I, 2000, CANCER, V88, P2686, DOI 10.1002/1097-0142(20000615)88:12<2686::AID-CNCR6>3.3.CO;2-Y
   Tan TT, 2007, CURR OPIN IMMUNOL, V19, P209, DOI 10.1016/j.coi.2007.01.001
   Venneri MA, 2007, BLOOD, V109, P5276, DOI 10.1182/blood-2006-10-053504
   Yang L, 2004, CANCER CELL, V6, P409, DOI 10.1016/j.ccr.2004.08.031
   Zent Clive S, 2004, Clin Adv Hematol Oncol, V2, P107
   Zent CS, 2004, LEUKEMIA RES, V28, P495, DOI 10.1016/j.leukres.2003.09.011
NR 34
TC 52
Z9 63
U1 0
U2 5
PU BMC
PI LONDON
PA CAMPUS, 4 CRINAN ST, LONDON N1 9XW, ENGLAND
SN 1479-5876
J9 J TRANSL MED
JI J. Transl. Med.
PD JUN 19
PY 2009
VL 7
AR 49
DI 10.1186/1479-5876-7-49
PG 14
WC Medicine, Research & Experimental
WE Science Citation Index Expanded (SCI-EXPANDED)
SC Research & Experimental Medicine
GA 473KC
UT WOS:000268203900001
PM 19545375
OA gold, Green Published
DA 2024-11-10
ER

PT J
AU Bondong, S
   Kiefel, H
   Hielscher, T
   Zeimet, AG
   Zeillinger, R
   Pils, D
   Schuster, E
   Castillo-Tong, DC
   Cadron, I
   Vergote, I
   Braicu, I
   Sehouli, J
   Mahner, S
   Fogel, M
   Altevogt, P
AF Bondong, S.
   Kiefel, H.
   Hielscher, T.
   Zeimet, A. G.
   Zeillinger, R.
   Pils, D.
   Schuster, E.
   Castillo-Tong, D. C.
   Cadron, I.
   Vergote, I.
   Braicu, I.
   Sehouli, J.
   Mahner, S.
   Fogel, M.
   Altevogt, P.
TI Prognostic significance of L1CAM in ovarian cancer and its role in
   constitutive NF-κB activation
SO ANNALS OF ONCOLOGY
LA English
DT Article
DE CD171; cell adhesion; chemoresistance; IL-1 beta; serous ovarian cancer;
   soluble L1CAM
ID CELL-ADHESION MOLECULE; NEURAL RECOGNITION MOLECULES; IMMUNOGLOBULIN
   SUPERFAMILY; GENE-EXPRESSION; SOLUBLE FORM; HUMAN TUMORS; L1 CD171;
   ECTODOMAIN; MIGRATION; BINDING
AB Overexpression of L1-cell adhesion molecule (L1CAM) has been observed for various carcinomas and correlates with poor prognosis and late-stage disease. In vitro, L1CAM enhances proliferation, cell migration, adhesion and chemoresistance. We tested L1CAM and interleukin-1 beta (IL-1 beta) expression in tumor samples and ascitic fluid from ovarian carcinoma patients to examine its role as a prognostic marker.
   We investigated tumor samples and ascitic fluid from 232 serous ovarian carcinoma patients for L1CAM by enzyme-linked immunosorbent assay. L1CAM expression was correlated with pathoclinical parameters and patients' outcome. IL-1 beta levels were measured in tumor cell lysates. Ovarian cancer cell lines were analyzed for the contribution of L1CAM to IL-1 beta production and nuclear factor 'kappa-light-chain-enhancer' of activated B-cells (NF-kappa B) activation.
   We observed that L1CAM-expressing tumors show a highly invasive phenotype associated with restricted tumor resectability at primary debulking surgery and increased lymphogenic spread. Soluble L1CAM proved to be a marker for poor progression-free survival and chemoresistance. In ovarian carcinoma cell lines, the specific knock-down of L1CAM reduces IL-1 beta expression and NF-kappa B activity.
   L1CAM expression contributes to the invasive and metastatic phenotype of serous ovarian carcinoma. L1CAM expression and shedding in the tumor microenvironment could contribute to enhanced invasion and tumor progression through increased IL-1 beta production and NF-kappa B activation.
C1 [Bondong, S.; Kiefel, H.; Hielscher, T.; Altevogt, P.] German Canc Res Ctr, Dept Translat Immunol, D-69120 Heidelberg, Germany.
   [Zeimet, A. G.] Innsbruck Med Univ, Dept Obstet & Gynecol, Innsbruck, Austria.
   [Zeillinger, R.; Pils, D.; Schuster, E.; Castillo-Tong, D. C.] Med Univ Vienna, Dept Obstet & Gynecol, Vienna, Austria.
   [Cadron, I.; Vergote, I.] Katholieke Univ Leuven Hosp, Div Gynecol Oncol, Louvain, Belgium.
   [Braicu, I.; Sehouli, J.] Charite, Dept Gynecol, D-13353 Berlin, Germany.
   [Mahner, S.] Univ Med Ctr Hamburg Eppendorf, Dept Gynecol & Gynecol Oncol, Hamburg, Germany.
   [Fogel, M.] Kaplan Med Ctr, Dept Pathol, Rehovot, Israel.
C3 Helmholtz Association; German Cancer Research Center (DKFZ); Medical
   University of Innsbruck; Medical University of Vienna; Flanders
   Institute for Biotechnology (VIB); KU Leuven; University Hospital
   Leuven; Berlin Institute of Health; Free University of Berlin; Humboldt
   University of Berlin; Charite Universitatsmedizin Berlin; University of
   Hamburg; University Medical Center Hamburg-Eppendorf; Hebrew University
   of Jerusalem; Kaplan Medical Center
RP Altevogt, P (通讯作者)，German Canc Res Ctr, Dept Translat Immunol, D015,Neuenheimer Feld 280, D-69120 Heidelberg, Germany.
EM p.altevogt@dkfz.de
RI Zeillinger, Robert/AAI-6164-2020; Mahner, Sven/F-3560-2014
OI Braicu, Ioana/0000-0001-5357-6001; Pils, Dietmar/0000-0002-8355-0977;
   Cacsire Castillo-Tong, Dan/0000-0002-1029-2989; Zeillinger,
   Robert/0000-0001-6771-4591
FU Ovarian Cancer Diagnosis Initiative Sixth Framework Programme Project
   [LSHC-CT-2005-018698]
FX Ovarian Cancer Diagnosis Initiative Sixth Framework Programme Project
   (LSHC-CT-2005-018698).
CR Arlt MJE, 2006, CANCER RES, V66, P936, DOI 10.1158/0008-5472.CAN-05-1818
   Beer S, 1999, J CELL SCI, V112, P2667
   Brümmendorf T, 1998, CURR OPIN NEUROBIOL, V8, P87, DOI 10.1016/S0959-4388(98)80012-3
   Colombo N, 2006, CRIT REV ONCOL HEMAT, V60, P159, DOI 10.1016/j.critrevonc.2006.03.004
   Daponte A, 2008, EUR J GYNAECOL ONCOL, V29, P26
   Darb-Esfahani S, 2010, HISTOPATHOLOGY, V56, P727, DOI 10.1111/j.1365-2559.2010.03544.x
   Fogel M, 2003, LANCET, V362, P869, DOI 10.1016/S0140-6736(03)14342-5
   Friedli A, 2009, INT J BIOCHEM CELL B, V41, P1572, DOI 10.1016/j.biocel.2009.01.006
   Gast D, 2008, ONCOGENE, V27, P1281, DOI 10.1038/sj.onc.1210747
   Gavert N, 2005, J CELL BIOL, V168, P633, DOI 10.1083/jcb.200408051
   Gavert N, 2010, J CELL SCI, V123, P2134, DOI 10.1242/jcs.069542
   Grivennikov SI, 2010, CELL, V140, P883, DOI 10.1016/j.cell.2010.01.025
   Gutwein P, 2005, CLIN CANCER RES, V11, P2492, DOI 10.1158/1078-0432.CCR-04-1688
   Gutwein P, 2002, FASEB J, V16, P292, DOI 10.1096/fj.02-0430fje
   Huszar M, 2006, HUM PATHOL, V37, P1000, DOI 10.1016/j.humpath.2006.03.014
   Huszar M, 2010, J PATHOL, V220, P551, DOI 10.1002/path.2673
   Jemal A, 2004, CA-CANCER J CLIN, V54, P8, DOI 10.3322/canjclin.54.1.8
   Karin M, 2002, NAT REV CANCER, V2, P301, DOI 10.1038/nrc780
   Kiefel H, 2010, ONCOGENE, V29, P4766, DOI 10.1038/onc.2010.230
   Kiefel H, 2011, TRENDS MOL MED, V17, P178, DOI 10.1016/j.molmed.2010.11.005
   Li N, 2011, CANCER CELL, V19, P429, DOI 10.1016/j.ccr.2011.03.018
   Maness PF, 2007, NAT NEUROSCI, V10, P19, DOI 10.1038/nn1827
   Mantovani A, 2008, NATURE, V454, P436, DOI 10.1038/nature07205
   Maretzky T, 2005, MOL CELL BIOL, V25, P9040, DOI 10.1128/MCB.25.20.9040-9053.2005
   Mechtersheimer S, 2001, J CELL BIOL, V155, P661, DOI 10.1083/jcb.200101099
   Meier F, 2006, INT J CANCER, V119, P549, DOI 10.1002/ijc.21880
   MOOS M, 1988, NATURE, V334, P701, DOI 10.1038/334701a0
   Mürköster SS, 2007, ONCOGENE, V26, P2759, DOI 10.1038/sj.onc.1210076
   Oleszewski M, 1999, J BIOL CHEM, V274, P24602, DOI 10.1074/jbc.274.35.24602
   Raveh S, 2009, CANCER LETT, V282, P137, DOI 10.1016/j.canlet.2008.12.021
   Reidy M, 2006, J BIOMED MATER RES A, V77A, P542, DOI 10.1002/jbm.a.30590
   Rustin Gordon J S, 2003, J Clin Oncol, V21, p187s, DOI 10.1200/JCO.2003.01.223
   Schachner M, 1997, CURR OPIN CELL BIOL, V9, P627, DOI 10.1016/S0955-0674(97)80115-9
   Schäfer MKE, 2010, CELL MOL LIFE SCI, V67, P2425, DOI 10.1007/s00018-010-0339-1
   Schauer IG, 2011, NEOPLASIA, V13, P393, DOI 10.1593/neo.101720
   Shih IM, 2004, AM J PATHOL, V164, P1511, DOI 10.1016/S0002-9440(10)63708-X
   Shih IM, 2005, CLIN CANCER RES, V11, P7273, DOI 10.1158/1078-0432.CCR-05-0755
   Silletti S, 2004, J BIOL CHEM, V279, P28880, DOI 10.1074/jbc.M404075200
   Stoeck A, 2006, BIOCHEM J, V393, P609, DOI 10.1042/BJ20051013
   Stoeck A, 2007, GYNECOL ONCOL, V104, P461, DOI 10.1016/j.ygyno.2006.08.038
   Strekalova H, 2006, NEUROBIOL AGING, V27, P1, DOI 10.1016/j.neurobiolaging.2004.11.013
   Stuart GCE, 2003, GYNECOL ONCOL, V90, pS8, DOI 10.1016/S0090-8258(03)00472-4
   Thelen K, 2002, J NEUROSCI, V22, P4918, DOI 10.1523/JNEUROSCI.22-12-04918.2002
   Therasse P, 2000, J NATL CANCER I, V92, P205, DOI 10.1093/jnci/92.3.205
   Zander H, 2011, BMC CANCER, V11, DOI 10.1186/1471-2407-11-189
   Zeechini S, 2008, CANCER RES, V68, P1110, DOI 10.1158/0008-5472.CAN-07-2897
NR 46
TC 59
Z9 66
U1 0
U2 10
PU ELSEVIER
PI AMSTERDAM
PA RADARWEG 29, 1043 NX AMSTERDAM, NETHERLANDS
SN 0923-7534
EI 1569-8041
J9 ANN ONCOL
JI Ann. Oncol.
PD JUL
PY 2012
VL 23
IS 7
BP 1795
EP 1802
DI 10.1093/annonc/mdr568
PG 8
WC Oncology
WE Science Citation Index Expanded (SCI-EXPANDED)
SC Oncology
GA 970MS
UT WOS:000306135200022
PM 22228447
OA Bronze
DA 2024-11-10
ER

PT J
AU Li, HR
   Wu, J
   Xu, Q
   Pang, YY
   Gu, YZ
   Wang, MY
   Cheng, X
AF Li, Haoran
   Wu, Jiao
   Xu, Qing
   Pang, Yangyang
   Gu, Yanzi
   Wang, Mengyun
   Cheng, Xi
TI Functional genetic variants of <i>GEN1</i> predict overall survival of
   Chinese epithelial ovarian cancer patients
SO JOURNAL OF TRANSLATIONAL MEDICINE
LA English
DT Article
DE Genetic variant; Single nucleotide polymorphisms; Epithelial ovarian
   cancer; DNA double strand break repair; GEN1; Overall survival
ID SINGLE-NUCLEOTIDE POLYMORPHISMS; REPAIR GENES; ASSOCIATION; RESOLUTION;
   RISK; SNPS; TOOL
AB Background Inherited variations in DNA double-strand break (DSB) repair pathway are known to influence ovarian cancer occurrence, progression and treatment response. Despite its significance, survival-associated genetic variants within the DSB pathway remain underexplored. Methods In the present study, we performed a two-phase analysis of 19,290 single-nucleotide polymorphisms (SNPs) in 199 genes in the DSB repair pathway from a genome-wide association study (GWAS) dataset and explored their associations with overall survival (OS) in 1039 Han Chinese epithelial ovarian carcinoma (EOC) patients. After utilizing multivariate Cox regression analysis with bayesian false-discovery probability for multiple test correction, significant genetic variations were identified and subsequently underwent functional prediction and validation. Results We discovered a significant association between poor overall survival and the functional variant GEN1 rs56070363 C > T (CT + TT vs. TT, adjusted hazard ratio (HR) = 2.50, P < 0.001). And the impact of GEN1 rs56070363 C > T on survival was attributed to its reduced binding affinity to hsa-miR-1287-5p and the resultant upregulation of GEN1 mRNA expression. Overexpression of GEN1 aggregated EOC cell proliferation, invasion and migration presumably by influencing the expression of immune inhibitory factors, thereby elevating the proportion of polymorphonuclear myeloid-derived suppressor cells (PMN-MDSCs) and then constructing an immunosuppressive tumor microenvironment. Conclusions In conclusion, GEN1 rs56070363 variant could serve as a potential predictive biomarker and chemotherapeutic target for improving the survival of EOC patients.
C1 [Li, Haoran; Wu, Jiao; Xu, Qing; Cheng, Xi] Fudan Univ, Shanghai Canc Ctr, Dept Gynecol Oncol, Shanghai, Peoples R China.
   [Li, Haoran; Wu, Jiao; Xu, Qing; Wang, Mengyun; Cheng, Xi] Fudan Univ, Shanghai Med Coll, Dept Oncol, 270 Dongan Rd, Shanghai 200032, Peoples R China.
   [Wang, Mengyun] Fudan Univ, Shanghai Canc Ctr, Canc Inst, 270 Dongan Rd, Shanghai 200032, Peoples R China.
   [Cheng, Xi] Fudan Univ, Shanghai Canc Ctr, Dept Gynecol Oncol, Minhang Branch, Shanghai, Peoples R China.
   [Pang, Yangyang] Fudan Univ, Shanghai Xuhui Cent Hosp, Zhongshan Xuhui Hosp, Dept Urol, Shanghai, Peoples R China.
   [Gu, Yanzi] Fudan Univ, Shanghai Canc Ctr, Dept Biobank, Shanghai, Peoples R China.
C3 Fudan University; Fudan University; Fudan University; Fudan University;
   Fudan University; Fudan University
RP Cheng, X (通讯作者)，Fudan Univ, Shanghai Canc Ctr, Dept Gynecol Oncol, Shanghai, Peoples R China.; Wang, MY; Cheng, X (通讯作者)，Fudan Univ, Shanghai Med Coll, Dept Oncol, 270 Dongan Rd, Shanghai 200032, Peoples R China.; Wang, MY (通讯作者)，Fudan Univ, Shanghai Canc Ctr, Canc Inst, 270 Dongan Rd, Shanghai 200032, Peoples R China.; Cheng, X (通讯作者)，Fudan Univ, Shanghai Canc Ctr, Dept Gynecol Oncol, Minhang Branch, Shanghai, Peoples R China.
EM wangmengyun@fudan.edu.cn; cheng_xi1@hotmail.com
RI Wang, Mengyun/S-9978-2019
FU Innovative Research Group Project of the National Natural Science
   Foundation of China
FX We thank Fudan University Shanghai Cancer Center for providing
   experimental support. Special thanks to all patients who participated in
   the study.
CR Aulchenko YS, 2007, BIOINFORMATICS, V23, P1294, DOI 10.1093/bioinformatics/btm108
   Auranen A, 2005, INT J CANCER, V117, P611, DOI 10.1002/ijc.21047
   Becht E, 2016, GENOME BIOL, V17, DOI 10.1186/s13059-016-1070-5
   Bzymek M, 2010, NATURE, V464, P937, DOI 10.1038/nature08868
   Calura E, 2013, CLIN CANCER RES, V19, P4114, DOI 10.1158/1078-0432.CCR-13-0360
   Campagna R, 2023, ANTIOXIDANTS-BASEL, V12, DOI 10.3390/antiox12020376
   Chan YW, 2015, NUCLEIC ACIDS RES, V43, DOI 10.1093/nar/gkv1207
   Chan YW, 2014, NAT COMMUN, V5, DOI 10.1038/ncomms5844
   Charoentong P, 2017, CELL REP, V18, P248, DOI 10.1016/j.celrep.2016.12.019
   Dai HJ, 2021, CELL DISCOV, V7, DOI 10.1038/s41421-021-00342-6
   Darst BF, 2023, JAMA ONCOL, V9, P1514, DOI 10.1001/jamaoncol.2023.3482
   Fleming ND, 2012, CANCER-AM CANCER SOC, V118, P689, DOI 10.1002/cncr.26329
   Garner E, 2013, CELL REP, V5, P207, DOI 10.1016/j.celrep.2013.08.041
   Giese MA, 2019, BLOOD, V133, P2159, DOI 10.1182/blood-2018-11-844548
   Györffy B, 2012, ENDOCR-RELAT CANCER, V19, P197, DOI 10.1530/ERC-11-0329
   Hsieh WC, 2022, J BIOMED SCI, V29, DOI 10.1186/s12929-022-00879-y
   Huang RX, 2021, SIGNAL TRANSDUCT TAR, V6, DOI 10.1038/s41392-021-00648-7
   Iorio MV, 2007, CANCER RES, V67, P8699, DOI 10.1158/0008-5472.CAN-07-1936
   Kim JH, 2022, MOL CELLS, V45, P792, DOI 10.14348/molcells.2022.0048
   Konstantinopoulos PA, 2015, CANCER DISCOV, V5, P1137, DOI 10.1158/2159-8290.CD-15-0714
   Lambrechts S, 2015, BMC PHARMACOL TOXICO, V16, DOI 10.1186/s40360-015-0001-5
   Li HR, 2020, J CANCER, V11, P6850, DOI 10.7150/jca.48218
   Li HR, 2020, CARCINOGENESIS, V41, P1229, DOI 10.1093/carcin/bgaa075
   Li HR, 2019, CARCINOGENESIS, V40, P1209, DOI 10.1093/carcin/bgz092
   Li JN, 2017, ARCH GYNECOL OBSTET, V296, P551, DOI 10.1007/s00404-017-4443-4
   Li T., Nucleic Acids Res, DOI [10.1093/nar/gkaa407, DOI 10.1093/nar/gkaa407, DOI 10.1093/NAR/GKAA407]
   Lin AQ, 2022, BRIEF BIOINFORM, V23, DOI 10.1093/bib/bbac129
   McCormick A, 2017, CLIN CANCER RES, V23, P2050, DOI 10.1158/1078-0432.CCR-16-0564
   Michalska MM, 2016, EXP MOL PATHOL, V100, P243, DOI 10.1016/j.yexmp.2016.01.007
   Michalska MM, 2014, MED ONCOL, V31, DOI 10.1007/s12032-014-0300-5
   Plattner C, 2020, METHOD ENZYMOL, V636, P261, DOI 10.1016/bs.mie.2019.05.056
   Purcell S, 2007, AM J HUM GENET, V81, P559, DOI 10.1086/519795
   Que HY, 2022, BBA-REV CANCER, V1877, DOI 10.1016/j.bbcan.2022.188762
   Rass U, 2010, GENE DEV, V24, P1559, DOI 10.1101/gad.585310
   Richardson K, 2011, BMC GENOMICS, V12, DOI 10.1186/1471-2164-12-504
   Saunders MA, 2007, P NATL ACAD SCI USA, V104, P3300, DOI 10.1073/pnas.0611347104
   Shen WT, 2022, IMETA, V1, DOI 10.1002/imt2.36
   Siegel RL, 2023, CA-CANCER J CLIN, V73, P17, DOI 10.3322/caac.21763
   Smolarz B, 2019, PATHOL ONCOL RES, V25, P1607, DOI 10.1007/s12253-019-00604-5
   Tossetta G, 2023, INT J MOL SCI, V24, DOI 10.3390/ijms24097839
   Turnbull C, 2010, BREAST CANCER RES TR, V124, P283, DOI 10.1007/s10549-010-0949-1
   Wakefield J, 2007, AM J HUM GENET, V81, P208, DOI 10.1086/519024
   Wang CX, 2023, NATURE, V621, P830, DOI 10.1038/s41586-023-06511-9
   Wang CJ, 2012, CANCER GENET-NY, V205, P373, DOI 10.1016/j.cancergen.2012.04.010
   Wood LD, 2007, SCIENCE, V318, P1108, DOI 10.1126/science.1145720
   Wu YL, 2016, ONCOL LETT, V11, P3597, DOI 10.3892/ol.2016.4489
   Yoshihara K, 2013, NAT COMMUN, V4, DOI 10.1038/ncomms3612
   Yu ZB, 2007, NUCLEIC ACIDS RES, V35, P4535, DOI 10.1093/nar/gkm480
NR 48
TC 0
Z9 0
U1 3
U2 3
PU BMC
PI LONDON
PA CAMPUS, 4 CRINAN ST, LONDON N1 9XW, ENGLAND
EI 1479-5876
J9 J TRANSL MED
JI J. Transl. Med.
PD JUN 18
PY 2024
VL 22
IS 1
AR 577
DI 10.1186/s12967-024-05236-1
PG 19
WC Medicine, Research & Experimental
WE Science Citation Index Expanded (SCI-EXPANDED)
SC Research & Experimental Medicine
GA UU5A7
UT WOS:001250575500003
PM 38890669
OA Green Published, gold
DA 2024-11-10
ER

PT J
AU Wei, W
   Mok, SC
   Oliva, E
   Kim, SH
   Mohapatra, G
   Birrer, MJ
AF Wei, Wei
   Mok, Samuel C.
   Oliva, Esther
   Kim, Sung-hoon
   Mohapatra, Gayatry
   Birrer, Michael J.
TI FGF18 as a prognostic and therapeutic biomarker in ovarian cancer
SO JOURNAL OF CLINICAL INVESTIGATION
LA English
DT Article
ID NF-KAPPA-B; FALLOPIAN-TUBE; ADVANCED-STAGE; EXPRESSION; ADENOCARCINOMA;
   TRANSCRIPTION; FIBROBLASTS; PROGRESSION; ACTIVATION; SENESCENCE
AB High-throughput genomic technologies have identified biomarkers and potential therapeutic targets for ovarian cancer. Comprehensive functional validation studies of the biological and clinical implications of these biomarkers are needed to advance them toward clinical use. Amplification of chromosomal region 5q31-5q35.3 has been used to predict poor prognosis in patients with advanced stage, high-grade serous ovarian cancer. In this study, we further dissected this large amplicon and identified the overexpression of FGF18 as an independent predictive marker for poor clinical outcome in this patient population. Using cell culture and xenograft models, we show that FGF18 signaling promoted tumor progression by modulating the ovarian tumor aggressiveness and microenvironrnent. FGF18 controlled migration, invasion, and tumorigenicity of ovarian cancer cells through NF-kappa B activation, which increased the production of oncogenic cytokines and chemokines. This resulted in a tumor microenvironment characterized by enhanced angiogenesis and augmented tumor-associated macrophage infiltration and M2 polarization. Tumors from ovarian cancer patients had increased FGF18 expression levels with microvessel density and M2 macrophage infiltration, confirming our in vitro results. These findings demonstrate that FGF18 is important for a subset of ovarian cancers and may serve as a therapeutic target.
C1 [Wei, Wei; Kim, Sung-hoon; Mohapatra, Gayatry; Birrer, Michael J.] Harvard Univ, Massachusetts Gen Hosp, Sch Med, Gillette Ctr Gynecol Oncol,Ctr Canc Res, Boston, MA USA.
   [Mok, Samuel C.] Univ Texas MD Anderson Canc Ctr, Dept Gynecol Oncol & Reprod Med, Houston, TX 77030 USA.
   [Oliva, Esther] Massachusetts Gen Hosp, Dept Pathol, Boston, MA 02114 USA.
   [Kim, Sung-hoon] Yonsei Univ, Coll Med, Seoul, South Korea.
C3 Harvard University; Harvard Medical School; Massachusetts General
   Hospital; University of Texas System; UTMD Anderson Cancer Center;
   Harvard University; Massachusetts General Hospital; Yonsei University;
   Yonsei University Health System
RP Birrer, MJ (通讯作者)，Massachusetts Gen Hosp, Gillette Ctr Gynecol Oncol, Ctr Canc Res, YAW 9-072, Boston, MA 02114 USA.
EM mbirrer@partners.org
RI Wei, Wei/E-3919-2015; KIM, SEONG/E-4164-2012
OI WEI, WEI/0000-0002-2315-3558; Mok, Samuel/0000-0001-7013-1805; kim,
   sunghoon/0000-0002-1570-3230; Kim, Sunghoon/0000-0002-1645-7473
FU NIH [RC4CA156551, 1R01CA142832, R01CA169200, 1U01CA152990, R01CA133057];
   MD Anderson Ovarian Cancer SPORE grant [P50 CA083639]; Julie Fund
FX The financial support of research grants to M.J. Birrer and S.C. Mok is
   gratefully acknowledged: NIH grant RC4CA156551 (to M.J. Birrer), NIH
   grant 1R01CA142832 (to M.J. Birrer), NIH grant R01CA169200 (to M.J.
   Birrer), NIH grant 1U01CA152990 (to M.J. Birrer), The Julie Fund (to
   M.J. Birrer), NIH grant R01CA133057 (to S.C. Mok), and the MD Anderson
   Ovarian Cancer SPORE grant P50 CA083639 (to S.C. Mok).
CR Acevedo VD, 2007, CANCER CELL, V12, P559, DOI 10.1016/j.ccr.2007.11.004
   Antoine M, 2006, BIOCHEM BIOPH RES CO, V346, P224, DOI 10.1016/j.bbrc.2006.05.105
   Bast RC, 2009, NAT REV CANCER, V9, P415, DOI 10.1038/nrc2644
   Bell D, 2011, NATURE, V474, P609, DOI 10.1038/nature10166
   Bièche I, 2007, ENDOCR-RELAT CANCER, V14, P1039, DOI 10.1677/erc.1.01301
   Birrer MJ, 2007, J CLIN ONCOL, V25, P2281, DOI 10.1200/JCO.2006.09.0795
   Burger RA, 2011, GYNECOL ONCOL, V121, P230, DOI 10.1016/j.ygyno.2010.11.035
   Busser B, 2011, BBA-REV CANCER, V1816, P119, DOI 10.1016/j.bbcan.2011.05.003
   Coppé JP, 2010, ANNU REV PATHOL-MECH, V5, P99, DOI 10.1146/annurev-pathol-121808-102144
   Crum CP, 2007, CURR OPIN OBSTET GYN, V19, P3, DOI 10.1097/GCO.0b013e328011a21f
   Engler DA, 2012, PLOS ONE, V7, DOI 10.1371/journal.pone.0030996
   Eswarakumar VP, 2005, CYTOKINE GROWTH F R, V16, P139, DOI 10.1016/j.cytogfr.2005.01.001
   Fleming JM, 2012, BREAST CANCER RES, V14, DOI 10.1186/bcr3215
   Franco-Montoya ML, 2011, PHYSIOL GENOMICS, V43, P1226, DOI 10.1152/physiolgenomics.00034.2011
   Goldberg JE, 2010, CURR DRUG TARGETS, V11, P1133
   Greulich H, 2011, TRENDS MOL MED, V17, P283, DOI 10.1016/j.molmed.2011.01.012
   Haque T, 2007, HISTOL HISTOPATHOL, V22, P97, DOI 10.14670/HH-22.97
   Harding TC, 2013, SCI TRANSL MED, V5, DOI 10.1126/scitranslmed.3005414
   Hayden MS, 2004, GENE DEV, V18, P2195, DOI 10.1101/gad.1228704
   Liu ZH, 2007, DEV BIOL, V302, P80, DOI 10.1016/j.ydbio.2006.08.071
   Mantovani F, 1998, NUCLEIC ACIDS RES, V26, P1433, DOI 10.1093/nar/26.6.1433
   Mok SC, 2009, CANCER CELL, V16, P521, DOI 10.1016/j.ccr.2009.10.018
   Murdoch C, 2008, NAT REV CANCER, V8, P618, DOI 10.1038/nrc2444
   Noro B, 2003, BIOCHEMISTRY-US, V42, P4569, DOI 10.1021/bi026605k
   Perrella MA, 1999, J BIOL CHEM, V274, P9045, DOI 10.1074/jbc.274.13.9045
   Qian BZ, 2010, CELL, V141, P39, DOI 10.1016/j.cell.2010.03.014
   Qian BZ, 2009, PLOS ONE, V4, DOI 10.1371/journal.pone.0006562
   Reinhold MI, 2004, J BIOL CHEM, V279, P38209, DOI 10.1074/jbc.M404855200
   Richmond A, 2002, NAT REV IMMUNOL, V2, P664, DOI 10.1038/nri887
   Robinson-Smith TM, 2007, CANCER RES, V67, P5708, DOI 10.1158/0008-5472.CAN-06-4375
   Schauer IG, 2011, NEOPLASIA, V13, P393, DOI 10.1593/neo.101720
   Siegel R, 2012, CA-CANCER J CLIN, V62, P10, DOI 10.3322/caac.20138
   Spentzos D, 2004, J CLIN ONCOL, V22, P4700, DOI 10.1200/JCO.2004.04.070
   Stany MP, 2011, PLOS ONE, V6, DOI 10.1371/journal.pone.0021121
   Thompson MS, 2009, MINERVA MED, V100, P357
   Tone AA, 2008, CLIN CANCER RES, V14, P4067, DOI 10.1158/1078-0432.CCR-07-4959
   Tsujimoto H, 2010, GASTRIC CANCER, V13, P212, DOI 10.1007/s10120-010-0568-x
   Turner N, 2010, NAT REV CANCER, V10, P116, DOI 10.1038/nrc2780
   WEIDNER N, 1995, BREAST CANCER RES TR, V36, P169, DOI 10.1007/BF00666038
   White KL, 2011, CANCER CAUSE CONTROL, V22, P785, DOI 10.1007/s10552-011-9745-4
   Wu JJ, 2011, CANCER RES, V71, P349, DOI 10.1158/0008-5472.CAN-10-2550
   Wu R, 2007, CANCER CELL, V11, P321, DOI 10.1016/j.ccr.2007.02.016
   Yang G, 2006, P NATL ACAD SCI USA, V103, P16472, DOI 10.1073/pnas.0605752103
   Zaid TM, 2013, CLIN CANCER RES, V19, P809, DOI 10.1158/1078-0432.CCR-12-2736
   Zhang XQ, 2006, J BIOL CHEM, V281, P15694, DOI 10.1074/jbc.M601252200
NR 45
TC 77
Z9 87
U1 0
U2 12
PU AMER SOC CLINICAL INVESTIGATION INC
PI ANN ARBOR
PA 2015 MANCHESTER RD, ANN ARBOR, MI 48104 USA
SN 0021-9738
EI 1558-8238
J9 J CLIN INVEST
JI J. Clin. Invest.
PD OCT
PY 2013
VL 123
IS 10
BP 4435
EP 4448
DI 10.1172/JCI70625
PG 14
WC Medicine, Research & Experimental
WE Science Citation Index Expanded (SCI-EXPANDED)
SC Research & Experimental Medicine
GA 231UE
UT WOS:000325443100037
PM 24018557
OA Green Published, Bronze
DA 2024-11-10
ER

PT J
AU Pardella, E
   Pranzini, E
   Nesi, I
   Parri, M
   Spatafora, P
   Torre, E
   Muccilli, A
   Castiglione, F
   Fambrini, M
   Sorbi, F
   Cirri, P
   Caselli, A
   Puhr, M
   Klocker, H
   Serni, S
   Raugei, G
   Magherini, F
   Taddei, ML
AF Pardella, Elisa
   Pranzini, Erica
   Nesi, Ilaria
   Parri, Matteo
   Spatafora, Pietro
   Torre, Eugenio
   Muccilli, Angela
   Castiglione, Francesca
   Fambrini, Massimiliano
   Sorbi, Flavia
   Cirri, Paolo
   Caselli, Anna
   Puhr, Martin
   Klocker, Helmut
   Serni, Sergio
   Raugei, Giovanni
   Magherini, Francesca
   Taddei, Maria Letizia
TI Therapy-Induced Stromal Senescence Promoting Aggressiveness of Prostate
   and Ovarian Cancer
SO CELLS
LA English
DT Article
DE prostate cancer; ovarian cancer; therapy induced senescence; tumor
   microenvironment; docetaxel; cisplatin
ID CELLULAR SENESCENCE; TUMOR MICROENVIRONMENT; MOLECULAR-MECHANISMS;
   DOCETAXEL RESISTANCE; FIBROBLASTS; CELLS; PROLIFERATION; CHEMOTHERAPY;
   EXPRESSION; CLEARANCE
AB Cancer progression is supported by the cross-talk between tumor cells and the surrounding stroma. In this context, senescent cells in the tumor microenvironment contribute to the development of a pro-inflammatory milieu and the acquisition of aggressive traits by cancer cells. Anticancer treatments induce cellular senescence (therapy-induced senescence, TIS) in both tumor and non-cancerous cells, contributing to many detrimental side effects of therapies. Thus, we focused on the effects of chemotherapy on the stromal compartment of prostate and ovarian cancer. We demonstrated that anticancer chemotherapeutics, regardless of their specific mechanism of action, promote a senescent phenotype in stromal fibroblasts, resulting in metabolic alterations and secretion of paracrine factors, sustaining the invasive and clonogenic potential of both prostate and ovarian cancer cells. The clearance of senescent stromal cells, through senolytic drug treatment, reverts the malignant phenotype of tumor cells. The clinical relevance of TIS was validated in ovarian and prostate cancer patients, highlighting increased accumulation of lipofuscin aggregates, a marker of the senescent phenotype, in the stromal compartment of tissues from chemotherapy-treated patients. These data provide new insights into the potential efficacy of combining traditional anticancer strategies with innovative senotherapy to potentiate anticancer treatments and overcome the adverse effects of chemotherapy.
C1 [Pardella, Elisa; Pranzini, Erica; Nesi, Ilaria; Parri, Matteo; Torre, Eugenio; Fambrini, Massimiliano; Sorbi, Flavia; Cirri, Paolo; Caselli, Anna; Raugei, Giovanni; Magherini, Francesca] Dept Expt & Clin Biomed Sci Mario Serio, Viale Morgagni 50, I-50134 Florence, Italy.
   [Spatafora, Pietro; Serni, Sergio] Univ Florence, Dept Minimally Invas & Robot Urol Surg & Kidney Tr, I-50134 Florence, Italy.
   [Muccilli, Angela] Univ Florence, Dept Hlth Sci, Sect Pathol, I-50134 Florence, Italy.
   [Castiglione, Francesca] Careggi Teaching Hosp, Histopathol & Mol Diagnost, I-50134 Florence, Italy.
   [Puhr, Martin; Klocker, Helmut] Med Univ Innsbruck, Dept Urol, Div Expt Urol, A-6020 Innsbruck, Austria.
   [Taddei, Maria Letizia] Univ Florence, Dept Expt & Clin Med, Viale Morgagni 50, I-50134 Florence, Italy.
C3 University of Florence; University of Florence; University of Florence;
   Azienda Ospedaliero Universitaria Careggi; Medical University of
   Innsbruck; University of Florence
RP Taddei, ML (通讯作者)，Univ Florence, Dept Expt & Clin Med, Viale Morgagni 50, I-50134 Florence, Italy.
EM marialetizia.taddei@unifi.it
RI Caselli, Anna/B-9734-2015
OI Klocker, Helmut/0000-0001-7732-9443; Pranzini,
   Erica/0000-0002-1668-2777; Pardella, Elisa/0000-0001-5655-6428; Taddei,
   Marai Letizia/0000-0002-6867-0620; Spatafora, Pietro/0000-0003-0207-0160
CR Akaza H, 2018, J GLOB ONCOL, V4, DOI 10.1200/JGO.18.00009
   Alspach Elise, 2013, Critical Reviews in Oncogenesis, V18, P549
   Baar MP, 2017, CELL, V169, P132, DOI 10.1016/j.cell.2017.02.031
   Baghba R, 2020, CELL COMMUN SIGNAL, V18, DOI 10.1186/s12964-020-0530-4
   Baker DJ, 2011, NATURE, V479, P232, DOI 10.1038/nature10600
   Bao XT, 2021, CELL DEATH DIS, V12, DOI 10.1038/s41419-021-03505-1
   Barker HE, 2015, NAT REV CANCER, V15, P409, DOI 10.1038/nrc3958
   Bavik C, 2006, CANCER RES, V66, P794, DOI 10.1158/0008-5472.CAN-05-1716
   Begley L, 2005, AGING CELL, V4, P291, DOI 10.1111/j.1474-9726.2005.00173.x
   Bejarano L, 2021, CANCER DISCOV, V11, P933, DOI 10.1158/2159-8290.CD-20-1808
   Campisi J, 2007, NAT REV MOL CELL BIO, V8, P729, DOI 10.1038/nrm2233
   Chang JH, 2016, NAT MED, V22, P78, DOI 10.1038/nm.4010
   Chapman J, 2019, FEBS LETT, V593, P1566, DOI 10.1002/1873-3468.13498
   Chen F, 2018, NAT COMMUN, V9, DOI 10.1038/s41467-018-06860-4
   Chen XM, 2019, NAT REV DRUG DISCOV, V18, P99, DOI 10.1038/s41573-018-0004-1
   Chen Y, 2021, NAT REV CLIN ONCOL, V18, P792, DOI 10.1038/s41571-021-00546-5
   Collado M, 2005, CELL CYCLE, V4, P1722, DOI 10.4161/cc.4.12.2260
   Collado M, 2010, NAT REV CANCER, V10, P51, DOI 10.1038/nrc2772
   Dasari S, 2014, EUR J PHARMACOL, V740, P364, DOI 10.1016/j.ejphar.2014.07.025
   de Groot AE, 2017, MOL CANCER RES, V15, P361, DOI 10.1158/1541-7786.MCR-16-0436
   Demaria M, 2017, CANCER DISCOV, V7, P165, DOI 10.1158/2159-8290.CD-16-0241
   Faget DV, 2019, NAT REV CANCER, V19, P439, DOI 10.1038/s41568-019-0156-2
   Galletti E, 2007, CHEMMEDCHEM, V2, P920, DOI 10.1002/cmdc.200600308
   Ghosh S, 2019, BIOORG CHEM, V88, DOI 10.1016/j.bioorg.2019.102925
   Gorgoulis V, 2019, CELL, V179, P813, DOI 10.1016/j.cell.2019.10.005
   Guida JL, 2021, JNCI-J NATL CANCER I, V113, P112, DOI 10.1093/jnci/djaa060
   Hassona Y, 2014, BRIT J CANCER, V111, P1230, DOI 10.1038/bjc.2014.438
   He SH, 2017, CELL, V169, P1000, DOI 10.1016/j.cell.2017.05.015
   Hernandez-Segura A, 2018, TRENDS CELL BIOL, V28, P436, DOI 10.1016/j.tcb.2018.02.001
   Hirata E, 2017, CSH PERSPECT MED, V7, DOI 10.1101/cshperspect.a026781
   Jin MZ, 2020, SIGNAL TRANSDUCT TAR, V5, DOI 10.1038/s41392-020-00280-x
   Justice JN, 2019, EBIOMEDICINE, V40, P554, DOI 10.1016/j.ebiom.2018.12.052
   Kaefer A, 2014, CANCER CHEMOTH PHARM, V74, P593, DOI 10.1007/s00280-014-2530-9
   Kaur J, 2020, TRANSL RES, V226, P96, DOI 10.1016/j.trsl.2020.06.007
   Khongkow P, 2016, ONCOGENE, V35, P990, DOI 10.1038/onc.2015.152
   Klemm F, 2015, TRENDS CELL BIOL, V25, P198, DOI 10.1016/j.tcb.2014.11.006
   Krtolica A, 2001, P NATL ACAD SCI USA, V98, P12072, DOI 10.1073/pnas.211053698
   Lagoumtzi SM, 2021, FREE RADICAL BIO MED, V171, P169, DOI 10.1016/j.freeradbiomed.2021.05.003
   Lawrenson K, 2010, NEOPLASIA, V12, P317, DOI 10.1593/neo.91948
   Li H, 2022, GENES-BASEL, V13, DOI 10.3390/genes13091579
   Liao CX, 2020, CANCER MANAG RES, V12, P13553, DOI 10.2147/CMAR.S285083
   Liu D, 2007, CANCER RES, V67, P3117, DOI 10.1158/0008-5472.CAN-06-3452
   Liu HX, 2022, SEMIN CANCER BIOL, V86, P769, DOI 10.1016/j.semcancer.2021.11.004
   McMillin DW, 2013, NAT REV DRUG DISCOV, V12, P217, DOI 10.1038/nrd3870
   Mellone M, 2017, AGING-US, V9, P128, DOI 10.18632/aging.101127
   Milanovic M, 2018, NATURE, V553, P96, DOI 10.1038/nature25167
   Moiseeva O, 2009, MOL CELL BIOL, V29, P4495, DOI 10.1128/MCB.01868-08
   Mongiardi MP, 2021, CANCERS, V13, DOI 10.3390/cancers13030484
   Montero A, 2005, LANCET ONCOL, V6, P229, DOI 10.1016/S1470-2045(05)70094-2
   Nicolas AM, 2022, CANCER CELL, V40, P168, DOI 10.1016/j.ccell.2022.01.004
   Ou HL, 2021, MOL ONCOL, V15, P2634, DOI 10.1002/1878-0261.12807
   Paez-Ribes M, 2019, EMBO MOL MED, V11, DOI 10.15252/emmm.201810234
   Parrinello S, 2005, J CELL SCI, V118, P485, DOI 10.1242/jcs.01635
   Passos JF, 2007, PLOS BIOL, V5, P1138, DOI 10.1371/journal.pbio.0050110
   Peiris-Pagès M, 2015, ONCOTARGET, V6, P10728, DOI 10.18632/oncotarget.3828
   Petrova NV, 2016, AGING CELL, V15, P999, DOI 10.1111/acel.12518
   Pluquet O, 2019, CANCER LETT, V463, P50, DOI 10.1016/j.canlet.2019.08.004
   Probin V, 2007, FREE RADICAL BIO MED, V42, P1858, DOI 10.1016/j.freeradbiomed.2007.03.020
   Probin V, 2006, J PHARMACOL EXP THER, V319, P551, DOI 10.1124/jpet.106.107771
   Puhr M, 2012, AM J PATHOL, V181, P2188, DOI 10.1016/j.ajpath.2012.08.011
   Rimal R, 2022, ADV DRUG DELIVER REV, V189, DOI 10.1016/j.addr.2022.114504
   Roninson IB, 2003, CANCER RES, V63, P2705
   Ruhland MK, 2021, FRONT CELL DEV BIOL, V9, DOI 10.3389/fcell.2021.754069
   Saleh T, 2020, CANCERS, V12, DOI 10.3390/cancers12040822
   Sanoff HK, 2014, JNCI-J NATL CANCER I, V106, DOI 10.1093/jnci/dju057
   Sazonova EV, 2021, CELL DEATH DISCOV, V7, DOI 10.1038/s41420-021-00554-5
   Schosserer M, 2017, FRONT ONCOL, V7, DOI 10.3389/fonc.2017.00278
   Scuric Z, 2017, NPJ BREAST CANCER, V3, DOI 10.1038/s41523-017-0050-6
   Smitherman AB, 2020, CANCER-AM CANCER SOC, V126, P4975, DOI 10.1002/cncr.33112
   Taddei ML, 2014, MOL ONCOL, V8, P1729, DOI 10.1016/j.molonc.2014.07.009
   Tan ML, 2021, SCI REP-UK, V11, DOI 10.1038/s41598-020-79789-8
   Trivedi ND, 2021, CANCER MED-US, V10, P1944, DOI 10.1002/cam4.3672
   Truffi M, 2020, ADV EXP MED BIOL, V1234, P15, DOI 10.1007/978-3-030-37184-5_2
   Wang BS, 2020, TRENDS CANCER, V6, P838, DOI 10.1016/j.trecan.2020.05.004
   Wang LQ, 2022, NAT REV CANCER, V22, P340, DOI 10.1038/s41568-022-00450-9
   Wang MN, 2017, J CANCER, V8, P761, DOI 10.7150/jca.17648
   Wiley CD, 2016, CELL METAB, V23, P303, DOI 10.1016/j.cmet.2015.11.011
   Witzens-Harig M, 2013, BMC CANCER, V13, DOI 10.1186/1471-2407-13-308
   Xu QX, 2019, AGING CELL, V18, DOI 10.1111/acel.13027
   Yang G, 2006, P NATL ACAD SCI USA, V103, P16472, DOI 10.1073/pnas.0605752103
   Yang L, 2022, ONCOL REP, V47, DOI 10.3892/or.2022.8293
   Yasuda T, 2021, CELL REP, V34, DOI 10.1016/j.celrep.2021.108779
   Yosef R, 2017, EMBO J, V36, P2280, DOI 10.15252/embj.201695553
   Zhao W, 2004, CELL RES, V14, P60, DOI 10.1038/sj.cr.7290203
NR 84
TC 14
Z9 14
U1 0
U2 6
PU MDPI
PI BASEL
PA ST ALBAN-ANLAGE 66, CH-4052 BASEL, SWITZERLAND
EI 2073-4409
J9 CELLS-BASEL
JI Cells
PD DEC
PY 2022
VL 11
IS 24
AR 4026
DI 10.3390/cells11244026
PG 20
WC Cell Biology
WE Science Citation Index Expanded (SCI-EXPANDED)
SC Cell Biology
GA 7D3PD
UT WOS:000900405700001
PM 36552790
OA Green Published, gold
DA 2024-11-10
ER

PT J
AU Kulshrestha, A
   Katara, GK
   Ibrahim, S
   Pamarthy, S
   Jaiswal, MK
   Sachs, AG
   Beaman, KD
AF Kulshrestha, Arpita
   Katara, Gajendra K.
   Ibrahim, Safaa
   Pamarthy, Sahithi
   Jaiswal, Mukesh K.
   Sachs, Alice Gilman
   Beaman, Kenneth D.
TI Vacuolar ATPase 'a2' isoform exhibits distinct cell surface accumulation
   and modulates matrix metalloproteinase activity in ovarian cancer
SO ONCOTARGET
LA English
DT Article
DE Vacuolar ATPase; a2 isoform; ovarian cancer; invasion; cortactin; MMP
ID HUMAN PANCREATIC-CANCER; N-TERMINUS DOMAIN; H+-ATPASE; BREAST-CANCER; A3
   ISOFORM; V-ATPASE; INTERLEUKIN-1-BETA PRODUCTION; OSTEOCLAST
   DIFFERENTIATION; TOLERANCE FACTOR; PLASMA-MEMBRANE
AB Tumor associated vacuolar H+-ATPases (V-ATPases) are multi-subunit proton pumps that acidify tumor microenvironment, thereby promoting tumor invasion. Subunit 'a' of its V0 domain is the major pH sensing unit that additionally controls sub-cellular targeting of V-ATPase and exists in four different isoforms. Our study reports an elevated expression of the V-ATPase-V0a2 isoform in ovarian cancer(OVCA) tissues and cell lines(A2780, SKOV-3 and TOV-112D). Among all V0'a' isoforms, V0a2 exhibited abundant expression on OVCA cell surface while normal ovarian epithelia did not. Sub-cellular distribution of V-ATPase-V0a2 confirmed its localization on plasma-membrane, where it was also co-associated with cortactin, an F-actin stabilizing protein at leading edges of cancer cells. Additionally, V0a2 was also localized in early and late endosomal compartments that are sites for modulations of several signaling pathways in cancer. Targeted inhibition of V-ATPase-V0a2 suppressed matrix metalloproteinase activity(MMP-9 & MMP-2) in OVCA cells. In conclusion, V-ATPase-V0a2 isoform is abundantly expressed on ovarian tumor cell surface in association with invasion assembly related proteins and plays critical role in tumor invasion by modulating the activity of matrix-degrading proteases. This study highlights for the first time, the importance of V-ATPase-V0a2 isoform as a distinct biomarker and possible therapeutic target for treatment of ovarian carcinoma.
C1 [Kulshrestha, Arpita; Katara, Gajendra K.; Ibrahim, Safaa; Pamarthy, Sahithi; Jaiswal, Mukesh K.; Sachs, Alice Gilman; Beaman, Kenneth D.] Rosalind Franklin Univ Med & Sci, Dept Microbiol & Immunol, N Chicago, IL 60064 USA.
   [Ibrahim, Safaa] Cairo Univ, Fac Pharm, Dept Microbiol & Immunol, Cairo, Egypt.
C3 Rosalind Franklin University of Medicine & Science; Egyptian Knowledge
   Bank (EKB); Cairo University
RP Beaman, KD (通讯作者)，Rosalind Franklin Univ Med & Sci, Dept Microbiol & Immunol, N Chicago, IL 60064 USA.
EM kenneth.beaman@rosalindfranklin.edu
OI IBRAHIM, SAFAA A./0000-0002-7179-9863; Pamarthy,
   Sahithi/0000-0003-2692-4829
FU Clinical Immunology Laboratory, Rosalind Franklin University of Medicine
   and Science, North Chicago, IL, USA
FX We thank Dr. Patricia Loomis and Robert Dickinson for technical
   assistance and the Rosalind Franklin University of Medicine and Science
   Confocal microscopy and Flow cytometry core facility. This work was
   supported by grants from the Clinical Immunology Laboratory, Rosalind
   Franklin University of Medicine and Science, North Chicago, IL, USA.
CR Barar J, 2013, BIOIMPACTS, V3, P149, DOI 10.5681/bi.2013.036
   Bast RC, 2009, NAT REV CANCER, V9, P415, DOI 10.1038/nrc2644
   Beaman K, 1996, AM J REPROD IMMUNOL, V35, P338
   Boomer JS, 2000, HUM IMMUNOL, V61, P959, DOI 10.1016/S0198-8859(00)00163-4
   Chung CH, 2011, LAB INVEST, V91, P732, DOI 10.1038/labinvest.2011.8
   De Milito Angelo, 2005, Future Oncol, V1, P779, DOI 10.2217/14796694.1.6.779
   Derks R, 2004, HUM IMMUNOL, V65, P676, DOI 10.1016/j.humimm.2004.04.006
   Fais S, 2007, CANCER RES, V67, P10627, DOI 10.1158/0008-5472.CAN-07-1805
   Finbow ME, 1997, BIOCHEM J, V324, P697, DOI 10.1042/bj3240697
   Fogarty F.M., 2013, Oncogene
   Forgac M, 2007, NAT REV MOL CELL BIO, V8, P917, DOI 10.1038/nrm2272
   Graham RM, 2014, ONCOTARGET, V5, P1162, DOI 10.18632/oncotarget.1699
   Hendrix A, 2013, INT J CANCER, V133, P843, DOI 10.1002/ijc.28079
   Hinton A, 2009, J BIOL CHEM, V284, P16400, DOI 10.1074/jbc.M901201200
   Holliday LS, 2014, NEW J SCI, V2014
   Hurtado-Lorenzo A, 2006, NAT CELL BIOL, V8, P124, DOI 10.1038/ncb1348
   Iessi E., 2008, Cancer Therapy, V6, P55
   Irousselle A, 2014, CLIN SCI, V126, P529, DOI 10.1042/CS20130307
   Jaiswal MK, 2014, J LEUKOCYTE BIOL, V96, P337, DOI 10.1189/jlb.3A1113-593RR
   Katara GK, 2014, ONCOGENE, V33, P5649, DOI 10.1038/onc.2013.532
   Kobia F, 2014, MOL ONCOL, V8, P207, DOI 10.1016/j.molonc.2013.11.002
   Kwong C, 2011, J IMMUNOL, V186, P1781, DOI 10.4049/jimmunol.1002998
   Lu X, 2011, ATLAS GENETICS CYTOG
   Lu YD, 2005, CANCER RES, V65, P6843, DOI 10.1158/0008-5472.CAN-04-3822
   MacGrath SM, 2012, J CELL SCI, V125, P1621, DOI 10.1242/jcs.093781
   Marshansky V, 2008, CURR OPIN CELL BIOL, V20, P415, DOI 10.1016/j.ceb.2008.03.015
   Marshansky V, 2014, BBA-BIOENERGETICS, V1837, P857, DOI 10.1016/j.bbabio.2014.01.018
   MARTINEZZAGUILAN R, 1993, AM J PHYSIOL, V265, pC1015, DOI 10.1152/ajpcell.1993.265.4.C1015
   MartinezZaguilan R, 1996, CLIN EXP METASTAS, V14, P176, DOI 10.1007/BF00121214
   Morel N, 2003, J CELL SCI, V116, P4751, DOI 10.1242/jcs.00791
   MORITA T, 1992, MUTAT RES, V268, P297, DOI 10.1016/0027-5107(92)90235-T
   Nguyen L, 2013, WOMENS HEALTH, V9, P171, DOI [10.2217/whe.13.2, 10.2217/WHE.13.2]
   Nishi T, 2002, NAT REV MOL CELL BIO, V3, P94, DOI 10.1038/nrm729
   Nishisho T, 2011, MOL CANCER RES, V9, P845, DOI 10.1158/1541-7786.MCR-10-0449
   Ntrivalas E, 2007, HUM IMMUNOL, V68, P469, DOI 10.1016/j.humimm.2007.02.010
   Ntrivalas E, 2007, AM J REPROD IMMUNOL, V57, P201, DOI 10.1111/j.1600-0897.2006.00463.x
   Ohta T, 1996, BRIT J CANCER, V73, P1511, DOI 10.1038/bjc.1996.285
   Oka T, 2001, J BIOL CHEM, V276, P40050, DOI 10.1074/jbc.M106488200
   Ota K, 2013, PLOS ONE, V8, DOI 10.1371/journal.pone.0070470
   Pérez-Sayáns M, 2009, CANCER TREAT REV, V35, P707, DOI 10.1016/j.ctrv.2009.08.003
   Pérez-Sayáns M, 2009, INT J ONCOL, V34, P1513, DOI 10.3892/ijo_00000280
   Roth P, 2006, CANCER RES, V66, P3852, DOI 10.1158/0008-5472.CAN-05-3062
   Sennoune SR, 2004, AM J PHYSIOL-CELL PH, V286, pC1443, DOI 10.1152/ajpcell.00407.2003
   Sennoune SR, 2004, CELL BIOCHEM BIOPHYS, V40, P185, DOI 10.1385/CBB:40:2:185
   Stewart B., 2003, WORLD CANC REPORT
   Théry C, 2009, NAT REV IMMUNOL, V9, P581, DOI 10.1038/nri2567
   Toyomura T, 2000, J BIOL CHEM, V275, P8760, DOI 10.1074/jbc.275.12.8760
   Toyomura T, 2003, J BIOL CHEM, V278, P22023, DOI 10.1074/jbc.M302436200
   Weaver AM, 2006, CLIN EXP METASTAS, V23, P97, DOI 10.1007/s10585-006-9014-1
   Xiao YT, 2008, INT J BIOCHEM CELL B, V40, P2002, DOI 10.1016/j.biocel.2007.08.006
   Xu JY, 2012, CARCINOGENESIS, V33, P2432, DOI 10.1093/carcin/bgs277
   Yamaguchi H, 2007, BBA-MOL CELL RES, V1773, P642, DOI 10.1016/j.bbamcr.2006.07.001
NR 52
TC 54
Z9 64
U1 0
U2 8
PU IMPACT JOURNALS LLC
PI ORCHARD PARK
PA 6666 E QUAKER ST, STE 1, ORCHARD PARK, NY 14127 USA
EI 1949-2553
J9 ONCOTARGET
JI Oncotarget
PD FEB 28
PY 2015
VL 6
IS 6
BP 3797
EP 3810
DI 10.18632/oncotarget.2902
PG 14
WC Oncology; Cell Biology
WE Science Citation Index Expanded (SCI-EXPANDED)
SC Oncology; Cell Biology
GA CF6WB
UT WOS:000352696200029
PM 25686833
OA Green Published, gold, Green Submitted
DA 2024-11-10
ER

PT J
AU Szablowska-Gadomska, I
   Ducher, M
   Orzechowska, M
   Boguslawska-Duch, J
   Kowalska, M
   Polawska, H
   Malecki, M
AF Szablowska-Gadomska, Ilona
   Ducher, Magdalena
   Orzechowska, Magdalena
   Boguslawska-Duch, Joanna
   Kowalska, Magdalena
   Polawska, Helena
   Malecki, Maciej
TI PERITONEAL FLUID STIMULATES NEOPLASTIC TRANSFORMATION OF NORMAL HEK 293
   CELLS BY HIGH EXPRESSION OF PLURIPOTENT GENES
SO POLISH JOURNAL OF PATHOLOGY
LA English
DT Article
DE microenvironment; ascites; ovarian cancer; endometrial cancer;
   pluripotency
ID OVARIAN-CANCER CELLS; HYPOXIA-INDUCIBLE FACTORS; E-CADHERIN; STEM-CELLS;
   IN-VITRO; SPHEROID FORMATION; PROLIFERATION; MIGRATION; INVASION;
   REPRESSION
AB Gynecological cancers constitute a serious problem in the world. Their advanced stages are often characterized by the accumulation of ascites, which leads to spreading of cancer cells outside their primary focus. Despite progress in the treatment, prognoses are still not satisfactory. The main causes of these failures are chemoresistance, metastases and recurrences of the disease, which is influenced by, among others, the microenvironment of cancer cells. This study investigated the effect of the microenvironment, which create ascites derived from patients with ovarian and endornetrial cancer to non-gynecological HEK 293 cells. The effect of the gynecological cancer microenvironment on HEK 293 cells behaviour was analysed using RT-PCR, qRT-PCR, Western blotting and functional analysis (invasion assays, hanging drop) methods. Our results suggest that the key genes for the development of cancer can be regulated by epigenetic and hypoxiainducible factor in dependent manner. It was observed that in vitro microenvironment, which is created by cells originating from patients with gynecological cancer (ovarian cancer, endometrial cancer) is able to generate changes in HEK 293 cells by itself.
C1 [Szablowska-Gadomska, Ilona; Ducher, Magdalena; Orzechowska, Magdalena; Boguslawska-Duch, Joanna; Polawska, Helena; Malecki, Maciej] Med Univ Warsaw, Dept Appl Pharm, Banacha 1, PL-02097 Warsaw, Poland.
   [Kowalska, Magdalena] Mem Canc Ctr & Inst Oncol, Dept Gynecol Oncol, Warsaw, Poland.
C3 Medical University of Warsaw; Maria Sklodowska-Curie National Research
   Institute of Oncology
RP Ducher, M (通讯作者)，Med Univ Warsaw, Dept Appl Pharm, Banacha 1, PL-02097 Warsaw, Poland.
EM mducher@wum.edu.pl
RI Orzechowska, Magdalena/N-9661-2018
OI SZABLOWSKA-GADOMSKA, ILONA/0000-0002-8649-1503
FU National Centre for Research and Develoment [1/233624/4/NCBR/2014]
FX This work was partially supported by a grant from the National Centre
   for Research and Develoment (Strategmed 1/233624/4/NCBR/2014).
CR Adamaki M., 2013, Pediatric Ther, V3, P1, DOI DOI 10.4172/2161-0665.S1-002
   Ahmed N, 2005, BRIT J CANCER, V92, P1475, DOI 10.1038/sj.bjc.6602495
   Berx G, 2009, CSH PERSPECT BIOL, V1, DOI 10.1101/cshperspect.a003129
   Bird AP, 1999, CELL, V99, P451, DOI 10.1016/S0092-8674(00)81532-9
   Chambers I, 2009, DEVELOPMENT, V136, P2311, DOI 10.1242/dev.024398
   Darai E, 1997, HUM PATHOL, V28, P922, DOI 10.1016/S0046-8177(97)90007-1
   Dong LL, 2012, ACTA PHARMACOL SIN, V33, P817, DOI 10.1038/aps.2012.30
   Dovey OM, 2010, P NATL ACAD SCI USA, V107, P8242, DOI 10.1073/pnas.1000478107
   Ferlay J, 2013, EUR J CANCER, V49, P1374, DOI 10.1016/j.ejca.2012.12.027
   Flate E, 2014, INT J ONCOL, V45, P1401, DOI 10.3892/ijo.2014.2553
   Forristal CE, 2010, REPRODUCTION, V139, P85, DOI 10.1530/REP-09-0300
   GARDNER MJ, 1995, CANCER LETT, V91, P229, DOI 10.1016/0304-3835(95)03743-G
   Gawrychowski K, 2014, DIS MARKERS, V2014, DOI 10.1155/2014/683757
   Gerhauser C, 2013, TOP CURR CHEM, V329, P73, DOI 10.1007/128_2012_360
   Gronbaek K, 2007, APMIS, V115, P1039, DOI 10.1111/j.1600-0463.2007.apm_636.xml.x
   Haan C, 2007, J IMMUNOL METHODS, V318, P11, DOI 10.1016/j.jim.2006.07.027
   Hayashi A, 2010, INT J CANCER, V127, P1332, DOI 10.1002/ijc.25151
   Herceg Z, 2011, EPIGENETICS-US, V6, P804, DOI 10.4161/epi.6.7.16262
   Jin Ke Long, 2008, J Gynecol Oncol, V19, P185, DOI 10.3802/jgo.2008.19.3.185
   Jing SW, 2013, DIS ESOPHAGUS, V26, P75, DOI 10.1111/j.1442-2050.2011.01321.x
   Keith B, 2007, CELL, V129, P465, DOI 10.1016/j.cell.2007.04.019
   Kelly RDW, 2013, BIOCHEM SOC T, V41, P741, DOI 10.1042/BST20130010
   Kramer N, 2013, MUTAT RES-REV MUTAT, V752, P10, DOI 10.1016/j.mrrev.2012.08.001
   Lau MT, 2011, ONCOGENE, V30, P2753, DOI 10.1038/onc.2011.6
   Lin Ruei-Zhen, 2008, Biotechnology Journal, V3, P1172, DOI 10.1002/biot.200700228
   Matte I, 2014, BMC CANCER, V14, DOI 10.1186/1471-2407-14-288
   Murphy SK, 2012, FUTURE ONCOL, V8, P151, DOI [10.2217/fon.11.152, 10.2217/FON.11.152]
   Nieborowska-Skorska M, 2006, CANCER RES, V66, P4108, DOI 10.1158/0008-5472.CAN-05-1584
   Peinado H, 2004, MOL CELL BIOL, V24, P306, DOI 10.1128/MCB.24.1.306-319.2004
   Peng S, 2010, ONCOGENE, V29, P2153, DOI 10.1038/onc.2009.500
   Puiffe ML, 2007, NEOPLASIA, V9, P820, DOI 10.1593/neo.07472
   Sawada K, 2008, CANCER RES, V68, P2329, DOI 10.1158/0008-5472.CAN-07-5167
   Shi WJ, 2006, J BIOL CHEM, V281, P23319, DOI 10.1074/jbc.M601811200
   Sodek KL, 2009, INT J CANCER, V124, P2060, DOI 10.1002/ijc.24188
   Soncin S, 2009, J TRANSL MED, V7, DOI 10.1186/1479-5876-7-78
   Takahashi K, 2007, CELL, V131, P861, DOI 10.1016/j.cell.2007.11.019
   Yamaguchi H, 2005, CURR OPIN CELL BIOL, V17, P559, DOI 10.1016/j.ceb.2005.08.002
   Yoshihara K, 2009, CANCER SCI, V100, P1421, DOI 10.1111/j.1349-7006.2009.01204.x
   Zhang X, 2013, ONCOGENE, V32, P2249, DOI 10.1038/onc.2012.237
   Zhang ZB, 2013, INT J ONCOL, V43, P1194, DOI 10.3892/ijo.2013.2054
NR 40
TC 1
Z9 1
U1 0
U2 2
PU VESALIUS UNIV MEDICAL PUBL
PI CRACOW
PA WISLISKO 1, CRACOW, 00000, POLAND
SN 1233-9687
J9 POL J PATHOL
JI Pol. J. Pathol.
PY 2018
VL 69
IS 3
BP 299
EP 310
DI 10.5114/PJP.2018.79550
PG 12
WC Pathology
WE Science Citation Index Expanded (SCI-EXPANDED)
SC Pathology
GA HA9TL
UT WOS:000450649700012
PM 30509057
OA gold
DA 2024-11-10
ER

PT J
AU Wu, Y
   Xia, LF
   Zhao, P
   Deng, Y
   Guo, QH
   Zhu, J
   Chen, XJ
   Ju, XZ
   Wu, XH
AF Wu, Yong
   Xia, Lingfang
   Zhao, Ping
   Deng, Yu
   Guo, Qinhao
   Zhu, Jun
   Chen, Xiaojun
   Ju, Xingzhu
   Wu, Xiaohua
TI Immune profiling reveals prognostic genes in high-grade serous ovarian
   cancer
SO AGING-US
LA English
DT Article
DE high-grade serous ovarian cancer; tumor microenvironment score; TCGA;
   ICGC; overall survival
AB High-grade serous ovarian cancer (HGSOC) is a heterogeneous disease with diverse clinical outcomes, highlighting a need for prognostic biomarker identification. Here, we combined tumor microenvironment (TME) scores with HGSOC characteristics to identify immune-related prognostic genes through analysis of gene expression profiles and clinical patient data from The Cancer Genome Atlas and the International Cancer Genome Consortium public cohorts. We found that high TME scores (TMEscores) based on the fractions of immune cell types correlated with better overall survival. Furthermore, differential expression analysis revealed 329 differentially expressed genes between patients with high vs. low TMEscores. Gene Ontology and Kyoto Encyclopedia of Genes and Genomes analyses showed that these genes participated mainly in immune-related functions and, among them, 48 TME-related genes predicted overall survival in HGSOC. Seven of those genes were associated with prognosis in an independent HGSOC database. Finally, the two genes with the lowest p-values in the prognostic analysis (GBP1, ETV7) were verified through in vitro experiments. These findings reveal specific TME-related genes that could serve as effective prognostic biomarkers for HGSOC.
C1 [Wu, Yong; Xia, Lingfang; Guo, Qinhao; Zhu, Jun; Chen, Xiaojun; Ju, Xingzhu; Wu, Xiaohua] Fudan Univ, Dept Gynecol Oncol, Shanghai Canc Ctr, Shanghai, Peoples R China.
   [Wu, Yong; Xia, Lingfang; Guo, Qinhao; Zhu, Jun; Chen, Xiaojun; Ju, Xingzhu; Wu, Xiaohua] Fudan Univ, Shanghai Med Coll, Dept Oncol, Shanghai, Peoples R China.
   [Zhao, Ping] Shanghai Jiao Tong Univ, Ruijin Hosp, Dept Pathol, Sch Med, Shanghai, Peoples R China.
   [Deng, Yu] Zhejiang Univ, Affiliated Hosp 1, Dept Pathol, Sch Med, Hangzhou, Peoples R China.
C3 Fudan University; Fudan University; Shanghai Jiao Tong University;
   Zhejiang University
RP Wu, XH (通讯作者)，Fudan Univ, Dept Gynecol Oncol, Shanghai Canc Ctr, Shanghai, Peoples R China.; Wu, XH (通讯作者)，Fudan Univ, Shanghai Med Coll, Dept Oncol, Shanghai, Peoples R China.
EM docwuxh@hotmail.com
RI Deng, Yuhang/GWQ-7130-2022
OI Wu, Yong/0000-0003-3764-3846
FU National Natural Science Foundation of China [81902641, 81902640];
   Science and Technology Commission of Shanghai Municipality; Shanghai
   Anticancer Association EYAS PROJECT [SACA-CY19A07]
FX This work was supported in part by grants from the National Natural
   Science Foundation of China (No. 81902641 and 81902640), the Science and
   Technology Commission of Shanghai Municipality (No. KW1711) and the
   Shanghai Anticancer Association EYAS PROJECT (No. SACA-CY19A07).
CR Ali HR, 2016, PLOS MED, V13, DOI 10.1371/journal.pmed.1002194
   Aziz M.A.A.E., 2019, CANCERS, V11, P1608
   Bandettini WP, 2012, J CARDIOVASC MAGN R, V14, DOI 10.1186/1532-429X-14-83
   Carella C, 2006, BLOOD, V107, P1124, DOI 10.1182/blood-2005-03-1196
   Chen HQ, 2019, NAT COMMUN, V10, DOI 10.1038/s41467-019-13460-3
   Deng L, 2019, CANCER EPIDEM BIOMAR, V28, P1977, DOI 10.1158/1055-9965.EPI-19-0469
   Dong DX, 2016, ONCOTARGET, V7, P81463, DOI 10.18632/oncotarget.12976
   Feng J, 2017, J INNATE IMMUN, V9, P419, DOI 10.1159/000460294
   Franceschini A, 2013, NUCLEIC ACIDS RES, V41, pD808, DOI 10.1093/nar/gks1094
   Harwood FC, 2018, SCI ADV, V4, DOI 10.1126/sciadv.aar3938
   Henle AM, 2017, PLOS ONE, V12, DOI 10.1371/journal.pone.0187323
   Hu YX, 2019, J TRANSL MED, V17, DOI 10.1186/s12967-019-02140-x
   Huang RZ, 2019, AGING-US, V11, P10116, DOI 10.18632/aging.102424
   Hussain M, 2019, LIFE SCI, V227, P175, DOI 10.1016/j.lfs.2019.04.053
   Igarashi A, 2009, RESPIRATION, V78, P312, DOI 10.1159/000213243
   Ignacio RMC, 2018, IMMUNE NETW, V18, DOI 10.4110/in.2018.18.e29
   Jia D, 2018, AGING-US, V10, P592, DOI 10.18632/aging.101415
   Kadara H, 2017, ANN ONCOL, V28, P75, DOI 10.1093/annonc/mdw436
   Kanehisa M, 2000, NUCLEIC ACIDS RES, V28, P27, DOI 10.1093/nar/28.1.27
   Kazanietz MG, 2019, FRONT ENDOCRINOL, V10, DOI 10.3389/fendo.2019.00471
   Kim JY, 2017, KOREAN J INTERN MED, V32, P798, DOI 10.3904/kjim.2017.008
   Lheureux S, 2019, CA-CANCER J CLIN, V69, P280, DOI 10.3322/caac.21559
   Lin P, 2019, AGING-US, V11, P480, DOI 10.18632/aging.101754
   Liu WL, 2017, GENET TEST MOL BIOMA, V21, P547, DOI 10.1089/gtmb.2017.0104
   Luo CL, 2018, EXP CELL RES, V365, P1, DOI 10.1016/j.yexcr.2018.02.007
   Mustafa DAM, 2018, ACTA NEUROPATHOL, V135, P581, DOI 10.1007/s00401-018-1806-2
   Newman AM, 2015, NAT METHODS, V12, P453, DOI [10.1038/nmeth.3337, 10.1038/NMETH.3337]
   Pan XB, 2019, AGING-US, V11, P10154, DOI 10.18632/aging.102429
   Peng J, 2015, CANCER RES, V75, P5034, DOI 10.1158/0008-5472.CAN-14-3098
   Quintero M, 2017, BMC CANCER, V17, DOI 10.1186/s12885-017-3726-2
   Rasighaemi P, 2017, CRIT REV ONCOL HEMAT, V116, P106, DOI 10.1016/j.critrevonc.2017.05.011
   Ritchie ME, 2015, NUCLEIC ACIDS RES, V43, DOI 10.1093/nar/gkv007
   Sang Y, 2018, CANCER COMMUN, V38, DOI 10.1186/s40880-018-0328-6
   Tipton AR, 2016, BIOCHEM BIOPH RES CO, V478, P1617, DOI 10.1016/j.bbrc.2016.08.169
   Unterer B, 2018, BIOCHEM J, V475, P2955, DOI 10.1042/BCJ20180123
   Wang HY, 2013, J GASTROEN HEPATOL, V28, P43, DOI 10.1111/jgh.12091
   Xu WH, 2019, AGING-US, V11, P6999, DOI 10.18632/aging.102233
   Yu GC, 2012, OMICS, V16, P284, DOI 10.1089/omi.2011.0118
   Zeng D, 2018, BRIT J SURG, V105, P1338, DOI 10.1002/bjs.10871
   Zeng DQ, 2019, CANCER IMMUNOL RES, V7, P737, DOI 10.1158/2326-6066.CIR-18-0436
   Zhang H, 2016, CELL, V166, P755, DOI 10.1016/j.cell.2016.05.069
NR 41
TC 14
Z9 14
U1 0
U2 9
PU IMPACT JOURNALS LLC
PI ORCHARD PARK
PA 6666 E QUAKER ST, STE 1, ORCHARD PARK, NY 14127 USA
SN 1945-4589
J9 AGING-US
JI Aging-US
PD JUN 30
PY 2020
VL 12
IS 12
BP 11398
EP 11415
DI 10.18632/aging.103199
PG 18
WC Cell Biology; Geriatrics & Gerontology
WE Science Citation Index Expanded (SCI-EXPANDED)
SC Cell Biology; Geriatrics & Gerontology
GA MJ5UX
UT WOS:000548156200001
PM 32544083
OA Green Published, gold
DA 2024-11-10
ER

PT J
AU Hartl, CA
   Bertschi, A
   Puerto, RB
   Andresen, C
   Cheney, EM
   Mittendorf, EA
   Guerriero, JL
   Goldberg, MS
AF Hartl, Christina A.
   Bertschi, Adrian
   Puerto, Regina Bou
   Andresen, Carolin
   Cheney, Emily M.
   Mittendorf, Elizabeth A.
   Guerriero, Jennifer L.
   Goldberg, Michael S.
TI Combination therapy targeting both innate and adaptive immunity improves
   survival in a pre-clinical model of ovarian cancer
SO JOURNAL FOR IMMUNOTHERAPY OF CANCER
LA English
DT Article
DE Ovarian cancer; Cancer immunotherapy; Combination therapy; CD4(+) T
   cells; Innate immunity
ID CELL LUNG-CANCER; T-CELL; 1ST-LINE CHEMOTHERAPY; CARBOPLATIN; RESPONSES;
   BLOCKADE; ANTIBODY; SAFETY; TH17; INFLAMMATION
AB Background: Despite major advancements in immunotherapy among a number of solid tumors, response rates among ovarian cancer patients remain modest. Standard treatment for ovarian cancer is still surgery followed by taxane- and platinum-based chemotherapy. Thus, there is an urgent need to develop novel treatment options for clinical translation.
   Methods: Our approach was to analyze the effects of standard chemotherapy in the tumor microenvironment of mice harboring orthotopic, syngeneic ID8-Vegf-Defb29 ovarian tumors in order to mechanistically determine a complementary immunotherapy combination. Specifically, we interrogated the molecular and cellular consequences of chemotherapy by analyzing gene expression and flow cytometry data.
   Results: These data show that there is an immunosuppressive shift in the myeloid compartment, with increased expression of IL-10 and ARG1, but no activation of CD3(+) T cells shortly after chemotherapy treatment. We therefore selected immunotherapies that target both the innate and adaptive arms of the immune system. Survival studies revealed that standard chemotherapy was complemented most effectively by a combination of anti-IL-10, 2'3'-cGAMP, and anti-PD-L1. Immunotherapy dramatically decreased the immunosuppressive myeloid population while chemotherapy effectively activated dendritic cells. Together, combination treatment increased the number of activated T and dendritic cells as well as expression of cytotoxic factors. It was also determined that the immunotherapy had to be administered concurrently with the chemotherapy to reverse the acute immunosuppression caused by chemotherapy. Mechanistic studies revealed that antitumor immunity in this context was driven by CD4(+) T cells, which acquired a highly activated phenotype. Our data suggest that these CD4(+) T cells can kill cancer cells directly via granzyme B-mediated cytotoxicity. Finally, we showed that this combination therapy is also effective at delaying tumor growth substantially in an aggressive model of lung cancer, which is also treated clinically with taxane- and platinum-based chemotherapy.
   Conclusions: This work highlights the importance of CD4(+) T cells in tumor immunology. Furthermore, the data support the initiation of clinical trials in ovarian cancer that target both innate and adaptive immunity, with a focus on optimizing dosing schedules.
C1 [Hartl, Christina A.; Bertschi, Adrian; Puerto, Regina Bou; Andresen, Carolin; Goldberg, Michael S.] Dana Farber Canc Inst, Dept Canc Immunol & Virol, Boston, MA 02215 USA.
   [Hartl, Christina A.; Cheney, Emily M.; Mittendorf, Elizabeth A.; Guerriero, Jennifer L.] Dana Farber Canc Inst, Susan F Smith Ctr Womens Canc, Breast Tumor Immunol Lab, Boston, MA 02215 USA.
   [Mittendorf, Elizabeth A.] Brigham & Womens Hosp, Dept Surg, Div Breast Surg, Boston, MA 02115 USA.
   [Mittendorf, Elizabeth A.] Dana Farber Canc Inst, Breast Oncol Program, Boston, MA 02115 USA.
C3 Harvard University; Dana-Farber Cancer Institute; Harvard University;
   Dana-Farber Cancer Institute; Harvard University; Brigham & Women's
   Hospital; Harvard University; Dana-Farber Cancer Institute
RP Goldberg, MS (通讯作者)，Dana Farber Canc Inst, Dept Canc Immunol & Virol, Boston, MA 02215 USA.; Guerriero, JL (通讯作者)，Dana Farber Canc Inst, Susan F Smith Ctr Womens Canc, Breast Tumor Immunol Lab, Boston, MA 02215 USA.
EM jennifer_guerriero@dfci.harvard.edu; michael_goldberg1@dfci.harvard.edu
OI Andresen, Carolin/0000-0002-8960-7719; Bertschi,
   Adrian/0000-0002-1981-1618
FU Ovarian Cancer Research Fund Alliance (OCRFA); Otto Bayer Foundation
FX This work was funded by the Ovarian Cancer Research Fund Alliance
   (OCRFA) (M.S.G. is a Liz Tilberis Scholar) and supported by the Otto
   Bayer Foundation Fellowship Program (C.A.H.).
CR [Anonymous], 2018, Cancer facts figures
   [Anonymous], STAT OV CANC RES FUN
   Barber GN, 2015, NAT REV IMMUNOL, V15, P760, DOI 10.1038/nri3921
   Benson DM, 2010, BLOOD, V116, P2286, DOI 10.1182/blood-2010-02-271874
   Bracci L, 2014, CELL DEATH DIFFER, V21, P15, DOI 10.1038/cdd.2013.67
   Brahmer JR, 2012, NEW ENGL J MED, V366, P2455, DOI 10.1056/NEJMoa1200694
   Bronte V, 2005, NAT REV IMMUNOL, V5, P641, DOI 10.1038/nri1668
   Conejo-Garcia JR, 2004, NAT MED, V10, P950, DOI 10.1038/nm1097
   DeNardo DG, 2009, CANCER CELL, V16, P91, DOI 10.1016/j.ccr.2009.06.018
   Diefenbach CSM, 2008, CLIN CANCER RES, V14, P2740, DOI 10.1158/1078-0432.CCR-07-4619
   Ding LY, 2018, CELL REP, V25, P2972, DOI 10.1016/j.celrep.2018.11.054
   Downs-Canner S, 2017, NAT COMMUN, V8, DOI 10.1038/ncomms14649
   duBois A, 1997, ANN ONCOL, V8, P355, DOI 10.1023/A:1008267419453
   Duraiswamy J, 2013, CANCER RES, V73, P6900, DOI 10.1158/0008-5472.CAN-13-1550
   Duraiswamy J, 2013, CANCER RES, V73, P3591, DOI 10.1158/0008-5472.CAN-12-4100
   Eriksson E, 2016, J TRANSL MED, V14, DOI 10.1186/s12967-016-1037-z
   Funasaka T, 2014, GLYCOBIOLOGY, V24, P886, DOI 10.1093/glycob/cwu086
   Gangadhar TC, 2014, NAT REV CLIN ONCOL, V11, P91, DOI 10.1038/nrclinonc.2013.245
   Grabosch S, 2019, ONCOGENE, V38, P2380, DOI 10.1038/s41388-018-0581-9
   Haabeth OAW, 2014, FRONT IMMUNOL, V5, DOI 10.3389/fimmu.2014.00174
   Hamanishi J, 2015, J CLIN ONCOL, V33, P4015, DOI 10.1200/JCO.2015.62.3397
   Harding SM, 2017, NATURE, V548, P466, DOI 10.1038/nature23470
   Hodi FS, 2008, P NATL ACAD SCI USA, V105, P3005, DOI 10.1073/pnas.0712237105
   Javeed A, 2009, EUR J PHARM SCI, V38, P283, DOI 10.1016/j.ejps.2009.08.009
   Kandalaft LE, 2011, J CLIN ONCOL, V29, P925, DOI 10.1200/JCO.2009.27.2369
   Kreuzinger C, 2017, CLIN CANCER RES, V23, P7621, DOI 10.1158/1078-0432.CCR-17-1159
   Kryczek I, 2009, BLOOD, V114, P1141, DOI 10.1182/blood-2009-03-208249
   Landskron J, 2015, CANCER IMMUNOL IMMUN, V64, P337, DOI 10.1007/s00262-014-1636-6
   Langer CJ, 2016, LANCET ONCOL, V17, P1497, DOI 10.1016/S1470-2045(16)30498-3
   Li TJ, 2016, SCI REP-UK, V6, DOI 10.1038/srep19049
   Liu SQ, 2015, SCIENCE, V347, P1217, DOI 10.1126/science.aaa2630
   Long AH, 2015, NAT MED, V21, P581, DOI 10.1038/nm.3838
   Mony JT, 2015, CANCER IMMUNOL IMMUN, V64, P1095, DOI 10.1007/s00262-015-1712-6
   Muranski P, 2013, BLOOD, V121, P2402, DOI 10.1182/blood-2012-09-378653
   Muranski P, 2009, CURR OPIN IMMUNOL, V21, P200, DOI 10.1016/j.coi.2009.02.004
   Obermajer N, 2014, J IMMUNOL, V193, P4988, DOI 10.4049/jimmunol.1401776
   Ozga M, 2015, PALLIAT SUPPORT CARE, V13, P1771, DOI 10.1017/S1478951515000127
   Pfannenstiel LW, 2010, CELL IMMUNOL, V263, P79, DOI 10.1016/j.cellimm.2010.03.001
   Preston CC, 2011, IMMUNOTHERAPY-UK, V3, P539, DOI [10.2217/IMT.11.20, 10.2217/imt.11.20]
   Quezada SA, 2010, J EXP MED, V207, P637, DOI 10.1084/jem.20091918
   Rodríguez PC, 2008, IMMUNOL REV, V222, P180, DOI 10.1111/j.1600-065X.2008.00608.x
   Rozzi A, 2010, J CHEMOTHERAPY, V22, P419, DOI 10.1179/joc.2010.22.6.419
   Ruffell B, 2014, CANCER CELL, V26, P623, DOI 10.1016/j.ccell.2014.09.006
   Sague SL, 2004, J INTERF CYTOK RES, V24, P301, DOI 10.1089/107999004323065093
   Sato E, 2005, P NATL ACAD SCI USA, V102, P18538, DOI 10.1073/pnas.0509182102
   Schmid P, 2018, NEW ENGL J MED, V379, P2108, DOI 10.1056/NEJMoa1809615
   Sharma P, 2015, CELL, V161, P205, DOI 10.1016/j.cell.2015.03.030
   Siegel RL, 2021, CA-CANCER J CLIN, V71, P359, DOI [10.3322/caac.21669, 10.3322/caac.21387, 10.3322/caac.21772]
   Valmori D, 2010, P NATL ACAD SCI USA, V107, P19402, DOI 10.1073/pnas.1008247107
   Wu X, 2010, CANCER IMMUNOL IMMUN, V59, P279, DOI 10.1007/s00262-009-0749-9
   Zhang L, 2003, NEW ENGL J MED, V348, P203, DOI 10.1056/NEJMoa020177
   Zhang X, 2013, MOL CELL, V51, P226, DOI 10.1016/j.molcel.2013.05.022
NR 52
TC 25
Z9 27
U1 0
U2 18
PU BMJ PUBLISHING GROUP
PI LONDON
PA BRITISH MED ASSOC HOUSE, TAVISTOCK SQUARE, LONDON WC1H 9JR, ENGLAND
EI 2051-1426
J9 J IMMUNOTHER CANCER
JI J. Immunother. Cancer
PD JUL 30
PY 2019
VL 7
AR 199
DI 10.1186/s40425-019-0654-5
PG 17
WC Oncology; Immunology
WE Science Citation Index Expanded (SCI-EXPANDED)
SC Oncology; Immunology
GA IM4NL
UT WOS:000477971400001
PM 31362778
OA Green Published, gold
DA 2024-11-10
ER

PT J
AU Tsiatas, ML
   Gyftaki, R
   Liacos, C
   Politi, E
   Rodolakis, A
   Dimopoulos, MA
   Bamias, A
AF Tsiatas, Marinos L.
   Gyftaki, Reveka
   Liacos, Cristine
   Politi, Ekaterini
   Rodolakis, Alexandros
   Dimopoulos, Meletios-Athanasios
   Bamias, Aristotelis
TI Study of T Lymphocytes Infiltrating Peritoneal Metastases in Advanced
   Ovarian Cancer <i>Associations With Vascular Endothelial Growth Factor
   Levels and Prognosis in Patients Receiving Platinum</i>-<i>Based
   Chemotherapy</i>
SO INTERNATIONAL JOURNAL OF GYNECOLOGICAL CANCER
LA English
DT Article
DE Ovarian cancer; VEGF; Tregs; Lymphocytes
ID PLATINUM RESISTANCE; CELLS; SURVIVAL; PACLITAXEL; CHEMOTHERAPY;
   CARBOPLATIN; CISPLATIN; ASCITES; TUMORS; ALPHA
AB Introduction: The presence of CD3(+) tumor-infiltrating lymphocytes (TILs) has been found to correlate with improved Survival in epithelial ovarian cancer, but the association of TIL subpopulations with clinical outcome remains controversial. We performed a prospective analysis of TIL subpopulations from patients with epithelial ovarian cancer and their activation status and studied their association with prognosis.
   Methods: Flow cytometric analysis was performed on TIL subpopulations isolated from 45 fresh ovarian tumor specimens, obtained during Surgery, after mechanical dissociation and enzymatic degradation. Vascular endothelial growth factor and tumor necrosis factor alpha levels in ascites and serum were measured by enzyme-linked immunosorbent assay.
   Results: Significantly increased numbers of CD56(+) cells (natural killer and natural killer-like T cells; P = 0.045), activated CD4(+)HLA-DR+ cells (P = 0.046), and activated CD8(+)CD25(+) cells (P = 0.028) were found in serous and endometrioid carcinomas compared with mucinous and clear cell carcinomas. A high percentage of CD4(+)CD25(hi) hi cells (regulatory T cells) and activated CD4(+)HLA-DR+ cells significantly associated with improved median overall survival (not reached vs 35 months [P = 0.0241] and not reached vs 35 months [P = 0.0144], respectively) and median progression-free survival (30 months vs 14 months [P = 0.0819] and 30 months vs 13 months [P = 0.0479], respectively). Vascular endothelial growth factor ascites levels were inversely correlated with CD14(+) (p = -0.529, P = 0.001), whereas HLA-DR8(+)CD8 lymphocytes were inversely correlated with both ascites and serum vascular endothelial growth factor levels (p = -0.494, P = 0.006, and p = -0.586, P = 0.037, respectively).
   Conclusions: The presence of regulatory T cells and activated CD4(+) cells within the tumor microenvironment is associated with improved overall and progression-free survival in patients with ovarian cancer.
C1 [Tsiatas, Marinos L.; Gyftaki, Reveka; Liacos, Cristine; Politi, Ekaterini; Rodolakis, Alexandros; Dimopoulos, Meletios-Athanasios; Bamias, Aristotelis] Univ Athens, Athens 15235, Greece.
C3 National & Kapodistrian University of Athens
RP Bamias, A (通讯作者)，Univ Athens, 57A Taygetou St, Athens 15235, Greece.
EM abamias@med.uoa.gr
RI Liacos, Christine/AAB-9799-2020; Dimopoulos, Meletios/AAD-4130-2019;
   Bamias, Aristotelis/AAD-5332-2019
OI Dimopoulos, Meletios/0000-0001-8990-3254
FU European Social Fund; National Resources-(EPEAEK II) Pythagoras II;
   Athens University-Kapodistrias
FX This project was cofunded by the European Social Fund and National
   Resources-(EPEAEK II) Pythagoras II and Athens University-Kapodistrias.
CR Badoual C, 2006, CLIN CANCER RES, V12, P465, DOI 10.1158/1078-0432.CCR-05-1886
   Balkwill F, 2004, NATURE, V431, P405, DOI 10.1038/431405a
   Bamias A, 2007, GYNECOL ONCOL, V106, P75, DOI 10.1016/j.ygyno.2007.02.029
   Bamias A, 2008, GYNECOL ONCOL, V108, P421, DOI 10.1016/j.ygyno.2007.10.018
   Carreras J, 2006, BLOOD, V108, P2957, DOI 10.1182/blood-2006-04-018218
   Curiel TJ, 2004, NAT MED, V10, P942, DOI 10.1038/nm1093
   Hoffmann P, 2004, BLOOD, V104, P895, DOI 10.1182/blood-2004-01-0086
   Jemal A, 2007, CA-CANCER J CLIN, V57, P43, DOI 10.3322/canjclin.57.1.43
   Li B, 2006, CLIN CANCER RES, V12, P6808, DOI 10.1158/1078-0432.CCR-06-1558
   Markman M, 2000, Oncologist, V5, P26, DOI 10.1634/theoncologist.5-1-26
   Ozols RF, 2003, J CLIN ONCOL, V21, P3194, DOI 10.1200/JCO.2003.02.153
   Polverino G, 2005, GYNECOL ONCOL, V99, P343, DOI 10.1016/j.ygyno.2005.06.008
   Sacchi A, 2006, CLIN CANCER RES, V12, P175, DOI 10.1158/1078-0432.CCR-05-1147
   Sato E, 2005, P NATL ACAD SCI USA, V102, P18538, DOI 10.1073/pnas.0509182102
   Schumacher K, 2001, CANCER RES, V61, P3932
   Shah CA, 2008, GYNECOL ONCOL, V109, P215, DOI 10.1016/j.ygyno.2008.01.010
   Tsung K, 1997, J IMMUNOL, V158, P3359
   Woo EY, 2001, CANCER RES, V61, P4766
   Yu P, 2005, J EXP MED, V201, P779, DOI 10.1084/jem.20041684
   Zhang L, 2003, NEW ENGL J MED, V348, P203, DOI 10.1056/NEJMoa020177
NR 20
TC 33
Z9 37
U1 0
U2 3
PU LIPPINCOTT WILLIAMS & WILKINS
PI PHILADELPHIA
PA TWO COMMERCE SQ, 2001 MARKET ST, PHILADELPHIA, PA 19103 USA
SN 1048-891X
EI 1525-1438
J9 INT J GYNECOL CANCER
JI Int. J. Gynecol. Cancer
PD NOV
PY 2009
VL 19
IS 8
BP 1329
EP 1334
DI 10.1111/IGC.0b013e3181b7a40e
PG 6
WC Oncology; Obstetrics & Gynecology
WE Science Citation Index Expanded (SCI-EXPANDED)
SC Oncology; Obstetrics & Gynecology
GA 522YJ
UT WOS:000272035900007
PM 20009885
DA 2024-11-10
ER

PT J
AU Xiang, T
   Long, H
   He, L
   Han, X
   Lin, K
   Liang, Z
   Zhuo, W
   Xie, R
   Zhu, B
AF Xiang, T.
   Long, H.
   He, L.
   Han, X.
   Lin, K.
   Liang, Z.
   Zhuo, W.
   Xie, R.
   Zhu, B.
TI Interleukin-17 produced by tumor microenvironment promotes self-renewal
   of CD133<SUP>+</SUP> cancer stem-like cells in ovarian cancer
SO ONCOGENE
LA English
DT Article
DE cancer stem cells; IL-17; self-renewal; ovarian cancer
ID BREAST-CANCER; INITIATING CELLS; IL-17 PROMOTES; MESSENGER-RNA;
   LUNG-CANCER; EXPRESSION; GROWTH; POPULATION; BETA; DIFFERENTIATION
AB Inflammatory cytokines, components of cancer stem cells (CSCs) niche, could affect the characteristics of CSCs such as self-renewal and metastasis. Interleukin-17 (IL-17) is a new pro-inflammatory cytokine mainly produced by T-helper (Th17) cells and macrophages. The effects of IL-17 on the characteristics of CSCs remain to be explored. Here we first demonstrated a role of IL-17 in promoting the self-renewal of ovarian CD133(+) cancer stem-like cells (CSLCs). We detected IL-17-producing cells (CD4(+) cells and CD68(+) macrophages) in the niche of CD133(+) CSLCs. Meanwhile, there was IL-17 receptor expression on CD133(+)CSLCs derived from A2780 cell line and primary ovarian cancer tissues. By recombinant human IL-17 stimulation and IL-17 transfection, the growth and sphere formation capacities of ovarian CD133(+)CSLCs were significantly enhanced in a dose-dependent manner. Moreover, ovarian CD133(+)CSLCs transfected with IL-17 showed greater tumorigenesis capacity in nude mice. These data suggest that IL-17 promoted the self-renewal of ovarian CD133(+)CSLCs. Further investigation through gene profiling revealed that the stimulation function of IL-17 on self-renewal of ovarian CD133(+)CSLCs might be mediated by the nuclear factor (NF)-kappa B and p38 mitogen-activated protein kinases (MAPK) signaling pathway. NF-kappa B and p38 MAPK were activated by IL-17. More importantly, IL-17 promoted self-renewal was inhibited by specific inhibitors of NF-kappa B and p38 MAPK. Taken together, our data indicate that IL-17 contributed to ovarian cancer malignancy through promoting the self-renewal of CD133(+)CSLCs and that IL-17 and its signaling pathway might serve as therapeutic targets for the treatment of ovarian cancer.
C1 [Xiang, T.; Long, H.; He, L.; Han, X.; Lin, K.; Zhuo, W.; Xie, R.; Zhu, B.] Third Mil Med Univ, Xinqiao Hosp, Inst Canc, Chongqing 400037, Peoples R China.
   [Liang, Z.] Third Mil Med Univ, Southwest Hosp, Dept Obstet & Gynecol, Chongqing 400037, Peoples R China.
   [Xie, R.] Third Mil Med Univ, Xinqiao Hosp, Dept Obstet & Gynecol, Chongqing 400037, Peoples R China.
   [Zhu, B.] Third Mil Med Univ, Biomed Anal Ctr, Chongqing 400037, Peoples R China.
C3 Army Medical University; Army Medical University; Army Medical
   University; Army Medical University
RP Xie, R (通讯作者)，Third Mil Med Univ, Xinqiao Hosp, Dept Obstet & Gynecol, Chongqing 400037, Peoples R China.
EM xrkai@163.com; b.davis.zhu@gmail.com
RI xiang, tong/IUM-8739-2023
OI Xiang, Tong/0000-0002-5286-587X
FU National Nature Science Foundation of China [81070018, 81071772,
   81222031]; outstanding Youth Scientist Foundation of Chongqing [CSTC
   2008BA5035]; National Key Basic Research Program of China (973 program)
   [2010CB529404, 2012CB526603]
FX This work was supported by National Nature Science Foundation of China
   (grant nos. 81070018, 81071772 and 81222031), by the outstanding Youth
   Scientist Foundation of Chongqing (no. CSTC, 2008BA5035) and by National
   Key Basic Research Program of China (973 program, grant nos.
   2010CB529404 and 2012CB526603).
CR Antonysamy MA, 1999, J IMMUNOL, V162, P577
   Armstrong L, 2006, HUM MOL GENET, V15, P1894, DOI 10.1093/hmg/ddl112
   Azzi S, 2011, J NATL CANCER I, V103, P1884, DOI 10.1093/jnci/djr451
   Baba T, 2009, ONCOGENE, V28, P209, DOI 10.1038/onc.2008.374
   Bleau AM, 2009, CELL STEM CELL, V4, P226, DOI 10.1016/j.stem.2009.01.007
   Chang SH, 2006, J BIOL CHEM, V281, P35603, DOI 10.1074/jbc.C600256200
   Chen X, 2010, CANCER SCI, V101, P2384, DOI 10.1111/j.1349-7006.2010.01684.x
   Ciucci A, 2013, PLOS ONE, V8, DOI 10.1371/journal.pone.0060145
   Curley MD, 2009, STEM CELLS, V27, P2875, DOI 10.1002/stem.236
   Domcke S, 2013, NAT COMMUN, V4, DOI 10.1038/ncomms3126
   Du JW, 2012, MOL MED REP, V6, P1099, DOI 10.3892/mmr.2012.1036
   Filatova A, 2013, BBA-GEN SUBJECTS, V1830, P2496, DOI 10.1016/j.bbagen.2012.10.008
   Ginestier C, 2010, J CLIN INVEST, V120, P485, DOI 10.1172/JCI39397
   HAMILTON TC, 1983, P AM ASSOC CANC RES, V24, P313
   Hanahan D, 2011, CELL, V144, P646, DOI 10.1016/j.cell.2011.02.013
   Hu L, 2010, BRIT J CANCER, V102, P1276, DOI 10.1038/sj.bjc.6605626
   Iliopoulos D, 2009, CELL, V139, P693, DOI 10.1016/j.cell.2009.10.014
   Jovanovic DV, 1998, J IMMUNOL, V160, P3513
   Kang ZH, 2013, NAT NEUROSCI, V16, P1401, DOI 10.1038/nn.3505
   Kato T, 2001, BIOCHEM BIOPH RES CO, V282, P735, DOI 10.1006/bbrc.2001.4618
   Kusumbe AP, 2009, STEM CELLS, V27, P498, DOI 10.1634/stemcells.2008-0868
   Lai DM, 2012, CANCER IMMUNOL IMMUN, V61, P979, DOI 10.1007/s00262-011-1166-4
   Laine J, 2000, MOL CELL, V6, P395, DOI 10.1016/S1097-2765(00)00039-3
   Lan CY, 2013, CELL TISSUE RES, V352, P351, DOI 10.1007/s00441-013-1567-0
   Le Gouvello S, 2008, GUT, V57, P772, DOI 10.1136/gut.2007.123794
   Long HX, 2012, STEM CELLS, V30, P2309, DOI 10.1002/stem.1194
   Mantovani A, 2008, NATURE, V454, P436, DOI 10.1038/nature07205
   Miyahara Y, 2008, P NATL ACAD SCI USA, V105, P15505, DOI 10.1073/pnas.0710686105
   Murugaiyan G, 2009, J IMMUNOL, V183, P4169, DOI 10.4049/jimmunol.0901017
   Naka K, 2010, NATURE, V463, P676, DOI 10.1038/nature08734
   Numasaki M, 2004, IMMUNOL LETT, V93, P39, DOI 10.1016/j.imlet.2004.01.014
   Numasaki M, 2005, J IMMUNOL, V175, P6177, DOI 10.4049/jimmunol.175.9.6177
   O'Brien CA, 2010, CLIN CANCER RES, V16, P3113, DOI 10.1158/1078-0432.CCR-09-2824
   Pasquier J, 2013, BIOMED RES INT, V2013, DOI 10.1155/2013/630782
   ROUVIER E, 1993, J IMMUNOL, V150, P5445
   Sfanos KS, 2008, CLIN CANCER RES, V14, P3254, DOI 10.1158/1078-0432.CCR-07-5164
   Shalom-Barak T, 1998, J BIOL CHEM, V273, P27467, DOI 10.1074/jbc.273.42.27467
   Sheridan C, 2006, BREAST CANCER RES, V8, DOI 10.1186/bcr1610
   Shostak K, 2011, BREAST CANCER RES, V13, DOI 10.1186/bcr2886
   Silva IA, 2011, CANCER RES, V71, P3991, DOI 10.1158/0008-5472.CAN-10-3175
   Steiner GE, 2003, PROSTATE, V56, P171, DOI 10.1002/pros.10238
   Subramaniam SV, 1999, BIOCHEM BIOPH RES CO, V259, P172, DOI 10.1006/bbrc.1999.0746
   Subramaniam SV, 1999, BIOCHEM BIOPH RES CO, V262, P14, DOI 10.1006/bbrc.1999.1156
   Takahashi H, 2005, IMMUNOL LETT, V98, P189, DOI 10.1016/j.imlet.2004.11.012
   Todaro M, 2007, CELL STEM CELL, V1, P389, DOI 10.1016/j.stem.2007.08.001
   Villalva C, 2011, INT J CANCER, V128, P826, DOI 10.1002/ijc.25416
   Wang R, 2010, NATURE, V468, P829, DOI 10.1038/nature09624
   Yi LA, 2011, J NEUROIMMUNOL, V232, P75, DOI 10.1016/j.jneuroim.2010.10.011
   Zhang S, 2008, CANCER RES, V68, P4311, DOI 10.1158/0008-5472.CAN-08-0364
   Zhu XW, 2008, BREAST CANCER RES, V10, DOI 10.1186/bcr2195
NR 50
TC 139
Z9 151
U1 0
U2 29
PU NATURE PUBLISHING GROUP
PI LONDON
PA MACMILLAN BUILDING, 4 CRINAN ST, LONDON N1 9XW, ENGLAND
SN 0950-9232
EI 1476-5594
J9 ONCOGENE
JI Oncogene
PD JAN 8
PY 2015
VL 34
IS 2
BP 165
EP 176
DI 10.1038/onc.2013.537
PG 12
WC Biochemistry & Molecular Biology; Oncology; Cell Biology; Genetics &
   Heredity
WE Science Citation Index Expanded (SCI-EXPANDED)
SC Biochemistry & Molecular Biology; Oncology; Cell Biology; Genetics &
   Heredity
GA AY8FS
UT WOS:000347790500004
PM 24362529
OA Bronze
DA 2024-11-10
ER

PT J
AU Agarwal, A
   Tressel, SL
   Kaimal, R
   Balla, M
   Lam, FH
   Covic, L
   Kuliopulos, A
AF Agarwal, Anika
   Tressel, Sarah L.
   Kaimal, Rajani
   Balla, Marianthi
   Lam, Francis H.
   Covic, Lidija
   Kuliopulos, Athan
TI Identification of a Metalloprotease-Chemokine Signaling System in the
   Ovarian Cancer Microenvironment: Implications for Antiangiogenic Therapy
SO CANCER RESEARCH
LA English
DT Article
ID GROWTH-REGULATED ONCOGENE; BREAST-CANCER; THROMBIN-RECEPTOR; STROMAL
   FIBROBLASTS; PANCREATIC-CANCER; GENE-EXPRESSION; CELLS; ANGIOGENESIS;
   INVASION; PAR1
AB Ovarian cancer is a lethal gynecologic malignancy that may benefit from new therapies that block key paracrine pathways involved in tumor-stromal interactions and tumor vascularity. It was recently shown that matrix metalloprotease-1 (MMP1) activation of the G protein-coupled receptor protease-activated receptor-1 (PAR1) is an important stimulator of angiogenesis and metastasis in peritoneal mouse models of ovarian cancer. In the present study, we tested the hypothesis that MMP1-PAR1 promotes angiogenesis through its paracrine control of angiogenic chemokine receptors. We found that MMP1-PAR1 activation induces the secretion of several angiogenic factors from ovarian carcinoma cells, most prominently interleukin (IL)-8, growth-regulated oncogene-alpha (GRO-alpha), and monocyte chemoattractant protein-1. The secreted IL-8 and GRO-alpha acts on endothelial CXCR1/2 receptors in a paracrine manner to cause robust endothelial cell proliferation, tube formation, and migration. A cell-penetrating pepducin, X1/2pal-i3, which targets the conserved third intracellular loop of both CXCR1 and CXCR2 receptors, significantly inhibited endothelial cell proliferation, tube formation, angiogenesis, and ovarian tumor growth in mice. Matrigel plugs mixed with MMP1-stimulated, OVCAR-4-conditioned media showed a dramatic 33-fold increase in blood vessel formation in mice. The X1/2pal-i3 pepducin completely inhibited MMP1-dependent angiogenesis compared with a negative control pepducin or vehicle. Conversely, a vascular endothelial growth factor-directed antibody, Avastin, suppressed angiogenesis in mice but, as expected, was unable to inhibit IL-8 and GRO-alpha-dependent endothelial tube formation in vitro. These studies identify a critical MMP1-PAR1-CXCR1/2 paracrine pathway that might be therapeutically targeted for ovarian cancer treatment. Cancer Res; 70(14); 5880-90. (C)2010 AACR.
C1 [Agarwal, Anika; Tressel, Sarah L.; Kaimal, Rajani; Balla, Marianthi; Lam, Francis H.; Covic, Lidija; Kuliopulos, Athan] Tufts Univ, Sch Med, Tufts Med Ctr, Mol Oncol Res Inst, Boston, MA 02111 USA.
   [Agarwal, Anika; Covic, Lidija; Kuliopulos, Athan] Tufts Univ, Sch Med, Tufts Med Ctr, Dept Med, Boston, MA 02111 USA.
   [Covic, Lidija; Kuliopulos, Athan] Tufts Univ, Sch Med, Dept Biochem, Boston, MA 02111 USA.
   [Covic, Lidija; Kuliopulos, Athan] Tufts Univ, Sch Med, Dept Genet, Boston, MA 02111 USA.
C3 Tufts University; Tufts Medical Center; Tufts Medical Center; Tufts
   University; Tufts University; Tufts University
RP Kuliopulos, A (通讯作者)，Tufts Univ, Sch Med, Tufts Med Ctr, Mol Oncol Res Inst, Box 7510,750 Washington St, Boston, MA 02111 USA.
EM athan.kuliopulos@tufts.edu
FU Ovarian Cancer Research Fund; Tufts Medical School; NIH [CA 104406,
   CA122992, HL64701, HL57905]
FX The Liz Tilberis award from Ovarian Cancer Research Fund (A. Agarwal);
   Cancer in Aid grant from Tufts Medical School (F. Lam); NIH grants CA
   104406 (L. Covic), and CA122992, HL64701, and HL57905 (A. Kuliopulos).
CR Agarwal A, 2008, MOL CANCER THER, V7, P2746, DOI 10.1158/1535-7163.MCT-08-0177
   Andrade-Gordon P, 1999, P NATL ACAD SCI USA, V96, P12257, DOI 10.1073/pnas.96.22.12257
   Arisato T, 2003, CELL MOL LIFE SCI, V60, P1716, DOI 10.1007/s00018-003-3140-6
   Arora P, 2008, ONCOGENE, V27, P4434, DOI 10.1038/onc.2008.84
   Balkwill F, 2004, NAT REV CANCER, V4, P540, DOI 10.1038/nrc1388
   Bast RC, 2009, NAT REV CANCER, V9, P415, DOI 10.1038/nrc2644
   Blackburn JS, 2009, ONCOGENE, V28, P4237, DOI 10.1038/onc.2009.272
   Boire A, 2005, CELL, V120, P303, DOI 10.1016/j.cell.2004.12.018
   Burger RA, 2007, J CLIN ONCOL, V25, P2902, DOI 10.1200/JCO.2007.12.1509
   Caunt M, 2006, CANCER RES, V66, P4125, DOI 10.1158/0008-5472.CAN-05-2570
   Caunt M, 2003, J THROMB HAEMOST, V1, P2097, DOI 10.1046/j.1538-7836.2003.00426.x
   Coughlin SR, 2000, NATURE, V407, P258, DOI 10.1038/35025229
   Coussens LM, 2002, NATURE, V420, P860, DOI 10.1038/nature01322
   Covic L, 2002, P NATL ACAD SCI USA, V99, P643, DOI 10.1073/pnas.022460899
   Covic L, 2002, NAT MED, V8, P1161, DOI 10.1038/nm760
   Covic L, 2002, THROMB HAEMOSTASIS, V87, P722, DOI 10.1055/s-0037-1613071
   DeNardo DG, 2008, CANCER METAST REV, V27, P11, DOI 10.1007/s10555-007-9100-0
   Eck SM, 2009, BREAST CANCER RES TR, V116, P79, DOI 10.1007/s10549-008-0085-3
   Even-Ram S, 1998, NAT MED, V4, P909, DOI 10.1038/nm0898-909
   Goerge T, 2006, CANCER RES, V66, P7766, DOI 10.1158/0008-5472.CAN-05-3897
   Hoang MV, 2004, P NATL ACAD SCI USA, V101, P1874, DOI 10.1073/pnas.0308525100
   Hoffmann E, 2002, J LEUKOCYTE BIOL, V72, P847
   Kamath L, 2001, CANCER RES, V61, P5933
   Kaneider NC, 2005, NAT MED, V11, P661, DOI 10.1038/nm1245
   Kaneider NC, 2007, NAT IMMUNOL, V8, P1303, DOI 10.1038/ni1525
   Karstrom-Encrantz L, 1998, MOL HUM REPROD, V4, P1077, DOI 10.1093/molehr/4.11.1077
   Kerbel RS, 2004, NAT REV CANCER, V4, P423, DOI 10.1038/nrc1369
   Kumaran GC, 2009, BRIT J CANCER, V100, P1, DOI 10.1038/sj.bjc.6604767
   Leger AJ, 2006, CIRCULATION, V113, P1244, DOI 10.1161/CIRCULATIONAHA.105.587758
   Lerebours F, 2008, BMC CANCER, V8, DOI 10.1186/1471-2407-8-41
   Li AH, 2003, J IMMUNOL, V170, P3369, DOI 10.4049/jimmunol.170.6.3369
   Li Aihua, 2005, Angiogenesis, V8, P63, DOI 10.1007/s10456-005-5208-4
   Lokshin AE, 2006, GYNECOL ONCOL, V102, P244, DOI 10.1016/j.ygyno.2005.12.011
   Mabuchi S, 2008, CLIN CANCER RES, V14, P7781, DOI 10.1158/1078-0432.CCR-08-0243
   MALIK S, 1991, BRIT J CANCER, V64, P617, DOI 10.1038/bjc.1991.372
   Matsuo Y, 2009, INT J CANCER, V124, P853, DOI 10.1002/ijc.24040
   Merritt WM, 2008, J NATL CANCER I, V100, P359, DOI 10.1093/jnci/djn024
   Miller K, 2007, NEW ENGL J MED, V357, P2666, DOI 10.1056/NEJMoa072113
   Milliken D, 2002, CLIN CANCER RES, V8, P1108
   NEGUS RPM, 1995, J CLIN INVEST, V95, P2391, DOI 10.1172/JCI117933
   Nguyen N, 2006, CANCER RES, V66, P2658, DOI 10.1158/0008-5472.CAN-05-2082
   Nierodzik ML, 1998, BLOOD, V92, P3694, DOI 10.1182/blood.V92.10.3694.422k40_3694_3700
   Petreaca ML, 2007, MOL BIOL CELL, V18, P5014, DOI 10.1091/mbc.E07-01-0004
   Sato N, 2004, CANCER RES, V64, P6950, DOI 10.1158/0008-5472.CAN-04-0677
   Sood AK, 2001, AM J PATHOL, V158, P1279, DOI 10.1016/S0002-9440(10)64079-5
   Tellez C, 2003, ONCOGENE, V22, P3130, DOI 10.1038/sj.onc.1206453
   Trivedi V, 2009, CELL, V137, P332, DOI 10.1016/j.cell.2009.02.018
   Wang L, 2009, GYNECOL ONCOL, V114, P265, DOI 10.1016/j.ygyno.2009.04.031
   Yang E, 2009, CANCER RES, V69, P6223, DOI 10.1158/0008-5472.CAN-09-0187
   Yang G, 2006, P NATL ACAD SCI USA, V103, P16472, DOI 10.1073/pnas.0605752103
NR 50
TC 87
Z9 103
U1 0
U2 11
PU AMER ASSOC CANCER RESEARCH
PI PHILADELPHIA
PA 615 CHESTNUT ST, 17TH FLOOR, PHILADELPHIA, PA 19106-4404 USA
SN 0008-5472
EI 1538-7445
J9 CANCER RES
JI Cancer Res.
PD JUL 15
PY 2010
VL 70
IS 14
BP 5880
EP 5890
DI 10.1158/0008-5472.CAN-09-4341
PG 11
WC Oncology
WE Science Citation Index Expanded (SCI-EXPANDED)
SC Oncology
GA 626GV
UT WOS:000279955300024
PM 20570895
OA Bronze, Green Submitted, Green Accepted
DA 2024-11-10
ER

PT J
AU Davis, LZ
   Slavich, GM
   Thaker, PH
   Goodheart, MJ
   Bender, DP
   Dahmoush, L
   Farley, DM
   Markon, KE
   Penedo, FJ
   Lubaroff, DM
   Cole, SW
   Sood, AK
   Lutgendorf, SK
AF Davis, Lauren Z.
   Slavich, George M.
   Thaker, Premal H.
   Goodheart, Michael J.
   Bender, David P.
   Dahmoush, Laila
   Farley, Donna M.
   Markon, Kristian E.
   Penedo, Frank J.
   Lubaroff, David M.
   Cole, Steve W.
   Sood, Anil K.
   Lutgendorf, Susan K.
TI Eudaimonic Well-Being and Tumor Norepinephrine in Patients With
   Epithelial Ovarian Cancer
SO CANCER
LA English
DT Article
DE biological markers; norepinephrine; ovarian neoplasms; psychological
   resilience; tumor microenvironment
ID COVARIANCE STRUCTURE-ANALYSIS; QUALITY-OF-LIFE; POSITIVE PSYCHOLOGY;
   SOCIAL SUPPORT; STRESS; DEPRESSION; MODEL; HAPPINESS; ASSOCIATIONS;
   VALIDATION
AB BACKGROUND: The impact of psychological well-being on the physiologic processes involved in cancer progression remains unclear. Prior research has implicated adrenergic signaling in tumor growth and metastasis. Given that adrenergic signaling is influenced by both positive and negative factors, the authors examined how 2 different aspects of well-being (eudaimonic and positive affect) and psychological distress were associated with tumor norepinephrine (NE) in patients with ovarian cancer. METHODS: A total of 365 women with suspected ovarian cancer completed psychosocial assessments before surgery and clinical information was obtained from medical records. Study inclusion was confirmed after histological diagnosis. Tumor NE was measured in frozen tissue samples using high-performance liquid chromatography with electrochemical detection. Confirmatory factor analysis was used to model eudaimonic well-being, positive affect, and psychological distress, and structural equation modeling was used to examine associations between these factors and tumor NE. RESULTS: Eudaimonic well-being, positive affect, and psychological distress, modeled as distinct but correlated constructs, best fit the data (ie, compared with unitary or 2-factor models) (root mean square error of approximation, 0.048; comparative fit index, 0.982; and standardized root-mean-squared residual, 0.035). Structural equation modeling analysis that included physical well-being, stage of disease, histology, psychological treatment history, beta-blocker use, and caffeine use as covariates was found to have good model fit (root mean square error of approximation, 0.052; comparative fit index, 0.955; and standardized root-mean-squared residual, 0.036) and demonstrated that eudaimonic well-being was related to lower tumor NE (beta = -.24 [P = .045]). In contrast, no effects were found for positive affect or psychological distress. CONCLUSIONS: Eudaimonic wellbeing was found to be associated with lower tumor NE, independent of positive affect and psychological distress. Because adrenergic signaling is implicated in tumor progression, increasing eudaimonic well-being may improve both psychological and physiologic resilience in patients with ovarian cancer. (C) 2015 American Cancer Society.
C1 [Davis, Lauren Z.; Markon, Kristian E.; Lutgendorf, Susan K.] Univ Iowa, Dept Psychol, Iowa City, IA 52242 USA.
   [Slavich, George M.; Cole, Steve W.] Univ Calif Los Angeles, Dept Psychiat & Biobehav Sci, Cousins Ctr Psychoneuroimmunol, Los Angeles, CA 90024 USA.
   [Thaker, Premal H.] Washington Univ, Sch Med, Dept Obstet & Gynecol, Div Gynecol Oncol, St Louis, MO 63110 USA.
   [Goodheart, Michael J.; Bender, David P.; Lutgendorf, Susan K.] Univ Iowa, Dept Obstet & Gynecol, Iowa City, IA 52242 USA.
   [Dahmoush, Laila] Univ Iowa, Dept Pathol, Iowa City, IA 52242 USA.
   [Farley, Donna M.] Univ Iowa, Coll Pharm, Iowa City, IA 52242 USA.
   [Penedo, Frank J.] Northwestern Univ, Dept Med & Social Sci, Evanston, IL USA.
   [Penedo, Frank J.] Northwestern Univ, Dept Psychol, Evanston, IL USA.
   [Penedo, Frank J.] Northwestern Univ, Dept Psychiat & Behav Sci, Evanston, IL USA.
   [Lubaroff, David M.; Lutgendorf, Susan K.] Univ Iowa, Dept Urol, Iowa City, IA 52242 USA.
   [Lubaroff, David M.; Lutgendorf, Susan K.] Univ Iowa, Holden Comprehens Canc Ctr, Iowa City, IA 52242 USA.
   [Lubaroff, David M.] Univ Iowa, Dept Microbiol, Iowa City, IA 52242 USA.
   [Cole, Steve W.] Univ Calif Los Angeles, Jonsson Comprehens Canc Ctr, Sch Med, Div Hematol Oncol, Los Angeles, CA 90024 USA.
   [Cole, Steve W.] Univ Calif Los Angeles, Inst Mol Biol, Los Angeles, CA 90024 USA.
   [Sood, Anil K.] Univ Texas MD Anderson Canc Ctr, Dept Gynecol Oncol, Houston, TX 77030 USA.
   [Sood, Anil K.] Univ Texas MD Anderson Canc Ctr, Dept Canc Biol, Houston, TX 77030 USA.
C3 University of Iowa; University of California System; University of
   California Los Angeles; Washington University (WUSTL); University of
   Iowa; University of Iowa; University of Iowa; Northwestern University;
   Northwestern University; Northwestern University; University of Iowa;
   University of Iowa; University of Iowa; UCLA Jonsson Comprehensive
   Cancer Center; University of California System; University of California
   Los Angeles; University of California Los Angeles Medical Center; David
   Geffen School of Medicine at UCLA; University of California System;
   University of California Los Angeles; University of Texas System; UTMD
   Anderson Cancer Center; University of Texas System; UTMD Anderson Cancer
   Center
RP Lutgendorf, SK (通讯作者)，Univ Iowa, Dept Psychol, E11 Seashore Hall, Iowa City, IA 52242 USA.
EM Susan-lutgendorf@uiowa.edu
RI Slavich, George/C-6208-2008; Cole, Steve/KYO-7764-2024; Sood,
   Akshay/KHU-0007-2024
OI Dahmoush, Laila/0000-0002-4468-696X; Sood, Akshay/0000-0002-5415-9901;
   Bender, David/0000-0002-9192-510X; Goodheart,
   Michael/0000-0003-3498-8945
FU National Institutes of Health [CA88293, CA104825, CA140933]
FX Supported in part by National Institutes of Health grants CA88293,
   CA104825, and CA140933 to Dr. Lutgendorf.
CR ANDERSON TW, 1957, J AM STAT ASSOC, V52, P200, DOI 10.2307/2280845
   [Anonymous], 2014, CANC FACTS FIG 2014
   Arden-Close E, 2008, PSYCHO-ONCOLOGY, V17, P1061, DOI 10.1002/pon.1363
   Armaiz-Pena GN, 2013, BRAIN BEHAV IMMUN, V30, pS19, DOI 10.1016/j.bbi.2012.06.005
   Armaiz-Pena GN, 2013, NAT COMMUN, V4, DOI 10.1038/ncomms2413
   Aspinwall LG, 2010, ANN BEHAV MED, V39, P4, DOI 10.1007/s12160-009-9153-0
   Baker F, 2002, PSYCHO-ONCOLOGY, V11, P273, DOI 10.1002/pon.564
   BENTLER PM, 1990, PSYCHOL BULL, V107, P238, DOI 10.1037/0033-2909.88.3.588
   Bodurka-Bevers D, 2000, GYNECOL ONCOL, V78, P302, DOI 10.1006/gyno.2000.5908
   Brown AJ, SUPPORT CARE CANC
   Brown KW, 2003, J PERS SOC PSYCHOL, V84, P822, DOI 10.1037/0022-3514.84.4.822
   CELLA DF, 1993, J CLIN ONCOL, V11, P570, DOI 10.1200/JCO.1993.11.3.570
   Chida Y, 2008, NAT CLIN PRACT ONCOL, V5, P466, DOI 10.1038/ncponc1134
   CLARK LA, 1989, MOTIV EMOTION, V13, P205, DOI 10.1007/BF00995536
   Cohen L, 2012, PLOS ONE, V7, DOI 10.1371/journal.pone.0042324
   Cohen S, 2006, CURR DIR PSYCHOL SCI, V15, P122, DOI 10.1111/j.0963-7214.2006.00420.x
   Cole SW, 2012, CLIN CANCER RES, V18, P1201, DOI 10.1158/1078-0432.CCR-11-0641
   Costa RV, 2012, PSYCHO-ONCOLOGY, V21, P737, DOI 10.1002/pon.1960
   Enders CK, 2001, STRUCT EQU MODELING, V8, P128, DOI 10.1207/S15328007SEM0801_7
   Fredrickson BL, 2013, P NATL ACAD SCI USA, V110, P13684, DOI 10.1073/pnas.1305419110
   Fredrickson BL, 2001, AM PSYCHOL, V56, P218, DOI 10.1037/0003-066X.56.3.218
   Friedman EM, 2007, HEALTH PSYCHOL, V26, P305, DOI 10.1037/0278-6133.26.3.305
   GREEN DP, 1993, J PERS SOC PSYCHOL, V64, P1029, DOI 10.1037/0022-3514.64.6.1029
   Hayes SC, 2006, BEHAV RES THER, V44, P1, DOI 10.1016/j.brat.2005.06.006
   Henoch I, 2009, PSYCHO-ONCOLOGY, V18, P225, DOI 10.1002/pon.1424
   Hoffman RP, 2002, DIABETES, V51, P734, DOI 10.2337/diabetes.51.3.734
   Holland KD, 2003, PSYCHOL HEALTH, V18, P15, DOI 10.1080/0887044031000080656
   HOROWITZ M, 1979, PSYCHOSOM MED, V41, P209, DOI 10.1097/00006842-197905000-00004
   Hu LT, 1999, STRUCT EQU MODELING, V6, P1, DOI 10.1080/10705519909540118
   Kangas M, 2002, CLIN PSYCHOL REV, V22, P499, DOI 10.1016/S0272-7358(01)00118-0
   Keyes CLM, 2002, J PERS SOC PSYCHOL, V82, P1007, DOI 10.1037//0022-3514.82.6.1007
   KORNBLITH AB, 1995, GYNECOL ONCOL, V59, P231
   Lindfors P, 2002, STRESS HEALTH, V18, P153, DOI 10.1002/smi.942
   Lutgendorf SK, 2003, CLIN CANCER RES, V9, P4514
   Lutgendorf SK, 2008, BRAIN BEHAV IMMUN, V22, P890, DOI 10.1016/j.bbi.2007.12.012
   Lutgendorf SK, 2011, BRAIN BEHAV IMMUN, V25, P250, DOI 10.1016/j.bbi.2010.10.012
   Lutgendorf SK, 2010, J CLIN ONCOL, V28, P4094, DOI 10.1200/JCO.2009.26.9357
   Lutgendorf SK, 2009, BRAIN BEHAV IMMUN, V23, P176, DOI 10.1016/j.bbi.2008.04.155
   McEwen BS, 1999, ANN NY ACAD SCI, V896, P30, DOI 10.1111/j.1749-6632.1999.tb08103.x
   Moreno-Smith M, 2013, NEOPLASIA, V15, P502, DOI 10.1593/neo.121412
   Pinquart M, 2010, PSYCHOL MED, V40, P1797, DOI 10.1017/S0033291709992285
   Pressman SD, 2005, PSYCHOL BULL, V131, P925, DOI 10.1037/0033-2909.131.6.925
   Prinsloo S, 2015, J BEHAV MED, V38, P48, DOI 10.1007/s10865-014-9578-1
   RADLOFF L S, 1977, Applied Psychological Measurement, V1, P385, DOI 10.1177/014662167700100306
   Raftery AE, 1995, SOCIOL METHODOL, V25, P111, DOI 10.2307/271063
   Ryan RM, 2001, ANNU REV PSYCHOL, V52, P141, DOI 10.1146/annurev.psych.52.1.141
   Ryff CD, 2014, PSYCHOTHER PSYCHOSOM, V83, P10, DOI 10.1159/000353263
   Ryff CD, 2006, PSYCHOTHER PSYCHOSOM, V75, P85, DOI 10.1159/000090892
   RYFF CD, 1989, J PERS SOC PSYCHOL, V57, P1069, DOI 10.1037/0022-3514.57.6.1069
   Ryff CD, 2004, PHILOS T R SOC B, V359, P1383, DOI 10.1098/rstb.2004.1521
   Seligman MEP, 2005, AM PSYCHOL, V60, P410, DOI 10.1037/0003-066X.60.5.410
   Sepah SC, 2009, BRAIN BEHAV IMMUN, V23, P1068, DOI 10.1016/j.bbi.2009.06.149
   SHACHAM S, 1983, J PERS ASSESS, V47, P305, DOI 10.1207/s15327752jpa4703_14
   SHEEHAN TJ, 1995, J PERS ASSESS, V64, P507, DOI 10.1207/s15327752jpa6403_9
   Slavich GM, 2013, CLIN PSYCHOL SCI, V1, P331, DOI 10.1177/2167702613478594
   Sood AK, 2006, CLIN CANCER RES, V12, P369, DOI 10.1158/1078-0432.CCR-05-1698
   Sood AK, 2010, J CLIN INVEST, V120, P1515, DOI 10.1172/JCI40802
   STEIGER JH, 1990, MULTIVAR BEHAV RES, V25, P173, DOI 10.1207/s15327906mbr2502_4
   Thaker PH, 2006, NAT MED, V12, P939, DOI 10.1038/nm1447
   WATERMAN AS, 1993, J PERS SOC PSYCHOL, V64, P678, DOI 10.1037/0022-3514.64.4.678
   Yuan KH, 2000, SOCIOL METHODOL, V30, P165, DOI 10.1111/0081-1750.00078
NR 61
TC 8
Z9 12
U1 0
U2 16
PU WILEY
PI HOBOKEN
PA 111 RIVER ST, HOBOKEN 07030-5774, NJ USA
SN 0008-543X
EI 1097-0142
J9 CANCER-AM CANCER SOC
JI Cancer
PD OCT 1
PY 2015
VL 121
IS 19
BP 3543
EP 3550
DI 10.1002/cncr.29516
PG 8
WC Oncology
WE Science Citation Index Expanded (SCI-EXPANDED); Social Science Citation Index (SSCI)
SC Oncology
GA CT4MY
UT WOS:000362782000028
PM 26096769
OA Green Accepted, Bronze
DA 2024-11-10
ER

PT J
AU Moore, RG
   Hill, EK
   Horan, T
   Yano, N
   Kim, K
   MacLaughlan, S
   Lambert-Messerlian, G
   Tseng, YD
   Padbury, JF
   Miller, MC
   Lange, TS
   Singh, RK
AF Moore, Richard G.
   Hill, Emily K.
   Horan, Timothy
   Yano, Naohiro
   Kim, KyuKwang
   MacLaughlan, Shannon
   Lambert-Messerlian, Geralyn
   Tseng, YiTang Don
   Padbury, James F.
   Miller, M. Craig
   Lange, Thilo S.
   Singh, Rakesh K.
TI HE4 (WFDC2) gene overexpression promotes ovarian tumor growth
SO SCIENTIFIC REPORTS
LA English
DT Article
ID POLYMERASE-I TRANSCRIPTION; HUMAN EPIDIDYMIS PROTEIN-4; CANCER;
   EXPRESSION; IDENTIFICATION; MULTIPLE; INSULIN; MARKER; ALGORITHM; CA125
AB Selective overexpression of Human epididymal secretory protein E4 (HE4) points to a role in ovarian cancer tumorigenesis but little is known about the role the HE4 gene or the gene product plays. Here we show that elevated HE4 serum levels correlate with chemoresistance and decreased survival rates in EOC patients. HE4 overexpression promoted xenograft tumor growth and chemoresistance against cisplatin in an animal model resulting in reduced survival rates. HE4 displayed responses to tumor microenvironment constituents and presented increased expression as well as nuclear translocation upon EGF, VEGF and Insulin treatment and nucleolar localization with Insulin treatment. HE4 interacts with EGFR, IGF1R, and transcription factor HIF1 alpha. Constructs of antisense phosphorothio-oligonucleotides targeting HE4 arrested tumor growth in nude mice. Collectively these findings implicate increased HE4 expression as a molecular factor in ovarian cancer tumorigenesis. Selective targeting directed towards the HE4 protein demonstrates therapeutic benefits for the treatment of ovarian cancer.
C1 [Moore, Richard G.; Hill, Emily K.; Horan, Timothy; Kim, KyuKwang; Miller, M. Craig; Lange, Thilo S.; Singh, Rakesh K.] Brown Univ, Alpert Med Sch, Women & Infants Hosp Rhode Isl, Mol Therapeut Lab,Program Womens Oncol, Providence, RI 02903 USA.
   [Yano, Naohiro; Tseng, YiTang Don; Padbury, James F.] Brown Univ, Alpert Med Sch, Women & Infants Hosp Rhode Isl, Dept Pediat, Providence, RI 02903 USA.
   [MacLaughlan, Shannon] Stanford Sch Med, Stanford, CA 94305 USA.
   [Lambert-Messerlian, Geralyn] Brown Univ, Dept Pathol, Women & Infants Hosp Rhode Isl, Alpert Med Sch, Providence, RI 02912 USA.
   [Lange, Thilo S.] Brown Univ, Dept Mol Biol Cell Biol & Biochem, Providence, RI 02912 USA.
C3 Brown University; Women & Infants Hospital Rhode Island; Brown
   University; Women & Infants Hospital Rhode Island; Stanford University;
   Women & Infants Hospital Rhode Island; Brown University; Brown
   University
RP Moore, RG (通讯作者)，Brown Univ, Alpert Med Sch, Women & Infants Hosp Rhode Isl, Mol Therapeut Lab,Program Womens Oncol, Providence, RI 02903 USA.
EM rmoore@wihri.org; rsingh@wihri.org
OI Messerlian, Geralyn/0000-0002-9440-3411; Hill, Emily/0000-0002-7612-0266
FU Swim Across America; NCI [RO1 CA136491-01]
FX This study was supported by a 'Swim Across America' grant to R. G. M.
   and R. K. S. R. G. M. is also supported by NCI grant RO1 CA136491-01.
   The authors thank Ginny Hovanesian for help with microscopy.
CR Allison Susan J, 2013, Nat Rev Nephrol, V9, P124, DOI 10.1038/nrneph.2013.2
   Arabi A, 2005, NAT CELL BIOL, V7, P303, DOI 10.1038/ncb1225
   BECK EP, 1994, GYNECOL ONCOL, V53, P196, DOI 10.1006/gyno.1994.1115
   Bingle L, 2002, ONCOGENE, V21, P2768, DOI 10.1038/sj.onc.1205363
   Bingle L, 2006, RESP RES, V7, DOI 10.1186/1465-9921-7-61
   Birner P, 2001, CLIN CANCER RES, V7, P1661
   Braicu EI, 2013, GYNECOL ONCOL, V128, P245, DOI 10.1016/j.ygyno.2012.11.023
   CAVANAUGH AH, 1995, NATURE, V374, P177, DOI 10.1038/374177a0
   Drapkin R, 2005, CANCER RES, V65, P2162, DOI 10.1158/0008-5472.CAN-04-3924
   Galgano MT, 2006, MODERN PATHOL, V19, P847, DOI 10.1038/modpathol.3800612
   Georgakopoulos P, 2012, INT J GYNECOL PATHOL, V31, P517, DOI 10.1097/PGP.0b013e31824fe269
   Gotlieb WH, 2006, GYNECOL ONCOL, V100, P389, DOI 10.1016/j.ygyno.2005.09.048
   Hellström I, 2003, CANCER RES, V63, P3695
   Huhtinen K, 2009, BRIT J CANCER, V100, P1315, DOI 10.1038/sj.bjc.6605011
   Kang S., 2011, GYNECOL ONCOL, V120, pS2
   KIRCHHOFF C, 1991, BIOL REPROD, V45, P350, DOI 10.1095/biolreprod45.2.350
   LeBleu VS, 2013, NAT MED, V19, P227, DOI 10.1038/nm.2989
   Li JP, 2013, INT J MOL SCI, V14, P6026, DOI 10.3390/ijms14036026
   Lu RQ, 2012, BIOCHEM BIOPH RES CO, V419, P274, DOI 10.1016/j.bbrc.2012.02.008
   Maihle N J, 2002, Cancer Treat Res, V107, P247
   Molina R, 2011, TUMOR BIOL, V32, P1087, DOI 10.1007/s13277-011-0204-3
   Montagnana M, 2011, CLIN CHEM LAB MED, V49, P521, DOI 10.1515/CCLM.2011.075
   Moore RG, 2008, GYNECOL ONCOL, V108, P402, DOI 10.1016/j.ygyno.2007.10.017
   Moore RG, 2012, PLOS ONE, V7, DOI 10.1371/journal.pone.0034443
   Moore RG, 2010, AM J OBSTET GYNECOL, V203, DOI 10.1016/j.ajog.2010.03.043
   Moore RG, 2009, GYNECOL ONCOL, V112, P40, DOI 10.1016/j.ygyno.2008.08.031
   Nakai H, 2007, CANCER LETT, V251, P164, DOI 10.1016/j.canlet.2006.11.017
   Oladipupo S, 2011, P NATL ACAD SCI USA, V108, P13264, DOI 10.1073/pnas.1101321108
   Oliver TG, 2010, GENE DEV, V24, P837, DOI 10.1101/gad.1897010
   Ono K, 2000, CANCER RES, V60, P5007
   Osada R, 2007, HUM PATHOL, V38, P1310, DOI 10.1016/j.humpath.2007.02.010
   Sayer RA, 2005, GYNECOL ONCOL, V96, P355, DOI 10.1016/j.ygyno.2004.10.012
   Spannuth WA, 2009, INT J CANCER, V124, P1045, DOI 10.1002/ijc.24028
   Van Gorp T, 2011, BRIT J CANCER, V104, P863, DOI 10.1038/sj.bjc.6606092
   Wei HF, 2012, J IMMUNOTHER, V35, P267, DOI 10.1097/CJI.0b013e31824d72ee
   Welsh JB, 2001, P NATL ACAD SCI USA, V98, P1176, DOI 10.1073/pnas.98.3.1176
   Zhai WG, 2000, MOL CELL BIOL, V20, P5930, DOI 10.1128/MCB.20.16.5930-5938.2000
NR 37
TC 71
Z9 79
U1 0
U2 13
PU NATURE PORTFOLIO
PI BERLIN
PA HEIDELBERGER PLATZ 3, BERLIN, 14197, GERMANY
SN 2045-2322
J9 SCI REP-UK
JI Sci Rep
PD JAN 6
PY 2014
VL 4
DI 10.1038/srep03574
PG 7
WC Multidisciplinary Sciences
WE Science Citation Index Expanded (SCI-EXPANDED)
SC Science & Technology - Other Topics
GA 284YO
UT WOS:000329358600001
PM 24389815
OA Green Published, gold
DA 2024-11-10
ER

PT J
AU Andele, PK
   Palazzolo, S
   Corona, G
   Caligiuri, I
   Kamensek, U
   Cemazar, M
   Canzonieri, V
   Rizzolio, F
AF Andele, Pacome K.
   Palazzolo, Stefano
   Corona, Giuseppe
   Caligiuri, Isabella
   Kamensek, Urska
   Cemazar, Maja
   Canzonieri, Vincenzo
   Rizzolio, Flavio
TI Human Omental Mature Adipocytes used as Paclitaxel Reservoir for
   Cell-Based Therapy in Ovarian Cancer
SO ADVANCED HEALTHCARE MATERIALS
LA English
DT Article
DE cell based therapy; drug delivery; epithelial ovarian cancer; omental
   mature adipocytes; paclitaxel; patient derived tumor organoids
ID PHASE-III TRIAL; ADIPOSE-TISSUE; FAT-CELL; CARBOPLATIN; METASTASIS;
   MODEL; WHITE
AB Primary human omental adipocytes and ovarian cancer(OC) cells establish a bidirectional communication in which tumor driven lipolysis is induced in adipocytes and the resulting fatty acids are delivered to cancer cells within the tumor microenvironment. Despite meaningful improvement in the treatment of OC, its efficacy is still limited by hydrophobicity and untargeted effects related to chemotherapeutics. Herein, omental adipocytes are firstly used as a reservoir for paclitaxel, named Living Paclitaxel Bullets (LPB) and secondly benefit from the established dialogue between adipocytes and cancer cells to engineer a drug delivery process that target specifically cancer cells. These results show that mature omental adipocytes can successfully uptake paclitaxel and deliver it to OC cells in a transwell coculture based in vitro model. In addition, the efficacy of this proof-of-concept has been demonstrated in vivo and induces a significant inhibition of tumor growth on a xenograft tumor model. The use of mature adipocytes can be suitable for clinical prospection in a cell-based therapy system, due to their mature and differentiated state, to avoid risks related to uncontrolled cell de novo proliferation capacity after the delivery of the antineoplastic drug as observed with other cell types when employed as drug carriers.
   Mature human adipocytes are unveiled as a paclitaxel reservoir in ovarian cancer. Through in vitro coculture, ex vivo patient derived organoids, and in vivo xenograft mouse models, the work tackles paclitaxel's hydrophobicity issue, proposing a targeted drug delivery approach leveraging on a bidirectional communication between cancer cells and the omental microenvironment. image
C1 [Andele, Pacome K.; Rizzolio, Flavio] Ca Foscari Univ Venice, Dept Mol Sci & Nanosyst, I-30172 Venice, Italy.
   [Andele, Pacome K.; Palazzolo, Stefano; Caligiuri, Isabella; Canzonieri, Vincenzo; Rizzolio, Flavio] IRCCS CRO Aviano Natl Canc Inst, Dept Pathol, Dept Pathol, I-33081 Aviano, Italy.
   [Corona, Giuseppe] Ctr Riferimento Oncol Aviano CRO IRCCS, Immunopathol & Canc Biomarkers Unit, I-33081 Aviano, Italy.
   [Kamensek, Urska; Cemazar, Maja] Inst Oncol Ljubljana, Dept Expt Oncol, Ljubljana 1000, Slovenia.
   [Canzonieri, Vincenzo] Univ Trieste, Dept Med Surg & Hlth Sci, I-34127 Trieste, Italy.
C3 Universita Ca Foscari Venezia; IRCCS Aviano (CRO); Institute of Oncology
   - Slovenia; University of Trieste
RP Rizzolio, F (通讯作者)，Ca Foscari Univ Venice, Dept Mol Sci & Nanosyst, I-30172 Venice, Italy.; Rizzolio, F (通讯作者)，IRCCS CRO Aviano Natl Canc Inst, Dept Pathol, Dept Pathol, I-33081 Aviano, Italy.
EM flavio.rizzolio@unive.it
RI Caligiuri, Isabella/J-9956-2016; CORONA, GIUSEPPE/AAF-3534-2019;
   Canzonieri, Vincenzo/K-3141-2018; Rizzolio, Flavio/K-2690-2018
OI Rizzolio, Flavio/0000-0002-3400-4363; Andele, Pacome
   K./0000-0002-3195-5091
FU Ministry of Health, Ricerca Corrente
FX The authors gratefully acknowledge Dr. Francesca Maria Rossi for expert
   assistance in flow cytometry analysis and Dr. Rachele Piccolo for
   confocal microscopy assistance. This work was funded by the Ministry of
   Health, Ricerca Corrente.
CR Alexandersson I, 2020, JOVE-J VIS EXP, DOI 10.3791/60485
   Attané C, 2020, TRENDS CANCER, V6, P593, DOI 10.1016/j.trecan.2020.03.001
   Berek JS, 2021, INT J GYNECOL OBSTET, V155, P61, DOI 10.1002/ijgo.13878
   Garaulet M, 2006, INT J OBESITY, V30, P899, DOI 10.1038/sj.ijo.0803219
   Gelderblom H, 2001, EUR J CANCER, V37, P1590, DOI 10.1016/S0959-8049(01)00171-X
   Gradishar WJ, 2005, J CLIN ONCOL, V23, P7794, DOI 10.1200/JCO.2005.04.937
   GREEN H, 1974, CELL, V3, P127, DOI 10.1016/0092-8674(74)90116-0
   Haddad R, 2022, POLYMERS-BASEL, V14, DOI 10.3390/polym14040658
   Jayson GC, 2014, LANCET, V384, P1376, DOI 10.1016/S0140-6736(13)62146-7
   Jin L, 2020, INT J GYNECOL OBSTET, V149, P303, DOI 10.1002/ijgo.13137
   Katsumata N, 2009, LANCET, V374, P1331, DOI 10.1016/S0140-6736(09)61157-0
   Kopper O, 2019, NAT MED, V25, P838, DOI 10.1038/s41591-019-0422-6
   Lafontan M, 2012, AM J PHYSIOL-CELL PH, V302, pC327, DOI 10.1152/ajpcell.00168.2011
   Langyel E, 2010, AM J PATHOL, V177, P1053, DOI 10.2353/ajpath.2010.100105
   Lee KY, 2019, EMBO J, V38, DOI 10.15252/embj.201899291
   Louis F, 2019, ACTA BIOMATER, V84, P194, DOI 10.1016/j.actbio.2018.11.048
   Miyoshi H, 2013, NAT PROTOC, V8, P2471, DOI 10.1038/nprot.2013.153
   Mukherjee A, 2020, CANCER RES, V80, P1748, DOI 10.1158/0008-5472.CAN-19-1999
   Nieman KM, 2013, BBA-MOL CELL BIOL L, V1831, P1533, DOI 10.1016/j.bbalip.2013.02.010
   Nieman KM, 2011, NAT MED, V17, P1498, DOI 10.1038/nm.2492
   O'Connell J, 2010, PLOS ONE, V5, DOI 10.1371/journal.pone.0009997
   Ozols RF, 2003, J CLIN ONCOL, V21, P3194, DOI 10.1200/JCO.2003.02.153
   Parisi A, 2020, CLIN TRANSL ONCOL, V22, P158, DOI 10.1007/s12094-019-02122-x
   Poloni A, 2012, STEM CELLS, V30, P965, DOI 10.1002/stem.1067
   Raza F, 2022, MATER ADV, V3, P2268, DOI 10.1039/d1ma00961c
   Rogal J, 2020, SCI REP-UK, V10, DOI 10.1038/s41598-020-63710-4
   Siegel RL, 2021, CA-CANCER J CLIN, V71, P359, DOI [10.3322/caac.21669, 10.3322/caac.21387, 10.3322/caac.21772]
   Suwandhi L, 2021, NAT COMMUN, V12, DOI 10.1038/s41467-021-21826-9
   Ussar S, 2014, SCI TRANSL MED, V6, DOI 10.1126/scitranslmed.3008490
   Weaver BA, 2014, MOL BIOL CELL, V25, P2677, DOI 10.1091/mbc.E14-04-0916
   Wen D.i., 2019, MATTER, V1
   Yang FP, 2021, LAB CHIP, V21, P435, DOI 10.1039/d0lc00981d
   Zhao XY, 2019, ANAL BIOCHEM, V568, P57, DOI 10.1016/j.ab.2018.12.020
NR 33
TC 0
Z9 0
U1 3
U2 5
PU WILEY
PI HOBOKEN
PA 111 RIVER ST, HOBOKEN 07030-5774, NJ USA
SN 2192-2640
EI 2192-2659
J9 ADV HEALTHC MATER
JI Adv. Healthc. Mater.
PD JUN
PY 2024
VL 13
IS 15
DI 10.1002/adhm.202304206
EA MAR 2024
PG 10
WC Engineering, Biomedical; Nanoscience & Nanotechnology; Materials
   Science, Biomaterials
WE Science Citation Index Expanded (SCI-EXPANDED)
SC Engineering; Science & Technology - Other Topics; Materials Science
GA UJ3F4
UT WOS:001177447600001
PM 38334216
DA 2024-11-10
ER

PT J
AU Chatterjee, P
   Ghosh, D
   Chowdhury, SR
   Roy, SS
AF Chatterjee, Priti
   Ghosh, Deepshikha
   Chowdhury, Shreya Roy
   Roy, Sib Sankar
TI ETS1 drives EGF-induced glycolytic shift and metastasis of epithelial
   ovarian cancer cells
SO BIOCHIMICA ET BIOPHYSICA ACTA-MOLECULAR CELL RESEARCH
LA English
DT Article
DE EGF; ETS1; Ovarian cancer; Aerobic glycolysis; Metastasis
ID MESENCHYMAL TRANSITION; GROWTH; EXPRESSION; PROMO; GENE
AB Epithelial ovarian cancer (EOC), a leading cause of gynecological cancer-related morbidity and mortality and the most common type of ovarian cancer (OC), is widely characterized by alterations in the Epidermal Growth Factor (EGF) signaling pathways. The phenomenon of metastasis is largely held accountable for the majority of EOCassociated deaths. Existing literature reports substantiate evidence on the indispensable role of metabolic reprogramming, particularly the phenomenon of the 'Warburg effect' or aerobic glycolysis in priming the cancer cells towards Epithelial to Mesenchymal transition (EMT), subsequently facilitating EMT. Considering the diverse roles of growth factor signaling across different stages of oncogenesis, our prime emphasis was laid on unraveling mechanistic details of EGF-induced 'Warburg effect' and resultant metastasis in EOC cells. Our study puts forth Ets1, an established oncoprotein and key player in OC progression, as the prime metabolic sensor to EGF-induced cues from the tumor microenvironment (TME). EGF treatment has been found to induce Ets1 expression in OC cells predominantly through the Extracellular Signal-Regulated Kinase1/2 (ERK1/2) pathway activation. This subsequently results in pronounced glycolysis, characterized by an enhanced lactate production through transcriptional up-regulation of key determinant genes of the central carbon metabolism namely, hexokinase 2 (HK2) and monocarboxylate transporter 4 (MCT4). Furthermore, this study reports an unforeseen combinatorial blockage of HK2 and MCT4 as an effective approach to mitigate cellular metastasis in OC. Collectively, our work proposes a novel mechanistic insight into EGF-induced glycolytic bias in OC cells and also sheds light on an effective therapeutic intervention approach exploiting these insights.
C1 [Chatterjee, Priti; Ghosh, Deepshikha; Roy, Sib Sankar] CSIR Indian Inst Chem Biol, Cell Biol & Physiol Div, 4 Raja SC Mullick Rd, Kolkata 700032, India.
   [Chowdhury, Shreya Roy] Univ Massachusetts, Med Sch, Worcester, MA USA.
   [Roy, Sib Sankar] Acad Sci & Innovat Res AcSIR, Ghaziabad 201002, India.
C3 Council of Scientific & Industrial Research (CSIR) - India; CSIR -
   Indian Institute of Chemical Biology (IICB); University of Massachusetts
   System; University of Massachusetts Worcester; Academy of Scientific &
   Innovative Research (AcSIR)
RP Roy, SS (通讯作者)，CSIR Indian Inst Chem Biol, Cell Biol & Physiol Div, 4 Raja SC Mullick Rd, Kolkata 700032, India.
EM sibsankar@iicb.res.in
RI ROY CHOWDHURY, SHREYA/ABB-9408-2021
OI ROY CHOWDHURY, SHREYA/0000-0003-1030-9696; Chatterjee,
   Priti/0009-0002-5047-8363
FU Council of Scientific and Industrial Research (CSIR) In-House Project
   [MLP-SSR/443]; CSIR Funded Mission Mode Project (HCP-40); UGC
   (University Grants Commission); CSIR [31/002(1053)/2016-EMR-I]
FX The Council of Scientific and Industrial Research (CSIR) In-House
   Project (MLP-SSR/443) and CSIR Funded Mission Mode Project (HCP-40) have
   both provided funding for this work. DG received her fellowship from UGC
   (University Grants Commission) and PC received hers from CSIR, award no.
   31/002(1053)/2016-EMR-I.
CR Bandopadhyay S, 2022, FEBS OPEN BIO, V12, P1657, DOI 10.1002/2211-5463.13452
   Bartha A, 2021, INT J MOL SCI, V22, DOI 10.3390/ijms22052622
   Bhattacharya R, 2018, J CELL BIOCHEM, V119, P8174, DOI 10.1002/jcb.26820
   Bolger AM, 2014, BIOINFORMATICS, V30, P2114, DOI 10.1093/bioinformatics/btu170
   Bolitho C, 2010, ENDOCR-RELAT CANCER, V17, P929, DOI 10.1677/ERC-10-0107
   Bos M, 1997, CLIN CANCER RES, V3, P2099
   Cerami E, 2012, CANCER DISCOV, V2, P401, DOI 10.1158/2159-8290.CD-12-0095
   Chatterjee P, 2023, CHANNELS, V17, DOI 10.1080/19336950.2023.2273008
   Dittmer J, 2015, SEMIN CANCER BIOL, V35, P20, DOI 10.1016/j.semcancer.2015.09.010
   Duarte Diana, 2022, Curr Res Pharmacol Drug Discov, V3, P100110, DOI 10.1016/j.crphar.2022.100110
   Eierhoff T, 2010, PLOS PATHOG, V6, DOI 10.1371/journal.ppat.1001099
   Fares J, 2020, SIGNAL TRANSDUCT TAR, V5, DOI 10.1038/s41392-020-0134-x
   Farré D, 2003, NUCLEIC ACIDS RES, V31, P3651, DOI 10.1093/nar/gkg605
   Foucquier J, 2015, PHARMACOL RES PERSPE, V3, DOI 10.1002/prp2.149
   Gao JJ, 2013, SCI SIGNAL, V6, DOI 10.1126/scisignal.2004088
   Gardel ML, 2010, ANNU REV CELL DEV BI, V26, P315, DOI 10.1146/annurev.cellbio.011209.122036
   Ghosh D, 2023, ISCIENCE, V26, DOI 10.1016/j.isci.2023.107537
   Hanahan D, 2011, CELL, V144, P646, DOI 10.1016/j.cell.2011.02.013
   Jalota A, 2016, TUMOR BIOL, V37, P12347, DOI 10.1007/s13277-016-5089-8
   Kanehisa M, 2000, NUCLEIC ACIDS RES, V28, P27, DOI 10.1093/nar/28.1.27
   Kang H, 2019, INT J MOL SCI, V20, DOI 10.3390/ijms20082042
   Kim D, 2015, NAT METHODS, V12, P357, DOI [10.1038/nmeth.3317, 10.1038/NMETH.3317]
   Langmead B, 2009, GENOME BIOL, V10, DOI 10.1186/gb-2009-10-3-r25
   Laussel C, 2020, BIOCHEM PHARMACOL, V182, DOI 10.1016/j.bcp.2020.114213
   Lheureux S, 2019, CA-CANCER J CLIN, V69, P280, DOI 10.3322/caac.21559
   Liao Y, 2014, BIOINFORMATICS, V30, P923, DOI 10.1093/bioinformatics/btt656
   Liu ZC, 2014, CELL TISSUE RES, V358, P491, DOI 10.1007/s00441-014-1953-2
   Loewe S., 1928, Ergebnisse der Physiologie, V27, P47, DOI [10.1007/BF02322290, DOI 10.1007/BF02322290]
   López-Camacho E, 2022, BIOMED PHARMACOTHER, V149, DOI 10.1016/j.biopha.2022.112844
   Love MI, 2014, GENOME BIOL, V15, DOI 10.1186/s13059-014-0550-8
   McDermaid A, 2019, BRIEF BIOINFORM, V20, P2044, DOI 10.1093/bib/bby067
   Mehner Christine, 2017, Genes Cancer, V8, P589, DOI 10.18632/genesandcancer.142
   Messeguer X, 2002, BIOINFORMATICS, V18, P333, DOI 10.1093/bioinformatics/18.2.333
   Minor RK, 2010, TOXICOL APPL PHARM, V243, P332, DOI 10.1016/j.taap.2009.11.025
   Mittal V, 2018, ANNU REV PATHOL-MECH, V13, P395, DOI 10.1146/annurev-pathol-020117-043854
   Pruss M, 2020, BRIT J CANCER, V122, P1146, DOI 10.1038/s41416-020-0759-0
   Sangsuwan R, 2020, CELL MOL BIOENG, V13, P541, DOI 10.1007/s12195-020-00652-x
   Sasaki T, 2013, BIOMED RES INT, V2013, DOI 10.1155/2013/546318
   Schmidt MC, 2021, CURR GENET, V67, P107, DOI 10.1007/s00294-020-01122-7
   Sciacovelli M, 2017, FEBS J, V284, P3132, DOI 10.1111/febs.14090
   Sheng Q, 2011, BRIT J CANCER, V104, P1241, DOI 10.1038/bjc.2011.62
   Sigismund S, 2018, MOL ONCOL, V12, P3, DOI 10.1002/1878-0261.12155
   Subramanian A, 2005, P NATL ACAD SCI USA, V102, P15545, DOI 10.1073/pnas.0506580102
   Tomar S, 2018, CANCER LETT, V414, P190, DOI 10.1016/j.canlet.2017.11.012
   Torre LA, 2018, CA-CANCER J CLIN, V68, P284, DOI 10.3322/caac.21456
   Tyagi K, 2021, BBA-REV CANCER, V1876, DOI 10.1016/j.bbcan.2021.188563
   Vergara D, 2010, CANCER LETT, V291, P59, DOI 10.1016/j.canlet.2009.09.017
   Wee P, 2017, CANCERS, V9, DOI 10.3390/cancers9050052
   Wei SS, 2011, PLOS ONE, V6, DOI 10.1371/journal.pone.0028797
   Wilken JA, 2012, FUTURE MED CHEM, V4, P447, DOI [10.4155/FMC.12.11, 10.4155/fmc.12.11]
   WONG AJ, 1987, P NATL ACAD SCI USA, V84, P6899, DOI 10.1073/pnas.84.19.6899
   Woo Y, 2021, FRONT ONCOL, V11, DOI 10.3389/fonc.2021.665420
   Xu QL, 2017, ONCOTARGET, V8, P9557, DOI 10.18632/oncotarget.13771
   Zeng XY, 2019, CANCER MED-US, V8, P7074, DOI 10.1002/cam4.2586
   Zhang X, 2017, INT J ONCOL, V50, P232, DOI 10.3892/ijo.2016.3770
   Zhang Y, 2022, CANCERS, V14, DOI 10.3390/cancers14194568
NR 56
TC 0
Z9 0
U1 1
U2 1
PU ELSEVIER
PI AMSTERDAM
PA RADARWEG 29, 1043 NX AMSTERDAM, NETHERLANDS
SN 0167-4889
EI 1879-2596
J9 BBA-MOL CELL RES
JI Biochim. Biophys. Acta-Mol. Cell Res.
PD DEC
PY 2024
VL 1871
IS 8
AR 119805
DI 10.1016/j.bbamcr.2024.119805
EA AUG 2024
PG 15
WC Biochemistry & Molecular Biology; Cell Biology
WE Science Citation Index Expanded (SCI-EXPANDED)
SC Biochemistry & Molecular Biology; Cell Biology
GA F9W1J
UT WOS:001313229100001
PM 39159682
DA 2024-11-10
ER

PT J
AU Carroll, MJ
   Kapur, A
   Felder, M
   Patankar, MS
   Kreeger, PK
AF Carroll, Molly J.
   Kapur, Arvinder
   Felder, Mildred
   Patankar, Manish S.
   Kreeger, Pamela K.
TI M2 macrophages induce ovarian cancer cell proliferation via a heparin
   binding epidermal growth factor/matrix metalloproteinase 9 intercellular
   feedback loop
SO ONCOTARGET
LA English
DT Article
DE heparin binding epidermal growth factor; matrix metalloproteinase 9;
   co-culture; paracrine signaling; bi-directional communication
ID FACTOR RECEPTOR; CLINICAL-IMPLICATIONS; HB-EGF; EXPRESSION; MMP-9;
   MATRIX-METALLOPROTEINASE-9; ACTIVATION; INHIBITORS; SURVIVAL; COLLAGEN
AB In ovarian cancer, a high ratio of anti-inflammatory M2 to pro-inflammatory M1 macrophages correlates with poor patient prognosis. The mechanisms driving poor tumor outcome as a result of the presence of M2 macrophages in the tumor microenvironment remain unclear and are challenging to study with current techniques. Therefore, in this study we utilized a micro-culture device previously developed by our lab to model concentrated paracrine signaling in order to address our hypothesis that interactions between M2 macrophages and ovarian cancer cells induce tumor cell proliferation. Using the micro-culture device, we determined that co-culture with M2-differentiated primary macrophages or THP-1 increased OVCA433 proliferation by 10-12%. This effect was eliminated with epidermal growth factor receptor (EGFR) or heparin-bound epidermal growth factor (HB-EGF) neutralizing antibodies and HBEGF expression in peripheral blood mononuclear cells from ovarian cancer patients was 9-fold higher than healthy individuals, suggesting a role for HB-EGF in tumor progression. However, addition of HB-EGF at levels secreted by macrophages or macrophage-conditioned media did not induce proliferation to the same extent, indicating a role for other factors in this process. Matrix metalloproteinase-9, MMP-9, which cleaves membrane-bound HB-EGF, was elevated in co-culture and its inhibition decreased proliferation. Utilizing inhibitors and siRNA against MMP9 in each population, we determined that macrophage-secreted MMP-9 released HB-EGF from macrophages, which increased MMP9 in OVCA433, resulting in a positive feedback loop to drive HB-EGF release and increase proliferation in co-culture. Identification of multi-cellular interactions such as this may provide insight into how to most effectively control ovarian cancer progression.
C1 [Carroll, Molly J.; Kreeger, Pamela K.] Univ Wisconsin Madison, Dept Biomed Engn, Madison, WI 53706 USA.
   [Kapur, Arvinder; Felder, Mildred; Patankar, Manish S.] Univ Wisconsin, Dept Obstet & Gynecol, Sch Med & Publ Hlth, Madison, WI 53706 USA.
   [Kreeger, Pamela K.] Univ Wisconsin, Sch Med & Publ Hlth, Dept Cell & Regenerat Biol, Madison, WI 53706 USA.
C3 University of Wisconsin System; University of Wisconsin Madison;
   University of Wisconsin System; University of Wisconsin Madison;
   University of Wisconsin System; University of Wisconsin Madison
RP Kreeger, PK (通讯作者)，Univ Wisconsin Madison, Dept Biomed Engn, Madison, WI 53706 USA.; Kreeger, PK (通讯作者)，Univ Wisconsin, Sch Med & Publ Hlth, Dept Cell & Regenerat Biol, Madison, WI 53706 USA.
EM kreeger@wisc.edu
OI Carroll, Molly/0000-0001-9262-3624
FU American Cancer Society [RSG-13-026-01-CSM]; NIH [1DP2CA195766-01,
   1R21CA143616-01]; NSF Graduate Research Fellowship; Wisconsin Alumni
   Research Foundation; Department of Defense [W81XWH-04-1-0102];
   Department of Obstetrics and Gynecology
FX Funding for this study was provided by the American Cancer Society
   (RSG-13-026-01-CSM and supplement from Midwest Division, PKK), NIH
   (1DP2CA195766-01, PKK; 1R21CA143616-01, MSP), NSF Graduate Research
   Fellowship (MJC), Wisconsin Alumni Research Foundation (MJC), Department
   of Defense (W81XWH-04-1-0102, MSP), Department of Obstetrics and
   Gynecology intramural funding (MSP, AK), charitable donation from Jean
   McKenzie (MSP), and the Wisconsin Ovarian Cancer Alliance (MSP).
CR BAST RC, 1981, J CLIN INVEST, V68, P1331, DOI 10.1172/JCI110380
   Bigg HF, 2007, FEBS J, V274, P1246, DOI 10.1111/j.1742-4658.2007.05669.x
   Bourgeois DL, 2015, CANCER CELL INT, V15, DOI 10.1186/s12935-015-0263-4
   Caras I, 2011, TUMORI J, V97, P647, DOI 10.1700/989.10726
   Carroll MJ, 2014, CHEM COMMUN, V50, P5279, DOI 10.1039/c3cc47507g
   Chanmee T, 2014, CANCERS, V6, P1670, DOI 10.3390/cancers6031670
   Clarke DC, 2009, MOL CELL BIOL, V29, P2443, DOI 10.1128/MCB.01443-08
   Colvin EK, 2014, FRONT ONCOL, V4, DOI 10.3389/fonc.2014.00137
   Coussens LM, 2000, CELL, V103, P481, DOI 10.1016/S0092-8674(00)00139-2
   Creighton CJ, 2010, CANCER RES, V70, P1906, DOI 10.1158/0008-5472.CAN-09-3875
   Dahl KDC, 2008, CANCER RES, V68, P4606, DOI 10.1158/0008-5472.CAN-07-5046
   Edwards JP, 2009, J IMMUNOL, V182, P1929, DOI 10.4049/jimmunol.0802703
   GILL GN, 1984, J BIOL CHEM, V259, P7755
   Henriksen L, 2013, PLOS ONE, V8, DOI 10.1371/journal.pone.0058148
   Hidalgo M, 2001, JNCI-J NATL CANCER I, V93, P178, DOI 10.1093/jnci/93.3.178
   Hikita S, 2011, ANTICANCER RES, V31, P2553
   Hu XX, 2012, ARCH GYNECOL OBSTET, V286, P1537, DOI 10.1007/s00404-012-2456-6
   Jemal A, 2009, CA-CANCER J CLIN, V59, P225, DOI 10.3322/caac.20006
   Karam A, 2012, ANTI-CANCER AGENT ME, V12, P764, DOI 10.2174/187152012802650174
   Karapetis CS, 2008, NEW ENGL J MED, V359, P1757, DOI 10.1056/NEJMoa0804385
   Kim ES, 2004, INT J ONCOL, V25, P1375
   Kim Hae-Young, 2015, Restor Dent Endod, V40, P172, DOI 10.5395/rde.2015.40.2.172
   Lafky JM, 2008, BBA-REV CANCER, V1785, P232, DOI 10.1016/j.bbcan.2008.01.001
   Langdon SP, 1998, ENDOCR-RELAT CANCER, V5, P283, DOI 10.1677/erc.0.0050283
   Lech M, 2013, BBA-MOL BASIS DIS, V1832, P989, DOI 10.1016/j.bbadis.2012.12.001
   Lee CW, 2007, AM J PHYSIOL-LUNG C, V292, pL799, DOI 10.1152/ajplung.00311.2006
   Lengyel E, 2001, GYNECOL ONCOL, V82, P291, DOI 10.1006/gyno.2001.6243
   Lucchesi PA, 2004, CIRCULATION, V110, P3587, DOI 10.1161/01.CIR.0000148780.36121.47
   MARIKOVSKY M, 1993, P NATL ACAD SCI USA, V90, P3889, DOI 10.1073/pnas.90.9.3889
   Miyazono K, 2012, J BIOCHEM, V151, P1, DOI 10.1093/jb/mvr120
   Musrap N, 2012, MOL CANCER RES, V10, P1254, DOI 10.1158/1541-7786.MCR-12-0353
   Nash MA, 1999, ENDOCR-RELAT CANCER, V6, P93, DOI 10.1677/erc.0.0060093
   Niikura H, 1997, INT J GYNECOL PATHOL, V16, P60, DOI 10.1097/00004347-199701000-00010
   Ning Y, 2007, J BIOL CHEM, V282, P6380, DOI 10.1074/jbc.M610915200
   Park HY, 1997, BIOCHEM MOL BIOL INT, V43, P1015
   Pei J, 2014, TUMOR BIOL, V35, P6673, DOI 10.1007/s13277-014-1850-z
   Prasasya RD, 2012, BIOTECHNOL BIOENG, V109, P213, DOI 10.1002/bit.23297
   Razandi M, 2003, J BIOL CHEM, V278, P2701, DOI 10.1074/jbc.M205692200
   Rodríguez D, 2010, BBA-MOL CELL RES, V1803, P39, DOI 10.1016/j.bbamcr.2009.09.015
   Schilder RJ, 2009, GYNECOL ONCOL, V113, P21, DOI 10.1016/j.ygyno.2008.12.003
   Sun Y, 2012, CLIN CANCER RES, V18, P4019, DOI 10.1158/1078-0432.CCR-11-0768
   Tian D, 2014, BMC SYST BIOL, V8, DOI 10.1186/s12918-014-0098-y
   Tomida T, 2015, NAT COMMUN, V6, DOI 10.1038/ncomms9350
   Tsutsui S, 2005, ONCOL REP, V14, P425
   Vlaicu P, 2013, BMC CANCER, V13, DOI 10.1186/1471-2407-13-197
   Yagi H, 2008, MOL CANCER THER, V7, P3441, DOI 10.1158/1535-7163.MCT-08-0417
   Zandstra PW, 2000, BLOOD, V96, P1215, DOI 10.1182/blood.V96.4.1215.h8001215_1215_1222
   Zeng ZS, 1999, CARCINOGENESIS, V20, P749, DOI 10.1093/carcin/20.5.749
   Zhang MY, 2014, J OVARIAN RES, V7, DOI 10.1186/1757-2215-7-19
NR 49
TC 50
Z9 55
U1 0
U2 12
PU IMPACT JOURNALS LLC
PI ORCHARD PARK
PA 6666 E QUAKER ST, STE 1, ORCHARD PARK, NY 14127 USA
EI 1949-2553
J9 ONCOTARGET
JI Oncotarget
PD DEC 27
PY 2016
VL 7
IS 52
BP 86608
EP 86620
DI 10.18632/oncotarget.13474
PG 13
WC Oncology; Cell Biology
WE Science Citation Index Expanded (SCI-EXPANDED)
SC Oncology; Cell Biology
GA EG9ZT
UT WOS:000391422500077
PM 27888810
OA Green Published, Green Submitted, gold
DA 2024-11-10
ER

PT J
AU Tassi, E
   Bergamini, A
   Wignall, J
   Sant'Angelo, M
   Brunetto, E
   Balestrieri, C
   Redegalli, M
   Potenza, A
   Abbati, D
   Manfredi, F
   Cangi, MG
   Magliacane, G
   Scalisi, F
   Ruggiero, E
   Maffia, MC
   Trippitelli, F
   Rabaiotti, E
   Cioffi, R
   Bocciolone, L
   Candotti, G
   Candiani, M
   Taccagni, G
   Schultes, B
   Doglioni, C
   Mangili, G
   Bonini, C
AF Tassi, Elena
   Bergamini, Alice
   Wignall, Jessica
   Sant'Angelo, Miriam
   Brunetto, Emanuela
   Balestrieri, Chiara
   Redegalli, Miriam
   Potenza, Alessia
   Abbati, Danilo
   Manfredi, Francesco
   Cangi, Maria Giulia
   Magliacane, Gilda
   Scalisi, Fabiola
   Ruggiero, Eliana
   Maffia, Maria Chiara
   Trippitelli, Federica
   Rabaiotti, Emanuela
   Cioffi, Raffaella
   Bocciolone, Luca
   Candotti, Giorgio
   Candiani, Massimo
   Taccagni, Gianluca
   Schultes, Birgit
   Doglioni, Claudio
   Mangili, Giorgia
   Bonini, Chiara
TI Epithelial ovarian cancer is infiltrated by activated effector T cells
   co-expressing CD39, PD-1, TIM-3, CD137 and interacting with cancer cells
   and myeloid cells
SO FRONTIERS IN IMMUNOLOGY
LA English
DT Article
DE ovarian cancer; high grade serous ovarian cancer (HGSOC);
   tumor-infiltrating lymphocytes (TIL); tumor microenvironment (TME);
   T-cell phenotype
ID MULTIPLE INHIBITORY RECEPTORS; TUMOR MUTATIONAL BURDEN; FAVORABLE
   PROGNOSIS; ANTI-PD-L1 ANTIBODY; IMMUNE-RESPONSE; LYMPHOCYTES; CARCINOMA;
   ANTIGEN; MICROENVIRONMENT; CONTRIBUTES
AB IntroductionDespite predicted efficacy, immunotherapy in epithelial ovarian cancer (EOC) has limited clinical benefit and the prognosis of patients remains poor. There is thus a strong need for better identifying local immune dynamics and immune-suppressive pathways limiting T-cell mediated anti-tumor immunity.MethodsIn this observational study we analyzed by immunohistochemistry, gene expression profiling and flow cytometry the antigenic landscape and immune composition of 48 EOC specimens, with a focus on tumor-infiltrating lymphocytes (TILs).ResultsActivated T cells showing features of partial exhaustion with a CD137+CD39+PD-1+TIM-3+CD45RA-CD62L-CD95+ surface profile were exclusively present in EOC specimens but not in corresponding peripheral blood or ascitic fluid, indicating that the tumor microenvironment might sustain this peculiar phenotype. Interestingly, while neoplastic cells expressed several tumor-associated antigens possibly able to stimulate tumor-specific TILs, macrophages provided both co-stimulatory and inhibitory signals and were more abundant in TILs-enriched specimens harboring the CD137+CD39+PD-1+TIM-3+CD45RA-CD62L-CD95+ signature.ConclusionThese data demonstrate that EOC is enriched in CD137+CD39+PD-1+TIM-3+CD45RA-CD62L-CD95+ T lymphocytes, a phenotype possibly modulated by antigen recognition on neoplastic cells and by a combination of inhibitory and co-stimulatory signals largely provided by infiltrating myeloid cells. Furthermore, we have identified immunosuppressive pathways potentially hampering local immunity which might be targeted by immunotherapeutic approaches.
C1 [Tassi, Elena; Wignall, Jessica; Balestrieri, Chiara; Potenza, Alessia; Abbati, Danilo; Manfredi, Francesco; Ruggiero, Eliana; Maffia, Maria Chiara; Trippitelli, Federica; Bonini, Chiara] IRCCS Osped San Raffaele, Div Immunol Transplantat & Infect Dis, Expt Hematol Unit, Milan, Italy.
   [Tassi, Elena; Bonini, Chiara] IRCCS Osped San Raffaele, Div Immunol Transplantat & Infect Dis, Cell Therapy Immunomonitoring Lab MITiCi, Milan, Italy.
   [Bergamini, Alice; Manfredi, Francesco; Candiani, Massimo; Doglioni, Claudio; Bonini, Chiara] Univ Vita Salute San Raffaele, Milan, Italy.
   [Bergamini, Alice; Rabaiotti, Emanuela; Cioffi, Raffaella; Bocciolone, Luca; Candotti, Giorgio; Candiani, Massimo; Mangili, Giorgia] IRCCS Osped San Raffaele, Dept Obstet & Gynecol, Milan, Italy.
   [Sant'Angelo, Miriam; Brunetto, Emanuela; Redegalli, Miriam; Cangi, Maria Giulia; Magliacane, Gilda; Scalisi, Fabiola; Taccagni, Gianluca; Doglioni, Claudio] IRCCS Osped San Raffaele, Dept Pathol, Milan, Italy.
   [Schultes, Birgit] Intellia Therapeut Inc, Cambridge, MA USA.
C3 Vita-Salute San Raffaele University; IRCCS Ospedale San Raffaele;
   Vita-Salute San Raffaele University; IRCCS Ospedale San Raffaele;
   Vita-Salute San Raffaele University; Vita-Salute San Raffaele
   University; IRCCS Ospedale San Raffaele; Vita-Salute San Raffaele
   University; IRCCS Ospedale San Raffaele
RP Bonini, C (通讯作者)，IRCCS Osped San Raffaele, Div Immunol Transplantat & Infect Dis, Expt Hematol Unit, Milan, Italy.; Bonini, C (通讯作者)，IRCCS Osped San Raffaele, Div Immunol Transplantat & Infect Dis, Cell Therapy Immunomonitoring Lab MITiCi, Milan, Italy.; Bonini, C (通讯作者)，Univ Vita Salute San Raffaele, Milan, Italy.; Mangili, G (通讯作者)，IRCCS Osped San Raffaele, Dept Obstet & Gynecol, Milan, Italy.
EM mangili.giorgia@hsr.it; bonini.chiara@hsr.it
RI Bonini, Chiara/D-9362-2017; mangili, giorgia/Y-9673-2019; BERGAMINI,
   ALICE/AAN-2060-2020; Cangi, M.Giulia/CAF-1459-2022; Ruggiero,
   Eliana/J-9060-2018; Brunetto, Emanuela/AAB-2211-2019; Manfredi,
   Francesco/AAN-4378-2020
OI Sant'Angelo, Miriam/0000-0002-6546-4354; Potenza,
   Alessia/0000-0003-0298-7315; Abbati, Danilo/0000-0001-8517-7937
FU Associazione Italiana per la Ricerca sul Cancro (AIRC-IG 18458 and AIRC
   5 per Mille 22737), the Italian Ministry of Education, University and
   Research (PRIN 2017WC8499), Alliance Against Cancer (Ricerca Corrente
   CAR T project: RCR-2019-23669115) to CBo; th [AIRC-IG 18458];
   Associazione Italiana per la Ricerca sul Cancro [22737]; AIRC 5 per
   Mille [PRIN 2017WC8499]; Italian Ministry of Education, University
   [RCR-2019-23669115]; Alliance Against Cancer [GR-2016-02364847]; Italian
   Ministry of Health
FX Associazione Italiana per la Ricerca sul Cancro (AIRC-IG 18458 and AIRC
   5 per Mille 22737), the Italian Ministry of Education, University and
   Research (PRIN 2017WC8499), Alliance Against Cancer (Ricerca Corrente
   CAR T project: RCR-2019-23669115) to CBo; the Italian Ministry of Health
   (GR-2016-02364847) to ERu. The authors would like also to thank the
   participating patients and their families, all nurses and data managers
   who contributed to this study.
CR Bansal A, 2021, APMIS, V129, P254, DOI 10.1111/apm.13116
   Beatson RE, 2010, IMMUNOTHERAPY-UK, V2, P305, DOI 10.2217/IMT.10.17
   Bell D, 2011, NATURE, V474, P609, DOI 10.1038/nature10166
   Blackburn SD, 2009, NAT IMMUNOL, V10, P29, DOI 10.1038/ni.1679
   Bruni D, 2020, NAT REV CANCER, V20, P662, DOI 10.1038/s41568-020-0285-7
   Burger RA, 2011, NEW ENGL J MED, V365, P2473, DOI 10.1056/NEJMoa1104390
   Cascio S, 2021, SCI ADV, V7, DOI 10.1126/sciadv.abi5790
   Chen YC, 2005, CANCER RES, V65, P331
   Cheng HC, 2021, CANCER LETT, V506, P55, DOI 10.1016/j.canlet.2021.02.013
   Coosemans A, 2013, ANTICANCER RES, V33, P3855
   Curiel TJ, 2004, NAT MED, V10, P942, DOI 10.1038/nm1093
   Dangaj D, 2019, CANCER CELL, V35, P885, DOI 10.1016/j.ccell.2019.05.004
   Devilin MJ, 2022, CANCER IMMUNOL RES, V10, P1326, DOI 10.1158/2326-6066.CIR-22-0407
   Duhen T, 2018, NAT COMMUN, V9, DOI 10.1038/s41467-018-05072-0
   Duraiswamy J, 2021, CANCER CELL, V39, P1623, DOI 10.1016/j.ccell.2021.10.008
   Eiva MA, 2022, EUR J IMMUNOL, V52, P96, DOI 10.1002/eji.202149329
   Fridman WH, 2012, NAT REV CANCER, V12, P298, DOI 10.1038/nrc3245
   Ge ZH, 2021, FRONT IMMUNOL, V12, DOI 10.3389/fimmu.2021.699895
   González-Martín A, 2019, NEW ENGL J MED, V381, P2391, DOI 10.1056/NEJMoa1910962
   Goode EL, 2017, JAMA ONCOL, V3, DOI 10.1001/jamaoncol.2017.3290
   Gottlieb CE, 2017, GYNECOL ONCOL, V144, P607, DOI 10.1016/j.ygyno.2016.12.021
   Gros A, 2014, J CLIN INVEST, V124, P2246, DOI [10.1172/JCI73639, 10.1172/JC173639]
   Hao JT, 2020, THER ADV MED ONCOL, V12, DOI 10.1177/1758835920967241
   Herbst RS, 2014, NATURE, V515, P563, DOI 10.1038/nature14011
   Hermans C, 2014, PLOS ONE, V9, DOI 10.1371/journal.pone.0111757
   Hinchcliff E, 2019, CANCER IMMUNOL IMMUN, V68, P1515, DOI 10.1007/s00262-019-02385-x
   Huo XA, 2021, FRONT GENET, V12, DOI 10.3389/fgene.2021.680413
   Hwang C, 2019, ONCOL LETT, V17, P4557, DOI 10.3892/ol.2019.10095
   Hwang WT, 2012, GYNECOL ONCOL, V124, P192, DOI 10.1016/j.ygyno.2011.09.039
   James FR, 2017, BMC CANCER, V17, DOI 10.1186/s12885-017-3585-x
   Jayson GC, 2014, LANCET, V384, P1376, DOI 10.1016/S0140-6736(13)62146-7
   Koneru M, 2015, ONCOIMMUNOLOGY, V4, DOI 10.4161/2162402X.2014.994446
   Kroeger DR, 2016, CLIN CANCER RES, V22, P3005, DOI 10.1158/1078-0432.CCR-15-2762
   Lecker LSM, 2021, CANCER RES, V81, P5706, DOI 10.1158/0008-5472.CAN-21-0536
   Leem G, 2020, J IMMUNOTHER CANCER, V8, DOI 10.1136/jitc-2020-001650
   Li HX, 2016, CANCER EPIDEMIOL, V40, P152, DOI 10.1016/j.canep.2015.11.014
   Liu JH, 2020, INT J MED SCI, V17, P3200, DOI 10.7150/ijms.50491
   Liu YL, 2020, JCO PRECIS ONCOL, V4, P665, DOI 10.1200/PO.20.00069
   Magliacane G, 2023, CANCERS, V15, DOI 10.3390/cancers15010043
   Manfredi F, 2021, EUR J IMMUNOL, V51, P1992, DOI 10.1002/eji.202049103
   Matsuzaki J, 2010, P NATL ACAD SCI USA, V107, P7875, DOI 10.1073/pnas.1003345107
   McGranahan N, 2017, CELL, V168, P613, DOI 10.1016/j.cell.2017.01.018
   Mesnage SJL, 2017, ANN ONCOL, V28, P651, DOI 10.1093/annonc/mdw625
   Miller KD, 2019, CA-CANCER J CLIN, V69, P363, DOI 10.3322/caac.21565
   Millstein J, 2020, ANN ONCOL, V31, P1240, DOI 10.1016/j.annonc.2020.05.019
   Mitchell PLR, 2014, J IMMUNOTHER CANCER, V2, DOI 10.1186/2051-1426-2-16
   Mlynska A, 2020, AM J REPROD IMMUNOL, V84, DOI 10.1111/aji.13244
   Monk BJ, 2021, LANCET ONCOL, V22, P1275, DOI 10.1016/S1470-2045(21)00342-9
   Moore K, 2018, NEW ENGL J MED, V379, P2495, DOI 10.1056/NEJMoa1810858
   Moore KN, 2021, J CLIN ONCOL, V39, P1842, DOI 10.1200/JCO.21.00306
   Morse CB, 2017, GYNECOL ONCOL REP, V21, P78, DOI 10.1016/j.gore.2017.06.013
   Mutch DG, 2014, GYNECOL ONCOL, V133, P401, DOI 10.1016/j.ygyno.2014.04.013
   Muthuswamy R, 2021, J IMMUNOTHER CANCER, V9, DOI 10.1136/jitc-2021-003329
   Nielsen JS, 2012, CLIN CANCER RES, V18, P3281, DOI 10.1158/1078-0432.CCR-12-0234
   Noviello M, 2019, NAT COMMUN, V10, DOI 10.1038/s41467-019-08871-1
   Odunsi K, 2007, P NATL ACAD SCI USA, V104, P12837, DOI 10.1073/pnas.0703342104
   Pagès F, 2018, LANCET, V391, P2128, DOI 10.1016/S0140-6736(18)30789-X
   Pedersen M, 2018, ONCOIMMUNOLOGY, V7, DOI 10.1080/2162402X.2018.1502905
   Pietzner K, 2018, J GYNECOL ONCOL, V29, DOI 10.3802/jgo.2018.29.e93
   Pinto MP, 2018, GYNECOL ONCOL, V151, P10, DOI 10.1016/j.ygyno.2018.07.025
   Quan QL, 2021, FRONT GENET, V12, DOI 10.3389/fgene.2021.760225
   Sabbatini P, 2012, CLIN CANCER RES, V18, P6497, DOI 10.1158/1078-0432.CCR-12-2189
   Salas-Benito D, 2021, BRIT J CANCER, V124, P1138, DOI 10.1038/s41416-020-01218-4
   Sato E, 2005, P NATL ACAD SCI USA, V102, P18538, DOI 10.1073/pnas.0509182102
   Scheper W, 2019, NAT MED, V25, P89, DOI 10.1038/s41591-018-0266-5
   Simoni Y, 2018, NATURE, V557, P575, DOI 10.1038/s41586-018-0130-2
   Steinhart B, 2021, MOL CANCER RES, V19, P1973, DOI 10.1158/1541-7786.MCR-21-0411
   Sung H, 2021, CA-CANCER J CLIN, V71, P209, DOI 10.3322/caac.21660
   Tassi E, 2023, HAEMATOLOGICA, V108, P1530, DOI 10.3324/haematol.2022.280685
   Tassi E, 2017, CANCER RES, V77, P851, DOI 10.1158/0008-5472.CAN-16-1387
   Taube ET, 2016, GYNECOL ONCOL, V140, P494, DOI 10.1016/j.ygyno.2015.12.018
   Tissot C, 1997, J INTERF CYTOK RES, V17, P17, DOI 10.1089/jir.1997.17.17
   Tonnerre P, 2021, NAT IMMUNOL, V22, P1030, DOI 10.1038/s41590-021-00982-6
   Urosevic M, 2007, J CLIN INVEST, V117, P2834, DOI 10.1172/JCI32077
   Vestal DJ, 2005, J INTERF CYTOK RES, V25, P435, DOI 10.1089/jir.2005.25.435
   Wang HY, 2022, FRONT IMMUNOL, V13, DOI 10.3389/fimmu.2022.943389
   Webb JR, 2016, GYNECOL ONCOL, V141, P293, DOI 10.1016/j.ygyno.2016.03.008
   Wolfl M, 2007, BLOOD, V110, P201, DOI 10.1182/blood-2006-11-056168
   Wouters MCA, 2016, CLIN CANCER RES, V22, P714, DOI 10.1158/1078-0432.CCR-15-1617
   Wu AQ, 2020, FRONT GENET, V11, DOI 10.3389/fgene.2020.00705
   Yang MR, 2021, J IMMUNOTHER CANCER, V9, DOI 10.1136/jitc-2020-001136
   Ye QR, 2014, CLIN CANCER RES, V20, P44, DOI 10.1158/1078-0432.CCR-13-0945
   Zhang AW, 2018, CELL, V173, P1755, DOI 10.1016/j.cell.2018.03.073
   Zhang H, 2020, ONCOL REP, V44, P2610, DOI 10.3892/or.2020.7798
   Zhang L, 2003, NEW ENGL J MED, V348, P203, DOI 10.1056/NEJMoa020177
   Zhang W, 2019, CANCER IMMUNOL IMMUN, V68, P121, DOI 10.1007/s00262-018-2257-2
NR 86
TC 2
Z9 2
U1 3
U2 6
PU FRONTIERS MEDIA SA
PI LAUSANNE
PA AVENUE DU TRIBUNAL FEDERAL 34, LAUSANNE, CH-1015, SWITZERLAND
SN 1664-3224
J9 FRONT IMMUNOL
JI Front. Immunol.
PD OCT 4
PY 2023
VL 14
AR 1212444
DI 10.3389/fimmu.2023.1212444
PG 14
WC Immunology
WE Science Citation Index Expanded (SCI-EXPANDED)
SC Immunology
GA U8SW0
UT WOS:001087454500001
PM 37868997
OA Green Published, gold
DA 2024-11-10
ER

PT J
AU Wallace-Povirk, A
   Rubinsak, L
   Malysa, A
   Dzinic, SH
   Ravindra, M
   Schneider, M
   Glassbrook, J
   O'Connor, C
   Hou, ZJ
   Kim, S
   Back, J
   Polin, L
   Morris, RT
   Gangjee, A
   Gibson, H
   Matherly, LH
AF Wallace-Povirk, Adrianne
   Rubinsak, Lisa
   Malysa, Agnes
   Dzinic, Sijana H.
   Ravindra, Manasa
   Schneider, Mathew
   Glassbrook, James
   O'Connor, Carrie
   Hou, Zhanjun
   Kim, Seongho
   Back, Jessica
   Polin, Lisa
   Morris, Robert T.
   Gangjee, Aleem
   Gibson, Heather
   Matherly, Larry H.
TI Targeted therapy of pyrrolo[2,3-<i>d</i>]pyrimidine antifolates in a
   syngeneic mouse model of high grade serous ovarian cancer and the impact
   on the tumor microenvironment
SO SCIENTIFIC REPORTS
LA English
DT Article
ID COUPLED FOLATE TRANSPORTER; ONE-CARBON METABOLISM; MOLECULAR
   CHARACTERIZATION; 6-SUBSTITUTED PYRROLO; THIENOYL ANTIFOLATE;
   RECEPTOR-ALPHA; LUNG-CANCER; PURINE; ADENOSINE; MACROPHAGES
AB Novel therapies are urgently needed for epithelial ovarian cancer (EOC), the most lethal gynecologic malignancy. In addition, therapies that target unique vulnerabilities in the tumor microenvironment (TME) of EOC have largely been unrealized. One strategy to achieve selective drug delivery for EOC therapy involves use of targeted antifolates via their uptake by folate receptor (FR) proteins, resulting in inhibition of essential one-carbon (C1) metabolic pathways. FR alpha is highly expressed in EOCs, along with the proton-coupled folate transporter (PCFT); FR beta is expressed on activated macrophages, a major infiltrating immune population in EOC. Thus, there is great potential for targeting both the tumor and the TME with agents delivered via selective transport by FRs and PCFT. In this report, we investigated the therapeutic potential of a novel cytosolic C1 6-substituted pyrrolo[2,3-d]pyrimidine inhibitor AGF94, with selectivity for uptake by FRs and PCFT and inhibition of de novo purine nucleotide biosynthesis, against a syngeneic model of ovarian cancer (BR-Luc) which recapitulates high-grade serous ovarian cancer in patients. In vitro activity of AGF94 was extended in vivo against orthotopic BR-Luc tumors. With late-stage subcutaneous BR-Luc xenografts, AGF94 treatment resulted in substantial anti-tumor efficacy, accompanied by significantly decreased M2-like FR beta-expressing macrophages and increased CD3+ T cells, whereas CD4+ and CD8+ T cells were unaffected. Our studies demonstrate potent anti-tumor efficacy of AGF94 in the therapy of EOC in the context of an intact immune system, and provide a framework for targeting the immunosuppressive TME as an essential component of therapy.
C1 [Wallace-Povirk, Adrianne; Rubinsak, Lisa; Malysa, Agnes; Dzinic, Sijana H.; Schneider, Mathew; O'Connor, Carrie; Hou, Zhanjun; Kim, Seongho; Back, Jessica; Polin, Lisa; Morris, Robert T.; Gibson, Heather; Matherly, Larry H.] Wayne State Univ, Sch Med, Dept Oncol, Detroit, MI 48202 USA.
   [Matherly, Larry H.] Wayne State Univ, Sch Med, Dept Pharmacol, Detroit, MI 48201 USA.
   [Glassbrook, James; Gibson, Heather] Wayne State Univ, Sch Med, Dept Biochem Microbiol & Immunol, Detroit, MI 48202 USA.
   [Dzinic, Sijana H.; Hou, Zhanjun; Kim, Seongho; Back, Jessica; Polin, Lisa; Morris, Robert T.; Gibson, Heather; Matherly, Larry H.] Barbara Ann Karmanos Canc Inst, 4100 John R, Detroit, MI 48201 USA.
   [Ravindra, Manasa; Gangjee, Aleem] Duquesne Univ, Grad Sch Pharmaceut Sci, Div Med Chem, 600 Forbes Ave, Pittsburgh, PA 15282 USA.
C3 Wayne State University; Wayne State University; Wayne State University;
   Barbara Ann Karmanos Cancer Institute; Duquesne University
RP Gibson, H; Matherly, LH (通讯作者)，Wayne State Univ, Sch Med, Dept Oncol, Detroit, MI 48202 USA.; Matherly, LH (通讯作者)，Wayne State Univ, Sch Med, Dept Pharmacol, Detroit, MI 48201 USA.; Gibson, H (通讯作者)，Wayne State Univ, Sch Med, Dept Biochem Microbiol & Immunol, Detroit, MI 48202 USA.; Gibson, H; Matherly, LH (通讯作者)，Barbara Ann Karmanos Canc Inst, 4100 John R, Detroit, MI 48201 USA.; Gangjee, A (通讯作者)，Duquesne Univ, Grad Sch Pharmaceut Sci, Div Med Chem, 600 Forbes Ave, Pittsburgh, PA 15282 USA.
EM gangjee@duq.edu; gibsonh@karmanos.org; matherly@karmanos.org
RI Gibson, Heather/GLV-4595-2022; KIM, MINJI/IXD-7702-2023; Hou,
   Zhanjun/S-1117-2019
OI Schneider, Mathew/0000-0001-7302-0668; Hou, Zhanjun/0000-0001-5631-5202;
   Kim, Seongho/0000-0003-1120-073X; Punaha Ravindra,
   Manasa/0000-0001-5733-6267; Gibson, Heather/0000-0003-2652-8252;
   Wallace-Povirk, Adrianne/0000-0002-9562-5892
FU National Cancer Institute [R01 CA53535, R01 CA166711, R01 CA250469,
   F31CA243215]; Michigan Ovarian Cancer Alliance; Bayley Foundation;
   Wentworth Fund for Ovarian Cancer Research; Eunice and Milton Ring
   Endowed Chair for Cancer Research; Duquesne University Adrian Van Kaam
   Chair in Scholarly Excellence; NIH [P30CA22453, T32 CA009531]; National
   Cancer Institute [T32CA009531] Funding Source: NIH RePORTER
FX The BR-5 and BR-Luc murine ovarian cancer cells were gifts of Dr. Sandra
   Orsulic (UCLA, Los Angeles, CA). This study was supported by grants R01
   CA53535 (L. H. Matherly, Z. Hou), R01 CA166711 (A. Gangjee, L.H.
   Matherly), and R01 CA250469 (L.H. Matherly, A. Gangjee) from the
   National Cancer Institute, the Michigan Ovarian Cancer Alliance (Z. Hou,
   L.H. Matherly), the Bayley Foundation (L.H. Matherly), the Wentworth
   Fund for Ovarian Cancer Research (R.T. Morris), the Eunice and Milton
   Ring Endowed Chair for Cancer Research (L.H. Matherly), and the Duquesne
   University Adrian Van Kaam Chair in Scholarly Excellence (A. Gangjee).
   Ms. Wallace-Povirk was supported by F31CA243215 from the National Cancer
   Institute. The Animal Models and Therapeutics Evaluation Core and the
   Microscopy, Imaging and Cytometry Resources Core were supported, in
   part, by NIH Center Grant P30CA22453. Mr. Glassbrook was supported by
   T32 CA009531 (L. Matherly).
CR Bejarano L, 2021, CANCER DISCOV, V11, P933, DOI 10.1158/2159-8290.CD-20-1808
   Bertino JR, 2011, CANCER BIOL THER, V11, P627, DOI 10.4161/cbt.11.7.14948
   Bronder JL, 2003, J BIOL CHEM, V278, P48861, DOI 10.1074/jbc.M304844200
   Bronder JL, 2002, CANCER RES, V62, P5236
   Cherian C, 2013, CANCER CHEMOTH PHARM, V71, P999, DOI 10.1007/s00280-013-2094-0
   Colvin EK, 2014, FRONT ONCOL, V4, DOI 10.3389/fonc.2014.00137
   Cresswell GM, 2021, CANCER RES, V81, P671, DOI 10.1158/0008-5472.CAN-20-1414
   Deis SM, 2016, BIOCHEMISTRY-US, V55, P4574, DOI 10.1021/acs.biochem.6b00412
   Deng YJ, 2008, J MED CHEM, V51, P5052, DOI 10.1021/jm8003366
   Desmoulin SK, 2012, CANCER BIOL THER, V13, P1355, DOI 10.4161/cbt.22020
   Desmoulin SK, 2011, MOL PHARMACOL, V80, P1096, DOI 10.1124/mol.111.073833
   FLINTOFF WF, 1983, ARCH BIOCHEM BIOPHYS, V223, P433, DOI 10.1016/0003-9861(83)90607-0
   Hori H, 1996, CANCER RES, V56, P5653
   Hou ZJ, 2017, MOL CANCER THER, V16, P819, DOI 10.1158/1535-7163.MCT-16-0444
   Hoxhaj G, 2017, CELL REP, V21, P1331, DOI 10.1016/j.celrep.2017.10.029
   Jackman AL, 2011, TARGETED DRUG STRATEGIES FOR CANCER AND INFLAMMATION, P93, DOI 10.1007/978-1-4419-8417-3_5
   Keshet R, 2020, NAT CANCER, V1, P894, DOI 10.1038/s43018-020-0106-7
   Kowal J, 2019, IMMUNOTHERAPY-UK, V11, P677, DOI 10.2217/imt-2018-0156
   LAEMMLI UK, 1970, NATURE, V227, P680, DOI 10.1038/227680a0
   Lheureux S, 2019, LANCET, V393, P1240, DOI 10.1016/S0140-6736(18)32552-2
   Li CX, 2021, J IMMUNOTHER CANCER, V9, DOI 10.1136/jitc-2020-001341
   Liu J, 2020, CELL DISCOV, V6, DOI 10.1038/s41421-020-0156-0
   LOWRY OH, 1951, J BIOL CHEM, V193, P265
   Matherly LH, 2018, CANCER CHEMOTH PHARM, V81, P1, DOI 10.1007/s00280-017-3473-8
   Matherly LH, 2014, DRUG METAB DISPOS, V42, P632, DOI 10.1124/dmd.113.055723
   MATSUDAIRA P, 1987, J BIOL CHEM, V262, P10035
   Moore KN, 2017, CANCER-AM CANCER SOC, V123, P3080, DOI 10.1002/cncr.30736
   Nagai T, 2009, CANCER IMMUNOL IMMUN, V58, P1577, DOI 10.1007/s00262-009-0667-x
   Novitskiy SV, 2008, BLOOD, V112, P1822, DOI 10.1182/blood-2008-02-136325
   Ohta A, 2006, P NATL ACAD SCI USA, V103, P13132, DOI 10.1073/pnas.0605251103
   Puig-Kröger A, 2009, CANCER RES, V69, P9395, DOI 10.1158/0008-5472.CAN-09-2050
   Qiu AD, 2006, CELL, V127, P917, DOI 10.1016/j.cell.2006.09.041
   Ravindra M, 2018, J MED CHEM, V61, P4228, DOI 10.1021/acs.jmedchem.8b00408
   Reddy JA, 2007, CANCER RES, V67, P4434, DOI 10.1158/0008-5472.CAN-07-0033
   Rodriguez AE, 2019, CELL METAB, V29, P1003, DOI 10.1016/j.cmet.2019.01.014
   Rothbart SB, 2010, CANCER RES, V70, P10299, DOI 10.1158/0008-5472.CAN-10-1873
   Sale Sanja, 2006, Drug Discov Today Dis Models, V3, P149, DOI 10.1016/j.ddmod.2006.05.006
   Samaniego R, 2014, J LEUKOCYTE BIOL, V95, P797, DOI 10.1189/jlb.0613345
   Takaishi K, 2010, CANCER SCI, V101, P2128, DOI 10.1111/j.1349-7006.2010.01652.x
   Tie Y, 2020, SIGNAL TRANSDUCT TAR, V5, DOI 10.1038/s41392-020-0115-0
   Tong XM, 2009, CURR OPIN GENET DEV, V19, P32, DOI 10.1016/j.gde.2009.01.002
   Torre LA, 2018, CA-CANCER J CLIN, V68, P284, DOI 10.3322/caac.21456
   VARELAMOREIRAS G, 1992, J NUTR, V122, P986, DOI 10.1093/jn/122.4.986
   Wallace-Povirk A, 2022, CANCERS, V14, DOI 10.3390/cancers14010191
   Wallace-Povirk A, 2021, BIOORGAN MED CHEM, V37, DOI 10.1016/j.bmc.2021.116093
   Wang L, 2011, J MED CHEM, V54, P7150, DOI 10.1021/jm200739e
   Wilson MR, 2016, MOL PHARMACOL, V89, P425, DOI 10.1124/mol.115.102798
   Worzfeld T, 2017, FRONT ONCOL, V7, DOI 10.3389/fonc.2017.00024
   Xing DY, 2006, CANCER RES, V66, P8949, DOI 10.1158/0008-5472.CAN-06-1495
   Xing DY, 2005, P NATL ACAD SCI USA, V102, P6936, DOI 10.1073/pnas.0502256102
   Yang CC, 2021, DRUG DISCOV TODAY, V26, P817, DOI 10.1016/j.drudis.2020.12.006
   Young A, 2014, CANCER DISCOV, V4, P879, DOI 10.1158/2159-8290.CD-14-0341
   Yu WW, 2019, MOL CELL, V75, P1147, DOI 10.1016/j.molcel.2019.06.039
   Zhao RB, 2007, CANCER METAST REV, V26, P129, DOI 10.1007/s10555-007-9047-1
NR 54
TC 11
Z9 12
U1 1
U2 7
PU NATURE PORTFOLIO
PI BERLIN
PA HEIDELBERGER PLATZ 3, BERLIN, 14197, GERMANY
SN 2045-2322
J9 SCI REP-UK
JI Sci Rep
PD JUL 5
PY 2022
VL 12
IS 1
AR 11346
DI 10.1038/s41598-022-14788-5
PG 15
WC Multidisciplinary Sciences
WE Science Citation Index Expanded (SCI-EXPANDED)
SC Science & Technology - Other Topics
GA 2R6LL
UT WOS:000821221500034
PM 35790779
OA Green Published, gold
DA 2024-11-10
ER

PT J
AU Hu, Y
   Recouvreux, MS
   Haro, M
   Taylan, E
   Taylor-Harding, B
   Walts, AE
   Karlan, BY
   Orsulic, S
AF Hu, Ye
   Recouvreux, Maria Sol
   Haro, Marcela
   Taylan, Enes
   Taylor-Harding, Barbie
   Walts, Ann E.
   Karlan, Beth Y.
   Orsulic, Sandra
TI INHBA(+) cancer-associated fibroblasts generate an immunosuppressive
   tumor microenvironment in ovarian cancer
SO NPJ PRECISION ONCOLOGY
LA English
DT Article
ID IMMUNOLOGICAL GENOME PROJECT; REGULATORY T-CELLS; ACTIVIN-A; TGF-BETA;
   BINDING-PROTEIN; GROWTH; MYOFIBROBLAST; TUMORIGENESIS; EXPRESSION;
   INVASION
AB Effective targeting of cancer-associated fibroblasts (CAFs) is hindered by the lack of specific biomarkers and a poor understanding of the mechanisms by which different populations of CAFs contribute to cancer progression. While the role of TGF beta in CAFs is well-studied, less attention has been focused on a structurally and functionally similar protein, Activin A (encoded by INHBA). Here, we identified INHBA(+) CAFs as key players in tumor promotion and immunosuppression. Spatiotemporal analyses of patient-matched primary, metastatic, and recurrent ovarian carcinomas revealed that aggressive metastatic tumors enriched in INHBA(+) CAFs were also enriched in regulatory T cells (Tregs). In ovarian cancer mouse models, intraperitoneal injection of the Activin A neutralizing antibody attenuated tumor progression and infiltration with pro-tumorigenic subsets of myofibroblasts and macrophages. Downregulation of INHBA in human ovarian CAFs inhibited pro-tumorigenic CAF functions. Co-culture of human ovarian CAFs and T cells revealed the dependence of Treg differentiation on direct contact with INHBA(+) CAFs. Mechanistically, INHBA/recombinant Activin A in CAFs induced the autocrine expression of PD-L1 through SMAD2-dependent signaling, which promoted Treg differentiation. Collectively, our study identified an INHBA(+) subset of immunomodulatory pro-tumoral CAFs as a potential therapeutic target in advanced ovarian cancers which typically show a poor response to immunotherapy.
C1 [Hu, Ye; Recouvreux, Maria Sol; Taylan, Enes; Taylor-Harding, Barbie; Karlan, Beth Y.; Orsulic, Sandra] Univ Calif Los Angeles, David Geffen Sch Med, Dept Obstet & Gynecol, Los Angeles, CA 90095 USA.
   [Haro, Marcela] Cedars Sinai Med Ctr, Samuel Oschin Comprehens Canc Inst, Womens Canc Program, Los Angeles, CA 90048 USA.
   [Walts, Ann E.] Cedars Sinai Med Ctr, Dept Pathol & Lab Med, Los Angeles, CA 90048 USA.
   [Karlan, Beth Y.; Orsulic, Sandra] Univ Calif Los Angeles, Jonsson Comprehens Canc Ctr, Los Angeles, CA 90095 USA.
   [Orsulic, Sandra] Univ Calif Los Angeles, David Geffen Sch Med, Dept Pathol & Lab Med, Los Angeles, CA 90095 USA.
   [Orsulic, Sandra] US Dept Vet Affairs, Greater Los Angeles Healthcare Syst, Los Angeles, CA 90073 USA.
   [Hu, Ye] Shanghai Jiao Tong Univ, Xinhua Hosp, Sch Med, Dept Gastroenterol, Shanghai 200092, Peoples R China.
C3 University of California System; University of California Los Angeles;
   University of California Los Angeles Medical Center; David Geffen School
   of Medicine at UCLA; Cedars Sinai Medical Center; Cedars Sinai Medical
   Center; University of California System; University of California Los
   Angeles; UCLA Jonsson Comprehensive Cancer Center; University of
   California System; University of California Los Angeles; University of
   California Los Angeles Medical Center; David Geffen School of Medicine
   at UCLA; US Department of Veterans Affairs; Shanghai Jiao Tong
   University
RP Orsulic, S (通讯作者)，Univ Calif Los Angeles, David Geffen Sch Med, Dept Obstet & Gynecol, Los Angeles, CA 90095 USA.; Orsulic, S (通讯作者)，Univ Calif Los Angeles, Jonsson Comprehens Canc Ctr, Los Angeles, CA 90095 USA.; Orsulic, S (通讯作者)，Univ Calif Los Angeles, David Geffen Sch Med, Dept Pathol & Lab Med, Los Angeles, CA 90095 USA.; Orsulic, S (通讯作者)，US Dept Vet Affairs, Greater Los Angeles Healthcare Syst, Los Angeles, CA 90073 USA.
EM SOrsulic@mednet.ucla.edu
RI TAYLAN, ENES/L-9589-2019
OI Karlan, Beth/0000-0002-9451-2933; Walts, Ann/0000-0002-6893-5748;
   Taylan, Enes/0000-0002-0445-1250
FU U.S. Department of Defense (United States Department of Defense); Sandy
   Rollman Ovarian Cancer Foundation [BX004974, BX006020]; Veterans
   Administration Merit Awards VA-ORD [W81XWH2210631]; Office of the
   Assistant Secretary of Defense for Health Affairs through the Ovarian
   Cancer Research Program [R01CA208753]; National Cancer Institute;
   Ovarian Cancer Research Alliance Ann and Sol Schreiber Mentored
   Investigator Awards [81602518]; National Natural Science Foundation of
   China
FX We thank Dr. Dongyu Jia for generating immortalized 781T CAFs, Dr. Kate
   Lawrenson for providing the 781 ovarian cancer fibroblasts, Dr. Beatrice
   Knudsen and Dr. Zhaoxuan Ma for multiplex immunofluorescence staining
   and data analysis, Dr. Fangjing Huang for assistance with QuPath
   analysis, Dr. Feng Su for preliminary experiments not included in the
   manuscript, Jenny Lester for reviewing and categorizing clinical
   information, Dr. Yael Raz for useful discussions, and Kristy Daniels for
   editing the manuscript. This research was supported by the Sandy Rollman
   Ovarian Cancer Foundation, the Veterans Administration Merit Awards
   VA-ORD BX004974 and BX006020, the Office of the Assistant Secretary of
   Defense for Health Affairs through the Ovarian Cancer Research Program
   Award No. W81XWH2210631, the National Cancer Institute grant
   R01CA208753, the Ovarian Cancer Research Alliance Ann and Sol Schreiber
   Mentored Investigator Awards to YH and MH, and the National Natural
   Science Foundation of China grant 81602518 to YH. The funders played no
   role in study design, data collection, analysis and interpretation of
   data, or the writing of this manuscript.
CR Ahmadi A, 2019, J CELL PHYSIOL, V234, P12173, DOI 10.1002/jcp.27955
   Angelova M, 2015, GENOME BIOL, V16, DOI 10.1186/s13059-015-0620-6
   Basu M, 2015, MOL CANCER, V14, DOI 10.1186/s12943-015-0433-y
   Bauer J, 2020, SCI REP-UK, V10, DOI 10.1038/s41598-019-55687-6
   Beach JA, 2016, ONCOTARGET, V7, P4167, DOI 10.18632/oncotarget.6703
   Bejarano L, 2021, CANCER DISCOV, V11, P933, DOI 10.1158/2159-8290.CD-20-1808
   Calon A, 2014, SEMIN CANCER BIOL, V25, P15, DOI 10.1016/j.semcancer.2013.12.008
   Carvalho RLC, 2007, J CELL SCI, V120, P4269, DOI 10.1242/jcs.013169
   Chakravarthy A, 2018, NAT COMMUN, V9, DOI 10.1038/s41467-018-06654-8
   Charoentong P, 2017, CELL REP, V18, P248, DOI 10.1016/j.celrep.2016.12.019
   Cho YA, 2011, ORAL ONCOL, V47, P1148, DOI 10.1016/j.oraloncology.2011.08.007
   Colak S, 2017, TRENDS CANCER, V3, P56, DOI 10.1016/j.trecan.2016.11.008
   Datta-Mannan A, 2013, J PHARMACOL EXP THER, V344, P616, DOI 10.1124/jpet.112.201491
   De Jaeghere EA, 2019, TRENDS CANCER, V5, P704, DOI 10.1016/j.trecan.2019.09.009
   De Martino M, 2021, CANCER IMMUNOL RES, V9, P89, DOI 10.1158/2326-6066.CIR-19-0305
   Dean M, 2017, CANCER LETT, V391, P114, DOI 10.1016/j.canlet.2017.01.011
   Desmoulière A, 2004, INT J DEV BIOL, V48, P509, DOI 10.1387/ijdb.041802ad
   DiDomenico J, 2018, ONCOIMMUNOLOGY, V7, DOI 10.1080/2162402X.2018.1448329
   Do TV, 2008, ENDOCRINOLOGY, V149, P3809, DOI 10.1210/en.2007-1584
   Erdogan B, 2017, BIOCHEM SOC T, V45, P229, DOI 10.1042/BST20160387
   Grauel AL, 2020, NAT COMMUN, V11, DOI 10.1038/s41467-020-19920-5
   Guo J, 2021, J INT MED RES, V49, DOI 10.1177/03000605211014998
   Hardy CL, 2015, CLIN EXP ALLERGY, V45, P1510, DOI 10.1111/cea.12561
   Harper J, 2014, SEMIN CANCER BIOL, V25, P69, DOI 10.1016/j.semcancer.2013.12.005
   Harrison CA, 2005, TRENDS ENDOCRIN MET, V16, P73, DOI 10.1016/j.tem.2005.01.003
   He ZJ, 2021, CELL BIOCHEM FUNCT, V39, P258, DOI 10.1002/cbf.3573
   Hedger MP, 2013, CYTOKINE GROWTH F R, V24, P285, DOI 10.1016/j.cytogfr.2013.03.003
   Heng TSP, 2008, NAT IMMUNOL, V9, P1091, DOI 10.1038/ni1008-1091
   Hu Y, 2020, FRONT CELL DEV BIOL, V8, DOI 10.3389/fcell.2020.00647
   Itoh S, 2000, EUR J BIOCHEM, V267, P6954, DOI 10.1046/j.1432-1327.2000.01828.x
   Jia DY, 2018, SCI REP-UK, V8, DOI 10.1038/s41598-018-30261-8
   Khalili JS, 2012, CLIN CANCER RES, V18, P5329, DOI 10.1158/1078-0432.CCR-12-1632
   Kim H, 2010, BMC MED GENOMICS, V3, DOI 10.1186/1755-8794-3-51
   Krneta J, 2006, CANCER RES, V66, P5686, DOI 10.1158/0008-5472.CAN-05-3821
   Li XT, 2019, DIS MARKERS, V2019, DOI 10.1155/2019/7275289
   Liao D, 2009, PLOS ONE, V4, DOI 10.1371/journal.pone.0007965
   Mancinelli G, 2021, SCI REP-UK, V11, DOI 10.1038/s41598-021-87213-y
   Mariathasan S, 2018, NATURE, V554, P544, DOI 10.1038/nature25501
   Melisi D, 2021, J IMMUNOTHER CANCER, V9, DOI 10.1136/jitc-2020-002068
   Monteran L, 2019, FRONT IMMUNOL, V10, DOI 10.3389/fimmu.2019.01835
   Nagaraja AS, 2018, JCI INSIGHT, V3, DOI 10.1172/jci.insight.122389
   NAKAMURA T, 1990, SCIENCE, V247, P836, DOI 10.1126/science.2106159
   Nazareth MR, 2007, J IMMUNOL, V178, P5552, DOI 10.4049/jimmunol.178.9.5552
   Pinchuk IV, 2008, GASTROENTEROLOGY, V135, P1228, DOI 10.1053/j.gastro.2008.07.016
   Qian JB, 2020, CELL RES, V30, P745, DOI 10.1038/s41422-020-0355-0
   Robson NC, 2008, BLOOD, V111, P2733, DOI 10.1182/blood-2007-03-080994
   Sahai E, 2020, NAT REV CANCER, V20, P174, DOI 10.1038/s41568-019-0238-1
   Saylor J, 2018, FRONT IMMUNOL, V9, DOI 10.3389/fimmu.2018.02925
   Seachrist DD, 2019, ENDOCRINOLOGY, V160, P1097, DOI 10.1210/en.2019-00015
   Seachrist DD, 2017, BREAST CANCER RES, V19, DOI 10.1186/s13058-017-0857-y
   Semitekolou M, 2018, J ALLERGY CLIN IMMUN, V141, P671, DOI 10.1016/j.jaci.2017.03.047
   Sharma P, 2021, CANCER DISCOV, V11, P838, DOI 10.1158/2159-8290.CD-20-1680
   Shay T, 2013, TRENDS IMMUNOL, V34, P602, DOI 10.1016/j.it.2013.03.004
   Shen C, 2018, J PHARMACOL EXP THER, V366, P291, DOI 10.1124/jpet.118.248195
   Staudacher JJ, 2017, SCI REP-UK, V7, DOI 10.1038/s41598-017-05907-8
   Tao JJ, 2019, CLIN CANCER RES, V25, P5458, DOI 10.1158/1078-0432.CCR-19-1065
   Tauriello DVF, 2018, NATURE, V554, P538, DOI 10.1038/nature25492
   Taylan E, 2020, GYNECOL ONCOL, V159, P277, DOI 10.1016/j.ygyno.2020.07.005
   Taylor C, 2015, ONCOTARGET, V6, P34228, DOI 10.18632/oncotarget.5349
   Teixeira AF, 2020, FRONT CELL DEV BIOL, V8, DOI 10.3389/fcell.2020.00605
   Tirosh I, 2016, SCIENCE, V352, P189, DOI 10.1126/science.aad0501
   Tousa S, 2017, P NATL ACAD SCI USA, V114, pE2891, DOI 10.1073/pnas.1616942114
   Vanhoutte F, 2020, J CLIN PHARMACOL, V60, P1424, DOI 10.1002/jcph.1638
   Walker RG, 2021, EXP BIOL MED, V246, P467, DOI 10.1177/1535370220966296
   Wang YL, 2019, MOL MED REP, V20, P3519, DOI 10.3892/mmr.2019.10616
   Wipff PJ, 2007, J CELL BIOL, V179, P1311, DOI 10.1083/jcb.200704042
   Wu SZ, 2020, EMBO J, V39, DOI 10.15252/embj.2019104063
   Yeung TL, 2013, CANCER RES, V73, P5016, DOI 10.1158/0008-5472.CAN-13-0023
   Yi YY, 2019, EXP CELL RES, V382, DOI 10.1016/j.yexcr.2019.06.016
   Zhao YJ, 2020, CANCER RES, V80, P3359, DOI 10.1158/0008-5472.CAN-19-3763
   Zhong XL, 2019, J CACHEXIA SARCOPENI, V10, P1083, DOI 10.1002/jcsm.12461
NR 71
TC 4
Z9 4
U1 5
U2 10
PU NATURE PORTFOLIO
PI BERLIN
PA HEIDELBERGER PLATZ 3, BERLIN, 14197, GERMANY
EI 2397-768X
J9 NPJ PRECIS ONCOL
JI npj Precis. Oncol.
PD FEB 15
PY 2024
VL 8
IS 1
AR 35
DI 10.1038/s41698-024-00523-y
PG 13
WC Oncology
WE Science Citation Index Expanded (SCI-EXPANDED)
SC Oncology
GA HY3C9
UT WOS:001163022700002
PM 38360876
OA gold
DA 2024-11-10
ER

PT J
AU Moreno-Smith, M
   Lu, CH
   Shahzad, MMK
   Pena, GNA
   Allen, JK
   Stone, RL
   Mangala, LS
   Han, HD
   Kim, HS
   Farley, D
   Berestein, GL
   Cole, SW
   Lutgendorf, SK
   Sood, AK
AF Moreno-Smith, Myrthala
   Lu, Chunhua
   Shahzad, Mian M. K.
   Pena, Guillermo N. Armaiz
   Allen, Julie K.
   Stone, Rebecca L.
   Mangala, Lingegowda S.
   Han, Hee Dong
   Kim, Hye Sun
   Farley, Donna
   Berestein, Gabriel Lopez
   Cole, Steve W.
   Lutgendorf, Susan K.
   Sood, Anil K.
TI Dopamine Blocks Stress-Mediated Ovarian Carcinoma Growth (Publication
   with Expression of Concern)
SO CLINICAL CANCER RESEARCH
LA English
DT Article; Publication with Expression of Concern
ID MALIGNANT-TUMOR GROWTH; VASCULAR-PERMEABILITY; ENDOTHELIAL-CELLS; CANCER
   CELLS; MOUSE MODEL; ANGIOGENESIS; SCHIZOPHRENIA; METASTASIS; MECHANISMS;
   RECEPTORS
AB Purpose: Increased adrenergic activity in response to chronic stress is known to promote tumor growth by stimulating the tumor microenvironment. The focus of the current study was to determine whether dopamine, an inhibitory catecholamine, could block the effects of chronic stress on tumor growth.
   Experimental Design: Expression of dopamine receptors (DR1-DR5) was analyzed by reverse transcriptase-PCR and by Western blotting. In vitro effects of dopamine on cell viability, apoptosis, and migration were examined. For in vivo therapy, murine and human DR2-siRNAs were incorporated into chitosan nanoparticles (CH-NP).
   Results: In this model of chronic stress, tumoral norepinephrine levels remained elevated whereas dopamine levels were significantly decreased compared with nonstressed animals. Daily restraint stress resulted in significantly increased tumor growth in both immunodeficient (SKOV3ip1 and HeyA8) and immunocompetent (ID8) ovarian cancer models. This increase was completely blocked with daily dopamine treatment. Dopamine treatment also blocked the stress-induced increase in angiogenesis. Endothelial and ovarian cancer cells expressed all dopamine receptors except for the lack of DR3 expression in ovarian cancer cells. DR2 was responsible for the inhibitory effects of dopamine on tumor growth and microvessel density as well as the stimulatory effect on apoptosis, as the DR2 antagonist eticlopride reversed these effects. Dopamine significantly inhibited cell viability and stimulated apoptosis in vitro. Moreover, dopamine reduced cyclic AMP levels and inhibited norepinephrine and vascular permeability factor/VEGF-induced Src kinase activation.
   Conclusions: Dopamine depletion under chronic stress conditions creates a permissive microenvironment for tumor growth that can be reversed by dopamine replacement. Clin Cancer Res; 17(11); 3649-59. (C)2011 AACR.
C1 [Moreno-Smith, Myrthala; Lu, Chunhua; Pena, Guillermo N. Armaiz; Allen, Julie K.; Stone, Rebecca L.; Han, Hee Dong; Kim, Hye Sun; Sood, Anil K.] Univ Texas MD Anderson Canc Ctr, Dept Gynecol Oncol, Houston, TX 77030 USA.
   [Berestein, Gabriel Lopez; Sood, Anil K.] Univ Texas MD Anderson Canc Ctr, Dept Canc Biol, Houston, TX 77030 USA.
   [Berestein, Gabriel Lopez] Univ Texas MD Anderson Canc Ctr, Dept Expt Therapeut, Houston, TX 77030 USA.
   [Berestein, Gabriel Lopez; Sood, Anil K.] Univ Texas MD Anderson Canc Ctr, Ctr RNA Interference & Noncoding RNA, Houston, TX 77030 USA.
   [Cole, Steve W.] Univ Calif Los Angeles, Sch Med, Dept Med, Div Hematol Oncol, Los Angeles, CA 90024 USA.
   [Lutgendorf, Susan K.] Univ Iowa, Dept Psychol, Iowa City, IA 52242 USA.
   [Lutgendorf, Susan K.] Univ Iowa, Dept Gynecol, Iowa City, IA USA.
   [Lutgendorf, Susan K.] Univ Iowa, Holden Comprehens Canc Ctr, Iowa City, IA USA.
   [Shahzad, Mian M. K.] Univ Wisconsin, Sch Med & Publ Hlth, Madison, WI USA.
   [Mangala, Lingegowda S.] Univ Space Res Assoc, Radiat Biophys Lab, NASA, Lyndon B Johnson Space Ctr, Houston, TX USA.
   [Farley, Donna] Gen Hosp Boyd Tower, Inst Clin & Translat Sci, Iowa City, IA USA.
C3 University of Texas System; UTMD Anderson Cancer Center; University of
   Texas System; UTMD Anderson Cancer Center; University of Texas System;
   UTMD Anderson Cancer Center; University of Texas System; UTMD Anderson
   Cancer Center; University of California System; University of California
   Los Angeles; University of California Los Angeles Medical Center; David
   Geffen School of Medicine at UCLA; University of Iowa; University of
   Iowa; University of Iowa; University of Wisconsin System; University of
   Wisconsin Madison; Universities Space Research Association (USRA);
   National Aeronautics & Space Administration (NASA); NASA Johnson Space
   Center
RP Sood, AK (通讯作者)，Univ Texas MD Anderson Canc Ctr, Dept Gynecol Oncol, 1155 Herman Pressler,Unit 1362, Houston, TX 77030 USA.
EM asood@mdanderson.org
RI Sood, Akshay/KHU-0007-2024; Lu, CH/G-4684-2010; Cole,
   Steve/KYO-7764-2024; Kim, Hye/J-2752-2012
OI Armaiz-Pena, Guillermo N/0000-0002-9081-5339; Sood,
   Akshay/0000-0002-5415-9901
FU NIH [CA110793, CA109298, P50 CA 083639, CA128797, RC2GM092599, U54
   CA151668]; Ovarian Cancer Research Fund, Inc.; DOD [OC093146]; Zarrow
   Foundation; Marcus Foundation; Blanton-Davis Ovarian Cancer Research
   Program; Laura and John Arnold Foundation; NCI-DHHS-NUH [T32 CA101642];
   NIH/NICHD [HD050128]; GCF-Molly Cade Ovarian Cancer Research Grant
FX Portions of this work were supported by the NIH (CA110793, CA109298, P50
   CA 083639, CA128797, RC2GM092599; U54 CA151668), the Ovarian Cancer
   Research Fund, Inc. (Program Project Development Grant), the DOD
   (OC093146), the Zarrow Foundation, the Marcus Foundation, the
   Blanton-Davis Ovarian Cancer Research Program, the Laura and John Arnold
   Foundation, and the Betty Anne Asche Murray Distinguished Professorship.
   R. L. Stone is supported by NCI-DHHS-NUH T32 Training Grant (T32
   CA101642). M. M. K. Shahzad is supported by the NIH/NICHD WRHR Grant
   (HD050128) and the GCF-Molly Cade Ovarian Cancer Research Grant.
CR Antoni MH, 2006, NAT REV CANCER, V6, P240, DOI 10.1038/nrc1820
   Asada M, 2008, INT J CANCER, V123, P511, DOI 10.1002/ijc.23562
   Bankowski BJ, 2003, CLIN OBSTET GYNECOL, V46, P349, DOI 10.1097/00003081-200306000-00013
   Basu S, 2004, CANCER RES, V64, P5551, DOI 10.1158/0008-5472.CAN-04-1600
   Basu S, 2001, NAT MED, V7, P569, DOI 10.1038/87895
   Basu S, 2000, ENDOCRINE, V12, P237, DOI 10.1385/ENDO:12:3:237
   Best JA, 2009, THEOR BIOL MED MODEL, V6, DOI 10.1186/1742-4682-6-21
   BHATTACHARYA R, 2008, J MOL SIGNAL, V3, P2187
   Birtwistle J, 1998, Br J Nurs, V7, P832
   Boyd DD, 2004, CLIN CANCER RES, V10, P1545, DOI 10.1158/1078-0432.CCR-1565-02
   BUICK RN, 1985, CANCER RES, V45, P3668
   Chakroborty D, 2004, CLIN CANCER RES, V10, P4349, DOI 10.1158/1078-0432.CCR-04-0059
   Chakroborty D, 2008, J CLIN INVEST, V118, P1380, DOI 10.1172/JCI33125
   Chakroborty D, 2009, CANCER RES, V69, P3727, DOI 10.1158/0008-5472.CAN-08-4289
   CIVELLI O, 1995, MOL BIOL DOPAMINE RE
   Eliceiri BP, 1999, MOL CELL, V4, P915, DOI 10.1016/S1097-2765(00)80221-X
   Glaser R, 2005, NAT REV IMMUNOL, V5, P243, DOI 10.1038/nri1571
   Goldacre MJ, 2005, BRIT J PSYCHIAT, V187, P334, DOI 10.1192/bjp.187.4.334
   Han HD, 2010, CLIN CANCER RES, V16, P3910, DOI 10.1158/1078-0432.CCR-10-0005
   Han LY, 2006, CANCER RES, V66, P8633, DOI 10.1158/0008-5472.CAN-06-1410
   IMPERATO A, 1992, BRAIN RES, V577, P194, DOI 10.1016/0006-8993(92)90274-D
   Kerr JL, 2010, ANN PHARMACOTHER, V44, P1777, DOI 10.1345/aph.1P271
   Landen CN, 2006, CANCER BIOL THER, V5, P1708, DOI 10.4161/cbt.5.12.3468
   Landen CN, 2006, J NATL CANCER I, V98, P1558, DOI 10.1093/jnci/djj414
   Langley RR, 2003, CANCER RES, V63, P2971
   Lu CH, 2010, CANCER CELL, V18, P185, DOI 10.1016/j.ccr.2010.06.016
   Lutgendorf SK, 2009, BRAIN BEHAV IMMUN, V23, P176, DOI 10.1016/j.bbi.2008.04.155
   MCGRATH BP, 1994, CARDIOVASCULAR AUST, V17, P44
   Missale C, 1998, PHYSIOL REV, V78, P189, DOI 10.1152/physrev.1998.78.1.189
   MORTENSEN PB, 1989, J EPIDEMIOL COMMUN H, V43, P43, DOI 10.1136/jech.43.1.43
   Perez-Lloret S, 2010, CNS DRUGS, V24, P941, DOI 10.2165/11537810-000000000-00000
   Perez-Lloret S, 2010, MOVEMENT DISORD, V25, P1876, DOI 10.1002/mds.23204
   PUGLISIALLEGRA S, 1991, BRAIN RES, V554, P217, DOI 10.1016/0006-8993(91)90192-X
   Sarkar C, 2004, AM J PHYSIOL-HEART C, V287, pH1554, DOI 10.1152/ajpheart.00272.2004
   Sarkar C, 2008, CLIN CANCER RES, V14, P2502, DOI 10.1158/1078-0432.CCR-07-1778
   SCHETTINI G, 1990, CLIN ENDOCRINOL, V33, P161, DOI 10.1111/j.1365-2265.1990.tb00479.x
   Schmidt C, 1996, Eur J Med Res, V1, P528
   Sood AK, 2006, CLIN CANCER RES, V12, P369, DOI 10.1158/1078-0432.CCR-05-1698
   Spannuth WA, 2009, INT J CANCER, V124, P1045, DOI 10.1002/ijc.24028
   Teunis MAT, 2002, FASEB J, V16, P1465, DOI 10.1096/fj.02-0145fje
   Thaker PH, 2006, NAT MED, V12, P939, DOI 10.1038/nm1447
   Weiner H., 1992, PERTURBING ORGANISM
   Yoneda J, 1998, JNCI-J NATL CANCER I, V90, P447, DOI 10.1093/jnci/90.6.447
   Zarei S, 2006, J THROMB HAEMOST, V4, P1588, DOI 10.1111/j.1538-7836.2006.01998.x
NR 44
TC 92
Z9 106
U1 0
U2 14
PU AMER ASSOC CANCER RESEARCH
PI PHILADELPHIA
PA 615 CHESTNUT ST, 17TH FLOOR, PHILADELPHIA, PA 19106-4404 USA
SN 1078-0432
EI 1557-3265
J9 CLIN CANCER RES
JI Clin. Cancer Res.
PD JUN 1
PY 2011
VL 17
IS 11
BP 3649
EP 3659
DI 10.1158/1078-0432.CCR-10-2441
PG 11
WC Oncology
WE Science Citation Index Expanded (SCI-EXPANDED)
SC Oncology
GA 772AC
UT WOS:000291200800016
PM 21531818
OA Green Accepted, Bronze, Green Submitted
DA 2024-11-10
ER

PT J
AU Campos-Contreras, AD
   González-Gallardo, A
   Díaz-Muñoz, M
   Vázquez-Cuevas, FG
AF del Rocio Campos-Contreras, Anai
   Gonzalez-Gallardo, Adriana
   Diaz-Munoz, Mauricio
   Vazquez-Cuevas, Francisco G.
TI Adenosine Receptor A2B Negatively Regulates Cell Migration in Ovarian
   Carcinoma Cells
SO INTERNATIONAL JOURNAL OF MOLECULAR SCIENCES
LA English
DT Article
DE purinergic signaling; A2B receptor; ovarian cancer; cancer cell
   migration; SKOV-3 cells
ID ACTIVATED PROTEIN-KINASE; CYCLE ARREST; CROSS-TALK; T-CELLS; CANCER;
   APOPTOSIS; GROWTH; A(2B); CD39; CD73
AB The purinergic system is fundamental in the tumor microenvironment, since it regulates tumor cell interactions with the immune system, as well as growth and differentiation in autocrine-paracrine responses. Here, we investigated the role of the adenosine A2B receptor (A2BR) in ovarian carcinoma-derived cells' (OCDC) properties. From public databases, we documented that high A2BR expression is associated with a better prognostic outcome in ovarian cancer patients. In vitro experiments were performed on SKOV-3 cell line to understand how A2BR regulates the carcinoma cell phenotype associated with cell migration. RT-PCR and Western blotting revealed that the ADORA2B transcript (coding for A2BR) and A2BR were expressed in SKOV-3 cells. Stimulation with BAY-606583, an A2BR agonist, induced ERK1/2 phosphorylation, which was abolished by the antagonist PSB-603. Pharmacological activation of A2BR reduced cell migration and actin stress fibers; in agreement, A2BR knockdown increased migration and enhanced actin stress fiber expression. Furthermore, the expression of E-cadherin, an epithelial marker, increased in BAY-606583-treated cells. Finally, cDNA microarrays revealed the pathways mediating the effects of A2BR activation on SKOV-3 cells. Our results showed that A2BR contributed to maintaining an epithelial-like phenotype in OCDC and highlighted this purinergic receptor as a potential biomarker.
C1 [del Rocio Campos-Contreras, Anai; Gonzalez-Gallardo, Adriana; Diaz-Munoz, Mauricio; Vazquez-Cuevas, Francisco G.] Inst Neurobiol, Dept Neurobiol Celular & Mol, Campus UNAM Juriquilla, Queretaro 76230, Mexico.
C3 Universidad Nacional Autonoma de Mexico
RP Vázquez-Cuevas, FG (通讯作者)，Inst Neurobiol, Dept Neurobiol Celular & Mol, Campus UNAM Juriquilla, Queretaro 76230, Mexico.
EM anaicampos.c@gmail.com; gallardog@unam.mx; mdiaz@comunidad.unam.mx;
   fvazquez@comunidad.unam.mx
OI Campos-Contreras, Anai del Rocio/0009-0003-2296-2729; Adriana,
   Gonzalez-Gallardo/0000-0001-8637-8896; Diaz-Munoz,
   Mauricio/0000-0002-9019-8246
FU CONACyT-Mexico [446030, CVU 555779]
FX Anai del Rocio Campos Contreras is a doctoral student from Programa de
   Doctorado en Ciencias Biomedicas, Universidad Nacional Autonoma de
   Mexico (UNAM), and received a fellowship (Number 446030; YCVU 555779)
   from CONACyT-Mexico. We are grateful to Jessica Gonzalez Norris for
   proofreading this manuscript. We are also grateful to MVZ Martin Garcia
   Servin, Alejandra Castilla Leon, Ing. Elsa Nydia Hernandez Rios and
   Q.F.B. Heriberto Abraham Valencia Gonzalez for their expert technical
   assistance. We are especially thankful to Carmen Aceves Velasco, Brenda
   Anguiano Serrano and Alejandro Garcia Carranca for their constant
   feedback.
CR Aghaei M, 2012, PROSTATE, V72, P361, DOI 10.1002/pros.21438
   Allard B, 2017, IMMUNOL REV, V276, P121, DOI 10.1111/imr.12528
   Antonioli L, 2021, ADV EXP MED BIOL, V1270, P145, DOI 10.1007/978-3-030-47189-7_9
   Balzs G., KM PLOT
   Basu M, 2017, BIOCHEM J, V474, P1919, DOI 10.1042/BCJ20170223
   Bhattacharya R, 2018, J CELL BIOCHEM, V119, P8174, DOI 10.1002/jcb.26820
   Chen JW, 2019, CANCER MANAG RES, V11, P7835, DOI 10.2147/CMAR.S210305
   Chen Y, 2021, MOLECULES, V26, DOI 10.3390/molecules26041083
   Cheon DJ, 2015, CARCINOGENESIS, V36, P739, DOI 10.1093/carcin/bgv059
   CHOMCZYNSKI P, 1987, ANAL BIOCHEM, V162, P156, DOI 10.1016/0003-2697(87)90021-2
   Clayton A, 2011, J IMMUNOL, V187, P676, DOI 10.4049/jimmunol.1003884
   de Leve S, 2019, FRONT IMMUNOL, V10, DOI 10.3389/fimmu.2019.00698
   Deaglio S, 2007, J EXP MED, V204, P1257, DOI 10.1084/jem.20062512
   Campos-Contreras AD, 2020, CELLS-BASEL, V9, DOI 10.3390/cells9071612
   Feoktistov I, 1999, MOL PHARMACOL, V55, P726
   Fernandez-Gallardo M, 2016, PLOS ONE, V11, DOI 10.1371/journal.pone.0167445
   Fredholm BB, 2011, PHARMACOL REV, V63, P1, DOI 10.1124/pr.110.003285
   Gao ZW, 2016, NEOPLASMA, V63, P201, DOI 10.4149/204_150723N407
   Gao ZH, 1999, J BIOL CHEM, V274, P5972, DOI 10.1074/jbc.274.9.5972
   Giacomelli C, 2018, FRONT PHARMACOL, V9, DOI 10.3389/fphar.2018.00054
   Györffy B, 2012, ENDOCR-RELAT CANCER, V19, P197, DOI 10.1530/ERC-11-0329
   Hao PP, 2020, LIFE SCI, V262, DOI 10.1016/j.lfs.2020.118492
   Kjaergaard J, 2018, J IMMUNOL, V201, P782, DOI 10.4049/jimmunol.1700850
   Klymenko Y, 2017, CANCERS, V9, DOI 10.3390/cancers9080104
   Li J, 2021, J OVARIAN RES, V14, DOI 10.1186/s13048-020-00752-2
   Luo X, 2020, BIOSCIENCE REP, V40, DOI 10.1042/BSR20200163
   Ma DF, 2010, HUM PATHOL, V41, P1550, DOI 10.1016/j.humpath.2010.04.008
   Ma Y, 2014, BIOCHEM BIOPH RES CO, V448, P8, DOI 10.1016/j.bbrc.2014.04.007
   Mandai K, 1999, J CELL BIOL, V144, P1001, DOI 10.1083/jcb.144.5.1001
   Martínez-Ramírez AS, 2017, J CELL BIOCHEM, V118, P4468, DOI 10.1002/jcb.26104
   Martínez-Ramírez AS, 2017, PURINERG SIGNAL, V13, P1, DOI 10.1007/s11302-016-9550-3
   Martínez-Ramírez AS, 2016, J CELL BIOCHEM, V117, P1016, DOI 10.1002/jcb.25390
   Nooshabadi VT, 2021, CURR MOL MED, V21, P476, DOI 10.2174/1566524020666201120142953
   Ohta A, 2006, P NATL ACAD SCI USA, V103, P13132, DOI 10.1073/pnas.0605251103
   Oshima T, 2013, MOL CANCER, V12, DOI 10.1186/1476-4598-12-60
   Ou Y, 2016, J BIOL CHEM, V291, P15388, DOI 10.1074/jbc.M116.721241
   Pellegatti P, 2008, PLOS ONE, V3, DOI 10.1371/journal.pone.0002599
   Schulte G, 2000, MOL PHARMACOL, V58, P477, DOI 10.1124/mol.58.3.477
   Shirali S, 2013, TUMOR BIOL, V34, P1085, DOI 10.1007/s13277-013-0650-1
   Sureechatchaiyan P, 2018, PURINERG SIGNAL, V14, P395, DOI 10.1007/s11302-018-9622-7
   Takahashi K, 1999, J CELL BIOL, V145, P539, DOI 10.1083/jcb.145.3.539
   Takai Y, 2003, CANCER SCI, V94, P655, DOI 10.1111/j.1349-7006.2003.tb01499.x
   Vasiukov G, 2021, PLOS ONE, V16, DOI 10.1371/journal.pone.0252424
   Vázquez-Cuevas FG, 2013, REPROD FERT DEVELOP, V25, P971, DOI 10.1071/RD12196
   Wang TY, 2021, BMC CANCER, V21, DOI 10.1186/s12885-021-08788-3
   Wilkat M, 2020, INT J CANCER, V147, P202, DOI 10.1002/ijc.32835
   Xiang HJ, 2006, HEPATOL RES, V36, P56, DOI 10.1016/j.hepres.2006.06.008
   Yang DQ, 2013, BIOCHEM BIOPH RES CO, V440, P62, DOI 10.1016/j.bbrc.2013.09.030
   Yi Y, 2020, J CANCER, V11, P421, DOI 10.7150/jca.31245
   Yousefi M, 2020, CELL ONCOL, V43, P515, DOI 10.1007/s13402-020-00513-9
   Yu AS, 2016, TUMOR BIOL, V37, P4857, DOI 10.1007/s13277-015-4344-8
   Zhou YH, 2017, ONCOTARGET, V8, P48755, DOI 10.18632/oncotarget.17835
NR 52
TC 7
Z9 7
U1 0
U2 2
PU MDPI
PI BASEL
PA ST ALBAN-ANLAGE 66, CH-4052 BASEL, SWITZERLAND
EI 1422-0067
J9 INT J MOL SCI
JI Int. J. Mol. Sci.
PD MAY
PY 2022
VL 23
IS 9
AR 4585
DI 10.3390/ijms23094585
PG 18
WC Biochemistry & Molecular Biology; Chemistry, Multidisciplinary
WE Science Citation Index Expanded (SCI-EXPANDED)
SC Biochemistry & Molecular Biology; Chemistry
GA 1L5IY
UT WOS:000799322900001
PM 35562985
OA Green Published, gold
DA 2024-11-10
ER

PT J
AU Khan, ANH
   Emmons, TR
   Wong, JT
   Alqassim, E
   Singel, KL
   Mark, J
   Smith, BE
   Tario, JD
   Eng, KH
   Moysich, KB
   Odunsi, K
   Abrams, SI
   Segal, BH
AF Khan, Anm Nazmul H.
   Emmons, Tiffany R.
   Wong, Jerry T.
   Alqassim, Emad
   Singel, Kelly L.
   Mark, Jaron
   Smith, Brandon E.
   Tario, Joseph D.
   Eng, Kevin H.
   Moysich, Kirsten B.
   Odunsi, Kunle
   Abrams, Scott I.
   Segal, Brahm H.
TI Quantification of Early-Stage Myeloid-Derived Suppressor Cells in Cancer
   Requires Excluding Basophils
SO CANCER IMMUNOLOGY RESEARCH
LA English
DT Article
ID MAST-CELLS; EOSINOPHILS; IDENTIFICATION; EXPRESSION; MONOCYTES; SURVIVAL
AB Myeloid derived suppressor cells (MDSC) are a heterogeneous group of immature cells that accumulate in the peripheral blood and tumor microenvironment and are barriers to cancer therapy. MDSCs serve as prognostic biomarkers and are targets for therapy. On the basis of surface markers, three subsets of MDSCs have been defined in humans: granulocytic, monocytic, and early stage (e-MDSC). The markers attributed to e-MDSCs overlap with those of basophils, which are rare circulating myeloid cells with unrecognized roles in cancer. Thus, we asked whether e-MDSCs in circulation and the tumor microenvironment include basophils. On average, 58% of cells with e-MDSC surface markers in blood and 36% in ascites from patients with ovarian cancer were basophils based on CD123(high) expression and cytology, whereas cells with immature features were rare. Circulating and ascites basophils did not suppress proliferation of stimulated T cells, a key feature of MDSCs. Increased accumulation of basophils and basogranulin, a marker of basophil degranulation, were observed in ascites compared to serum in patients with newly diagnosed ovarian cancer. Basophils recruited to the tumor microenvironment may exacerbate fluid accumulation by their release of proinflammatory granular constituents that promote vascular leakage. No significant correlation was observed between peripheral basophil counts and survival in patients with ovarian cancer. Our results suggest that studies in which e-MDSCs were defined solely by surface markers should be reevaluated to exclude basophils. Both immaturity and suppression are criteria to define e-MDSCs in future studies.
C1 [Khan, Anm Nazmul H.; Smith, Brandon E.; Segal, Brahm H.] Roswell Pk Comprehens Canc Ctr, Dept Internal Med, Elm & Carlton St, Buffalo, NY 14263 USA.
   [Emmons, Tiffany R.; Singel, Kelly L.; Odunsi, Kunle; Abrams, Scott I.; Segal, Brahm H.] Roswell Pk Comprehens Canc Ctr, Dept Immunol, Buffalo, NY USA.
   [Wong, Jerry T.] Roswell Pk Comprehens Canc Ctr, Dept Pathol, Buffalo, NY USA.
   [Alqassim, Emad; Moysich, Kirsten B.] Roswell Pk Comprehens Canc Ctr, Dept Canc Prevent & Control, Buffalo, NY USA.
   [Mark, Jaron; Odunsi, Kunle] Roswell Pk Comprehens Canc Ctr, Dept Gynecol Oncol, Buffalo, NY USA.
   [Tario, Joseph D.] Roswell Pk Comprehens Canc Ctr, Dept Flow Cytometry, Buffalo, NY USA.
   [Eng, Kevin H.] Roswell Pk Comprehens Canc Ctr, Dept Biostat & Bioinformat, Buffalo, NY USA.
   [Segal, Brahm H.] SUNY Buffalo, Jacobs Sch Med & Biomed Sci, Dept Med, Buffalo, NY USA.
   [Singel, Kelly L.] NIH, Off Evaluat Performance & Reporting, Div Program Coordinat Planning & Strateg Initiat, Off Director, Bldg 10, Bethesda, MD 20892 USA.
C3 Roswell Park Comprehensive Cancer Center; Roswell Park Comprehensive
   Cancer Center; Roswell Park Comprehensive Cancer Center; Roswell Park
   Comprehensive Cancer Center; Roswell Park Comprehensive Cancer Center;
   Roswell Park Comprehensive Cancer Center; Roswell Park Comprehensive
   Cancer Center; State University of New York (SUNY) System; University at
   Buffalo, SUNY; National Institutes of Health (NIH) - USA
RP Segal, BH (通讯作者)，Roswell Pk Comprehens Canc Ctr, Dept Internal Med, Elm & Carlton St, Buffalo, NY 14263 USA.
EM brahm.segal@roswellpark.org
RI Segal, Brahm/AAW-2706-2020; Singel, Kelly/N-7792-2014
OI Smith, Brandon/0000-0002-4207-8389; Eng, Kevin/0000-0001-5636-0812
FU Roswell Park Comprehensive Cancer Center [NCI P30CA016056]; Roswell
   Park-University of Pittsburgh Cancer Institute (UPCI) Ovarian Cancer
   SPORE [P50CA159981, R01CA172105, R01CA188900, T32085183, T32CA108456]
FX This work was supported by Roswell Park Comprehensive Cancer Center
   grants NCI P30CA016056, the Roswell Park-University of Pittsburgh Cancer
   Institute (UPCI) Ovarian Cancer SPORE P50CA159981 (to K. Odunsi),
   R01CA172105 (to S.I. Abrams), R01CA188900 (to B.H. Segal and K.B.
   Moysich), T32085183 (to K.L. Singel), and T32CA108456 (to J. Mark).
CR Almand B, 2001, J IMMUNOL, V166, P678, DOI 10.4049/jimmunol.166.1.678
   Bronte V, 2016, NAT COMMUN, V7, DOI 10.1038/ncomms12150
   Cheng PY, 2008, J EXP MED, V205, P2235, DOI 10.1084/jem.20080132
   Cimato TR, 2016, CYTOM PART B-CLIN CY, V90, P415, DOI 10.1002/cyto.b.21354
   De Monte L, 2016, CANCER RES, V76, P1792, DOI 10.1158/0008-5472.CAN-15-1801-T
   Dijkstra D, 2014, CYTOM PART A, V85A, P580, DOI 10.1002/cyto.a.22472
   Egawa M, 2013, IMMUNITY, V38, P570, DOI 10.1016/j.immuni.2012.11.014
   Ferro M, 2020, WORLD J UROL, V38, P143, DOI 10.1007/s00345-019-02754-2
   Gabrilovich DI, 2012, NAT REV IMMUNOL, V12, P253, DOI 10.1038/nri3175
   Jachetti E, 2018, CANCER IMMUNOL RES, V6, P552, DOI 10.1158/2326-6066.CIR-17-0385
   Jia DY, 2018, SCI REP-UK, V8, DOI 10.1038/s41598-018-30261-8
   Khan ANH, 2015, ONCOTARGET, V6, P11310, DOI 10.18632/oncotarget.3597
   Kolomeyevskaya N, 2015, GYNECOL ONCOL, V138, P352, DOI 10.1016/j.ygyno.2015.05.009
   Lang S, 2018, CLIN CANCER RES, V24, P4834, DOI 10.1158/1078-0432.CCR-17-3726
   Mandruzzato S, 2016, CANCER IMMUNOL IMMUN, V65, P161, DOI 10.1007/s00262-015-1782-5
   Manz MG, 2002, P NATL ACAD SCI USA, V99, P11872, DOI 10.1073/pnas.172384399
   McEuen AR, 2001, J ALLERGY CLIN IMMUN, V107, P842, DOI 10.1067/mai.2001.114650
   Metcalfe DD, 2016, WORLD ALLERGY ORGAN, V9, DOI 10.1186/s40413-016-0094-3
   Mochizuki A, 2003, J ALLERGY CLIN IMMUN, V112, P102, DOI 10.1067/mai.2003.1511
   Movahedi K, 2008, BLOOD, V111, P4233, DOI 10.1182/blood-2007-07-099226
   Netherby CS, 2017, CANCER IMMUNOL IMMUN, V66, P989, DOI 10.1007/s00262-017-1963-5
   Okla K, 2019, FRONT IMMUNOL, V10, DOI 10.3389/fimmu.2019.00691
   Ostrand-Rosenberg S, 2018, J IMMUNOL, V200, P422, DOI 10.4049/jimmunol.1701019
   Podgorny PJ, 2016, BIOL BLOOD MARROW TR, V22, P37, DOI 10.1016/j.bbmt.2015.09.003
   Rosner S, 2018, CANCER MED-US, V7, P690, DOI 10.1002/cam4.1356
   Santegoets SJAM, 2018, ONCOIMMUNOLOGY, V7, DOI 10.1080/2162402X.2018.1465166
   Santos AF, 2016, CLIN TRANSL ALLERGY, V6, DOI 10.1186/s13601-016-0100-4
   Savant SS, 2018, CANCERS, V10, DOI 10.3390/cancers10080251
   Singel KL, 2019, JCI INSIGHT, V4, DOI 10.1172/jci.insight.122311
   Singel KL, 2019, BRIT J CANCER, V120, P207, DOI 10.1038/s41416-018-0339-8
   Uhel F, 2019, J ALLERGY CLIN IMMUN, V144, P1125, DOI 10.1016/j.jaci.2019.06.027
   Varricchi G, 2018, CURR OPIN IMMUNOL, V53, P152, DOI 10.1016/j.coi.2018.05.002
   Veglia F, 2018, NAT IMMUNOL, V19, P108, DOI 10.1038/s41590-017-0022-x
   Voehringer D, 2013, NAT REV IMMUNOL, V13, P362, DOI 10.1038/nri3427
   Wang YL, 2018, BMC GASTROENTEROL, V18, DOI 10.1186/s12876-018-0812-0
   Wei YS, 2018, ASIA-PAC J CLIN ONCO, V14, pe243, DOI 10.1111/ajco.12871
   Wong CK, 2015, INFLAMMATION, V38, P348, DOI 10.1007/s10753-014-0038-4
   Yamanishi Y, 2017, IMMUNOL REV, V278, P237, DOI 10.1111/imr.12548
   Yin Y, 2013, CANCER IMMUNOL RES, V1, P256, DOI 10.1158/2326-6066.CIR-13-0073
   Youn JI, 2008, J IMMUNOL, V181, P5791, DOI 10.4049/jimmunol.181.8.5791
   Yu JP, 2013, J IMMUNOL, V190, P3783, DOI 10.4049/jimmunol.1201449
NR 41
TC 26
Z9 31
U1 0
U2 5
PU AMER ASSOC CANCER RESEARCH
PI PHILADELPHIA
PA 615 CHESTNUT ST, 17TH FLOOR, PHILADELPHIA, PA 19106-4404 USA
SN 2326-6066
EI 2326-6074
J9 CANCER IMMUNOL RES
JI Cancer Immunol. Res.
PD JUN
PY 2020
VL 8
IS 6
BP 819
EP 828
DI 10.1158/2326-6066.CIR-19-0556
PG 10
WC Oncology; Immunology
WE Science Citation Index Expanded (SCI-EXPANDED)
SC Oncology; Immunology
GA LU6CU
UT WOS:000537841800009
PM 32238380
OA Green Submitted, Green Accepted
DA 2024-11-10
ER

PT J
AU Chai, CC
   Liang, LC
   Mikkelsen, NS
   Wang, W
   Zhao, WD
   Sun, CC
   Bak, RO
   Li, HB
   Lin, L
   Wang, F
   Luo, YL
AF Chai, Chaochao
   Liang, Langchao
   Mikkelsen, Nanna S.
   Wang, Wei
   Zhao, Wandong
   Sun, Chengcheng
   Bak, Rasmus O.
   Li, Hanbo
   Lin, Lin
   Wang, Fei
   Luo, Yonglun
TI Single-cell transcriptome analysis of epithelial, immune, and stromal
   signatures and interactions in human ovarian cancer
SO COMMUNICATIONS BIOLOGY
LA English
DT Article
ID ARCHITECTURE; METASTASIS; STATISTICS; ANTITUMOR; PROFILES; LAMININ
AB A comprehensive investigation of ovarian cancer (OC) progression at the single-cell level is crucial for enhancing our understanding of the disease, as well as for the development of better diagnoses and treatments. Here, over half a million single-cell transcriptome data were collected from 84 OC patients across all clinical stages. Through integrative analysis, we identified heterogeneous epithelial-immune-stromal cellular compartments and their interactions in the OC microenvironment. The epithelial cells displayed clinical subtype features with functional variance. A significant increase in distinct T cell subtypes was identified including Tregs and CD8+ exhausted T cells from stage IC2. Additionally, we discovered antigen-presenting cancer-associated fibroblasts (CAFs), with myofibroblastic CAFs (myCAFs) exhibiting enriched extracellular matrix (ECM) functionality linked to tumor progression at stage IC2. Furthermore, the NECTIN2-TIGIT ligand-receptor pair was identified to mediate T cells communicating with epithelial, fibroblast, endothelial, and other cell types. Knock-out of NECTIN2 using CRISPR/Cas9 inhibited ovarian cancer cell (SKOV3) proliferation, and increased T cell proliferation when co-cultured. These findings shed light on the cellular compartments and functional aspects of OC, providing insights into the molecular mechanisms underlying stage IC2 and potential therapeutic strategies for OC.
   A single-cell interaction study on ovarian cancer reveals heterogeneous epithelial-immune-stromal cellular compartments and their interactions in shaping the tumor microenvironment, especially through the NECTIN2-TIGIT interaction.
C1 [Chai, Chaochao; Liang, Langchao; Zhao, Wandong; Sun, Chengcheng] Univ Chinese Acad Sci, Coll Life Sci, Beijing 10049, Peoples R China.
   [Chai, Chaochao; Liang, Langchao; Zhao, Wandong; Sun, Chengcheng; Li, Hanbo; Wang, Fei; Luo, Yonglun] Qingdao Europe Adv Inst Life Sci, Lars Bolund Inst Regenerat Med, BGI Res, Qingdao 266555, Peoples R China.
   [Chai, Chaochao; Liang, Langchao; Li, Hanbo; Wang, Fei; Luo, Yonglun] BGI Res, Shenzhen 518083, Peoples R China.
   [Mikkelsen, Nanna S.; Bak, Rasmus O.; Lin, Lin; Wang, Fei; Luo, Yonglun] Aarhus Univ, Dept Biomed, Aarhus, Denmark.
   [Wang, Wei] Huazhong Univ Sci & Technol, Tongji Hosp, Tongji Med Coll, Dept Obstet & Gynecol, Wuhan, Peoples R China.
   [Lin, Lin; Luo, Yonglun] Aarhus Univ Hosp, Steno Diabet Ctr Aarhus, Aarhus, Denmark.
C3 Chinese Academy of Sciences; University of Chinese Academy of Sciences,
   CAS; Beijing Genomics Institute (BGI); Aarhus University; Huazhong
   University of Science & Technology; Aarhus University
RP Wang, F; Luo, YL (通讯作者)，Qingdao Europe Adv Inst Life Sci, Lars Bolund Inst Regenerat Med, BGI Res, Qingdao 266555, Peoples R China.; Wang, F; Luo, YL (通讯作者)，BGI Res, Shenzhen 518083, Peoples R China.; Wang, F; Luo, YL (通讯作者)，Aarhus Univ, Dept Biomed, Aarhus, Denmark.; Luo, YL (通讯作者)，Aarhus Univ Hosp, Steno Diabet Ctr Aarhus, Aarhus, Denmark.
EM wangfei@biomed.au.dk; alun@biomed.au.dk
RI Li, Hanbo/ABH-3880-2020; Bak, Rasmus/AAH-9748-2021; Luo,
   Yonglun/AAG-9253-2020; Luo, Yonglun/C-4708-2013
OI Luo, Yonglun/0000-0002-0007-7759; Li, Hanbo/0000-0001-8778-9988;
   Steengaard Mikkelsen, Nanna/0000-0002-9061-5345; Lin,
   Lin/0000-0002-7546-4948; Bak, Rasmus/0000-0002-7383-0297
FU Novo Nordisk Fonden (Novo Nordisk Foundation); Qingdao-Europe Advanced
   Institute for Life Sciences [NNF21OC0072031, NNF21OC0068988]; Novo
   Nordisk Foundation [R396-2022-350, CA21113]; Lundbeck Foundation; COST
   (European Cooperation in Science and Technology)
FX We thank the China National GeneBank DataBase for providing
   computational resource for the storage, processing, and analysis of the
   single cell RNA sequencing data. We would like to thank Trine Skov
   Petersen and Yan Zhou for technical assistance. This project is
   partially supported by the Qingdao-Europe Advanced Institute for Life
   Sciences. Y.L. is supported by the Novo Nordisk Foundation
   (NNF21OC0072031 and NNF21OC0068988) and the Lundbeck Foundation
   (R396-2022-350). Collaboration between Y.L. and R.O.B is based on
   supports from COST Action Gene Editing for the treatment of Human
   Diseases, CA21113, supported by COST (European Cooperation in Science
   and Technology).
CR Anadon CM, 2022, CANCER CELL, V40, P545, DOI 10.1016/j.ccell.2022.03.008
   Aumailley M, 2013, CELL ADHES MIGR, V7, P48, DOI 10.4161/cam.22826
   Axelrod ML, 2019, CLIN CANCER RES, V25, P2392, DOI 10.1158/1078-0432.CCR-18-3200
   Baaten Bas Jg, 2010, Commun Integr Biol, V3, P508, DOI 10.4161/cib.3.6.13495
   Bast RC, 2009, NAT REV CANCER, V9, P415, DOI 10.1038/nrc2644
   Baumeister SH, 2016, ANNU REV IMMUNOL, V34, P539, DOI 10.1146/annurev-immunol-032414-112049
   Blank CU, 2019, NAT REV IMMUNOL, V19, P665, DOI 10.1038/s41577-019-0221-9
   Brandt CB, 2023, BIOMOLECULES, V13, DOI 10.3390/biom13010023
   Callahan MJ, 2008, CLIN CANCER RES, V14, P7667, DOI 10.1158/1078-0432.CCR-08-0479
   Chen FZ, 2020, CANCER MED-US, V9, P3584, DOI 10.1002/cam4.2976
   Chow A, 2022, NAT REV CLIN ONCOL, V19, P775, DOI 10.1038/s41571-022-00689-z
   Curiel TJ, 2003, NAT MED, V9, P562, DOI 10.1038/nm863
   Dinh HQ, 2021, CELL REP, V35, DOI 10.1016/j.celrep.2021.108978
   Elyada E, 2019, CANCER DISCOV, V9, P1102, DOI 10.1158/2159-8290.CD-19-0094
   Friedman G, 2020, NAT CANCER, V1, P692, DOI 10.1038/s43018-020-0082-y
   Geistlinger L, 2020, CANCER RES, V80, P4335, DOI 10.1158/0008-5472.CAN-20-0521
   Graf F, 2021, FASEB J, V35, DOI 10.1096/fj.202002558RR
   Hänzelmann S, 2013, BMC BIOINFORMATICS, V14, DOI 10.1186/1471-2105-14-7
   Hao YH, 2021, CELL, V184, P3573, DOI 10.1016/j.cell.2021.04.048
   Hemon P, 2011, J IMMUNOL, V186, P5173, DOI 10.4049/jimmunol.1002050
   Hennessy BT, 2009, LANCET, V374, P1371, DOI 10.1016/S0140-6736(09)61338-6
   Hippen AA, 2021, PLOS COMPUT BIOL, V17, DOI 10.1371/journal.pcbi.1009290
   Izar B, 2020, NAT MED, V26, P1271, DOI 10.1038/s41591-020-0926-0
   Jacobs IJ, 2016, LANCET, V387, P945, DOI 10.1016/S0140-6736(15)01224-6
   Jin SQ, 2021, NAT COMMUN, V12, DOI 10.1038/s41467-021-21246-9
   Johnston RJ, 2014, CANCER CELL, V26, P923, DOI 10.1016/j.ccell.2014.10.018
   Kan TT, 2022, ONCOGENE, V41, P895, DOI 10.1038/s41388-021-02139-z
   Kerdidani D, 2022, J EXP MED, V219, DOI 10.1084/jem.20210815
   Kindelberger DW, 2007, AM J SURG PATHOL, V31, P161, DOI 10.1097/01.pas.0000213335.40358.47
   Korsunsky I, 2019, NAT METHODS, V16, P1289, DOI 10.1038/s41592-019-0619-0
   Kotliar D, 2019, ELIFE, V8, DOI 10.7554/eLife.43803
   Kumar L, 2007, BIOINFORMATION, V2, P5, DOI 10.6026/97320630002005
   Laumont CM, 2021, CLIN CANCER RES, V27, P4089, DOI 10.1158/1078-0432.CCR-20-4394
   Lavie D, 2022, NAT CANCER, V3, P793, DOI 10.1038/s43018-022-00411-z
   Lheureux S, 2019, CA-CANCER J CLIN, V69, P280, DOI 10.3322/caac.21559
   Lucca LE, 2020, NAT REV IMMUNOL, V20, P680, DOI 10.1038/s41577-020-0296-3
   Lyu YF, 2021, LAB INVEST, V101, P540, DOI 10.1038/s41374-021-00546-0
   Moore RG, 2009, GYNECOL ONCOL, V112, P40, DOI 10.1016/j.ygyno.2008.08.031
   Natarajan S, 2019, CANCER RES, V79, P2271, DOI 10.1158/0008-5472.CAN-18-2616
   Olbrecht S, 2021, GENOME MED, V13, DOI 10.1186/s13073-021-00922-x
   Oshima T, 2013, MOL CANCER, V12, DOI 10.1186/1476-4598-12-60
   Ottevanger PB, 2017, SEMIN CANCER BIOL, V44, P67, DOI 10.1016/j.semcancer.2017.04.009
   Qian JB, 2020, CELL RES, V30, P745, DOI 10.1038/s41422-020-0355-0
   Qiu XJ, 2017, NAT METHODS, V14, P979, DOI [10.1038/NMETH.4402, 10.1038/nmeth.4402]
   Regner MJ, 2021, MOL CELL, V81, P4924, DOI 10.1016/j.molcel.2021.10.013
   Shi Y, 2022, GENOME BIOL, V23, DOI 10.1186/s13059-022-02651-9
   Siegel RL, 2023, CA-CANCER J CLIN, V73, P17, DOI 10.3322/caac.21763
   Sim YH, 2022, INT J MOL SCI, V23, DOI 10.3390/ijms232012358
   Slyper M, 2020, NAT MED, V26, P792, DOI 10.1038/s41591-020-0844-1
   Teschendorff AE, 2017, NAT COMMUN, V8, DOI 10.1038/ncomms15599
   Ulrich ND, 2022, DEV CELL, V57, P914, DOI 10.1016/j.devcel.2022.02.017
   Wan CX, 2021, CANCER RES, V81, P158, DOI 10.1158/0008-5472.CAN-20-1674
   Wang WM, 2018, GYNECOL ONCOL, V151, P1, DOI 10.1016/j.ygyno.2018.09.005
   Wang YC, 2022, CANCER RES, V82, P3903, DOI 10.1158/0008-5472.CAN-21-3819
   Wu TZ, 2021, INNOVATION-AMSTERDAM, V2, DOI 10.1016/j.xinn.2021.100141
   Xia CF, 2022, CHINESE MED J-PEKING, V135, P584, DOI 10.1097/CM9.0000000000002108
   Xiang X, 2021, NAT COMMUN, V12, DOI 10.1038/s41467-021-23576-0
   Xu JF, 2022, CLIN CANCER RES, V28, P3590, DOI 10.1158/1078-0432.CCR-22-0296
   Yang B, 2022, CELL REP MED, V3, DOI 10.1016/j.xcrm.2022.100856
   Yi JS, 2010, IMMUNOLOGY, V129, P474, DOI 10.1111/j.1365-2567.2010.03255.x
   Yoshida Y, 2001, INT J ONCOL, V18, P913
   Yuan HT, 2019, NUCLEIC ACIDS RES, V47, pD900, DOI 10.1093/nar/gky939
   Yuan KM, 2023, FRONT PHARMACOL, V14, DOI 10.3389/fphar.2023.1192777
   Zhang KY, 2022, SCI ADV, V8, DOI 10.1126/sciadv.abm1831
   Zhang M, 2020, J HEPATOL, V73, P1118, DOI 10.1016/j.jhep.2020.05.039
   Zhang M, 2022, CANCERS, V14, DOI 10.3390/cancers14112637
NR 66
TC 2
Z9 2
U1 8
U2 13
PU NATURE PORTFOLIO
PI BERLIN
PA HEIDELBERGER PLATZ 3, BERLIN, 14197, GERMANY
EI 2399-3642
J9 COMMUN BIOL
JI Commun. Biol.
PD JAN 26
PY 2024
VL 7
IS 1
AR 131
DI 10.1038/s42003-024-05826-1
PG 15
WC Biology; Multidisciplinary Sciences
WE Science Citation Index Expanded (SCI-EXPANDED)
SC Life Sciences & Biomedicine - Other Topics; Science & Technology - Other
   Topics
GA GG4O3
UT WOS:001151502300002
PM 38278958
OA gold
DA 2024-11-10
ER

PT J
AU Sureechatchaiyan, P
   Hamacher, A
   Brockmann, N
   Stork, B
   Kassack, MU
AF Sureechatchaiyan, Parichat
   Hamacher, Alexandra
   Brockmann, Nicole
   Stork, Bjoern
   Kassack, Matthias U.
TI Adenosine enhances cisplatin sensitivity in human ovarian cancer cells
SO PURINERGIC SIGNALLING
LA English
DT Article
DE Adenosine; Ovarian cancer; Cisplatin; Adenosine receptors; Nucleoside
   transporter; Dipyridamole
ID MOLECULAR-MECHANISMS; INDUCED APOPTOSIS; GASTRIC-CANCER; AMPK; RECEPTOR;
   ACTIVATION; EXPRESSION; RESISTANCE; INDUCTION; AUTOPHAGY
AB Ovarian cancer is the deadliest gynecologic cancer due to lack of early effective diagnosis and development of resistance to platinum-based chemotherapy. Several studies reported that adenosine concentrations are higher in tumor microenvironment than in non-tumor tissue. This finding inspired us to study the role of adenosine in ovarian cancer cells and to investigate if adenosine pathways offer new treatment options urgently needed to prevent or overcome chemoresistance. The ovarian cancer cell lines HEY, A2780, and its cisplatin-resistant subline A2780CisR were used in this study. Expression and functional activity of adenosine receptors were investigated by RT-PCR, Western blotting, and cAMP assay. A1 and A2B adenosine receptors were expressed and functionally active in all three cell lines. Adenosine showed moderate cytotoxicity (MTT-IC50 values were between 700 and 900M) and induced apoptosis in a concentration-dependent manner by increasing levels of sub-G1 and cleaved PARP. Apoptosis was diminished by QVD-OPh, confirming caspase-dependent induction of apoptosis. Forty-eight hours pre-incubation of adenosine prior to cisplatin significantly enhanced cisplatin-induced cytotoxicity in a synergistic manner and increased apoptosis. SLV320 or PSB603, selective A1 and A2B antagonists, was not able to inhibit adenosine-induced increase in cisplatin cytotoxicity or apoptosis whereas dipyridamole, a nucleoside transporter inhibitor, completely abrogated both effects. Mechanistically, adenosine increased pAMPK and reduced pS6K which was prevented by dipyridamole. In conclusion, application of adenosine prior to cisplatin could be a new therapeutic option to increase the potency of cisplatin in a synergistic manner and thus overcome platinum resistance in ovarian cancer.
C1 [Sureechatchaiyan, Parichat; Hamacher, Alexandra; Brockmann, Nicole; Kassack, Matthias U.] Heinrich Heine Univ, Inst Pharmaceut & Med Chem, Bldg 26-23-02,Univ Str 1, D-40225 Dusseldorf, Germany.
   [Stork, Bjoern] Heinrich Heine Univ, Inst Mol Med, Univ Str 1, D-40225 Dusseldorf, Germany.
C3 Heinrich Heine University Dusseldorf; Heinrich Heine University
   Dusseldorf
RP Kassack, MU (通讯作者)，Heinrich Heine Univ, Inst Pharmaceut & Med Chem, Bldg 26-23-02,Univ Str 1, D-40225 Dusseldorf, Germany.
EM Matthias.Kassack@uni-duesseldorf.de
RI Kassack, Matthias/LIG-3201-2024; Stork, Bjorn/C-2160-2011
OI Stork, Bjorn/0000-0002-4167-7806; Kassack, Matthias/0000-0002-9094-8481
FU Bundesministerium fur Forschung (BMBF, Germany) [BMBF-16GW0108]; DFG
   [INST 208/690-1 FUGG]
FX This study was supported by the Bundesministerium fur Forschung (BMBF,
   Germany, Grant: BMBF-16GW0108). We acknowledge funding by the DFG for
   the Thermofisher Arrayscan XTI (Grant: INST 208/690-1 FUGG).
CR Ahmad A, 2009, P NATL ACAD SCI USA, V106, P10684, DOI 10.1073/pnas.0901326106
   Alers S, 2012, MOL CELL BIOL, V32, P2, DOI 10.1128/MCB.06159-11
   [Anonymous], 1972, BIOCH BIOPHYS RES CO, DOI DOI 10.1016/S0006-291X(72)80138-4
   Antonioli L, 2013, NAT REV CANCER, V13, P842, DOI 10.1038/nrc3613
   Blay J, 1997, CANCER RES, V57, P2602
   Chou TC, 2006, PHARMACOL REV, V58, P621, DOI 10.1124/pr.58.3.10
   Coward JIG, 2015, INT J WOMENS HEALTH, V7, P189, DOI 10.2147/IJWH.S52379
   Dasgupta B, 2016, TRENDS PHARMACOL SCI, V37, P192, DOI 10.1016/j.tips.2015.11.007
   del Barrio IM, 2016, J IMMUNOTHER CANCER, V4, DOI 10.1186/s40425-016-0154-9
   Di Virgilio F, 2017, ONCOGENE, V36, P293, DOI 10.1038/onc.2016.206
   Domcke S, 2013, NAT COMMUN, V4, DOI 10.1038/ncomms3126
   Engelke LH, 2016, J CANCER, V7, P353, DOI 10.7150/jca.13754
   Ferlay J, 2010, INT J CANCER, V127, P2893, DOI 10.1002/ijc.25516
   Fernández ML, 2016, AM J CANCER RES, V6, P2235
   Foley OW, 2013, ONCOLOGY-NY, V27, P288
   Galluzzi L, 2012, ONCOGENE, V31, P1869, DOI 10.1038/onc.2011.384
   Gershenson DM, 2016, ANN ONCOL, V27, P45, DOI 10.1093/annonc/mdw085
   Gessi S, 2011, BBA-BIOMEMBRANES, V1808, P1400, DOI 10.1016/j.bbamem.2010.09.020
   Gwinn DM, 2008, MOL CELL, V30, P214, DOI 10.1016/j.molcel.2008.03.003
   Hajiahmadi S, 2015, RES PHARM SCI, V10, P43
   Hajiahmadi S, 2015, BIOCHEM CELL BIOL, V93, P321, DOI 10.1139/bcb-2014-0117
   Hijaz M, 2016, GYNECOL ONCOL, V142, P323, DOI 10.1016/j.ygyno.2016.06.005
   Kalk P, 2007, BRIT J PHARMACOL, V151, P1025, DOI 10.1038/sj.bjp.0707319
   Kim G, 2015, CLIN CANCER RES, V21, P4257, DOI 10.1158/1078-0432.CCR-15-0887
   Kim HS, 2008, J BIOL CHEM, V283, P3731, DOI 10.1074/jbc.M704432200
   Koumenis C, 2014, ADV EXP MED BIOL, V772, pV
   Kumar V, 2013, PURINERG SIGNAL, V9, P145, DOI 10.1007/s11302-012-9349-9
   Ledermann JA, 2013, ANN ONCOL, V24, P24, DOI 10.1093/annonc/mdt333
   Liang JY, 2013, CANCER RES, V73, P2929, DOI 10.1158/0008-5472.CAN-12-3876
   Liu HY, 2012, ANTICANCER RES, V32, P1627
   Ma XJM, 2009, NAT REV MOL CELL BIO, V10, P307, DOI 10.1038/nrm2672
   Mantia-Smaldone Gina M, 2011, Cancer Manag Res, V3, P25, DOI 10.2147/CMR.S8759
   Mello PD, 2017, FRONT IMMUNOL, V8, DOI 10.3389/fimmu.2017.01526
   Mello PD, 2014, MOL BIOL CELL, V25, P2905, DOI 10.1091/mbc.E14-01-0042
   Mihaylova MM, 2011, NAT CELL BIOL, V13, P1016, DOI 10.1038/ncb2329
   Mirza A, 2005, CANCER BIOL THER, V4, P1355, DOI 10.4161/cbt.4.12.2196
   Oakhill JS, 2011, SCIENCE, V332, P1433, DOI 10.1126/science.1200094
   Ohta A, 2006, P NATL ACAD SCI USA, V103, P13132, DOI 10.1073/pnas.0605251103
   Saitoh M, 2004, BIOCHEM PHARMACOL, V67, P2005, DOI 10.1016/j.bcp.2004.01.020
   Schneider CA, 2012, NAT METHODS, V9, P671, DOI 10.1038/nmeth.2089
   Shirali S, 2013, TUMOR BIOL, V34, P1085, DOI 10.1007/s13277-013-0650-1
   Siddik ZH, 2003, ONCOGENE, V22, P7265, DOI 10.1038/sj.onc.1206933
   Stenzel K, 2017, J MED CHEM, V60, P5334, DOI 10.1021/acs.jmedchem.6b01538
   Tandon P, 2011, P NATL ACAD SCI USA, V108, P2361, DOI 10.1073/pnas.1013629108
   Tsuchiya A, 2015, WORLD J GASTROENTERO, V21, P10931, DOI 10.3748/wjg.v21.i39.10931
   Virtanen SS, 2014, MOL CANCER RES, V12, P1863, DOI 10.1158/1541-7786.MCR-14-0302-T
   Watanabe R, 2011, J NUCL MED, V52, P497, DOI 10.2967/jnumed.111.089623
   Wei Q, 2013, PURINERG SIGNAL, V9, P271, DOI 10.1007/s11302-012-9350-3
   William WN, 2012, ANN ONCOL, V23, P78, DOI 10.1093/annonc/mdr036
   Wu LF, 2006, ACTA PHARMACOL SIN, V27, P477, DOI 10.1111/j.1745-7254.2006.00302.x
   Yang DQ, 2011, CELL PHYSIOL BIOCHEM, V27, P71, DOI 10.1159/000325207
   Ye J, 2012, BMC BIOINFORMATICS, V13, DOI 10.1186/1471-2105-13-134
   Zadra G, 2015, MOL CANCER RES, V13, P1059, DOI 10.1158/1541-7786.MCR-15-0068
NR 53
TC 15
Z9 17
U1 0
U2 8
PU SPRINGER
PI DORDRECHT
PA VAN GODEWIJCKSTRAAT 30, 3311 GZ DORDRECHT, NETHERLANDS
SN 1573-9538
EI 1573-9546
J9 PURINERG SIGNAL
JI Purinergic Signal.
PD DEC
PY 2018
VL 14
IS 4
BP 395
EP 408
DI 10.1007/s11302-018-9622-7
PG 14
WC Biochemistry & Molecular Biology; Neurosciences
WE Science Citation Index Expanded (SCI-EXPANDED)
SC Biochemistry & Molecular Biology; Neurosciences & Neurology
GA HF0CH
UT WOS:000453824200008
PM 30078088
OA Green Published
DA 2024-11-10
ER

PT J
AU Liu, M
   Matsumura, N
   Mandai, M
   Li, K
   Yagi, H
   Baba, T
   Suzuki, A
   Hamanishi, J
   Fukuhara, K
   Konishi, I
AF Liu, Min
   Matsumura, Noriomi
   Mandai, Masaki
   Li, Kui
   Yagi, Haruhiko
   Baba, Tsukasa
   Suzuki, Ayako
   Hamanishi, Junzo
   Fukuhara, Ken
   Konishi, Ikuo
TI Classification using hierarchical clustering of tumor-infiltrating
   immune cells identifies poor prognostic ovarian cancers with high levels
   of COX expression
SO MODERN PATHOLOGY
LA English
DT Article
DE ovarian; cancer; cyclooxygenase; clustering; CD8; CD57; CD1a
ID CD8(+) T-LYMPHOCYTES; NATURAL-KILLER-CELLS; HUMAN BREAST-CANCER;
   DENDRITIC CELLS; COLORECTAL-CANCER; CYCLOOXYGENASE-2 INHIBITORS;
   ENDOMETRIAL CARCINOMA; CERVICAL-CANCER; ASPIRIN USE; SURVIVAL
AB Local immune status is influenced by the tumor microenvironment. This study aims to characterize the local immune/microenvironment status by examining tumor-infiltrating immune cells, as well as cyclooxygenase (COX) expression in tumor cells, and to analyze the relationship with the prognosis of ovarian cancers. Using immunohistochemical staining of 70 ovarian cancer specimens, the numbers of CD8+, CD57+, and CD1a+ cells infiltrating intraepithelial or stromal spaces were counted (six parameters). Hierarchical clustering was used to analyze the six parameters at one time. Expression of COX-1 and COX-2 in tumor cells was also analyzed by immunohistochemistry. Expression of both COX-1 and COX-2 was negatively correlated with intraepithelial CD8+ cells (P<0.05 for both). Hierarchical clustering using the six parameters classified ovarian cancers into three clusters. The overall and progression-free survival of cluster 1 with low CD8+ cell and high CD1a+ cell density was poorer than cluster 2 with high CD8+ cell density (P<0.05). The cluster classification did not correlate with clinical features, such as histology, stage, age, and amount of residual tumor. In a multivariate analysis, cluster 1 was an independent poor prognostic factor (P<0.05). Expression of both COX-1 and COX-2 was higher in cluster 1 than in cluster 2 (P<0.05, respectively). In conclusion, hierarchical clustering of tumor-infiltrating immune cells allows poor prognostic COX-high subgroup of ovarian cancer to be detected. COX may influence the pattern of tumor-infiltrating immune cells and prognosis in ovarian cancer.
C1 [Liu, Min; Matsumura, Noriomi; Mandai, Masaki; Li, Kui; Yagi, Haruhiko; Baba, Tsukasa; Suzuki, Ayako; Hamanishi, Junzo; Fukuhara, Ken; Konishi, Ikuo] Kyoto Univ, Dept Obstet & Gynecol, Grad Sch Med, Sakyo Ku, Kyoto 6068507, Japan.
   [Liu, Min] Shanghai Jiao Tong Univ, Sch Med, Int Peace Matern & Child Hlth Hosp, Shanghai 200030, Peoples R China.
C3 Kyoto University; Shanghai Jiao Tong University
RP Matsumura, N (通讯作者)，Kyoto Univ, Dept Obstet & Gynecol, Grad Sch Med, Sakyo Ku, 53 Shogoin Kawahara Chou, Kyoto 6068507, Japan.
EM noriomi@kuhp.kyoto-u.ac.jp
RI Mandai, Michiko/E-7986-2011; Suzuki, Ayako/A-7656-2009; Hamanishi,
   Junzo/AAX-3318-2020
OI Hamanishi, Junzo/0000-0002-7750-0623; Matsumura,
   Noriomi/0000-0002-4512-7975; BABA, Tsukasa/0000-0003-0066-3747
CR Alkushi A, 2007, MODERN PATHOL, V20, P1156, DOI 10.1038/modpathol.3800950
   Allory Y, 2008, HISTOPATHOLOGY, V52, P158, DOI 10.1111/j.1365-2559.2007.02900.x
   Bang S, 2006, PANCREAS, V32, P29, DOI 10.1097/01.mpa.0000191651.32420.41
   Barth TFE, 2007, J PATHOL, V211, P305, DOI 10.1002/path.2096
   Boente MP, 1997, CANCER CHEMOTHER BIO, V17, P536
   Cha YI, 2007, ANNU REV MED, V58, P239, DOI 10.1146/annurev.med.57.121304.131253
   Chell S, 2006, BBA-REV CANCER, V1766, P104, DOI 10.1016/j.bbcan.2006.05.002
   Chen TH, 2006, INT J GYNECOL CANCER, V16, P772, DOI 10.1111/j.1525-1438.2006.00385.x
   Chiba T, 2004, BRIT J CANCER, V91, P1711, DOI 10.1038/sj.bjc.6602201
   Coca S, 1997, CANCER-AM CANCER SOC, V79, P2320, DOI 10.1002/(SICI)1097-0142(19970615)79:12<2320::AID-CNCR5>3.0.CO;2-P
   Coventry BJ, 2003, BRIT J CANCER, V89, P533, DOI 10.1038/sj.bjc.6601114
   Coventry BJ, 2002, BRIT J CANCER, V86, P546, DOI 10.1038/sj.bjc.6600132
   DeLong P, 2003, CANCER RES, V63, P7845
   Ferrandina G, 2002, BRIT J CANCER, V87, P1145, DOI 10.1038/sj.bjc.6600578
   Galon J, 2006, SCIENCE, V313, P1960, DOI 10.1126/science.1129139
   Gamal G, 2007, PATHOL INT, V57, P765, DOI 10.1111/j.1440-1827.2007.02172.x
   Goldman SA, 1998, ARCH OTOLARYNGOL, V124, P641, DOI 10.1001/archotol.124.6.641
   Gupta RA, 2003, CANCER RES, V63, P906
   Gupta RA, 2001, NAT REV CANCER, V1, P11, DOI 10.1038/35094017
   Haas AR, 2006, CLIN CANCER RES, V12, P214, DOI 10.1158/1078-0432.CCR-05-1178
   Hamanishi J, 2007, P NATL ACAD SCI USA, V104, P3360, DOI 10.1073/pnas.0611533104
   Hilmy M, 2006, BRIT J CANCER, V95, P1234, DOI 10.1038/sj.bjc.6603415
   Ishigami S, 2000, CANCER, V88, P577, DOI 10.1002/(SICI)1097-0142(20000201)88:3<577::AID-CNCR13>3.3.CO;2-M
   Iwamoto A, 2006, TUMORI J, V92, P130, DOI 10.1177/030089160609200208
   Iwamoto M, 2003, INT J CANCER, V104, P92, DOI 10.1002/ijc.10915
   Katou F, 2007, CANCER RES, V67, P11195, DOI 10.1158/0008-5472.CAN-07-2637
   Kojima F, 2005, FUND CLIN PHARMACOL, V19, P255, DOI 10.1111/j.1472-8206.2005.00316.x
   Kondratiev S, 2004, CLIN CANCER RES, V10, P4450, DOI 10.1158/1078-0432.CCR-0732-3
   Lang S, 2007, CANCER IMMUNOL IMMUN, V56, P1645, DOI 10.1007/s00262-007-0312-5
   Li SF, 2004, GYNECOL ONCOL, V92, P622, DOI 10.1016/j.ygyno.2003.10.053
   McDermott RS, 2002, PATHOBIOLOGY, V70, P324, DOI 10.1159/000071272
   Muller AJ, 2006, NAT REV CANCER, V6, P613, DOI 10.1038/nrc1929
   Munkarah A, 2005, CURR OPIN OBSTET GYN, V17, P49
   Ohno Y, 2005, INT J CANCER, V114, P696, DOI 10.1002/ijc.20777
   Papay J, 2007, APPL IMMUNOHISTO M M, V15, P19, DOI 10.1097/01.pai.0000213143.32030.f5
   Petrulio Christian A, 2006, Expert Opin Biol Ther, V6, P671, DOI 10.1517/14712598.6.7.671
   Piersma SJ, 2007, CANCER RES, V67, P354, DOI 10.1158/0008-5472.CAN-06-3388
   Prall F, 2004, HUM PATHOL, V35, P808, DOI 10.1016/j.humpath.2004.01.022
   Prasad ML, 2008, MODERN PATHOL, V21, P105, DOI 10.1038/modpathol.3800983
   Rask K, 2006, MOL CANCER, V5, DOI 10.1186/1476-4598-5-62
   Reichert TE, 2001, CANCER, V91, P2136, DOI 10.1002/1097-0142(20010601)91:11<2136::AID-CNCR1242>3.0.CO;2-Q
   Rosenberg SA, 2001, NATURE, V411, P380, DOI 10.1038/35077246
   Rubio MT, 2005, INT IMMUNOL, V17, P1561, DOI 10.1093/intimm/dxh335
   Sato E, 2005, P NATL ACAD SCI USA, V102, P18538, DOI 10.1073/pnas.0509182102
   SCHREINEMACHERS DM, 1994, EPIDEMIOLOGY, V5, P138, DOI 10.1097/00001648-199403000-00003
   Seo SS, 2004, GYNECOL ONCOL, V92, P927, DOI 10.1016/j.ygyno.2003.11.055
   STEINMAN RM, 1991, ANNU REV IMMUNOL, V9, P271, DOI 10.1146/annurev.iy.09.040191.001415
   Stolina M, 2000, J IMMUNOL, V164, P361, DOI 10.4049/jimmunol.164.1.361
   Taketo MM, 1998, JNCI-J NATL CANCER I, V90, P1609, DOI 10.1093/jnci/90.21.1609
   Taketo MM, 1998, J NATL CANCER I, V90, P1529, DOI 10.1093/jnci/90.20.1529
   Tanaka T, 2005, ANN SURG, V241, P168, DOI 10.1097/01.sla.0000149427.84712.d9
   THUN MJ, 1991, NEW ENGL J MED, V325, P1593, DOI 10.1056/NEJM199112053252301
   Tomsová M, 2008, GYNECOL ONCOL, V108, P415, DOI 10.1016/j.ygyno.2007.10.016
   Yang L, 2003, J CLIN INVEST, V111, P727, DOI 10.1172/JCI200316492
NR 54
TC 29
Z9 35
U1 0
U2 8
PU NATURE PUBLISHING GROUP
PI NEW YORK
PA 75 VARICK ST, 9TH FLR, NEW YORK, NY 10013-1917 USA
SN 0893-3952
J9 MODERN PATHOL
JI Mod. Pathol.
PD MAR
PY 2009
VL 22
IS 3
BP 373
EP 384
DI 10.1038/modpathol.2008.187
PG 12
WC Pathology
WE Science Citation Index Expanded (SCI-EXPANDED)
SC Pathology
GA 412KB
UT WOS:000263722600005
PM 18997734
OA Bronze
DA 2024-11-10
ER

PT J
AU Muqaku, B
   Pils, D
   Mader, JC
   Aust, S
   Mangold, A
   Muqaku, L
   Slany, A
   Del Favero, G
   Gerner, C
AF Muqaku, Besnik
   Pils, Dietmar
   Mader, Johanna C.
   Aust, Stefanie
   Mangold, Andreas
   Muqaku, Liridon
   Slany, Astrid
   Del Favero, Giorgia
   Gerner, Christopher
TI Neutrophil Extracellular Trap Formation Correlates with Favorable
   Overall Survival in High Grade Ovarian Cancer
SO CANCERS
LA English
DT Article
DE ovarian cancer; neutrophil extracellular traps; mass spectrometry;
   proteomics; metabolomics; eicosanoids
ID PERITONEAL TUMOR SPREAD; HUMAN FIBROBLASTS; OMICS ANALYSIS; PROTEOME;
   MEDIATE; CELLS; INFLAMMATION; METASTASIS; ACTIVATION; TRANSITION
AB It is still a question of debate whether neutrophils, often found in the tumor microenvironment, mediate tumor-promoting or rather tumor-inhibiting activities. The present study focuses on the involvement of neutrophils in high grade serous ovarian cancer (HGSOC). Macroscopic features classify two types of peritoneal tumor spread in HGSOC. Widespread and millet sized lesions characterize the miliary type, while non-miliary metastases are larger and associated with better prognosis. Multi-omics and FACS data were generated from ascites samples. Integrated data analysis demonstrates a significant increase of neutrophil extracellular trap (NET)-associated molecules in non-miliary ascites samples. A co-association network analysis performed with the ascites data further revealed a striking correlation between NETosis-associated metabolites and several eicosanoids. The congruence of data generated from primary neutrophils with ascites analyses indicates the predominance of NADPH oxidase 2 (NOX)-independent NETosis. NETosis is associated with protein S100A8/A9 release. An increase of the S100A8/CRP abundance ratio was found to correlate with favorable survival of HGSOC patients. The analysis of additional five independent proteome studies with regard to S100A8/CRP ratios confirmed this observation. In conclusion, NET formation seems to relate with better cancer patient outcome.
C1 [Muqaku, Besnik; Mader, Johanna C.; Muqaku, Liridon; Slany, Astrid; Gerner, Christopher] Univ Vienna, Fac Chem, Dept Analyt Chem, A-1090 Vienna, Austria.
   [Pils, Dietmar] Med Univ Vienna, Dept Surg, A-1090 Vienna, Austria.
   [Pils, Dietmar] Med Univ Vienna, Comprehens Canc Ctr, A-1090 Vienna, Austria.
   [Aust, Stefanie] Med Univ Vienna, CCC, Dept Obstet & Gynecol, A-1090 Vienna, Austria.
   [Mangold, Andreas] Med Univ Vienna, Dept Internal Med 2, Div Cardiol, A-1090 Vienna, Austria.
   [Del Favero, Giorgia] Univ Vienna, Fac Chem, Dept Food Chem & Toxicol, A-1090 Vienna, Austria.
C3 University of Vienna; Medical University of Vienna; Medical University
   of Vienna; Medical University of Vienna; Medical University of Vienna;
   University of Vienna
RP Gerner, C (通讯作者)，Univ Vienna, Fac Chem, Dept Analyt Chem, A-1090 Vienna, Austria.
EM besnik.muqaku@univie.ac.at; dietmar.pils@univie.ac.at;
   johanna.c.mader@univie.ac.at; stefanie.aust@meduniwien.ac.at;
   andreas.mangold@meduniwien.ac.at; liridon.muqaku@gmail.com;
   astrid.slany@univie.ac.at; giorgia.del.favero@univie.ac.at;
   christopher.gerner@univie.ac.at
RI Mangold, Andreas/JEZ-9124-2023; Aust, stefanie/KUC-9396-2024
OI Gerner, Christopher/0000-0003-4964-0642; Aust,
   stefanie/0000-0002-6760-949X; Slany, Astrid/0000-0002-2217-5800; Del
   Favero, Giorgia/0000-0001-8633-5458; Pils, Dietmar/0000-0002-8355-0977;
   Mangold, Andreas/0000-0003-0029-6852
FU University of Vienna
FX Open Access Funding by the University of Vienna.
CR Al-Khafaji AB, 2016, MOL MED, V22, P621, DOI 10.2119/molmed.2016.00054
   Auer K, 2017, CANCER LETT, V388, P158, DOI 10.1016/j.canlet.2016.11.034
   Auer K, 2016, ONCOTARGET, V7, P61336, DOI 10.18632/oncotarget.11038
   Auer K, 2015, ONCOTARGET, V6, P17261, DOI 10.18632/oncotarget.3746
   Bachmayr-Heyda A, 2017, CLIN CANCER RES, V23, P2081, DOI 10.1158/1078-0432.CCR-16-1647
   Bell D, 2011, NATURE, V474, P609, DOI 10.1038/nature10166
   Bindra RS, 2007, CANCER METAST REV, V26, P249, DOI 10.1007/s10555-007-9061-3
   Borregaard N, 2010, IMMUNITY, V33, P657, DOI 10.1016/j.immuni.2010.11.011
   Boussios S, 2019, DIAGNOSTICS, V9, DOI 10.3390/diagnostics9030087
   Boussios S, 2019, DIAGNOSTICS, V9, DOI 10.3390/diagnostics9020055
   Boussios S, 2019, J PERS MED, V9, DOI 10.3390/jpm9010012
   Bresnick AR, 2015, NAT REV CANCER, V15, P96, DOI 10.1038/nrc3893
   Brinkmann V, 2004, SCIENCE, V303, P1532, DOI 10.1126/science.1092385
   Brooks WH, 2013, FRONT IMMUNOL, V4, DOI 10.3389/fimmu.2013.00091
   Buczynski MW, 2009, J LIPID RES, V50, P1015, DOI 10.1194/jlr.R900004-JLR200
   Castanheira FVS, 2019, BLOOD, V133, P2178, DOI 10.1182/blood-2018-11-844530
   Cedervall J, 2016, CANCER RES, V76, P4311, DOI 10.1158/0008-5472.CAN-15-3051
   Coffelt SB, 2016, NAT REV CANCER, V16, P431, DOI 10.1038/nrc.2016.52
   Coffelt SB, 2015, NATURE, V522, P345, DOI 10.1038/nature14282
   Coscia F, 2018, CELL, V175, P159, DOI 10.1016/j.cell.2018.08.065
   Cox J, 2008, NAT BIOTECHNOL, V26, P1367, DOI 10.1038/nbt.1511
   Denning NL, 2019, FRONT IMMUNOL, V10, DOI 10.3389/fimmu.2019.02536
   Dennis EA, 2015, NAT REV IMMUNOL, V15, P511, DOI 10.1038/nri3859
   Dieters-Castator DZ, 2019, CLIN CANCER RES, V25, P4309, DOI 10.1158/1078-0432.CCR-18-3818
   Douda DN, 2015, P NATL ACAD SCI USA, V112, P2817, DOI 10.1073/pnas.1414055112
   Drev D, 2017, CLIN PROTEOM, V14, DOI 10.1186/s12014-017-9168-7
   Eckert MA, 2019, NATURE, V569, P723, DOI 10.1038/s41586-019-1173-8
   Elustondo PA, 2014, BIOPHYS J, V106, p591A, DOI 10.1016/j.bpj.2013.11.3274
   Engblom C, 2016, NAT REV CANCER, V16, P447, DOI 10.1038/nrc.2016.54
   Fridlender ZG, 2009, CANCER CELL, V16, P183, DOI 10.1016/j.ccr.2009.06.017
   Fucikova J, 2015, FRONT IMMUNOL, V6, DOI 10.3389/fimmu.2015.00402
   Gasser O, 2004, BLOOD, V104, P2543, DOI 10.1182/blood-2004-01-0361
   Gerner C, 2020, MASS SPECTROM REV, V39, P442, DOI 10.1002/mas.21612
   Groessl M, 2014, J PROTEOME RES, V13, P4773, DOI 10.1021/pr500727h
   Hu HX, 2014, ONCOTARGET, V5, P8853, DOI 10.18632/oncotarget.2593
   Huang SH, 2015, CANCER-AM CANCER SOC, V121, P545, DOI 10.1002/cncr.29100
   Hurnakova J, 2017, PLOS ONE, V12, DOI 10.1371/journal.pone.0183420
   Hurnakova J, 2015, ARTHRITIS RES THER, V17, DOI 10.1186/s13075-015-0764-5
   Kenny Elaine F, 2017, Elife, V6, DOI 10.7554/eLife.24437
   Kim HA, 2012, J RHEUMATOL, V39, P728, DOI 10.3899/jrheum.111044
   Kim-Park WK, 1997, ANN NY ACAD SCI, V832, P394, DOI 10.1111/j.1749-6632.1997.tb46267.x
   Kolaczkowska E, 2013, NAT REV IMMUNOL, V13, P159, DOI 10.1038/nri3399
   Kyi C, 2016, IMMUNOTHERAPY-UK, V8, P821, DOI 10.2217/imt-2016-0002
   Lee LF, 2000, J IMMUNOL, V164, P2769, DOI 10.4049/jimmunol.164.5.2769
   Lee W, 2019, J EXP MED, V216, P176, DOI 10.1084/jem.20181170
   Levy BD, 2001, NAT IMMUNOL, V2, P612, DOI 10.1038/89759
   Liang W, 2016, CANCER IMMUNOL RES, V4, P83, DOI 10.1158/2326-6066.CIR-15-0313
   Lorenz O, 2009, PROTEOM CLIN APPL, V3, P947, DOI 10.1002/prca.200800173
   MacLean B, 2010, BIOINFORMATICS, V26, P966, DOI 10.1093/bioinformatics/btq054
   Maman S, 2018, NAT REV CANCER, V18, P359, DOI 10.1038/s41568-018-0006-7
   Marcinkiewicz J, 2014, AMINO ACIDS, V46, P7, DOI 10.1007/s00726-012-1361-4
   Mayer C, 2016, J CANCER, V7, P546, DOI 10.7150/jca.14169
   Muqaku B, 2017, MOL CELL PROTEOMICS, V16, P86, DOI 10.1074/mcp.M116.063313
   Nakazawa MS, 2016, NAT REV CANCER, V16, P663, DOI 10.1038/nrc.2016.84
   Nozawa H, 2006, P NATL ACAD SCI USA, V103, P12493, DOI 10.1073/pnas.0601807103
   Pierce BL, 2009, J CLIN ONCOL, V27, P3437, DOI 10.1200/JCO.2008.18.9068
   Pilsczek FH, 2010, J IMMUNOL, V185, P7413, DOI 10.4049/jimmunol.1000675
   Pires RH, 2016, NANOSCALE, V8, P14193, DOI 10.1039/c6nr03416k
   Pradeep S, 2014, CANCER CELL, V26, P77, DOI 10.1016/j.ccr.2014.05.002
   Rider JE, 2007, AMINO ACIDS, V33, P231, DOI 10.1007/s00726-007-0513-4
   Ryckman C, 2003, J IMMUNOL, V170, P3233, DOI 10.4049/jimmunol.170.6.3233
   Saitoh T, 2012, CELL HOST MICROBE, V12, P109, DOI 10.1016/j.chom.2012.05.015
   Sanhueza C, 2016, CURR MOL MED, V16, P23, DOI 10.2174/1566524016666151222143437
   Singel KL, 2019, JCI INSIGHT, V4, DOI 10.1172/jci.insight.122311
   Singel KL, 2016, IMMUNOL REV, V273, P329, DOI 10.1111/imr.12459
   Slany A, 2016, MOL CELL PROTEOMICS, V15, P1982, DOI 10.1074/mcp.M116.058099
   Smirnova OA, 2018, INT J MOL SCI, V19, DOI 10.3390/ijms19041219
   Tahir A, 2017, ANAL CHEM, V89, P1945, DOI 10.1021/acs.analchem.6b04433
   Waugh DJJ, 2008, CLIN CANCER RES, V14, P6735, DOI 10.1158/1078-0432.CCR-07-4843
   Wculek SK, 2015, NATURE, V528, P413, DOI 10.1038/nature16140
   Wei BJ, 2016, ONCOTARGETS THER, V9, P5567, DOI 10.2147/OTT.S108419
   WERTHEIM WA, 1993, J IMMUNOL, V151, P2166
   Wu SG, 2019, FRONT ONCOL, V9, DOI 10.3389/fonc.2019.00639
   Yin MC, 2019, ONCOTARGETS THER, V12, P8687, DOI 10.2147/OTT.S216355
   Yoshida M, 2018, INT J ONCOL, V53, P1580, DOI 10.3892/ijo.2018.4504
   Yu YR, 2019, CLIN EXP IMMUNOL, V197, P153, DOI 10.1111/cei.13293
   Zila N, 2018, CLIN PROTEOM, V15, DOI 10.1186/s12014-018-9189-x
NR 77
TC 34
Z9 37
U1 0
U2 1
PU MDPI
PI BASEL
PA ST ALBAN-ANLAGE 66, CH-4052 BASEL, SWITZERLAND
EI 2072-6694
J9 CANCERS
JI Cancers
PD FEB
PY 2020
VL 12
IS 2
AR 505
DI 10.3390/cancers12020505
PG 19
WC Oncology
WE Science Citation Index Expanded (SCI-EXPANDED)
SC Oncology
GA KY3ND
UT WOS:000522477300251
PM 32098278
OA Green Submitted, gold, Green Published
DA 2024-11-10
ER

PT J
AU Zhang, JJ
   Lu, M
   Xu, HY
   Ren, F
   Zhu, LC
AF Zhang, Jingjing
   Lu, Miao
   Xu, Haoya
   Ren, Fang
   Zhu, Liancheng
TI Molecular subtypes based on cuproptosis-related genes and tumor
   microenvironment infiltration characterization in ovarian cancer
SO CANCER CELL INTERNATIONAL
LA English
DT Article
DE Cuproptosis; Ovarian cancer; Molecular subtype; Tumor microenvironment;
   Prognosis; Immune therapy
ID CELL-DEATH; COPPER; LANDSCAPE; SAFETY
AB Background Cuproptosis (copper death) is a recently found cell death type produced by copper iron; nonetheless, the properties of cuproptosis molecular subtypes and possible involvement of cuproptosis-related genes (CRGs) in the tumor microenvironment (TME) in ovarian cancer (OC) remain unknown. Methods CRG changes were characterized at the genomic and transcriptional levels in 656 OC samples, and their expression patterns were investigated using three different datasets. Results We identified three distinct molecular subtypes, and discovered that variations in molecular subtypes were linked to patient prognosis, TME cell infiltration characteristics, malignancy, and immune-related pathways. Then, in order to predict overall survival (OS), we created a risk score and tested its predictive potential in OC patients. As a result, we created a very accurate nomogram to increase risk score clinical applicability. Better OS, younger age, early stage, and immune activity were all associated with a low risk score. The hallmarks of a high-risk score are older age, advanced stage, immunosuppression, and a bad prognosis. Furthermore, risk score was linked to immune checkpoint expression (including PD-L1, CTLA4), targeted therapy gene expression (PARP, PDGFRA), cancer stem cell (CSC), chemotherapy and targeted medication sensitivity. Conclusions Our comprehensive analysis of CRGs in OC showed their potential role in TME, clinicopathological characteristics, chemotherapy and targeted drug screening and prognosis. These discoveries could help us better understand CRGs in OC, as well as pave the path for novel ways to assess prognosis and design more effective immunotherapy strategies.
C1 [Zhang, Jingjing; Lu, Miao; Xu, Haoya; Ren, Fang; Zhu, Liancheng] China Med Univ, Dept Obstet & Gynecol, Shengjing Hosp, Shenyang, Liaoning, Peoples R China.
C3 China Medical University
RP Zhu, LC (通讯作者)，China Med Univ, Dept Obstet & Gynecol, Shengjing Hosp, Shenyang, Liaoning, Peoples R China.
EM zhulc@cmu.edu.cn
OI Zhu, Liancheng/0000-0002-0814-5816
FU scientific research fund project of Liaoning Provincial Department of
   Education [LJKZ0752]; 345 Talent Project of Shengjing Hospital
FX The present study was supported by scientific research fund project of
   Liaoning Provincial Department of Education (general project, 2021,
   Grant No. LJKZ0752); 345 Talent Project of Shengjing Hospital.
CR Brahmer JR, 2012, NEW ENGL J MED, V366, P2455, DOI 10.1056/NEJMoa1200694
   Bruni D, 2020, NAT REV CANCER, V20, P662, DOI 10.1038/s41568-020-0285-7
   Charoentong P, 2017, CELL REP, V18, P248, DOI 10.1016/j.celrep.2016.12.019
   Dayan A, 2019, ONCOGENE, V38, P5050, DOI 10.1038/s41388-019-0775-9
   Dehnel N, 2017, CURR OPIN PHARMACOL, V35, P12, DOI 10.1016/j.coph.2017.04.007
   Gao JB, 2010, NEURAL NETWORKS, V23, P257, DOI 10.1016/j.neunet.2009.07.001
   Gardner A, 2016, TRENDS IMMUNOL, V37, P855, DOI 10.1016/j.it.2016.09.006
   Ge EJ, 2022, NAT REV CANCER, V22, P102, DOI 10.1038/s41568-021-00417-2
   Geeleher P, 2014, PLOS ONE, V9, DOI 10.1371/journal.pone.0107468
   Gentles AJ, 2015, NAT MED, V21, P938, DOI 10.1038/nm.3909
   Gunjan D, 2017, J CLIN EXP HEPATOL, V7, P152, DOI 10.1016/j.jceh.2016.09.012
   Hänzelmann S, 2013, BMC BIOINFORMATICS, V14, DOI 10.1186/1471-2105-14-7
   Keswani T, 2015, ENVIRON TOXICOL, V30, P411, DOI 10.1002/tox.21916
   Kirshner JR, 2008, MOL CANCER THER, V7, P2319, DOI 10.1158/1535-7163.MCT-08-0298
   Konstantinopoulos PA, 2019, JAMA ONCOL, V5, P1141, DOI 10.1001/jamaoncol.2019.1048
   Lheureux S, 2019, CA-CANCER J CLIN, V69, P280, DOI 10.3322/caac.21559
   Lheureux S, 2019, LANCET, V393, P1240, DOI 10.1016/S0140-6736(18)32552-2
   Lutsenko S, 2010, CURR OPIN CHEM BIOL, V14, P211, DOI 10.1016/j.cbpa.2010.01.003
   Ma QY, 2016, INT IMMUNOPHARMACOL, V41, P1, DOI 10.1016/j.intimp.2016.10.014
   MARGALIOTH EJ, 1983, CANCER-AM CANCER SOC, V52, P868, DOI 10.1002/1097-0142(19830901)52:5<868::AID-CNCR2820520521>3.0.CO;2-K
   Matulonis UA, 2019, ANN ONCOL, V30, P1080, DOI 10.1093/annonc/mdz135
   Mayr JA, 2014, J INHERIT METAB DIS, V37, P553, DOI 10.1007/s10545-014-9705-8
   Morand S, 2021, INT J MOL SCI, V22, DOI 10.3390/ijms22126532
   Moroney JW, 2020, CLIN CANCER RES, V26, P5631, DOI 10.1158/1078-0432.CCR-20-0477
   Newman AM, 2015, NAT METHODS, V12, P453, DOI [10.1038/nmeth.3337, 10.1038/NMETH.3337]
   Rooney MS, 2015, CELL, V160, P48, DOI 10.1016/j.cell.2014.12.033
   Rowland EA, 2018, CURR OPIN CHEM BIOL, V42, P76, DOI 10.1016/j.cbpa.2017.11.003
   Saito T, 2016, NAT MED, V22, P679, DOI 10.1038/nm.4086
   Santoiemma PP, 2015, CANCER BIOL THER, V16, P807, DOI 10.1080/15384047.2015.1040960
   Skrott Z, 2019, ONCOGENE, V38, P6711, DOI 10.1038/s41388-019-0915-2
   Solmonson A, 2018, J BIOL CHEM, V293, P7522, DOI 10.1074/jbc.TM117.000259
   Thorsson V, 2019, IMMUNITY, V51, P411, DOI [10.1016/j.immuni.2019.08.004, 10.1016/j.immuni.2018.03.023]
   Tsvetkov P, 2022, SCIENCE, V375, P1254, DOI 10.1126/science.abf0529
   Vitale I, 2019, CELL METAB, V30, P36, DOI 10.1016/j.cmet.2019.06.001
   Webb PM, 2017, BEST PRACT RES CL OB, V41, P3, DOI 10.1016/j.bpobgyn.2016.08.006
   Wilkerson MD, 2010, BIOINFORMATICS, V26, P1572, DOI 10.1093/bioinformatics/btq170
   Xu HY, 2021, J ONCOL, V2021, DOI 10.1155/2021/6653247
   Yoneyama K, 2015, ANTICANCER RES, V35, P881
NR 38
TC 6
Z9 6
U1 1
U2 13
PU BMC
PI LONDON
PA CAMPUS, 4 CRINAN ST, LONDON N1 9XW, ENGLAND
EI 1475-2867
J9 CANCER CELL INT
JI Cancer Cell Int.
PD OCT 28
PY 2022
VL 22
IS 1
AR 328
DI 10.1186/s12935-022-02756-y
PG 20
WC Oncology
WE Science Citation Index Expanded (SCI-EXPANDED)
SC Oncology
GA 5U1AT
UT WOS:000876286100001
PM 36307842
OA Green Published, gold
DA 2024-11-10
ER

PT J
AU Corvigno, S
   Wisman, GBA
   Mezheyeuski, A
   van der Zee, AGJ
   Nijman, HW
   Åvall-Lundqvist, E
   Östman, A
   Dahlstrand, H
AF Corvigno, Sara
   Wisman, G. Bea A.
   Mezheyeuski, Artur
   van der Zee, Ate G. J.
   Nijman, Hans W.
   Avall-Lundqvist, Elisabeth
   Ostman, Arne
   Dahlstrand, Hanna
TI Markers of fibroblast-rich tumor stroma and perivascular cells in serous
   ovarian cancer: Inter- and intra-patient heterogeneity and impact on
   survival
SO ONCOTARGET
LA English
DT Article
DE serous ovarian cancer; tumor microenvironment; cancer associated
   fibroblasts; pericytes; prognosis
ID GROWTH-FACTOR; CARCINOMA; PDGF; METASTASIS; INHIBITION; BREAST;
   PERITONEAL; EXPRESSION; SIGNATURE; EVOLUTION
AB Inter- and intra-patient variations in tumor microenvironment of serous ovarian cancer are largely unexplored. We aimed to explore potential co-regulation of tumor stroma characteristics, analyze their concordance in primary and metastatic lesions, and study their impact on survival. A tissue microarray (TMA) with 186 tumors and 91 matched metastases was subjected to immunohistochemistry double staining with endothelial cell marker CD34 and fibroblast and pericyte markers alpha-SMA, PDGF beta R and desmin. Images were digitally analyzed to yield "metrics" related to vasculature and stroma features.
   Intra-case analyses showed that PDGF beta R in perivascular cells and fibroblasts were strongly correlated. Similar findings were observed concerning `-SMA. Most stroma characteristics showed large variations in intra-case comparisons of primary tumors and metastasis. Large PDGF beta R-positive stroma fraction and high PDGF beta FR positive perivascular intensity were both significantly associated with shorter survival in uni- and multi-variate analyses (HR 1.7, 95% CI 1.1-2.5; HR 1.7, 95% CI 1.1-2.8).
   In conclusion, we found PDGF beta R- and alpha-SMA-expression to be largely independent of each other but concordantly activated in perivascular cells and in fibroblasts within the primary tumor. Stromal characteristics differed between primary tumors and metastases. PDGF beta R in perivascular cells and in fibroblasts may be novel prognostic markers in serous ovarian cancer.
C1 [Corvigno, Sara; Mezheyeuski, Artur; Avall-Lundqvist, Elisabeth; Ostman, Arne; Dahlstrand, Hanna] Karolinska Inst, Dept Oncol Pathol, Stockholm, Sweden.
   [Dahlstrand, Hanna] Karolinska Univ Hosp, Dept Oncol, Unit Breast Gynecol Canc & Sarcoma, Stockholm, Sweden.
   [Wisman, G. Bea A.; van der Zee, Ate G. J.; Nijman, Hans W.] Univ Groningen, Univ Med Ctr Groningen, Dept Gynecol Oncol, Groningen, Netherlands.
   [Avall-Lundqvist, Elisabeth] Linkoping Univ, Dept Oncol, Linkoping, Sweden.
   [Avall-Lundqvist, Elisabeth] Linkoping Univ, Dept Clin & Expt Med, Linkoping, Sweden.
C3 Karolinska Institutet; Karolinska Institutet; Karolinska University
   Hospital; University of Groningen; Linkoping University; Linkoping
   University
RP Dahlstrand, H (通讯作者)，Karolinska Inst, Dept Oncol Pathol, Stockholm, Sweden.; Dahlstrand, H (通讯作者)，Karolinska Univ Hosp, Dept Oncol, Unit Breast Gynecol Canc & Sarcoma, Stockholm, Sweden.
EM hanna.dahlstrand@ki.se
RI Mezheyeuski, Artur/AAA-1217-2020
OI Mezheyeuski, Artur/0000-0002-4394-2634
FU Cancer Research Foundations of Radiumhemmet; Swedish Research Council
   (STARGET Linne grant); Swedish Cancer Society; Stockholm City Council
FX The study was supported by The Cancer Research Foundations of
   Radiumhemmet, Swedish Research Council (STARGET Linne grant), The
   Swedish Cancer Society and Stockholm City Council.
CR Acosta S, 2011, CANCER LETT, V312, P73, DOI 10.1016/j.canlet.2011.08.004
   Aletti GD, 2006, OBSTET GYNECOL, V107, P77, DOI 10.1097/01.AOG.0000192407.04428.bb
   Andrae J, 2008, GENE DEV, V22, P1276, DOI 10.1101/gad.1653708
   [Anonymous], 2011, CANCER DISCOV, V1, P197, DOI 10.1158/2159-8290.CD-RW042711-14
   Baranowska-Kortylewicz J, 2005, CANCER RES, V65, P7824, DOI 10.1158/0008-5472.CAN-04-3991
   Bell D, 2011, NATURE, V474, P609, DOI 10.1038/nature10166
   Benjamin LE, 1998, DEVELOPMENT, V125, P1591
   Böcker W, 2002, VERH DEUT G, V86, P116
   Bodurka DC, 2012, CANCER-AM CANCER SOC, V118, P3087, DOI 10.1002/cncr.26618
   Cirri P, 2011, AM J CANCER RES, V1, P482
   Clark TG, 2001, BRIT J CANCER, V85, P944, DOI 10.1054/bjoc.2001.2030
   Cooke VG, 2012, CANCER CELL, V21, P66, DOI 10.1016/j.ccr.2011.11.024
   Driskell RR, 2013, NATURE, V504, P277, DOI 10.1038/nature12783
   Dulauroy S, 2012, NAT MED, V18, P1262, DOI 10.1038/nm.2848
   FORSBERG K, 1993, P NATL ACAD SCI USA, V90, P393, DOI 10.1073/pnas.90.2.393
   Franco M, 2011, BLOOD, V118, P2906, DOI 10.1182/blood-2011-01-331694
   Frings O, 2013, AM J PATHOL, V182, P2037, DOI 10.1016/j.ajpath.2013.02.018
   Gaengel K, 2009, ARTERIOSCL THROM VAS, V29, P630, DOI 10.1161/ATVBAHA.107.161521
   Ganzfried BF, 2013, DATABASE-OXFORD, DOI 10.1093/database/bat013
   Gerhardt H, 2003, CELL TISSUE RES, V314, P15, DOI 10.1007/s00441-003-0745-x
   Gerlinger M, 2012, NEW ENGL J MED, V366, P883, DOI 10.1056/NEJMoa1113205
   Goodman MT, 2009, CANCER EPIDEM BIOMAR, V18, P132, DOI 10.1158/1055-9965.EPI-08-0771
   Hägglöf C, 2010, PLOS ONE, V5, DOI 10.1371/journal.pone.0010747
   Heintz APM, 2006, INT J GYNECOL OBSTET, V95, pS161, DOI 10.1016/S0020-7292(06)60033-7
   Helfrich I, 2010, J EXP MED, V207, P491, DOI 10.1084/jem.20091846
   Konstantinopoulos PA, 2015, CANCER DISCOV, V5, P1137, DOI 10.1158/2159-8290.CD-15-0714
   Kraman M, 2010, SCIENCE, V330, P827, DOI 10.1126/science.1195300
   LeBleu VS, 2011, KIDNEY INT, V80, P1119, DOI 10.1038/ki.2011.300
   Lee WS, 2001, BIOL REPROD, V65, P994, DOI 10.1095/biolreprod65.4.994
   Lessan K, 1999, AM J PATHOL, V154, P1525, DOI 10.1016/S0002-9440(10)65406-5
   Leung CS, 2014, NAT COMMUN, V5, DOI 10.1038/ncomms6092
   Lis R, 2014, J TRANSL MED, V12, DOI 10.1186/1479-5876-12-59
   Magnusson PU, 2007, ARTERIOSCL THROM VAS, V27, P2142, DOI 10.1161/01.ATV.0000282198.60701.94
   Malpica A, 2004, AM J SURG PATHOL, V28, P496, DOI 10.1097/00000478-200404000-00009
   Özdemir BC, 2014, CANCER CELL, V25, P719, DOI 10.1016/j.ccr.2014.04.005
   Oktem O, 2008, ANN NY ACAD SCI, V1127, P1, DOI 10.1196/annals.1434.009
   Paulsson J, 2014, SEMIN CANCER BIOL, V25, P61, DOI 10.1016/j.semcancer.2014.02.006
   Peña C, 2013, CANCER RES, V73, P1287, DOI 10.1158/0008-5472.CAN-12-1875
   Pietras K, 2005, J CLIN ONCOL, V23, P939, DOI 10.1200/JCO.2005.07.093
   Pietras K, 2002, CANCER RES, V62, P5476
   Pietras K, 2001, CANCER RES, V61, P2929
   Pietras K, 2010, EXP CELL RES, V316, P1324, DOI 10.1016/j.yexcr.2010.02.045
   Rhim AD, 2014, CANCER CELL, V25, P735, DOI 10.1016/j.ccr.2014.04.021
   Schauer IG, 2011, NEOPLASIA, V13, P393, DOI 10.1593/neo.101720
   Sennino B, 2009, CANCER RES, V69, P4527, DOI 10.1158/0008-5472.CAN-08-3779
   Tothill RW, 2008, CLIN CANCER RES, V14, P5198, DOI 10.1158/1078-0432.CCR-08-0196
   Vermeij R, 2011, J IMMUNOTHER, V34, P516, DOI 10.1097/CJI.0b013e31821e012f
   Webster JA, 2010, J PATHOL, V222, P158, DOI 10.1002/path.2738
   Yachida S, 2010, NATURE, V467, P1114, DOI 10.1038/nature09515
   Yao Q, 2009, ONCOL REP, V22, P541, DOI 10.3892/or_00000469
   Yao X, 2007, CLIN CANCER RES, V13, P161, DOI 10.1158/1078-0432.CCR-06-0774
   Yoshihara K, 2012, CLIN CANCER RES, V18, P1374, DOI 10.1158/1078-0432.CCR-11-2725
   Zhang YA, 2011, CANCER LETT, V303, P47, DOI 10.1016/j.canlet.2011.01.011
NR 53
TC 34
Z9 38
U1 0
U2 2
PU IMPACT JOURNALS LLC
PI ORCHARD PARK
PA 6666 E QUAKER ST, STE 1, ORCHARD PARK, NY 14127 USA
EI 1949-2553
J9 ONCOTARGET
JI Oncotarget
PD APR 5
PY 2016
VL 7
IS 14
BP 18573
EP 18584
DI 10.18632/oncotarget.7613
PG 12
WC Oncology; Cell Biology
WE Science Citation Index Expanded (SCI-EXPANDED)
SC Oncology; Cell Biology
GA DL5TE
UT WOS:000375699000101
PM 26918345
OA Green Published, Green Submitted, gold
DA 2024-11-10
ER

PT J
AU Dobhal, S
   Chauhan, K
   Kumar, S
   Shikha, S
   Jogi, MK
   Kumar, D
   Kumar, A
   Jaiswal, VK
   Kumar, P
AF Dobhal, Shivashish
   Chauhan, Kanchan
   Kumar, Sachin
   Shikha, Sristy
   Jogi, Mukesh K.
   Kumar, Dinesh
   Kumar, Anuj
   Jaiswal, Varun K.
   Kumar, Pramod
TI <i>In silico</i> Identification of MHC Displayed Tumor Associated
   Peptides in Ovarian Cancer for Multi-Epitope Vaccine Construct
SO ENDOCRINE METABOLIC & IMMUNE DISORDERS-DRUG TARGETS
LA English
DT Article
DE Ovarian cancer; immune checkpoint inhibition (ICI); tumor-associated
   antigens (TAAs); in silico evaluation; MUC16; epitopes
ID PROTEIN-STRUCTURE PREDICTION; B-CELL EPITOPES; T-CELLS; IMMUNOTHERAPY;
   LANDSCAPE; RECURRENT; SERVER; HELPER
AB Background: Recognizing the potential of the immune system, immunotherapies have brought about a revolution in the treatment of cancer. Low tumour mutational burden and strong immunosuppression in the peritoneal tumor microenvironment (TME) lead to poor outcomes of immune checkpoint inhibition (ICI) and CART cell therapy in ovarian cancer. Alternative immunotherapeutic strategies are of utmost importance to achieve sound clinical success. Introduction: The development of peptide vaccines based on tumor-associated antigens (TAAs) for ovarian cancer cells can be a potential target to provoke an anti-tumor immune response and subsequent clearance of tumour cells. The purpose of this in silico study was to find potential epitopes for a multi-epitope vaccine construct using the immunopeptidomics landscape of ovarian carcinoma. Methods: The four TAAs (MUC16, IDO1, FOLR1, and DDX5) were selected for potential epitopes prediction. The epitopes for B-cells, helper T-lymphocytes (HTL), and Cytotoxic T-lymphocytes (CTL) were predicted on the basis of antigenic, allergenic, and toxic properties. These epitopes were combined with suitable linkers and an adjuvant to form a multi-epitope construct. Results: Four HTLs, 13 CTLs, and 6 potential B-cell epitopes were selected from the predicted epitope. The designed multi-epitope construct was potentially immunogenic, non-toxic, and non-allergenic. Physicochemical properties and higher-order structural analyses of the final construct revealed a potential vaccine candidate. Conclusion: The designed vaccine construct has the potential to trigger both humoral and cellular immune responses and may be employed as a therapeutic immunization candidate for ovarian malignancies. However, further in vitro and animal experimentation is required to establish the efficacy of the vaccine candidate.
C1 [Dobhal, Shivashish; Chauhan, Kanchan; Kumar, Sachin; Jogi, Mukesh K.] Amity Univ, Amity Inst Biotechnol, Noida, India.
   [Shikha, Sristy; Jogi, Mukesh K.; Kumar, Dinesh; Kumar, Anuj; Kumar, Pramod] Natl Inst Canc Prevent & Res NICPR, Indian Council Med Res ICMR, Div Mol Biol, Noida 201301, India.
   [Jaiswal, Varun K.] Gachon Univ, Coll BioNano Technol, Dept Food & Nutr, Seongnam, Gyeonggi Do, South Korea.
C3 Amity University Noida; Indian Council of Medical Research (ICMR); ICMR
   - National Institute of Cancer Prevention & Research (NICPR); Gachon
   University
RP Kumar, P (通讯作者)，ICMR Natl Inst Canc Prevent & Res, Div Mol Biol, Noida 201301, India.
EM pramodjnu1@gmail.com
FX Declared none.
CR [Anonymous], 2021, PDQ Cancer Information Summaries
   Brewer M, 2020, GYNECOL ONCOL, V156, P523, DOI 10.1016/j.ygyno.2019.12.024
   Calis JJA, 2013, PLOS COMPUT BIOL, V9, DOI 10.1371/journal.pcbi.1003266
   Chinnadurai RK, 2023, BIOMED PHARMACOTHER, V164, DOI 10.1016/j.biopha.2023.114996
   Cistrone Philip A, 2019, Curr Protoc Chem Biol, V11, pe61, DOI 10.1002/cpch.61
   Corulli LR, 2021, FRONT IMMUNOL, V12, DOI 10.3389/fimmu.2021.729809
   Crusz SM, 2015, NAT REV CLIN ONCOL, V12, P584, DOI 10.1038/nrclinonc.2015.105
   Dhanda SK, 2013, CLIN DEV IMMUNOL, DOI 10.1155/2013/263952
   Dhanda SK, 2013, BIOL DIRECT, V8, DOI 10.1186/1745-6150-8-30
   Dhingra A, 2022, ENDOCR METAB IMMUNE, V22, P1073, DOI 10.2174/1871530322666220509034847
   Dimitrov I, 2014, BIOINFORMATICS, V30, P846, DOI 10.1093/bioinformatics/btt619
   Doytchinova IA, 2007, BMC BIOINFORMATICS, V8, DOI 10.1186/1471-2105-8-4
   Ferris RL, 2019, LANCET, V394, P1882, DOI 10.1016/S0140-6736(19)32539-5
   Gasteiger E, 2003, NUCLEIC ACIDS RES, V31, P3784, DOI 10.1093/nar/gkg563
   Gonzalez-Galarza FF, 2020, NUCLEIC ACIDS RES, V48, pD783, DOI 10.1093/nar/gkz1029
   Gupta S, 2013, PLOS ONE, V8, DOI 10.1371/journal.pone.0073957
   Hamanishi J, 2015, J CLIN ONCOL, V33, P4015, DOI 10.1200/JCO.2015.62.3397
   Hennessy BT, 2009, LANCET, V374, P1371, DOI 10.1016/S0140-6736(09)61338-6
   Hirayama M, 2016, INT IMMUNOL, V28, P319, DOI 10.1093/intimm/dxw027
   Hosseinkhani N, 2020, INT J MOL SCI, V21, DOI 10.3390/ijms21218305
   Hu Z, 2018, NAT REV IMMUNOL, V18, P168, DOI 10.1038/nri.2017.131
   Iversen TZ, 2014, CLIN CANCER RES, V20, P221, DOI 10.1158/1078-0432.CCR-13-1560
   Jain N, 2021, INFECT GENET EVOL, V87, DOI 10.1016/j.meegid.2020.104648
   Jayson GC, 2014, LANCET, V384, P1376, DOI 10.1016/S0140-6736(13)62146-7
   Jelinek T, 2017, IMMUNOLOGY, V152, P357, DOI 10.1111/imm.12788
   Kalli KR, 2018, CLIN CANCER RES, V24, P3014, DOI 10.1158/1078-0432.CCR-17-2499
   Kaumaya PTP, 2020, ONCOIMMUNOLOGY, V9, DOI 10.1080/2162402X.2020.1818437
   Kim DE, 2004, NUCLEIC ACIDS RES, V32, pW526, DOI 10.1093/nar/gkh468
   Ko J, 2012, NUCLEIC ACIDS RES, V40, pW294, DOI 10.1093/nar/gks493
   Lawrence MS, 2013, NATURE, V499, P214, DOI 10.1038/nature12213
   Le Saux O, 2021, SEMIN CANCER BIOL, V77, P127, DOI 10.1016/j.semcancer.2020.08.017
   Lee DH, 2021, PHARMACEUTICALS-BASE, V14, DOI 10.3390/ph14101053
   Lisi L, 2022, PHARMACOL RES, V175, DOI 10.1016/j.phrs.2021.105997
   Mancari R, 2020, GLAND SURG, V9, P1149, DOI 10.21037/gs-20-413
   Ning F, 2021, FRONT ONCOL, V10, DOI 10.3389/fonc.2020.604084
   Pietragalla A, 2021, EXPERT OPIN INV DRUG, V30, P103, DOI 10.1080/13543784.2021.1868436
   Pourseif MM, 2018, BIOIMPACTS, V8, P39, DOI 10.15171/bi.2018.06
   Pourseif MM, 2018, COMPUT BIOL CHEM, V72, P150, DOI 10.1016/j.compbiolchem.2017.11.008
   Saha S, 2006, PROTEINS, V65, P40, DOI 10.1002/prot.21078
   Saxena M, 2018, TRENDS CANCER, V4, P119, DOI 10.1016/j.trecan.2017.12.007
   Schuster H, 2017, P NATL ACAD SCI USA, V114, pE9942, DOI 10.1073/pnas.1707658114
   Shikha S, 2023, FRONT IMMUNOL, V14, DOI 10.3389/fimmu.2023.1209513
   Spear TT, 2016, CANCER IMMUNOL IMMUN, V65, P631, DOI 10.1007/s00262-016-1842-5
   Stevanovic S, 2017, SCIENCE, V356, P200, DOI 10.1126/science.aak9510
   Thommen DS, 2018, CANCER CELL, V33, P547, DOI 10.1016/j.ccell.2018.03.012
   Vilgelm AE, 2016, J LEUKOCYTE BIOL, V100, P275, DOI 10.1189/jlb.5RI0116-013RR
   Vogelstein B, 2013, SCIENCE, V339, P1546, DOI 10.1126/science.1235122
NR 47
TC 1
Z9 1
U1 1
U2 1
PU BENTHAM SCIENCE PUBL LTD
PI SHARJAH
PA EXECUTIVE STE Y-2, PO BOX 7917, SAIF ZONE, 1200 BR SHARJAH, U ARAB
   EMIRATES
SN 1871-5303
EI 2212-3873
J9 ENDOCR METAB IMMUNE
JI Endocr. Metab. Immune Disord.-Drug Targets
PY 2024
VL 24
IS 12
BP 1401
EP 1413
DI 10.2174/0118715303169428231205173914
PG 13
WC Endocrinology & Metabolism; Immunology; Pharmacology & Pharmacy
WE Science Citation Index Expanded (SCI-EXPANDED)
SC Endocrinology & Metabolism; Immunology; Pharmacology & Pharmacy
GA C8D6L
UT WOS:001291623700001
PM 38275062
DA 2024-11-10
ER

PT J
AU Zhang, S
   Ma, Q
   Wu, X
   Chen, P
AF Zhang, S.
   Ma, Q.
   Wu, X.
   Chen, P.
TI LncRNA HOTTIP PROMOTES OVARIAN CANCER CELL INVASION AND METASTASIS BY
   STABILIZING HIF-1α IN THE ANOXIC CELLULAR MICROENVIRONMENT
SO ACTA ENDOCRINOLOGICA-BUCHAREST
LA English
DT Article
DE LncRNA HOTTIP; HIF-1 alpha; ovarian cancer; anoxic microenvironment
ID HYPOXIA; PROLIFERATION; APOPTOSIS; PATHWAY
AB Background. The high recurrence rate and low survival rate of ovarian cancer (OC) patients are closely related to an anoxic environment. We aim to study the mechanism of long non-coding RNA (lncRNA) HOXA transcript at the distal tip (HOTTIP) on hypoxia ovarian cancer cells (OCC) and its mechanism was investigated.
   Methods. Knockdown and overexpression of HOTTIP in human OCC (SKOV-3, OVCAR3) were performed. The expression levels of HOTTIP and HIF1a were monitored by qRT-PCR and WB. Transwell was conducted to validate the cell migration and invasion. ELISA was performed to calculate VEGF concentration in cells. Cell viability was monitored by CCK-8. Cell apoptosis and cycle were tested by flow cytometry. RNA pull-down was used to analyze the interaction between HIF-1a and HOTTIP.
   Results. HOTTIP was highly expressed in OCC. After HOTTIP knockdown, HIF-1 alpha expression and VEGF concentration in OCC were decreased. Cell migration, invasion, and cell viability were decreased. Cell apoptosis rate and G0/G1 phase cells were increased. RNA pull-down indicated a direct interaction between HIF-1 alpha and HOTTIP.
   Conclusions. HOTTIP formed a positive feedback loop with HIF-1 alpha to promote the development and metastasis of hypoxia ovarian cancer. This study provided theoretical support for the development of new OC treatment strategies.
C1 [Zhang, S.; Ma, Q.; Chen, P.] Cent South Univ, Second Xiangya Hosp, Dept Gynecol & Obstet, Changsha, Hunan, Peoples R China.
   [Wu, X.] Cent South Univ, Second Xiangya Hosp, Dept Pathol, Changsha, Hunan, Peoples R China.
   [Wu, X.] Cent South Univ, Sch Basic Med Sci, Dept Pathol, Changsha, Hunan, Peoples R China.
C3 Central South University; Central South University; Central South
   University
RP Chen, P (通讯作者)，Cent South Univ, Second Xiangya Hosp, Changsha 410000, Hunan, Peoples R China.
EM 503157@csu.edu.cn
FU Hunan Provincial Nature Fund [2018JJ2594]
FX This study was supported by Hunan Provincial Nature Fund(2018JJ2594).
CR Adriaens C, 2016, NAT MED, V22, P861, DOI 10.1038/nm.4135
   Byun Y, 2019, CELL MOL BIOL LETT, V24, DOI 10.1186/s11658-019-0152-2
   Cao ZQ, 2019, BIOMED PHARMACOTHER, V118, DOI 10.1016/j.biopha.2019.109320
   Chang S, 2016, ONCOL REP, V35, P3577, DOI 10.3892/or.2016.4743
   Corcoran SE, 2016, J CLIN INVEST, V126, P3699, DOI 10.1172/JCI84431
   Ding HT, 2021, NEUROL RES, V43, P210, DOI 10.1080/01616412.2020.1836465
   Dorayappan KDP, 2018, ONCOGENE, V37, P3806, DOI 10.1038/s41388-018-0189-0
   Duan LY, 2020, J OVARIAN RES, V13, DOI 10.1186/s13048-020-00646-3
   Durruthy-Durruthy J, 2016, NAT GENET, V48, P44, DOI 10.1038/ng.3449
   Finger EC, 2010, CANCER METAST REV, V29, P285, DOI 10.1007/s10555-010-9224-5
   Fu ZQ, 2017, CANCER LETT, V410, P68, DOI 10.1016/j.canlet.2017.09.019
   Gao W, 2018, EUR REV MED PHARMACO, V22, P4181, DOI 10.26355/eurrev_201807_15411
   Ghafouri-Fard Soudeh, 2020, Biomed Pharmacother, V127, P110158, DOI 10.1016/j.biopha.2020.110158
   Heydari K, 2021, EUR J GYNAECOL ONCOL, V42, P234, DOI 10.31083/j.ejgo.2021.02.2238
   Itatani Y, 2018, INT J MOL SCI, V19, DOI 10.3390/ijms19041232
   Ke QD, 2006, MOL PHARMACOL, V70, P1469, DOI 10.1124/mol.106.027029
   Lee YJ, 2019, PATHOL RES PRACT, V215, DOI 10.1016/j.prp.2019.152649
   Li HY, 2019, PHARMAZIE, V74, P3, DOI 10.1691/ph.2019.8674
   Liu J, 2020, MOL MED REP, V22, P3667, DOI 10.3892/mmr.2020.11452
   Lu TG, 2020, THERANOSTICS, V10, P6959, DOI 10.7150/thno.41792
   Majmundar AJ, 2010, MOL CELL, V40, P294, DOI 10.1016/j.molcel.2010.09.022
   Melincovici CS, 2018, ROM J MORPHOL EMBRYO, V59, P455
   Mohlin S, 2017, EXP CELL RES, V356, P192, DOI 10.1016/j.yexcr.2017.03.007
   Na TY, 2020, P NATL ACAD SCI USA, V117, P5931, DOI 10.1073/pnas.1918167117
   Natarajan S, 2019, CANCER RES, V79, P2271, DOI 10.1158/0008-5472.CAN-18-2616
   Ota T, 2009, DIFFERENTIATION, V77, P162, DOI 10.1016/j.diff.2008.09.018
   Rui YQ, 2019, HISTOL HISTOPATHOL, V34, P619, DOI 10.14670/HH-18-043
   Satelli A, 2011, CELL MOL LIFE SCI, V68, P3033, DOI 10.1007/s00018-011-0735-1
   Semenza G.L., 2007, Sci.STKE, V2007, pcm8, DOI 10.1126/stke.4072007cm8
   Shang AQ, 2019, J EXP CLIN CANC RES, V38, DOI 10.1186/s13046-019-1394-6
   Sheng W, 2022, EUR J GYNAECOL ONCOL, V43, P247, DOI 10.31083/j.ejgo4302031
   Shi J, 2019, EUR J PHARMACOL, V862, DOI 10.1016/j.ejphar.2019.172615
   Sun Q, 2020, MOL THER-NUCL ACIDS, V20, P164, DOI 10.1016/j.omtn.2019.12.045
   Tang Y, 2019, ONCOL LETT, V18, P1649, DOI 10.3892/ol.2019.10463
   Xiao ZS, 2020, EUR REV MED PHARMACO, V24, P6692, DOI 10.26355/eurrev_202006_21656
   Zhang SY, 2017, BIOMED PHARMACOTHER, V95, P711, DOI 10.1016/j.biopha.2017.08.133
   Zou T, 2019, CANCER BIOMARK, V25, P133, DOI 10.3233/CBM-181727
NR 38
TC 1
Z9 1
U1 0
U2 2
PU EDITURA ACAD ROMANE
PI BUCURESTI
PA CALEA 13 SEPTEMBRIE NR 13, SECTOR 5, BUCURESTI 050711, ROMANIA
SN 1841-0987
EI 1843-066X
J9 ACTA ENDOCRINOL-BUCH
JI Acta Endocrinol.
PD JUL-SEP
PY 2022
VL 18
IS 3
BP 263
EP 270
DI 10.4183/aeb.2022.263
PG 8
WC Endocrinology & Metabolism
WE Science Citation Index Expanded (SCI-EXPANDED)
SC Endocrinology & Metabolism
GA 8I8WF
UT WOS:000922008200001
PM 36699159
OA Green Published
DA 2024-11-10
ER

PT J
AU Yakubovich, E
   Cook, DP
   Rodriguez, GM
   Vanderhyden, BC
AF Yakubovich, Edward
   Cook, David P.
   Rodriguez, Galaxia M.
   Vanderhyden, Barbara C.
TI Mesenchymal ovarian cancer cells promote CD8<SUP>+</SUP> T cell
   exhaustion through the LGALS3-LAG3 axis
SO NPJ SYSTEMS BIOLOGY AND APPLICATIONS
LA English
DT Article
ID TGF-BETA; TRANSITION; GALECTIN-3; TUMOR; EXPRESSION; ANTITUMOR; LAG-3;
   TIGIT; LYMPHOCYTES; ACTIVATION
AB Cancer cells often metastasize by undergoing an epithelial-mesenchymal transition (EMT). Although abundance of CD8(+) T-cells in the tumor microenvironment correlates with improved survival, mesenchymal cancer cells acquire greater resistance to antitumor immunity in some cancers. We hypothesized the EMT modulates the immune response to ovarian cancer. Here we show that cancer cells from infiltrated/inflamed tumors possess more mesenchymal cells, than excluded and desert tumors. We also noted high expression of LGALS3 is associated with EMT in vivo, a finding validated with in vitro EMT models. Dissecting the cellular communications among populations in the tumor revealed that mesenchymal cancer cells in infiltrated tumors communicate through LGALS3 to LAG3 receptor expressed by CD8(+) T cells. We found CD8(+) T cells express high levels of LAG3, a marker of T cell exhaustion. The results indicate that EMT in ovarian cancer cells promotes interactions between cancer cells and T cells through the LGALS3 - LAG3 axis, which could increase T cell exhaustion in infiltrated tumors, dampening antitumor immunity.
C1 [Yakubovich, Edward; Cook, David P.; Rodriguez, Galaxia M.; Vanderhyden, Barbara C.] Univ Ottawa, Dept Cellular & Mol Med, Ottawa, ON, Canada.
   [Yakubovich, Edward; Cook, David P.; Rodriguez, Galaxia M.; Vanderhyden, Barbara C.] Ottawa Hosp Res Inst, Canc Therapeut Program, Ottawa, ON, Canada.
   [Yakubovich, Edward; Rodriguez, Galaxia M.; Vanderhyden, Barbara C.] Univ Ottawa, Ctr Infect Immun & Inflammat, Ottawa, ON, Canada.
C3 University of Ottawa; University of Ottawa; Ottawa Hospital Research
   Institute; University of Ottawa
RP Yakubovich, E (通讯作者)，Univ Ottawa, Dept Cellular & Mol Med, Ottawa, ON, Canada.; Yakubovich, E (通讯作者)，Ottawa Hosp Res Inst, Canc Therapeut Program, Ottawa, ON, Canada.; Yakubovich, E (通讯作者)，Univ Ottawa, Ctr Infect Immun & Inflammat, Ottawa, ON, Canada.
EM eyaku027@uottawa.ca
OI Yakubovich, Edward/0000-0002-2109-1111
FU Gouvernement du Canada | Natural Sciences and Engineering Research
   Council of Canada (Conseil de Recherches en Sciences Naturelles et en
   Gnie du Canada); Genome Quebec; National Science and Engineering
   Research Council (NSERC)
FX We thank Dr. Michele Ardolino for his helpful feedback, and the rest of
   the Vanderhyden lab for their helpful discussion and feedback. We
   acknowledge Genome Quebec for their technical support, and assistance
   with scRNA-seq experiments. This work was supported in part by a grant
   from the National Science and Engineering Research Council (NSERC). We
   acknowledge BioRender (R) clip art used for Figs. 1a and 9.
CR Alsuliman A, 2015, MOL CANCER, V14, DOI 10.1186/s12943-015-0421-2
   Andrews LP, 2017, IMMUNOL REV, V276, P80, DOI 10.1111/imr.12519
   Aptsiauri N, 2018, CURR OPIN IMMUNOL, V51, P123, DOI 10.1016/j.coi.2018.03.006
   Bachmayr-Heyda A, 2013, BMC CANCER, V13, DOI 10.1186/1471-2407-13-422
   Bates RC, 2003, MOL BIOL CELL, V14, P1790, DOI 10.1091/mbc.E02-09-0583
   Blanco-Carmona E., 2022, bioRxiv, DOI DOI 10.1101/2022.02.28.482303
   Bou-Tayeh B, 2021, IMMUNITY, V54, P1107, DOI 10.1016/j.immuni.2021.05.014
   Bulle A, 2020, SIGNAL TRANSDUCT TAR, V5, DOI 10.1038/s41392-020-00341-1
   Capellero S, 2022, INT J MOL SCI, V23, DOI 10.3390/ijms23020833
   Chauvin JM, 2015, J CLIN INVEST, V125, P2046, DOI 10.1172/JCI80445
   Chen EY, 2013, BMC BIOINFORMATICS, V14, DOI 10.1186/1471-2105-14-128
   Chen HY, 2009, P NATL ACAD SCI USA, V106, P14496, DOI 10.1073/pnas.0903497106
   Chihara N, 2018, NATURE, V558, P454, DOI 10.1038/s41586-018-0206-z
   Chocarro L, 2022, Immunooncol Technol, V14, P100079, DOI 10.1016/j.iotech.2022.100079
   Choudhary S, 2022, GENOME BIOL, V23, DOI 10.1186/s13059-021-02584-9
   Cook DP, 2022, SCI ADV, V8, DOI 10.1126/sciadv.abi7640
   Cook DP, 2020, NAT COMMUN, V11, DOI 10.1038/s41467-020-16066-2
   David JM, 2016, ONCOIMMUNOLOGY, V5, DOI 10.1080/2162402X.2015.1117738
   Debruine ZJ, 2024, bioRxiv, DOI [10.1101/2021.09.01.458620, 10.1101/2021.09.01.458620, DOI 10.1101/2021.09.01.458620]
   Demotte N, 2010, CANCER RES, V70, P7476, DOI 10.1158/0008-5472.CAN-10-0761
   Desbois M, 2020, NAT COMMUN, V11, DOI 10.1038/s41467-020-19408-2
   Dimitrov D, 2022, NAT COMMUN, V13, DOI 10.1038/s41467-022-30755-0
   Dongre A, 2021, CANCER DISCOV, V11, P1286, DOI 10.1158/2159-8290.CD-20-0603
   Dongre A, 2019, NAT REV MOL CELL BIO, V20, P69, DOI 10.1038/s41580-018-0080-4
   Dongre A, 2017, CANCER RES, V77, P3982, DOI 10.1158/0008-5472.CAN-16-3292
   Eisenstein M, 2022, NAT BIOTECHNOL, V40, P625, DOI 10.1038/s41587-022-01331-0
   Farhad M, 2018, ONCOIMMUNOLOGY, V7, DOI 10.1080/2162402X.2018.1434467
   Fei ZH, 2019, ONCOL RES, V27, P801, DOI 10.3727/096504018X15446984186056
   Filer A, 2009, ARTHRITIS RHEUM, V60, P1604, DOI 10.1002/art.24574
   Filippou PS, 2020, ONCOGENE, V39, P2040, DOI 10.1038/s41388-019-1124-8
   Fucikova J, 2021, J IMMUNOTHER CANCER, V9, DOI 10.1136/jitc-2021-002873
   Fucikova J, 2019, CLIN CANCER RES, V25, P4820, DOI 10.1158/1078-0432.CCR-18-4175
   Fukumori T, 2003, CANCER RES, V63, P8302
   Goode EL, 2017, JAMA ONCOL, V3, DOI 10.1001/jamaoncol.2017.3290
   Graydon CG, 2021, FRONT IMMUNOL, V11, DOI 10.3389/fimmu.2020.615317
   Gu ZG, 2014, BIOINFORMATICS, V30, P2811, DOI 10.1093/bioinformatics/btu393
   Hafemeister C, 2019, GENOME BIOL, V20, DOI 10.1186/s13059-019-1874-1
   Hao YH, 2021, CELL, V184, P3573, DOI 10.1016/j.cell.2021.04.048
   Hapke RY, 2020, CANCER LETT, V487, P10, DOI 10.1016/j.canlet.2020.05.012
   He X, 2019, CANCER MED-US, V8, P2031, DOI 10.1002/cam4.2075
   Hobson J, 2013, BREAST CANCER RES TR, V139, P391, DOI 10.1007/s10549-013-2575-1
   Hornburg M, 2021, CANCER CELL, V39, P928, DOI 10.1016/j.ccell.2021.04.004
   Hou WP, 2020, GENOME BIOL, V21, DOI 10.1186/s13059-020-02132-x
   Huang RY, 2015, ONCOTARGET, V6, P27359, DOI 10.18632/oncotarget.4751
   Humphries DC, 2022, FRONT PHARMACOL, V13, DOI 10.3389/fphar.2022.949264
   Hussain S, 2020, FRONT IMMUNOL, V11, DOI 10.3389/fimmu.2020.598532
   Imai Y, 2018, ONCOL LETT, V15, P6457, DOI 10.3892/ol.2018.8101
   Johnston RJ, 2014, CANCER CELL, V26, P923, DOI 10.1016/j.ccell.2014.10.018
   Kandalaft LE, 2022, NAT REV CANCER, V22, P640, DOI 10.1038/s41568-022-00503-z
   Kearney CJ, 2018, SCI IMMUNOL, V3, DOI 10.1126/sciimmunol.aar3451
   Kim HJ, 2020, BIOINFORMATICS, V36, P4137, DOI 10.1093/bioinformatics/btaa282
   Kooi S, 1996, CELL IMMUNOL, V174, P116, DOI 10.1006/cimm.1996.0301
   Kouo T, 2015, CANCER IMMUNOL RES, V3, P412, DOI 10.1158/2326-6066.CIR-14-0150
   Krzeslak A, 2004, CELL MOL BIOL LETT, V9, P305
   Kuleshov MV, 2016, NUCLEIC ACIDS RES, V44, pW90, DOI 10.1093/nar/gkw377
   Lánczky A, 2021, J MED INTERNET RES, V23, DOI 10.2196/27633
   Latifi A, 2012, PLOS ONE, V7, DOI 10.1371/journal.pone.0046858
   Launonen IM, 2022, NAT COMMUN, V13, DOI 10.1038/s41467-022-28389-3
   Leem G, 2020, J IMMUNOTHER CANCER, V8, DOI 10.1136/jitc-2020-001650
   Li XF, 2019, P NATL ACAD SCI USA, V116, P3678, DOI 10.1073/pnas.1817652116
   Liberzon A, 2015, CELL SYST, V1, P417, DOI 10.1016/j.cels.2015.12.004
   Liu YY, 2018, CANCER MANAG RES, V10, P3963, DOI 10.2147/CMAR.S171146
   Loret N, 2019, CANCERS, V11, DOI 10.3390/cancers11060838
   Luk HM, 2020, INT J CLIN EXP PATHO, V13, P1197
   MacGregor HL, 2019, ONCOIMMUNOLOGY, V8, DOI 10.1080/2162402X.2019.1665460
   MacKinnon AC, 2012, AM J RESP CRIT CARE, V185, P537, DOI 10.1164/rccm.201106-0965OC
   Macnair W, 2022, BIOINFORMATICS, V38, P290, DOI 10.1093/bioinformatics/btac227
   McCorry AMB, 2018, J PATHOL, V246, P422, DOI 10.1002/path.5155
   Mettu NB, 2022, CLIN CANCER RES, V28, P882, DOI 10.1158/1078-0432.CCR-21-2780
   Mirandola L, 2014, GYNECOL ONCOL, V135, P573, DOI 10.1016/j.ygyno.2014.09.021
   Misra A, 2012, PLOS ONE, V7, DOI 10.1371/journal.pone.0049766
   Murakami R, 2016, AM J PATHOL, V186, P1103, DOI 10.1016/j.ajpath.2015.12.029
   Nhokaew Wilasinee, 2019, Asian Pac J Cancer Prev, V20, P1161
   Nugteren S, 2021, CYTOKINE GROWTH F R, V59, P22, DOI 10.1016/j.cytogfr.2021.01.005
   Priglinger CS, 2016, PLOS ONE, V11, DOI 10.1371/journal.pone.0146887
   Rådestad E, 2019, ONCOIMMUNOLOGY, V8, DOI 10.1080/2162402X.2018.1535730
   Rafehi S, 2016, ENDOCR-RELAT CANCER, V23, P147, DOI 10.1530/ERC-15-0383
   Ricciardi M, 2015, BRIT J CANCER, V112, P1067, DOI 10.1038/bjc.2015.29
   Rivera-Cruz CM, 2017, STEM CELLS INT, V2017, DOI 10.1155/2017/4015039
   Rudd CE, 2020, CELL REP, V30, P2075, DOI 10.1016/j.celrep.2020.01.076
   Ruffo E, 2019, SEMIN IMMUNOL, V42, DOI 10.1016/j.smim.2019.101305
   Sabbatino F, 2020, INT J MOL SCI, V21, DOI 10.3390/ijms21197295
   Sahoo Sarthak, 2021, Front Immunol, V12, P797261, DOI 10.3389/fimmu.2021.797261
   Sarikonda G, 2022, ANN ONCOL, V33, pS589, DOI 10.1016/j.annonc.2022.07.143
   Saxena K, 2020, TRANSL ONCOL, V13, DOI 10.1016/j.tranon.2020.100845
   Sergushichev AA, 2016, bioRxiv, DOI DOI 10.1101/060012
   Shayesteh L, 1999, NAT GENET, V21, P99, DOI 10.1038/5042
   Simeonov KP, 2021, CANCER CELL, V39, P1150, DOI 10.1016/j.ccell.2021.05.005
   Slack RJ, 2021, INT J BIOCHEM CELL B, V130, DOI 10.1016/j.biocel.2020.105881
   Sordo-Bahamonde C, 2021, CANCERS, V13, DOI 10.3390/cancers13092112
   Stuart T, 2019, CELL, V177, P1888, DOI 10.1016/j.cell.2019.05.031
   Stuelten CH, 2008, CANCER RES, V68, P7278, DOI 10.1158/0008-5472.CAN-08-1842
   Sun XJ, 2021, NATURE, V599, P673, DOI 10.1038/s41586-021-04057-2
   Taki Mana, 2021, Clin Cancer Res, V27, P4669, DOI 10.1158/1078-0432.CCR-20-4459
   Tam SY, 2020, FRONT ONCOL, V10, DOI 10.3389/fonc.2020.00486
   Taylor A, 2017, FRONT IMMUNOL, V8, DOI 10.3389/fimmu.2017.01653
   Trivanovic D, 2016, MEDIAT INFLAMM, V2016, DOI 10.1155/2016/7314016
   Tyler M, 2021, NAT COMMUN, V12, DOI 10.1038/s41467-021-22800-1
   van der Woude LL, 2017, TRENDS CANCER, V3, P797, DOI 10.1016/j.trecan.2017.09.006
   Wang J, 2019, CELL, V176, P334, DOI 10.1016/j.cell.2018.11.010
   Weiss ARR, 2019, FRONT IMMUNOL, V10, DOI 10.3389/fimmu.2019.01191
   Whitehair R, 2020, INT J GYNECOL PATHOL, V39, P558, DOI 10.1097/PGP.0000000000000657
   Wu T, 2018, EXP THER MED, V16, P1968, DOI 10.3892/etm.2018.6400
   Xie ZR, 2021, CURR PROTOC, V1, DOI 10.1002/cpz1.90
   Xu H, 2021, INT J GEN MED, V14, P5537, DOI 10.2147/IJGM.S332320
   Yang L, 2010, CANCER METAST REV, V29, P263, DOI 10.1007/s10555-010-9226-3
   Zhai WJ, 2020, ACTA PHARMACOL SIN B, V10, P1047, DOI 10.1016/j.apsb.2020.01.005
   Zhang H, 2021, SCI REP-UK, V11, DOI 10.1038/s41598-021-84465-6
   Zhang JY, 2018, ONCOIMMUNOLOGY, V7, DOI 10.1080/2162402X.2017.1412900
   Zhang L, 2003, NEW ENGL J MED, V348, P203, DOI 10.1056/NEJMoa020177
   Zhang Y, 2018, FRONT MED-PRC, V12, P361, DOI 10.1007/s11684-018-0656-6
   Zhao LS, 2022, CHINESE MED J-PEKING, V135, P1203, DOI 10.1097/CM9.0000000000001981
   Zvaifler NJ, 2006, ARTHRITIS RES THER, V8, DOI 10.1186/ar1963
NR 113
TC 3
Z9 3
U1 0
U2 0
PU NATURE PORTFOLIO
PI BERLIN
PA HEIDELBERGER PLATZ 3, BERLIN, 14197, GERMANY
EI 2056-7189
J9 NPJ SYST BIOL APPL
JI npj Syst. Biol. Appl.
PD DEC 12
PY 2023
VL 9
IS 1
AR 61
DI 10.1038/s41540-023-00322-4
PG 17
WC Mathematical & Computational Biology
WE Science Citation Index Expanded (SCI-EXPANDED)
SC Mathematical & Computational Biology
GA CR9V5
UT WOS:001127096300001
PM 38086828
OA gold
DA 2024-11-10
ER

PT J
AU Li, X
   Fu, Y
   Yang, B
   Guo, ES
   Wu, YF
   Huang, J
   Zhang, XX
   Xiao, RR
   Li, KZ
   Wang, BB
   Hu, JB
   Sun, CY
   Chen, G
AF Li, Xi
   Fu, Yu
   Yang, Bin
   Guo, Ensong
   Wu, Yifan
   Huang, Jia
   Zhang, Xiaoxiao
   Xiao, Rourou
   Li, Kezhen
   Wang, Beibei
   Hu, Junbo
   Sun, Chaoyang
   Chen, Gang
TI BRD4 Inhibition by AZD5153 Promotes Antitumor Immunity via Depolarizing
   M2 Macrophages
SO FRONTIERS IN IMMUNOLOGY
LA English
DT Article
DE high-grade serous ovarian cancer (HGSOC); tumor microenvironment;
   tumor-associated macrophages; M2 macrophage; macrophage repolarization;
   BRD4 inhibitor
ID TUMOR-ASSOCIATED MACROPHAGES; SELECTIVE-INHIBITION; OVARIAN-CANCER;
   INFLAMMATION; BROMODOMAIN; MOUSE; POLARIZATION; DISRUPTION; ACTIVATION;
   MECHANISMS
AB High-grade serous ovarian cancer (HGSOC), with its high recurrence rates, urges for reasonable therapeutic strategies that can prolong overall survival. A tumor microenvironment (TME) discloses prognostic and prospective information on cancer, such as the expression level of PD-1 or PD-L1. However, in HGSOC, the impact of the therapies aiming at these targets remains unsatisfying. Tumor-associated macrophages (TAMs) in HGSOC make up a large part of the TMEs and transform between diverse phenotypes under different treatments. AZD5153 inhibiting BRD4, as a potential therapeutic strategy for HGSOC, was demonstrated to confer controversial plasticity on TAMs, which shows the need to uncover its impact on TAMs in HGSOC. Therefore, we established models for TAMs and TAMs co-culturing with T lymphocytes in vitro. Via RT-PCR and flow cytometry, we find that AZD5153 resets TAMs from M2-type macrophages to M1-like macrophages, consequently promoting pro-inflammatory cytokine secretion and thus activating CD8(+) cytotoxic T lymphocytes (CTLs) in vitro. This modification occurs on MAF transcripts in TAMs and modified by BRD4, which is the target of AZD5153. Importantly, the 3-D microfluid model demonstrates that AZD5153 sensitizes ovarian cancer to anti-PD-L1 therapy. Our results clarify that besides eliminating tumor cells directly, AZD5153 works as a regulator of the TAM phenotype, providing a novel strategy combining AZD5153 and PD-1/PD-L1 antibody that could benefit HGSOC patients.
C1 [Li, Xi; Fu, Yu; Yang, Bin; Guo, Ensong; Huang, Jia; Zhang, Xiaoxiao; Xiao, Rourou; Li, Kezhen; Wang, Beibei; Sun, Chaoyang; Chen, Gang] Huazhong Univ Sci & Technol, Tongji Hosp, Tongji Med Coll, Dept Gynecol & Obstet, Wuhan, Peoples R China.
   [Wu, Yifan] Cent Hosp Wuhan, Dept Gynecol & Obstet, Wuhan, Peoples R China.
   [Hu, Junbo] Huazhong Univ Sci & Technol, Tongji Hosp, Tongji Med Coll, Dept Gastrointestinal Surg, Wuhan, Peoples R China.
C3 Huazhong University of Science & Technology; Huazhong University of
   Science & Technology
RP Sun, CY; Chen, G (通讯作者)，Huazhong Univ Sci & Technol, Tongji Hosp, Tongji Med Coll, Dept Gynecol & Obstet, Wuhan, Peoples R China.
EM suncydoctor@gmail.com; gumpc@126.com
RI Fu, Yu/LBI-0598-2024; chaoyang, sun/HCH-0905-2022
OI Chen, Gang/0000-0002-8320-6594; Xiao, Rourou/0000-0002-1430-4617; Sun,
   Chaoyang/0000-0003-2469-1638; Fu, Yu/0000-0002-5952-2300
FU Nature and Science Foundation of China [81874106, 81572569, 81402163];
   National Key RD Program [2016YFC1303012]; National Basic Research
   Program of China (973 Program) [2015CB553903]
FX This study was supported by the Nature and Science Foundation of China
   (81874106, 81572569 and 81402163), National Key R&D Program
   (2016YFC1303012), and the National Basic Research Program of China (973
   Program, 2015CB553903).
CR Abe H, 2019, NAT COMMUN, V10, DOI 10.1038/s41467-019-10859-w
   Andorsky DJ, 2011, CLIN CANCER RES, V17, P4232, DOI 10.1158/1078-0432.CCR-10-2660
   Belkina AC, 2013, J IMMUNOL, V190, P3670, DOI 10.4049/jimmunol.1202838
   Bradbury RH, 2016, J MED CHEM, V59, P7801, DOI 10.1021/acs.jmedchem.6b00070
   Brown JD, 2014, MOL CELL, V56, P219, DOI 10.1016/j.molcel.2014.08.024
   Casey SC, 2015, SEMIN CANCER BIOL, V35, pS199, DOI 10.1016/j.semcancer.2015.02.007
   Chen DG, 2018, NAT COMMUN, V9, DOI 10.1038/s41467-018-04169-w
   Colegio OR, 2014, NATURE, V513, P559, DOI 10.1038/nature13490
   Czimmerer Z, 2018, IMMUNITY, V48, P75, DOI 10.1016/j.immuni.2017.12.010
   Filippakopoulos P, 2010, NATURE, V468, P1067, DOI 10.1038/nature09504
   Gong J, 2018, J IMMUNOTHER CANCER, V6, DOI 10.1186/s40425-018-0316-z
   Gottlieb CE, 2017, GYNECOL ONCOL, V144, P607, DOI 10.1016/j.ygyno.2016.12.021
   Grabosch S, 2019, ONCOGENE, V38, P2380, DOI 10.1038/s41388-018-0581-9
   Jenkins RW, 2018, CANCER DISCOV, V8, P196, DOI 10.1158/2159-8290.CD-17-0833
   Jeon JS, 2015, P NATL ACAD SCI USA, V112, P214, DOI 10.1073/pnas.1417115112
   Jiang P, 2018, NAT MED, V24, P1550, DOI 10.1038/s41591-018-0136-1
   Kaikkonen MU, 2013, MOL CELL, V51, P310, DOI 10.1016/j.molcel.2013.07.010
   Kanemaru H, 2017, P NATL ACAD SCI USA, V114, pE7331, DOI 10.1073/pnas.1708598114
   Kang K, 2019, NAT COMMUN, V10, DOI 10.1038/s41467-019-11147-3
   Kang K, 2017, IMMUNITY, V47, P235, DOI 10.1016/j.immuni.2017.07.017
   Kortlever RM, 2017, CELL, V171, P1301, DOI 10.1016/j.cell.2017.11.013
   Krishnan V, 2018, GYNECOL ONCOL, V149, P205, DOI 10.1016/j.ygyno.2018.01.014
   Link VM, 2018, CELL, V173, P1796, DOI 10.1016/j.cell.2018.04.018
   Lovén J, 2013, CELL, V153, P320, DOI 10.1016/j.cell.2013.03.036
   Malhotra R, 2017, PLOS ONE, V12, DOI 10.1371/journal.pone.0173115
   Malyshev I, 2015, BIOMED RES INT, V2015, DOI 10.1155/2015/341308
   Martinez FO, 2013, BLOOD, V121, pE57, DOI 10.1182/blood-2012-06-436212
   Meng S, 2014, J DENT RES, V93, P657, DOI 10.1177/0022034514534261
   Müller E, 2018, FRONT IMMUNOL, V9, DOI 10.3389/fimmu.2018.02520
   Noy R, 2014, IMMUNITY, V41, P49, DOI 10.1016/j.immuni.2014.06.010
   O'Garra A, 2009, NAT IMMUNOL, V10, P929, DOI 10.1038/ni0909-929
   Pyonteck SM, 2013, NAT MED, V19, P1264, DOI 10.1038/nm.3337
   Qin ZY, 2019, CANCER RES, V79, P4869, DOI 10.1158/0008-5472.CAN-19-0442
   Quail DF, 2013, NAT MED, V19, P1423, DOI 10.1038/nm.3394
   Rhyasen GW, 2018, PLOS ONE, V13, DOI 10.1371/journal.pone.0200826
   Santoro A, 2019, FRONT ONCOL, V9, DOI 10.3389/fonc.2019.00778
   Schmidt SV, 2016, CELL RES, V26, P151, DOI 10.1038/cr.2016.1
   Shi JW, 2014, MOL CELL, V54, P728, DOI 10.1016/j.molcel.2014.05.016
   Siddiqui I, 2019, IMMUNITY, V50, P195, DOI 10.1016/j.immuni.2018.12.021
   Sluijter M, 2014, PLOS ONE, V9, DOI 10.1371/journal.pone.0104230
   Takeda K, 2017, NAT COMMUN, V8, DOI 10.1038/ncomms14607
   Tanaka A, 2017, BMC IMMUNOL, V18, DOI 10.1186/s12865-017-0223-y
   Torre LA, 2018, CA-CANCER J CLIN, V68, P284, DOI 10.3322/caac.21456
   Wynn TA, 2013, NATURE, V496, P445, DOI 10.1038/nature12034
   Yin MZ, 2016, J CLIN INVEST, V126, P4157, DOI 10.1172/JCI87252
   Yuan X, 2017, GYNECOL ONCOL, V147, P181, DOI 10.1016/j.ygyno.2017.07.007
   Zhang JW, 2018, ONCOGENE, V37, P3763, DOI 10.1038/s41388-018-0194-3
   Zhu HR, 2016, CELL REP, V16, P2829, DOI 10.1016/j.celrep.2016.08.032
   Zou WP, 2016, SCI TRANSL MED, V8, DOI 10.1126/scitranslmed.aad7118
NR 49
TC 20
Z9 24
U1 1
U2 18
PU FRONTIERS MEDIA SA
PI LAUSANNE
PA AVENUE DU TRIBUNAL FEDERAL 34, LAUSANNE, CH-1015, SWITZERLAND
SN 1664-3224
J9 FRONT IMMUNOL
JI Front. Immunol.
PD FEB 28
PY 2020
VL 11
AR 89
DI 10.3389/fimmu.2020.00089
PG 12
WC Immunology
WE Science Citation Index Expanded (SCI-EXPANDED)
SC Immunology
GA LB6TI
UT WOS:000524765700001
PM 32184777
OA Green Published, gold
DA 2024-11-10
ER

PT J
AU Komorowski, MP
   McGray, AJR
   Kolakowska, A
   Eng, K
   Gil, M
   Opyrchal, M
   Litwinska, B
   Nemeth, MJ
   Odunsi, KO
   Kozbor, D
AF Komorowski, Marcin P.
   McGray, A. J. Robert
   Kolakowska, Agnieszka
   Eng, Kevin
   Gil, Margaret
   Opyrchal, Mateusz
   Litwinska, Bogumila
   Nemeth, Michael J.
   Odunsi, Kunle O.
   Kozbor, Danuta
TI Reprogramming antitumor immunity against chemoresistant ovarian cancer
   by a CXCR4 antagonist-armed viral oncotherapy
SO MOLECULAR THERAPY-ONCOLYTICS
LA English
DT Article
ID CELL-SURFACE CALRETICULIN; DISTINCT SIDE POPULATION; ONCOLYTIC VACCINIA
   VIRUS; STEM-CELLS; A27L PROTEIN; TUMOR-CELLS; IDENTIFICATION; PATHWAY;
   GROWTH; BETA
AB Ovarian cancer remains the most lethal gynecologic malignancy owing to late detection, intrinsic and acquired chemoresistance, and remarkable heterogeneity. Here, we explored approaches to inhibit metastatic growth of murine and human ovarian tumor variants resistant to paclitaxel and carboplatin by oncolytic vaccinia virus expressing a CXCR4 antagonist to target the CXCL12 chemokine/CXCR4 receptor signaling axis alone or in combination with doxorubicin. The resistant variants exhibited augmented expression of the hyaluronan receptor CD44 and CXCR4 along with elevated Akt and ERK1/2 activation and displayed an increased susceptibility to viral infection compared with the parental counterparts. The infected cultures were more sensitive to doxorubicin-mediated killing both in vitro and in tumor-challenged mice. Mechanistically, the combination treatment increased apoptosis and phagocytosis of tumor material by dendritic cells associated with induction of antitumor immunity. Targeting syngeneic tumors with this regimen increased intratumoral infiltration of antitumor CD8(+) T cells. This was further enhanced by reducing the immunosuppressive network by the virally-delivered CXCR4 antagonist, which augmented antitumor immune responses and led to tumor-free survival. Our results define novel strategies for treatment of drug-resistant ovarian cancer that increase immunogenic cell death and reverse the immunosuppressive tumor microenvironment, culminating in antitumor immune responses that control metastatic tumor growth.
C1 [Komorowski, Marcin P.; Kolakowska, Agnieszka; Nemeth, Michael J.; Kozbor, Danuta] Roswell Pk Canc Inst, Dept Immunol, Buffalo, NY 14263 USA.
   [McGray, A. J. Robert; Odunsi, Kunle O.] Roswell Pk Canc Inst, Ctr Immunotherapy, Buffalo, NY 14263 USA.
   [Eng, Kevin] Roswell Pk Canc Inst, Dept Biostat & Bioinformat, Buffalo, NY 14263 USA.
   [Gil, Margaret; Opyrchal, Mateusz; Nemeth, Michael J.] Roswell Pk Canc Inst, Dept Med, Buffalo, NY 14263 USA.
   [Komorowski, Marcin P.; Kolakowska, Agnieszka; Litwinska, Bogumila] Natl Inst Publ Hlth, Natl Inst Hyg, Dept Virol, Warsaw, Poland.
   [Odunsi, Kunle O.] Roswell Pk Canc Inst, Dept Gynecol Oncol, Buffalo, NY 14263 USA.
C3 Roswell Park Comprehensive Cancer Center; Roswell Park Comprehensive
   Cancer Center; Roswell Park Comprehensive Cancer Center; Roswell Park
   Comprehensive Cancer Center; National Institute of Public Health (NIPH);
   National Institute of Hygiene (NIH); Roswell Park Comprehensive Cancer
   Center
RP Kozbor, D (通讯作者)，Roswell Pk Canc Inst, Dept Immunol, Buffalo, NY 14263 USA.
EM danuta.kozbor@roswellpark.org
RI Kozbor, Danuta/AAF-4200-2019
OI Eng, Kevin/0000-0001-5636-0812
FU National Institutes of Health [CA164475]; Roswell Park Alliance
   Foundation; NCI [P50CA159981]; NIH Cancer Center Support Grant [P30
   CA016056]
FX We thank Michael F. Clarke for the pFU-Luc2-Tomato lentiviral vector,
   the Flow Cytometry Core and Laboratory Animal Resources for services and
   technical support. This work was supported in part by the National
   Institutes of Health grants CA164475 and Roswell Park Alliance
   Foundation (to D. Kozbor); the NCI-funded RPCI-UPCI Ovarian Cancer SPORE
   P50CA159981 (to K. Odunsi and D. Kozbor); and the NIH Cancer Center
   Support Grant, P30 CA016056 (to C. Johnson and K. Odunsi). M.P.K.,
   A.J.R.M., A.K., and M.G. performed the experiments; M.J.N., M.O.,
   K.O.O., K.E., and B.L. designed, performed data analysis and manuscript
   review; D. K. designed the experiments, analyzed, and interpreted the
   data. M.P.K. and D.K. drafted the manuscript.
CR Alvero AB, 2009, CELL CYCLE, V8, P158, DOI 10.4161/cc.8.1.7533
   Andrade AA, 2004, BIOCHEM J, V381, P437, DOI 10.1042/BJ20031375
   Bast RC, 2009, NAT REV CANCER, V9, P415, DOI 10.1038/nrc2644
   Chung CS, 1998, J VIROL, V72, P1577, DOI 10.1128/JVI.72.2.1577-1585.1998
   Cioffi M, 2015, SCI REP-UK, V5, DOI 10.1038/srep10357
   Cojoc Monica, 2013, Onco Targets Ther, V6, P1347, DOI 10.2147/OTT.S36109
   Craveiro V, 2013, CANCER MED-US, V2, P751, DOI 10.1002/cam4.115
   Dean M, 2005, NAT REV CANCER, V5, P275, DOI 10.1038/nrc1590
   Der SD, 1998, P NATL ACAD SCI USA, V95, P15623, DOI 10.1073/pnas.95.26.15623
   Duda DG, 2011, CLIN CANCER RES, V17, P2074, DOI 10.1158/1078-0432.CCR-10-2636
   Gajewski TF, 2015, SEMIN ONCOL, V42, P663, DOI 10.1053/j.seminoncol.2015.05.011
   Gardai SJ, 2005, CELL, V123, P321, DOI 10.1016/j.cell.2005.08.032
   Gil M, 2011, BRIT J CANCER, V105, P1512, DOI 10.1038/bjc.2011.429
   Gil M, 2014, J IMMUNOL, V193, P5327, DOI 10.4049/jimmunol.1400201
   Gil M, 2013, P NATL ACAD SCI USA, V110, pE1291, DOI 10.1073/pnas.1220580110
   Gil M, 2009, J IMMUNOL, V183, P6808, DOI 10.4049/jimmunol.0900364
   Goodell MA, 1996, J EXP MED, V183, P1797, DOI 10.1084/jem.183.4.1797
   Greenfield B, 1999, J BIOL CHEM, V274, P2511, DOI 10.1074/jbc.274.4.2511
   Hanahan D, 2011, CELL, V144, P646, DOI 10.1016/j.cell.2011.02.013
   Hirschmann-Jax C, 2004, P NATL ACAD SCI USA, V101, P14228, DOI 10.1073/pnas.0400067101
   Hirschmann-Jax C, 2005, CELL CYCLE, V4, P203
   Hotte SJ, 2008, EJC SUPPL, V6, P127, DOI 10.1016/S1359-6349(08)72339-5
   Hsiao JC, 1998, J VIROL, V72, P8374, DOI 10.1128/JVI.72.10.8374-8379.1998
   Huang EH, 2007, SURGERY, V141, P415, DOI 10.1016/j.surg.2006.12.015
   Huang EH, 2009, J SURG RES, V155, P231, DOI 10.1016/j.jss.2008.06.044
   Huang ZQ, 2013, FRONT ONCOL, V3, DOI 10.3389/fonc.2013.00131
   Hwang WT, 2012, GYNECOL ONCOL, V124, P192, DOI 10.1016/j.ygyno.2011.09.039
   Hylander B, 2006, GYNECOL ONCOL, V101, P12, DOI 10.1016/j.ygyno.2005.09.052
   Janát-Amsbury MM, 2006, ANTICANCER RES, V26, P2785
   Jemal A, 2009, CA-CANCER J CLIN, V59, P225, DOI 10.3322/caac.20006
   Korch C, 2012, GYNECOL ONCOL, V127, P241, DOI 10.1016/j.ygyno.2012.06.017
   Kroemer G, 2013, ANNU REV IMMUNOL, V31, P51, DOI 10.1146/annurev-immunol-032712-100008
   Lichty BD, 2014, NAT REV CANCER, V14, P559, DOI 10.1038/nrc3770
   McCart JA, 2001, CANCER RES, V61, P8751
   Melchjorsen J, 2013, VIRUSES-BASEL, V5, P470, DOI 10.3390/v5020470
   Misra S, 2015, FRONT IMMUNOL, V6, DOI 10.3389/fimmu.2015.00201
   Myskiw C, 2011, VIROLOGY, V413, P183, DOI 10.1016/j.virol.2011.01.034
   Obeid M, 2007, CELL DEATH DIFFER, V14, P1848, DOI 10.1038/sj.cdd.4402201
   Obeid M, 2007, IMMUNOL REV, V220, P22, DOI 10.1111/j.1600-065X.2007.00567.x
   Obeid M, 2007, NAT MED, V13, P54, DOI 10.1038/nm1523
   Odunsi K, 2007, P NATL ACAD SCI USA, V104, P12837, DOI 10.1073/pnas.0703342104
   Ogden CA, 2001, J EXP MED, V194, P781, DOI 10.1084/jem.194.6.781
   Park BH, 2008, LANCET ONCOL, V9, P533, DOI 10.1016/S1470-2045(08)70107-4
   Pisano C, 2013, J DRUG DELIV, V2013, DOI 10.1155/2013/898146
   Sato E, 2005, P NATL ACAD SCI USA, V102, P18538, DOI 10.1073/pnas.0509182102
   Scotton CJ, 2002, CANCER RES, V62, P5930
   Silva PNG, 2006, BIOCHEM J, V398, P83, DOI 10.1042/BJ20060509
   Sistigu A, 2014, NAT MED, V20, P1301, DOI 10.1038/nm.3708
   Siurala M, 2015, INT J CANCER, V136, P945, DOI 10.1002/ijc.29048
   Smith L, 2006, MOL CANCER THER, V5, P2115, DOI 10.1158/1535-7163.MCT-06-0190
   Soares JAP, 2009, J VIROL, V83, P6883, DOI 10.1128/JVI.00245-09
   Spranger S, 2015, NATURE, V523, P231, DOI 10.1038/nature14404
   Stripecke R, 1999, GENE THER, V6, P1305, DOI 10.1038/sj.gt.3300951
   Teicher BA, 2011, BIOCHEM PHARMACOL, V81, P6, DOI 10.1016/j.bcp.2010.09.023
   Teng MWL, 2008, J LEUKOCYTE BIOL, V84, P988, DOI 10.1189/jlb.1107774
   Testa JR, 2001, P NATL ACAD SCI USA, V98, P10983, DOI 10.1073/pnas.211430998
   THIGPEN JT, 1994, J CLIN ONCOL, V12, P1748, DOI 10.1200/JCO.1994.12.9.1748
   Unterholzner L, 2010, NAT IMMUNOL, V11, P997, DOI 10.1038/ni.1932
   Vanderplasschen A, 1998, P NATL ACAD SCI USA, V95, P7544, DOI 10.1073/pnas.95.13.7544
   Wang G, 2006, P NATL ACAD SCI USA, V103, P4640, DOI 10.1073/pnas.0509341103
   Wang HQ, 2012, J TRANSL MED, V10, DOI 10.1186/1479-5876-10-167
   Wong D, 2008, CLIN CANCER RES, V14, P7975, DOI 10.1158/1078-0432.CCR-07-4846
   Woo SR, 2015, TRENDS IMMUNOL, V36, P250, DOI 10.1016/j.it.2015.02.003
   Woo SR, 2015, ANNU REV IMMUNOL, V33, P445, DOI 10.1146/annurev-immunol-032414-112043
   Workenhe ST, 2014, MOL THER, V22, P123, DOI 10.1038/mt.2013.238
   Yang L, 2010, TRENDS IMMUNOL, V31, P220, DOI 10.1016/j.it.2010.04.002
   Zhang S, 2008, CANCER RES, V68, P4311, DOI 10.1158/0008-5472.CAN-08-0364
NR 67
TC 19
Z9 24
U1 0
U2 7
PU CELL PRESS
PI CAMBRIDGE
PA 50 HAMPSHIRE ST, FLOOR 5, CAMBRIDGE, MA 02139 USA
SN 2372-7705
J9 MOL THER-ONCOLYTICS
JI Mol. Ther.-Oncolytics
PD DEC 14
PY 2016
VL 3
AR 16034
DI 10.1038/mto.2016.34
PG 14
WC Oncology; Medicine, Research & Experimental
WE Science Citation Index Expanded (SCI-EXPANDED)
SC Oncology; Research & Experimental Medicine
GA EF0UZ
UT WOS:000390043000002
PM 28035333
OA Green Published, gold
DA 2024-11-10
ER

PT J
AU Li, YJ
   Zhou, J
   Zhuo, Q
   Zhang, JY
   Xie, JY
   Han, SP
   Zhao, SL
AF Li, Yujuan
   Zhou, Jing
   Zhuo, Qian
   Zhang, Jingyun
   Xie, Jingyan
   Han, Suping
   Zhao, Shuli
TI Malignant ascite-derived extracellular vesicles inhibit T cell activity
   by upregulating Siglec-10 expression
SO CANCER MANAGEMENT AND RESEARCH
LA English
DT Article
DE extracellular vesicles; Siglec-10; T cells; ovarian cancer; ascites
ID TISSUE; MICROARRAYS; CD52
AB Background and purpose: To evade immune defense, cancer cells can employ extracellular vesicles (EVs) to inhibit the anti-tumor activity of lymphocytes in the tumor micro-environment. However, the mechanisms and key molecules that mediate the effects of EVs on lymphocytes are unclear.
   Patients and methods: We used Quantibody (R) Human Cytokine Antibody Array 440 to determine the tumor immunity-related cytokine profile of peripheral blood lymphocytes (PBLs) stimulated with EVs derived from peritoneal washes or malignant ascites. We detected 21 upregulated and 27 downregulated proteins, including the immunosuppressive receptors Siglec-10, SLAM, PD-1, and TIM-3.
   Results: Flow cytometry analysis of PBLs or ovarian cancer ascites suggested that Siglec-10 expression on CD3+ T cells was higher in ovarian cancer patients than in healthy controls and in the malignant ascites of ovarian cancer patients than in their blood. Moreover, the expression of CD24, the Siglec-10 ligand, was associated with tumor stage and cancer cell metastasis. Finally, compared to the benign peritoneal wash-derived EVs, the malignant EVs significantly upregulated Siglec-10 expression on Jurkat T cells, inhibited the protein kinase C activity induced by phorbol 12-myristate 13-acetate and ionomycin, and impaired the phosphorylation of the tyrosine kinase ZAP-70 activated by crosslinking with an anti-CD3 antibody.
   Conclusion: The EVs secreted by malignant ovarian cells upregulated Siglec-10 expression on T cells and impaired T cell activation in the tumor microenvironment. We believe that a comprehensive understanding of the regulation of Siglec-10 and CD24 by malignant EVs has clinical importance, as it will aid in the development of better immunotherapeutic strategies for ovarian cancer.
C1 [Li, Yujuan; Zhou, Jing; Zhang, Jingyun; Xie, Jingyan; Zhao, Shuli] Nanjing Med Univ, Nanjing Hosp 1, Dept Obstet & Gynecol, Nanjing, Jiangsu, Peoples R China.
   [Zhuo, Qian] Xuzhou Med Coll, Dept Pathol, Xuzhou, Jiangsu, Peoples R China.
   [Han, Suping] Nanjing Med Univ, Affiliated Hosp 1, Dept Obstet & Gynecol, 300 GuangZhou Rd, Nanjing 210029, Jiangsu, Peoples R China.
   [Zhao, Shuli] Nanjing Med Univ, State Key Lab Reprod Med, Nanjing, Jiangsu, Peoples R China.
C3 Nanjing Medical University; Xuzhou Medical University; Nanjing Medical
   University; Nanjing Medical University
RP Han, SP; Zhao, SL (通讯作者)，Nanjing Med Univ, Affiliated Hosp 1, Dept Obstet & Gynecol, 300 GuangZhou Rd, Nanjing 210029, Jiangsu, Peoples R China.
EM hansupingnj@126.com; shulizhao79@163.com
RI Zhou, Jing/HSB-8475-2023; Zhao, Shuli/KCL-0775-2024
FU National Natural Science Foundation of China [81572557, 81872114];
   Medical Science and Technology Development Foundation of Nanjing
   (Department of Health) [ZKX15029, YKK16122, YKK17126]; State Key
   Laboratory of Reproductive Medicine [SKLRM-K201507]
FX This work was supported by the National Natural Science Foundation of
   China (grant numbers: 81572557 and 81872114) State Key Laboratory of
   Reproductive Medicine (SKLRM-K201507) and the Medical Science and
   Technology Development Foundation of Nanjing (Department of Health,
   grant numbers: ZKX15029, YKK16122 and YKK17126).
CR Aguilar-Mahecha A, 2006, OMICS, V10, P311, DOI 10.1089/omi.2006.10.311
   Aherne SA, 2008, MOL NUTR FOOD RES, V52, P664, DOI 10.1002/mnfr.200700385
   Akers JC, 2013, J NEURO-ONCOL, V113, P1, DOI 10.1007/s11060-013-1084-8
   Al Kuraya K, 2004, ANN SAUDI MED, V24, P169, DOI 10.5144/0256-4947.2004.169
   Bandala-Sanchez E, 2013, NAT IMMUNOL, V14, P741, DOI 10.1038/ni.2610
   Bartis D, 2006, J STEROID BIOCHEM, V98, P147, DOI 10.1016/j.jsbmb.2005.01.032
   Becker A, 2016, CANCER CELL, V30, P836, DOI 10.1016/j.ccell.2016.10.009
   Chen GY, 2009, SCIENCE, V323, P1722, DOI 10.1126/science.1168988
   Cohen IJ, 2017, BREAST CANCER-BASIC, V11, DOI 10.1177/1178223417731565
   Cornfield DB, 2009, CYTOM PART B-CLIN CY, V76B, P213, DOI 10.1002/cyto.b.20455
   D'Asti E, 2016, CELL MOL NEUROBIOL, V36, P383, DOI 10.1007/s10571-015-0296-1
   Dinkelspiel HE, 2015, GYNECOL ONCOL, V138, P421, DOI 10.1016/j.ygyno.2015.06.005
   Greening DW, 2015, SEMIN CELL DEV BIOL, V40, P72, DOI 10.1016/j.semcdb.2015.02.009
   Junker K, 2016, EUR UROL, V70, P323, DOI 10.1016/j.eururo.2016.02.046
   Kim R, 2007, IMMUNOLOGY, V121, P1, DOI 10.1111/j.1365-2567.2007.02587.x
   Li YJ, 2017, FRONT IMMUNOL, V8, DOI 10.3389/fimmu.2017.00607
   Liu YC, 2017, FRONT IMMUNOL, V8, DOI 10.3389/fimmu.2017.01601
   Maas SLN, 2017, TRENDS CELL BIOL, V27, P172, DOI 10.1016/j.tcb.2016.11.003
   Macauley MS, 2014, NAT REV IMMUNOL, V14, P653, DOI 10.1038/nri3737
   Nawaz M, 2016, EXPERT REV PROTEOMIC, V13, P395, DOI 10.1586/14789450.2016.1165613
   O'Loghlen A, 2018, PHILOS T R SOC B, V373, P1737, DOI [10.1098/rstb.2016.0488, DOI 10.1098/RSTB.2017.0072]
   Stanske M, 2018, NEOPLASIA, V20, P280, DOI 10.1016/j.neo.2018.01.007
   Sullivan R, 2017, FRONT ENDOCRINOL, V8, DOI 10.3389/fendo.2017.00194
   Vanichapol T, 2018, BIOMED RES INT, V2018, DOI 10.1155/2018/1812535
   von Strandmann EP, 2017, TRENDS CANCER, V3, P137, DOI 10.1016/j.trecan.2016.12.005
   Wang MN, 2017, J CANCER, V8, P761, DOI 10.7150/jca.17648
   Yamamoto CM, 2018, J OVARIAN RES, V11, DOI 10.1186/s13048-018-0391-2
   Yokoi A, 2017, NAT COMMUN, V8, DOI 10.1038/ncomms14470
   Zaborowski MP, 2015, BIOSCIENCE, V65, P783, DOI 10.1093/biosci/biv084
   Zhang P, 2015, J SURG RES, V194, P107, DOI 10.1016/j.jss.2014.09.035
   Zhao Y, 2017, INFLAMM RES, V66, P571, DOI 10.1007/s00011-017-1032-8
   Zhou ZH, 2017, BRAIN BEHAV, V7, DOI 10.1002/brb3.746
NR 32
TC 25
Z9 27
U1 3
U2 16
PU DOVE MEDICAL PRESS LTD
PI ALBANY
PA PO BOX 300-008, ALBANY, AUCKLAND 0752, NEW ZEALAND
SN 1179-1322
J9 CANCER MANAG RES
JI Cancer Manag. Res.
PY 2019
VL 11
BP 7123
EP 7134
DI 10.2147/CMAR.S210568
PG 12
WC Oncology
WE Science Citation Index Expanded (SCI-EXPANDED)
SC Oncology
GA IM3YD
UT WOS:000477931000001
PM 31534365
OA Green Submitted, Green Published, gold
DA 2024-11-10
ER

PT J
AU Wang, S
   Wang, CX
   Liu, OX
   Hu, YX
   Li, X
   Lin, B
AF Wang, Shuang
   Wang, Caixia
   Liu, Ouxuan
   Hu, Yuexin
   Li, Xiao
   Lin, Bei
TI Prognostic value of immune-related cells and genes in the tumor
   microenvironment of ovarian cancer, especially CST4
SO LIFE SCIENCES
LA English
DT Article
DE Ovarian cancer; Immune-related cells and genes; CST4; Prognosis
ID CYSTATIN-F; MAST-CELLS; EXPRESSION; ANTIBODY; THERAPY; PROTEIN; SN
AB Ovarian cancer (OC) is the most common gynecological malignant tumor with the highest mortality rate. However, identification of effective immune therapeutic targets and biomarkers are beset by many challenges. CIBERSORT was used to calculate the abundance of 22 immune cell types in 379 OC samples, and indicated that three immune cell types were associated with poor prognoses. Further analysis revealed that 17 hub genes were associated with these three cell types. We screened differentially expressed immune-related prognostic gene associated with clinicopathological factors, which was CST4. We used clinical specimens to detect the expression of CST4, and determined that CST4 was both highly expressed in OC patients and associated with poor prognoses. Our findings indicated that infiltration of immune cells affected the survival of patients with OC, provided therapeutic targets represented by CST4, deepened our understanding of the immune microenvironment of OC, and enhanced the theoretical basis of immunotherapy.
C1 [Wang, Shuang; Liu, Ouxuan; Hu, Yuexin; Li, Xiao; Lin, Bei] China Med Univ, Dept Obstet & Gynaecol, Shengjing Hosp, 36 Sanhao St, Shenyang 110004, Liaoning, Peoples R China.
   [Wang, Shuang; Liu, Ouxuan; Hu, Yuexin; Li, Xiao; Lin, Bei] Key Lab Obstet & Gynecol Higher Educ Liaoning Pro, Key Lab Maternal Fetal Med Liaoning Prov, Shenyang, Liaoning, Peoples R China.
   [Wang, Caixia] Sichuan Univ, West China Univ Hosp 2, Dept Obstet & Gynecol, Chengdu, Peoples R China.
C3 China Medical University; Sichuan University
RP Lin, B (通讯作者)，China Med Univ, Dept Obstet & Gynaecol, Shengjing Hosp, 36 Sanhao St, Shenyang 110004, Liaoning, Peoples R China.
EM linbei88@hotmail.com
FU Shengjing Freedom Researchers' plan [201804]
FX This study was supported by the Shengjing Freedom Researchers' plan
   (201804) .
CR Alme AKB, 2016, UROL ONCOL-SEMIN ORI, V34, P171, DOI 10.1016/j.urolonc.2016.01.006
   Breznik B, 2019, BIOCHIMIE, V166, P233, DOI 10.1016/j.biochi.2019.05.002
   Caccamo N, 2018, FRONT IMMUNOL, V9, DOI 10.3389/fimmu.2018.02832
   Cao X, 2015, SCI REP-UK, V5, DOI 10.1038/srep08230
   Chae WJ, 2018, TRENDS IMMUNOL, V39, P830, DOI 10.1016/j.it.2018.08.006
   Champiat S, 2014, J THORAC ONCOL, V9, P144, DOI 10.1097/JTO.0000000000000074
   Chang JT, 2014, NAT IMMUNOL, V15, P1104, DOI 10.1038/ni.3031
   Coukos G, 2016, ANN ONCOL, V27, P11, DOI 10.1093/annonc/mdw084
   Coussens LM, 1999, GENE DEV, V13, P1382, DOI 10.1101/gad.13.11.1382
   Cui YF, 2019, J CELL PHYSIOL, V234, P22623, DOI 10.1002/jcp.28828
   Dautovic E, 2018, EUR J CELL BIOL, V97, P463, DOI 10.1016/j.ejcb.2018.07.002
   Fan C, 2018, CURR TREAT OPTION ON, V19, DOI 10.1007/s11864-018-0584-3
   Fukuoka A, 2019, J ALLERGY CLIN IMMUN, V143, P1153, DOI 10.1016/j.jaci.2018.06.035
   Ghisoni E., 2019, Int. J. Mol. Sci, V20
   Goodell V, 2006, J CLIN ONCOL, V24, P762, DOI 10.1200/JCO.2005.03.2813
   Guan WC, 2019, INT J ONCOL, V55, P267, DOI 10.3892/ijo.2019.4815
   Hamanishi J, 2015, J CLIN ONCOL, V33, P4015, DOI 10.1200/JCO.2015.62.3397
   Italiani P, 2014, FRONT IMMUNOL, V5, DOI 10.3389/fimmu.2014.00514
   Kandalaft LE, 2011, J CLIN ONCOL, V29, P925, DOI 10.1200/JCO.2009.27.2369
   Kim J, 2019, ONCOL REP, V42, P202, DOI 10.3892/or.2019.7164
   Knossalla F, 2018, J CLIN NEUROSCI, V50, P199, DOI 10.1016/j.jocn.2018.01.023
   Kos J, 2018, CANCER IMMUNOL IMMUN, V67, P1931, DOI 10.1007/s00262-018-2165-5
   Labonte AC, 2014, MOL CELLS, V37, P275
   Li TW, 2017, CANCER RES, V77, pE108, DOI 10.1158/0008-5472.CAN-17-0307
   Liu WL, 2014, DRUG DISCOV TODAY, V19, P1222, DOI 10.1016/j.drudis.2014.05.007
   Magister S, 2012, EUR J CELL BIOL, V91, P391, DOI 10.1016/j.ejcb.2012.01.001
   Maher K, 2014, PROTEIN PEPTIDE LETT, V21, P957, DOI 10.2174/0929866521666140403124146
   Vargas-Hernández VM, 2014, GLAND SURG, V3, P198, DOI 10.3978/j.issn.2227-684X.2013.10.01
   Marth C, 2017, ANN ONCOL, V28, P36, DOI 10.1093/annonc/mdx450
   Martini D, 2017, RHEUMATOLOGY, V56, P1031, DOI 10.1093/rheumatology/kew501
   Nathanson CM, 2002, EUR J BIOCHEM, V269, P5502, DOI 10.1046/j.1432-1033.2002.03252.x
   Newman AM, 2015, NAT METHODS, V12, P453, DOI [10.1038/nmeth.3337, 10.1038/NMETH.3337]
   Ni J, 1998, J BIOL CHEM, V273, P24797, DOI 10.1074/jbc.273.38.24797
   Obata-Onai A, 2002, INT IMMUNOL, V14, P1085, DOI 10.1093/intimm/dxf086
   Oh BM, 2017, CELL DEATH DIS, V8, DOI 10.1038/cddis.2017.100
   Oh SS, 2017, CELL DEATH DIS, V8, DOI 10.1038/cddis.2017.153
   Parkin J, 2001, LANCET, V357, P1777, DOI 10.1016/S0140-6736(00)04904-7
   Rigoni A, 2018, SEMIN IMMUNOL, V35, P29, DOI 10.1016/j.smim.2018.02.001
   Sallusto F, 2016, ANNU REV IMMUNOL, V34, P317, DOI 10.1146/annurev-immunol-032414-112056
   Siebenhaar F, 2018, TRENDS IMMUNOL, V39, P151, DOI 10.1016/j.it.2017.10.005
   Siegel RL, 2021, CA-CANCER J CLIN, V71, P359, DOI [10.3322/caac.21669, 10.3322/caac.21387, 10.3322/caac.21772]
   Stewart RA, 2018, CANCER RES, V78, P6717, DOI 10.1158/0008-5472.CAN-18-2652
   Szklarczyk D, 2017, NUCLEIC ACIDS RES, V45, pD362, DOI 10.1093/nar/gkw937
   Turk V, 2008, FRONT BIOSCI-LANDMRK, V13, P5406, DOI 10.2741/3089
   Vergote I, 2010, NEW ENGL J MED, V363, P943, DOI 10.1056/NEJMoa0908806
   Wu T, 2017, CANCER LETT, V387, P61, DOI 10.1016/j.canlet.2016.01.043
   Wynn TA, 2013, NATURE, V496, P445, DOI 10.1038/nature12034
   Yan B, 2019, J ALLERGY CLIN IMMUN, V144, P455, DOI 10.1016/j.jaci.2019.03.026
   Yoneda K, 2009, INT J ONCOL, V35, P33, DOI 10.3892/ijo_00000310
   Zhang J, 2004, CANCER RES, V64, P6957, DOI 10.1158/0008-5472.CAN-04-0819
   Zhang YQ, 2017, AM J CANCER RES, V7, P2290
NR 51
TC 8
Z9 10
U1 1
U2 8
PU PERGAMON-ELSEVIER SCIENCE LTD
PI OXFORD
PA THE BOULEVARD, LANGFORD LANE, KIDLINGTON, OXFORD OX5 1GB, ENGLAND
SN 0024-3205
EI 1879-0631
J9 LIFE SCI
JI Life Sci.
PD JUL 15
PY 2021
VL 277
AR 119461
DI 10.1016/j.lfs.2021.119461
EA APR 2021
PG 12
WC Medicine, Research & Experimental; Pharmacology & Pharmacy
WE Science Citation Index Expanded (SCI-EXPANDED)
SC Research & Experimental Medicine; Pharmacology & Pharmacy
GA SU8UP
UT WOS:000663407100005
PM 33811900
DA 2024-11-10
ER

PT J
AU El-Serafi, I
   Nilsson, IM
   Moter, A
   Duan, Z
   Mattsson, J
   Magalhaes, I
AF El-Serafi, Ibrahim
   Nilsson, Isabella Micallef
   Moter, Alina
   Duan, Zhe
   Mattsson, Jonas
   Magalhaes, Isabelle
TI Impact of fludarabine and treosulfan on ovarian tumor cells and
   mesothelin chimeric antigen receptor T cells
SO CANCER IMMUNOLOGY IMMUNOTHERAPY
LA English
DT Article
DE Fludarabine; Treosulfan; Mesothelin; CAR T cell; Ovarian cancer
ID THERAPY; CANCER
AB In addition to their immunosuppressive effect, cytostatics conditioning prior to adoptive therapy such as chimeric antigen receptor (CAR) T cells may play a role in debulking and remodeling the tumor microenvironment. We investigated in vitro the killing efficacy and impact of treosulfan and fludarabine on ovarian cancer cells expressing mesothelin (MSLN) and effect on MSLN-targeting CAR T cells. Treosulfan and fludarabine had a synergetic effect on killing of SKOV3 and OVCAR4 cells. Sensitivity to the combination of treosulfan and fludarabine was increased when SKOV3 cells expressed MSLN and when OVCAR4 cells were tested in hypoxia, while MSLN cells surface expression by SKOV3 and OVCAR4 cells was not altered after treosulfan or fludarabine exposure. Exposure to treosulfan or fludarabine (10 mu M) neither impacted MSLN-CAR T cells degranulation, cytokines production upon challenge with MSLN + OVCAR3 cells, nor induced mitochondrial defects. Combination of treosulfan and fludarabine decreased MSLN-CAR T cells anti-tumor killing in normoxia but not hypoxia. In conclusion, treosulfan and fludarabine killed MSLN + ovarian cancer cells without altering MSLN-CAR T cells functions (at low cytostatics concentration) even in hypoxic conditions, and our data support the use of treosulfan and fludarabine as conditioning drugs prior to MSLN-CAR T cell therapy.
C1 [El-Serafi, Ibrahim; Nilsson, Isabella Micallef; Moter, Alina; Duan, Zhe; Mattsson, Jonas; Magalhaes, Isabelle] Karolinska Inst, Dept Oncol Pathol, Stockholm, Sweden.
   [El-Serafi, Ibrahim] Ajman Univ, Coll Med, Basic Med Sci Dept, Ajman, U Arab Emirates.
   [Mattsson, Jonas] Univ Hlth Network, Gloria & Seymour Epstein Chair Cell Therapy & Tran, Princess Margaret Canc Ctr, Toronto, ON, Canada.
   [Mattsson, Jonas] Univ Toronto, Univ Hlth Network, Princess Margaret Canc Ctr, Toronto, ON, Canada.
   [Magalhaes, Isabelle] Karolinska Univ Hosp, Dept Immunol & Transfus Med, Stockholm, Sweden.
C3 Karolinska Institutet; Ajman University; University of Toronto;
   University Health Network Toronto; Princess Margaret Cancer Centre;
   University of Toronto; University Health Network Toronto; Princess
   Margaret Cancer Centre; Karolinska Institutet; Karolinska University
   Hospital
RP El-Serafi, I (通讯作者)，Karolinska Inst, Dept Oncol Pathol, Stockholm, Sweden.; El-Serafi, I (通讯作者)，Ajman Univ, Coll Med, Basic Med Sci Dept, Ajman, U Arab Emirates.
EM i.elserafi@ajman.ac.ae
RI Magalhaes, Isabelle/AAC-7898-2020
FU Karolinska Institute; Karolinska Institutet foundation [2020-01402];
   Cancerfonden [19 0002 FE, 21 1465 Pj, 19 0359 Pj 01 H9]; Radiumhemmets
   research funding [221253, 191222]; Vinnova [2020-01402] Funding Source:
   Vinnova; Formas [2020-01402] Funding Source: Formas
FX Open access funding provided by Karolinska Institute. I. El-Serafi was
   supported by Karolinska Institutet foundation (KI funds 2020-01402). I.
   Magalhaes was funded by Cancerfonden (19 0002 FE and 21 1465 Pj) and
   Radiumhemmets research funding (221253). J. Mattsson was supported by
   grants from Cancerfonden (19 0359 Pj 01 H9) and Radiumhemmets research
   funding (191222).
CR Bharadwaj U, 2011, MOL CANCER, V10, DOI 10.1186/1476-4598-10-106
   Boyiadzis MM, 2018, J IMMUNOTHER CANCER, V6, DOI 10.1186/s40425-018-0460-5
   Casper J, 2004, BLOOD, V103, P725, DOI 10.1182/blood-2002-11-3615
   Chekerov R, 2015, ANTICANCER RES, V35, P6869
   Chen YL, 2018, CANCER LETT, V425, P152, DOI 10.1016/j.canlet.2018.03.032
   Chien J, 2017, INT J GYNECOL CANCER, V27, pS20, DOI 10.1097/IGC.0000000000001118
   El-Serafi I, 2019, PHARM DEV TECHNOL, V24, P639, DOI 10.1080/10837450.2018.1551903
   Galaup A, 2013, EXPERT OPIN DRUG MET, V9, P333, DOI 10.1517/17425255.2013.737319
   Gassner FJ, 2011, CANCER IMMUNOL IMMUN, V60, P75, DOI 10.1007/s00262-010-0920-3
   Hay KA, 2017, DRUGS, V77, P237, DOI 10.1007/s40265-017-0690-8
   Jain MD, 2018, STEM CELLS, V36, P36, DOI 10.1002/stem.2715
   Kang TH, 2013, MOL THER, V21, P542, DOI 10.1038/mt.2012.233
   Mohty M., 2022, The EBMT/EHA CAR-T cell handbook, P131
   Morello A, 2016, CANCER DISCOV, V6, P133, DOI 10.1158/2159-8290.CD-15-0583
   Remberger M, 2017, INT J HEMATOL, V106, P471, DOI 10.1007/s12185-017-2320-3
   Schoutrop E, 2023, J IMMUNOTHER CANCER, V11, DOI 10.1136/jitc-2022-005691
   Srivastava S, 2018, J IMMUNOL, V200, P459, DOI 10.4049/jimmunol.1701155
   Tang ZW, 2013, ANTI-CANCER AGENT ME, V13, P276, DOI 10.2174/1871520611313020014
   Xu JJ, 2018, ONCOL LETT, V16, P2063, DOI 10.3892/ol.2018.8946
NR 19
TC 1
Z9 1
U1 1
U2 1
PU SPRINGER
PI NEW YORK
PA ONE NEW YORK PLAZA, SUITE 4600, NEW YORK, NY, UNITED STATES
SN 0340-7004
EI 1432-0851
J9 CANCER IMMUNOL IMMUN
JI Cancer Immunol. Immunother.
PD JUL 2
PY 2024
VL 73
IS 9
AR 163
DI 10.1007/s00262-024-03740-3
PG 8
WC Oncology; Immunology
WE Science Citation Index Expanded (SCI-EXPANDED)
SC Oncology; Immunology
GA XK8Q9
UT WOS:001261674200008
PM 38954005
OA hybrid
DA 2024-11-10
ER

PT J
AU Moon, S
   Ok, Y
   Hwang, S
   Lim, YS
   Kim, HY
   Na, YJ
   Yoon, S
AF Moon, SooHyeon
   Ok, YeJin
   Hwang, SeonYeong
   Lim, Ye Seon
   Kim, Hye-Yoon
   Na, Yong-Jin
   Yoon, Sik
TI A Marine Collagen-Based Biomimetic Hydrogel Recapitulates Cancer Stem
   Cell Niche and Enhances Progression and Chemoresistance in Human Ovarian
   Cancer
SO MARINE DRUGS
LA English
DT Article
DE marine collagen; hydrogel; cancer stem cell; ovarian cancer; 3D cell
   culture; spheroid; chemoresistance
ID DRUG-RESISTANCE; TUMOR MICROENVIRONMENT; MULTIDRUG-RESISTANCE;
   ENRICHMENT; PROLIFERATION; IRRADIATION; EXPRESSION; STRATEGIES;
   MIMICKING; INDUCTION
AB Recent attention has focused on the development of an effective three-dimensional (3D) cell culture system enabling the rapid enrichment of cancer stem cells (CSCs) that are resistant to therapies and serving as a useful in vitro tumor model that accurately reflects in vivo behaviors of cancer cells. Presently, an effective 3D in vitro model of ovarian cancer (OC) was developed using a marine collagen-based hydrogel. Advantages of the model include simplicity, efficiency, bioactivity, and low cost. Remarkably, OC cells grown in this hydrogel exhibited biochemical and physiological features, including (1) enhanced cell proliferation, migration and invasion, colony formation, and chemoresistance; (2) suppressed apoptosis with altered expression levels of apoptosis-regulating molecules; (3) upregulated expression of crucial multidrug resistance-related genes; (4) accentuated expression of key molecules associated with malignant progression, such as epithelial-mesenchymal transition transcription factors, Notch, and pluripotency biomarkers; and (5) robust enrichment of ovarian CSCs. The findings indicate the potential of our 3D in vitro OC model as an in vitro research platform to study OC and ovarian CSC biology and to screen novel therapies targeting OC and ovarian CSCs.
C1 [Moon, SooHyeon; Na, Yong-Jin] Pusan Natl Univ, Dept Obstet & Gynecol, Coll Med, Yangsan 626870, Gyeongsangnam D, South Korea.
   [Ok, YeJin; Hwang, SeonYeong; Lim, Ye Seon; Kim, Hye-Yoon; Yoon, Sik] Pusan Natl Univ, Dept Anat, Coll Med, Yangsan 626870, Gyeongsangnam D, South Korea.
   [Ok, YeJin; Hwang, SeonYeong; Lim, Ye Seon; Kim, Hye-Yoon; Yoon, Sik] Pusan Natl Univ, Immune Reconstitut Res Ctr, Coll Med, Med Res Inst, Yangsan 626870, Gyeongsangnam D, South Korea.
C3 Pusan National University; Pusan National University; Pusan National
   University
RP Yoon, S (通讯作者)，Pusan Natl Univ, Dept Anat, Coll Med, Yangsan 626870, Gyeongsangnam D, South Korea.; Yoon, S (通讯作者)，Pusan Natl Univ, Immune Reconstitut Res Ctr, Coll Med, Med Res Inst, Yangsan 626870, Gyeongsangnam D, South Korea.
EM val-kilmer@hanmail.net; yj0429@pusan.ac.kr; anatomy2017@pusan.ac.kr;
   yeseonlim@pusan.ac.kr; solarhy77@naver.com; yjna@pusan.ac.kr;
   sikyoon@pusan.ac.kr
OI Yoon, Sik/0000-0002-6449-0761
FU National Research Foundation of Korea (NRF) - Korean government (MEST)
   [2020R1A2C1004529]
FX This work was supported by a National Research Foundation of Korea (NRF)
   grant funded by the Korean government (MEST) (no. 2020R1A2C1004529).
CR Abbasian M, 2019, J BIOMED MATER RES B, V107, P1264, DOI 10.1002/jbm.b.34219
   Abdullah LN, 2013, CLIN TRANSL MED, V2, DOI 10.1186/2001-1326-2-3
   Abe-Fukasawa N, 2018, SCI REP-UK, V8, DOI 10.1038/s41598-018-21950-5
   Al-Alem LF, 2019, INT J BIOCHEM CELL B, V107, P92, DOI 10.1016/j.biocel.2018.12.010
   [Anonymous], CA CANCER J CLIN
   Aponte PM, 2017, STEM CELLS INT, V2017, DOI 10.1155/2017/5619472
   Arnold CR, 2020, FRONT ONCOL, V10, DOI 10.3389/fonc.2020.00164
[truncated: 3,786,518 more chars]
